# Supplementary material for: Transcriptome-wide m6A methylation profiling of Wuhua yellow-feathered chicken ovary revealed regulatory pathways underlying sexual maturation and low egg-laying performance
Source: Front Genet. 2023 Oct 20;14:1284554. doi: 10.3389/fgene.2023.1284554 (PMC10622773; doi:10.3389/fgene.2023.1284554)
Supplement: Supplementary file 1 [file DataSheet1.ZIP]

Archive with 11 entries (11 files):
- Supplementary Materials/Figure S1.pdf
- Supplementary Materials/Figure S1.tif
- Supplementary Materials/Figure S2.pdf
- Supplementary Materials/Table S1 The detailed information of the sequencing data.xlsx
- Supplementary Materials/Table S2 Statistics of clean data mapping to the reference genome.xlsx
- Supplementary Materials/Table S3 Statistics of methylation peaks identified in each group.xlsx
- Supplementary Materials/Table S4 Differential m6A peaks identified between the two groups.xlsx
- Supplementary Materials/Table S5 GO terms enriched by genes with DMPs.xlsx
- Supplementary Materials/Table S6 KEGG analysis of genes with DMPs.xlsx
- Supplementary Materials/Table S7 Differentially expressed genes based on transcriptome sequencing.xlsx
- Supplementary Materials/Table S8. Combine analysis of differential genes and differential methylation peaks (LPP-vs-BLP).xlsx
