# Supplementary material for: Transcriptome-wide m6A methylation profiling of Wuhua yellow-feathered chicken ovary revealed regulatory pathways underlying sexual maturation and low egg-laying performance
Source: Front Genet. 2023 Oct 20;14:1284554. doi: 10.3389/fgene.2023.1284554 (PMC10622773; doi:10.3389/fgene.2023.1284554)
Supplement: Supplementary file 1 [file DataSheet1.ZIP › Supplementary Materials/Table S1 The detailed information of the sequencing data.xlsx]

## Sheet: Table S1 The detailed informati
Additional file 1: Table S1 The detailed information of the sequencing data
Sample	RawReads	RawBases	CleanReads	CleanBases	ValidBases	Q30	GC
BLP1_input	59.56M	8.93G	54.71M	8.21G	0.9187	0.945	0.5387
BLP1_RIP	52.26M	7.84G	52.10M	7.82G	0.997	0.9183	0.532
BLP2_input	48.19M	7.23G	47.97M	7.20G	0.9956	0.9453	0.5355
BLP2_RIP	54.49M	8.17G	54.33M	8.15G	0.9972	0.9184	0.5332
BLP3_input	76.88M	11.53G	52.26M	7.84G	0.6798	0.9434	0.5399
BLP3_RIP	62.99M	9.45G	52.92M	7.94G	0.8403	0.9184	0.5363
LPP1_input	64.89M	9.73G	54.93M	8.24G	0.8465	0.9406	0.541
LPP1_RIP	52.17M	7.83G	51.99M	7.80G	0.9965	0.9176	0.5319
LPP2_input	55.86M	8.38G	53.38M	8.01G	0.9556	0.9413	0.5393
LPP2_RIP	53.98M	8.10G	52.55M	7.88G	0.9734	0.9172	0.534
LPP3_input	55.55M	8.33G	54.08M	8.11G	0.9735	0.942	0.5492
LPP3_RIP	59.24M	8.89G	55.83M	8.38G	0.9425	0.9149	0.5423
