# Supplementary material for: Transcriptome-wide m6A methylation profiling of Wuhua yellow-feathered chicken ovary revealed regulatory pathways underlying sexual maturation and low egg-laying performance
Source: Front Genet. 2023 Oct 20;14:1284554. doi: 10.3389/fgene.2023.1284554 (PMC10622773; doi:10.3389/fgene.2023.1284554)
Supplement: Supplementary file 1 [file DataSheet1.ZIP › Supplementary Materials/Table S2 Statistics of clean data mapping to the reference genome.xlsx]

## Sheet:  Table S2 Statistics of clean d
Additional file 2: Table S2 Statistics of clean data mapping to the reference genome
Sample	Total_reads	Total_mapped	Multiple_mapped	Uniquely_mapped	Reads_mapped_in_proper_pairs
BLP1_RIP	51323030	47712908(92.96%)	1053973(2.05%)	46658935(90.91%)	46588876(90.77%)
BLP1_input	54306888	50934820(93.79%)	1216543(2.24%)	49718277(91.55%)	50234588(92.50%)
BLP2_RIP	53508758	49660798(92.80%)	1049758(1.96%)	48611040(90.84%)	48447670(90.54%)
BLP2_input	47619356	44682649(93.83%)	993622(2.08%)	43689027(91.74%)	44063242(92.53%)
BLP3_RIP	52065068	48150445(92.48%)	1078791(2.07%)	47071654(90.40%)	46915744(90.10%)
BLP3_input	51866662	48564877(93.63%)	1114336(2.14%)	47450541(91.48%)	47872660(92.29%)
LPP1_RIP	51148880	47040072(91.96%)	1219910(2.38%)	45820162(89.58%)	45842958(89.62%)
LPP1_input	54482318	50577211(92.83%)	1373092(2.52%)	49204119(90.31%)	49828690(91.45%)
LPP2_RIP	51721102	47726577(92.27%)	1128466(2.18%)	46598111(90.09%)	46509426(89.92%)
LPP2_input	52953928	49396857(93.28%)	1198953(2.26%)	48197904(91.01%)	48685332(91.93%)
LPP3_RIP	54857920	50146848(91.41%)	1187448(2.16%)	48959400(89.24%)	48793672(88.94%)
LPP3_input	53622712	49666175(92.62%)	1216651(2.26%)	48449524(90.35%)	48915436(91.22%)
