# Supplementary material for: Transcriptome-wide m6A methylation profiling of Wuhua yellow-feathered chicken ovary revealed regulatory pathways underlying sexual maturation and low egg-laying performance
Source: Front Genet. 2023 Oct 20;14:1284554. doi: 10.3389/fgene.2023.1284554 (PMC10622773; doi:10.3389/fgene.2023.1284554)
Supplement: Supplementary file 1 [file DataSheet1.ZIP › Supplementary Materials/Table S3 Statistics of methylation peaks identified in each group.xlsx]

## Sheet: Table S3 Statistics of methylat
Additional file 4: Table S3 Statistics of methylation peaks identified in each group
Sample Name	BLP	LPP
Number of Peaks	24830	25293
Total Length of Peaks(bp)	70882224	75138627
Average Length of Peaks(bp)	2854.7	2970.73
Median Length of Peaks(bp)	499	549
Percentage of Genome(%)	6.73	7.13
