# Supplementary material for: Transcriptome-wide m6A methylation profiling of Wuhua yellow-feathered chicken ovary revealed regulatory pathways underlying sexual maturation and low egg-laying performance
Source: Front Genet. 2023 Oct 20;14:1284554. doi: 10.3389/fgene.2023.1284554 (PMC10622773; doi:10.3389/fgene.2023.1284554)
Supplement: Supplementary file 1 [file DataSheet1.ZIP › Supplementary Materials/Table S4 Differential m6A peaks identified between the two groups.xlsx]

ÀÀ¾ÿÀÀ¾ÿÀÀ¾ÿÀÀ¾ÿÀÀ¾ÿÀÀ¾ÿÀÀ¾ÿÀÀ¾ÿÀÀ¾ÿÀÀ¾ÿÀÀ¾ÿÀÀ¾ÿÀÀ¾ÿÀÀ¾ÿÀÀ¾ÿÀÀ¾ÿÀÀ¾ÿÀÀ¾ÿÀÀ¾ÿÀÀ¾ÿÀÀ¾ÿÀÀ¾ÿÀÀ¾ÿÀÀ¾ÿÀÀ¾ÿÀÀ¾ÿÀÀ¾ÿÀÀ¾ÿÀÀ¾ÿÀÀ¾ÿÀÀ¾ÿÀÀ¾ÿÀÀ¾ÿÀÀ¾ÿÀÀ¾ÿÀÀ¾ÿÀÀ¾ÿÀÀ¾ÿÀÀ¾ÿÀÀ¾ÿÀÀ¾ÿÀÀ¾ÿ¿¿½ÿ¿¿½ÿ¿¿½ÿ¿¿½ÿ¿¿½ÿ¿¿½ÿ¿¿½ÿ¿¿½ÿ¿¿½ÿ¿¿½ÿ¿¿½ÿ¿¿½ÿ¿¿½ÿ¿¿½ÿ¿¿½ÿ¿¿½ÿ¿¿½ÿ¿¿½ÿ¿¿½ÿ¿¿½ÿ¿¿½ÿ¿¿½ÿ¿¿½ÿ¿¿½ÿ¿¿½ÿ¿¿½ÿ¿¿½ÿ¿¿½ÿ¿¿½ÿ¿¿½ÿ¿¿½ÿ¿¿½ÿ¿¿½ÿ¿¿½ÿ¿¿½ÿ¿¿½ÿ¿¿½ÿ¿¿½ÿ¾¾¼ÿ¾¾¼ÿ¾¾¼ÿ¾¾¼ÿ¾¾¼ÿ¾¾¼ÿ¾¾¼ÿ¾¾¼ÿ½½»ÿ½½»ÿ½½»ÿ½½»ÿ¼¼ºÿ¼¼ºÿ¼¼ºÿ¼¼ºÿ¼¼ºÿ¼¼ºÿ¼¼ºÿ¼¼ºÿ¼¼ºÿ½½»ÿ¾¾¼ÿ¾¾¼ÿ¾¾¼ÿ¾¾¼ÿ¾¾¼ÿ¾¾¼ÿ¾¾¼ÿ¾¾¼ÿ¾¾¼ÿ¾¾¼ÿ¾¾¼ÿ¾¾¼ÿ¾¾¼ÿ¾¾¼ÿ¾¾¼ÿ¾¾¼ÿ¾¾¼ÿ¾¾¼ÿ¾¾¼ÿ¿¿½ÿ¿¿½ÿ¿¿½ÿ¿¿½ÿ¿¿½ÿ¿¿½ÿ¿¿½ÿÀÀ¾ÿÀÀ¾ÿÀÀ¾ÿÀÀ¾ÿÀÀ¾ÿÁÁ¿ÿÁÁ¿ÿÁÁ¿ÿÁÁ¿ÿÁÁ¿ÿÁÁ¿ÿÁÁ¿ÿÁÁ¿ÿÁÁ¿ÿÁÁ¿ÿÁÁ¿ÿÁÁ¿ÿÁÁ¿ÿÁÁ¿ÿÁÁ¿ÿÁÁ¿ÿÁÁ¿ÿÁÁ¿ÿÁÁ¿ÿÁÁ¿ÿÁÁ¿ÿÁÁ¿ÿÁÁ¿ÿÁÁ¿ÿÁÁ¿ÿÁÁ¿ÿÁÁ¿ÿÁÁ¿ÿÁÁ¿ÿÁÁ¿ÿÁÁ¿ÿÁÁ¿ÿÁÁ¿ÿÁÁ¿ÿÁÁ¿ÿÁÁ¿ÿÁÁ¿ÿÁÁ¿ÿÁÁ¿ÿÁÁ¿ÿÁÁ¿ÿÁÁ¿ÿÁÁ¿ÿÁÁ¿ÿÁÁÀÿÁÁÁÿÂÂÂÿÂÂÂÿÂÂÂÿÂÂÂÿÂÂÂÿÂÂÂÿÂÂÂÿÂÂÂÿÂÂÂÿÂÂÂÿÂÂÂÿÂÂÂÿÂÂÂÿÂÂÂÿÂÂÂÿÂÂÂÿÂÂÂÿÂÂÂÿÂÂÂÿÂÂÂÿÂÂÂÿÂÂÂÿÂÂÂÿÂÂÂÿÂÂÂÿÂÂÂÿÂÂÂÿÂÂÂÿÂÂÂÿÂÂÂÿÂÂÂÿÂÂÂÿÂÂÂÿÂÂÂÿÂÂÂÿÂÂÂÿÁÁÁÿÁÁÁÿÁÁÁÿÁÁÁÿÁÁÁÿÁÁÁÿÁÁÁÿÁÁÁÿÁÁÁÿÁÁÁÿÁÁÁÿÁÁÁÿÁÁÁÿÁÁÁÿÁÁÁÿÁÁÁÿÁÁÁÿÁÁÁÿÁÁÁÿÁÁÁÿÁÁÁÿÁÁÁÿÁÁÁÿÁÁÁÿÁÁÁÿÁÁÁÿÁÁÁÿÁÁÁÿÁÁÁÿÁÁÁÿÁÁÁÿÁÁÁÿÁÁÁÿÁÁÁÿÁÁÁÿÁÁÁÿÁÁÁÿÁÁÁÿÀÀÀÿÀÀÀÿÀÀÀÿÀÀÀÿÀÀÀÿ¿¿¿ÿ¿¿¿ÿ¿¿¿ÿ¿¿¿ÿ¿¿¿ÿ¿¿¿ÿ¿¿¿ÿ¿¿¿ÿ¿¿¿ÿ¿¿¿ÿ¿¿¿ÿ¿¿¿ÿÀÀÀÿÀÀÀÿÀÀÀÿÀÀÀÿÁÁÁÿÂÂÂÿÂÂÂÿÂÂÂÿÂÂÂÿÂÂÂÿÂÂÂÿÂÂÂÿÂÂÂÿÂÂÂÿÂÂÂÿÂÂÂÿÂÂÂÿÂÂÂÿÂÂÂÿÂÂÂÿÂÂÂÿÂÂÂÿÁÁÁÿÁÁÁÿÁÁÁÿÁÁÁÿÁÁÁÿÁÁÁÿÁÁÁÿÁÁÁÿÁÁÁÿÁÁÁÿÁÁÁÿÁÁÁÿÁÁÁÿÁÁÁÿÁÁÁÿÁÁÁÿÁÁÁÿÁÁÁÿÁÁÁÿÁÁÁÿÁÁÁÿÁÁÁÿÁÁÁÿÁÁÁÿÀÀÀÿÀÀÀÿ¿¿¿ÿ¿¿¿ÿ¿¿¿ÿ¿¿¿ÿ¿¿¿ÿ¾¾¾ÿ¾¾¾ÿ½½½ÿ½½½ÿ½½½ÿ½½½ÿ½½½ÿ½½½ÿ¾¾¾ÿ¿¿¿ÿ¿¿¿ÿ¿¿¿ÿ¿¿¿ÿ¿¿¿ÿ¿¿¿ÿ¿¿¿ÿ¿¿¿ÿÀÀÀÿÀÀÀÿÀÀÀÿÀÀÀÿÁÁÁÿÁÁÁÿÁÁÁÿÁÁÁÿÁÁÁÿÁÁÁÿÂÂÂÿÂÂÂÿÃÃÃÿÃÃÃÿÃÃÃÿÃÃÃÿÃÃÃÿÃÃÃÿÃÃÃÿÃÃÃÿÃÃÃÿÃÃÃÿÃÃÃÿÃÃÃÿÃÃÃÿÃÃÃÿÃÃÃÿÃÃÃÿÃÃÃÿÃÃÃÿÃÃÃÿÃÃÃÿÃÃÃÿÃÃÃÿÃÃÃÿÃÃÃÿÂÂÂÿÂÂÂÿÂÂÂÿÂÂÂÿÁÁÁÿÁÁÁÿÁÁÁÿÁÁÁÿÁÁÁÿÁÁÁÿÁÁÁÿÁÁÁÿÀÀÀÿ¿¿¿ÿ¿¿¿ÿ¿¿¿ÿ¿¿¿ÿ¿¿¿ÿ¿¿¿ÿ¿¿¿ÿ¿¿¿ÿ¿¿¿ÿ¿¿¿ÿ¿¿¿ÿ¿¿¿ÿ¿¿¿ÿ¿¿¿ÿ¿¿¿ÿ¿¿¿ÿ¿¿¿ÿ¿¿¿ÿ¿¿¿ÿÀÀÀÿÁÁÁÿÁÁÁÿÁÁÁÿÁÁÁÿÁÁÁÿÁÁÁÿÁÁÁÿÁÁÁÿÁÁÁÿÁÁÁÿÁÁÁÿÁÁÁÿÁÁÁÿÁÁÁÿÁÁÁÿÁÁÁÿÁÁÁÿÁÁÁÿÁÁÁÿÁÁÁÿÁÁÁÿÁÁÁÿÁÁÁÿÁÁÁÿÁÁÁÿÁÁÁÿÁÁÁÿÁÁÁÿÁÁÁÿÁÁÁÿÁÁÁÿÁÁÁÿÁÁÁÿÁÁÁÿÁÁÁÿÁÁÁÿÀÁÀÿÀÁÀÿ¿ÁÀÿ¿ÁÀÿ¿ÁÀÿ¿ÁÀÿ¿ÁÀÿ¿ÁÀÿ¿ÁÀÿ¿ÁÀÿ¿ÁÀÿ¿ÁÀÿ¿ÁÀÿ¿ÁÀÿ¿ÁÀÿ¿ÁÀÿ¿ÁÀÿ¿ÁÀÿ¿ÁÀÿ¿ÁÀÿ¿ÁÀÿ¿ÁÀÿÀÂÁÿÀÂÁÿÀÂÁÿÀÂÁÿÀÂÁÿÀÂÁÿÀÂÁÿÀÂÁÿÀÂÁÿÀÂÁÿÀÂÁÿÀÂÁÿÀÂÁÿÀÂÁÿÀÂÁÿÀÂÁÿÀÂÁÿÀÂÁÿÀÂÁÿÀÂÁÿÀÂÁÿÀÂÁÿÀÂÁÿÀÂÁÿÀÂÁÿÀÂÁÿÀÂÁÿÀÂÁÿÀÂÁÿÀÂÁÿÀÂÁÿÀÂÁÿÀÂÁÿÀÂÁÿÀÂÁÿÀÂÁÿÀÂÁÿÀÂÁÿÁÃÂÿÁÃÂÿÁÃÂÿÁÃÂÿÁÃÂÿÁÃÂÿÁÃÂÿÁÃÂÿÁÃÂÿÁÃÂÿÁÃÂÿÁÃÂÿÁÃÂÿÁÃÂÿÁÃÂÿÁÃÂÿÁÃÂÿÁÃÂÿÁÃÂÿÁÃÂÿÁÃÂÿÁÃÂÿÁÃÂÿÁÃÂÿÁÃÂÿÁÃÂÿßàâÿßàâÿßàâÿßàâÿßàâÿßàâÿßàâÿßàâÿßàâÿßàâÿßàâÿßàâÿßàâÿßàâÿßàâÿßàâÿßàâÿßàâÿßàâÿßàâÿßàâÿßàâÿßàâÿßàâÿßàâÿßàâÿßàâÿßàâÿßàâÿßàâÿßàâÿßàâÿßàâÿßàâÿßàâÿßàâÿßàâÿßàâÿßàâÿßàâÿàáãÿàáãÿàáãÿàáãÿßàâÿßàâÿßàâÿßàâÿßàâÿÞßáÿÞßáÿÞßáÿÞßáÿÞßáÿÞßáÿÞßáÿÞßáÿÞßáÿÞßáÿÝÞàÿÝÞàÿÝÞàÿÝÞàÿÝÞàÿÝÞàÿÝÞàÿÝÞàÿÝÞàÿÝÞàÿÝÞàÿÝÞàÿÞßáÿÞßáÿßàâÿßàâÿßàâÿàáãÿàáãÿàáãÿàáãÿàáãÿàáãÿàáãÿàáãÿàáãÿàáãÿàáãÿàáãÿàáãÿàáãÿàáãÿàáãÿàáãÿàáãÿàáãÿßàâÿßàâÿßàâÿßàâÿßàâÿßàâÿßàâÿßàâÿßàâÿßàâÿßàâÿßàâÿßàâÿßàâÿßàâÿßàâÿßàâÿßàâÿßàâÿßàâÿßàâÿßàâÿßàâÿßàâÿßàâÿßàâÿÞßáÿÞßáÿÞßáÿÞßáÿÞßáÿÞßáÿÞßáÿßàâÿßàâÿßàâÿßàâÿßàâÿßàâÿÞßáÿÞßáÿÞßáÿÞßáÿßàâÿßàâÿßàâÿßàâÿßàâÿßàâÿßàâÿßàâÿßàâÿßàâÿßàâÿßàâÿßàâÿßàâÿßàâÿßàâÿßàâÿàáãÿàáãÿàáãÿàáãÿàáãÿàáãÿàáãÿàáãÿàáãÿàáãÿàáãÿàáãÿàáãÿàáãÿàáãÿàáãÿàáãÿàáãÿàáãÿàáãÿàáãÿàáãÿàáãÿàáãÿàáãÿàáãÿàáãÿàáãÿàáãÿàáãÿàáãÿàáãÿàáãÿàáãÿàáãÿàáãÿàáãÿàáãÿáâäÿáâäÿáâäÿáâäÿáâäÿáâäÿáâäÿáâäÿáâäÿáâäÿáâäÿáâäÿáâäÿáâäÿáâäÿáâäÿáâäÿáâäÿáâäÿàáãÿàáãÿàáãÿàáãÿàáãÿßàâÿßàâÿßàâÿßàâÿßàâÿßàâÿßàâÿàáãÿàáãÿàáãÿàáãÿàáãÿàáãÿàáãÿàáãÿàáãÿàáãÿàáãÿàáãÿàáãÿàáãÿàáãÿàáãÿàáãÿàáãÿàáãÿàáãÿàáãÿàáãÿàáãÿàáãÿàáãÿàáãÿàáãÿáâäÿáâäÿáâäÿáâäÿáâäÿáâäÿáâäÿáâäÿáâäÿáâäÿáâäÿáâäÿáâäÿáâäÿáâäÿáâäÿáâäÿáâäÿáâäÿââäÿââäÿââäÿââäÿââäÿââäÿââäÿââäÿââäÿââäÿââäÿââäÿââäÿââäÿââäÿââäÿââäÿââäÿââäÿââäÿââäÿââäÿââäÿââäÿââäÿââäÿââäÿââäÿââäÿââäÿââäÿââäÿââäÿââäÿââäÿââäÿââäÿââäÿââäÿââäÿââäÿââäÿââäÿââäÿââäÿââäÿââäÿââäÿââäÿââäÿââäÿââäÿââäÿââäÿââäÿââäÿââäÿââäÿããåÿããåÿããåÿããåÿããåÿââäÿââäÿââäÿââäÿááãÿááãÿááãÿááãÿááãÿááãÿááãÿááãÿááâÿáááÿàààÿàààÿàààÿàààÿàààÿàààÿàààÿßßßÿßßßÿßßßÿßßßÿßßßÿßßßÿßßßÿßßßÿßßßÿßßßÿÞÞÞÿÞÞÞÿÞÞÞÿÞÞÞÿÞÞÞÿÝÝÝÿÝÝÝÿÝÝÝÿÝÝÝÿÝÝÝÿÝÝÝÿÝÝÝÿÝÝÝÿÝÝÝÿÞÞÞÿÞÞÞÿÞÞÞÿÞÞÞÿÞÞÞÿßßßÿßßßÿßßßÿßßßÿßßßÿßßßÿßßßÿßßßÿßßßÿßßßÿàààÿàààÿàààÿàààÿáááÿáááÿáááÿáááÿáááÿáááÿáááÿáááÿâââÿâââÿâââÿâââÿáááÿáááÿáááÿáááÿáááÿàààÿàààÿàààÿàààÿàààÿàààÿàààÿàààÿàààÿàààÿàààÿàààÿàààÿàààÿàààÿàààÿàààÿàààÿàààÿàààÿàààÿàààÿàààÿàààÿàààÿàààÿàààÿàààÿàààÿàààÿàààÿàààÿàààÿàààÿàààÿàààÿàààÿàààÿàààÿàààÿàààÿàààÿàààÿàààÿàààÿàààÿàààÿààâÿááãÿááãÿááãÿááãÿááãÿááãÿááãÿááãÿááãÿááãÿááãÿááãÿááãÿááãÿááãÿááãÿááãÿááãÿááãÿááãÿááãÿááãÿááãÿááãÿááãÿááãÿááãÿááãÿááãÿááãÿááãÿááãÿááãÿááãÿááãÿááãÿááãÿááãÿááãÿââäÿââäÿââäÿââäÿááãÿááãÿááãÿááãÿááãÿààâÿààâÿààâÿààâÿààâÿßßáÿßßáÿßßáÿßßáÿßßáÿààâÿààâÿààâÿààâÿààâÿààâÿààâÿààâÿààâÿààâÿààâÿààâÿààâÿààâÿààâÿààâÿààâÿààâÿááâÿâââÿâââÿâââÿâââÿâââÿâââÿâââÿâââÿâââÿâââÿâââÿâââÿâââÿâââÿâââÿâââÿâââÿáááÿáááÿáááÿáááÿáááÿáááÿáááÿáááÿáááÿáááÿáááÿáááÿáááÿáááÿáááÿáááÿáááÿáááÿáááÿáááÿáááÿâââÿâââÿâââÿâââÿâââÿâââÿâââÿâââÿâââÿâââÿâââÿâââÿâââÿâââÿâââÿâââÿâââÿâââÿâââÿâââÿâââÿâââÿâââÿâââÿâââÿâââÿâââÿâââÿâââÿâââÿâââÿâââÿâââÿâââÿâââÿâââÿáááÿáááÿáááÿáááÿáááÿáááÿáááÿáááÿáááÿáááÿáááÿáááÿáááÿáááÿáááÿáááÿáááÿáááÿáááÿáááÿàààÿàààÿàààÿàààÿàààÿàààÿàààÿàààÿàààÿàààÿàààÿàààÿàààÿàààÿàààÿàààÿàààÿàààÿàààÿàààÿàààÿáááÿáááÿáááÿáááÿáááÿáááÿáááÿáááÿáááÿáááÿáááÿáááÿáááÿáááÿáááÿáááÿáááÿáááÿáááÿâââÿâââÿâââÿâââÿâââÿâââÿâââÿâââÿâââÿâââÿâââÿâââÿâââÿâââÿâââÿâââÿâââÿáááÿàààÿàààÿàààÿàààÿàààÿàààÿàààÿàààÿàààÿàààÿàààÿàààÿàààÿàààÿàààÿàààÿàààÿàààÿàààÿàààÿàààÿàààÿàààÿàààÿàààÿàààÿàààÿàààÿàààÿàààÿàààÿàààÿàààÿáááÿáááÿâââÿâââÿâââÿãããÿãããÿâââÿâââÿâââÿâââÿâââÿáááÿáááÿáááÿáááÿáááÿáááÿáááÿâââÿâââÿâââÿâââÿâââÿãããÿãããÿãããÿãããÿãããÿãããÿãããÿãããÿãããÿãããÿãããÿãããÿãããÿãããÿãããÿãããÿãããÿãããÿãããÿãããÿãããÿãããÿãããÿãããÿãããÿãããÿãããÿãããÿãããÿãããÿãããÿãããÿãããÿãããÿãããÿãããÿãããÿãããÿâââÿâââÿâââÿâââÿâââÿâââÿâââÿâââÿâââÿâââÿâââÿâââÿâââÿâââÿâââÿâââÿâââÿâââÿâââÿâââÿââãÿââäÿããåÿããåÿããåÿããåÿããåÿããåÿããåÿããåÿããåÿããåÿããåÿããåÿããåÿããåÿããåÿããåÿããåÿââäÿââäÿââäÿââäÿââäÿââäÿââäÿââäÿââäÿââäÿââäÿââäÿââäÿââäÿââäÿââäÿââäÿââäÿââäÿââäÿââäÿââäÿââäÿââäÿââäÿââäÿââäÿââäÿââäÿââäÿââäÿââäÿââäÿââäÿââäÿââäÿââäÿââäÿââäÿââäÿââäÿââäÿââäÿââäÿââäÿââäÿââäÿââäÿââäÿââäÿââäÿââäÿââäÿââäÿââäÿââäÿââäÿââãÿâââÿâââÿâââÿâââÿâââÿâââÿâââÿâââÿâââÿâââÿâââÿâââÿâââÿâââÿâââÿâââÿâââÿâââÿâââÿâââÿâââÿâââÿâââÿâââÿâââÿâââÿâââÿâââÿâââÿâââÿâââÿâââÿâââÿâââÿâââÿâââÿâââÿâââÿáááÿáááÿáááÿáááÿáááÿáááÿáááÿáááÿáááÿáááÿáááÿáááÿáááÿáááÿáááÿáááÿáááÿáááÿáááÿàààÿàààÿàààÿàààÿàààÿàààÿàààÿàààÿàààÿàààÿàààÿàààÿàààÿàààÿàààÿàààÿàààÿàààÿàààÿàààÿàààÿáááÿáááÿáááÿáááÿáááÿáááÿáááÿáááÿáááÿáááÿáááÿáááÿáááÿáááÿáááÿáááÿáááÿáááÿáááÿáááÿáááÿáááÿáááÿáááÿáááÿáááÿáááÿáááÿáááÿáááÿáááÿáááÿáááÿáááÿáááÿáááÿáááÿáááÿáááÿáááÿáááÿáááÿáááÿáááÿáááÿáááÿáááÿáááÿáááÿáááÿáááÿáááÿáááÿáááÿáááÿáááÿáááÿáááÿáááÿáááÿáááÿáááÿáááÿáááÿáááÿáááÿáááÿáááÿáááÿáááÿáááÿáááÿáááÿáááÿáááÿáááÿáááÿâââÿâââÿâââÿâââÿâââÿáááÿáááÿáááÿáááÿáááÿàààÿàààÿàààÿàààÿàààÿàààÿàààÿàààÿàààÿàààÿáááÿáááÿáááÿáááÿáááÿáááÿáááÿáááÿáááÿáááÿáááÿáááÿáááÿáááÿáááÿáááÿáááÿáááÿáááÿáááÿáááÿáááÿáááÿáááÿáááÿáááÿáááÿáááÿáááÿáááÿáááÿáááÿáááÿáááÿáááÿáááÿáááÿáááÿáááÿáááÿáááÿáááÿáááÿáááÿáááÿáááÿáááÿáááÿáááÿáááÿáááÿáááÿáááÿáááÿáááÿàààÿàààÿàààÿàààÿàààÿàààÿàààÿáááÿáááÿàààÿàààÿàààÿàààÿàààÿßßßÿßßßÿßßßÿÞÞÞÿÞÞÞÿÞÞÞÿÞÞÞÿÞÞÞÿÞÞÞÿÞÞÞÿßßßÿßßßÿßßßÿßßßÿßßßÿàààÿàààÿßßßÿßßßÿßßßÿßßßÿßßßÿÞÞÞÿÞÞÞÿÞÞÞÿÞÞÞÿÞÞÞÿÞÞÞÿÞÞÞÿÞÞÞÿÞÞÞÿÝÝÝÿÝÝÝÿÝÝÝÿÝÝÝÿÝÝÝÿÝÝÝÿÝÝÝÿÝÝÝÿÞÞÞÿÞÞÞÿÞÞÞÿÞÞÞÿßßßÿßßßÿßßßÿÞÞÞÿÞÞÞÿÝÝÝÿÝÝÝÿÝÝÝÿÜÜÜÿÜÜÜÿÜÜÜÿÜÜÜÿÜÜÜÿÜÜÜÿÜÜÜÿÜÜÜÿÜÜÜÿÜÜÜÿÜÜÜÿÜÜÜÿÝÝÝÿÝÝÝÿÞÞÞÿÞÞÞÿÞÞÞÿÞÞÞÿÞÞÞÿÞÞÞÿÞÞÞÿßßßÿßßßÿßßßÿßßßÿßßßÿàààÿàààÿàààÿàààÿàààÿßßßÿßßßÿßßßÿßßßÿßßßÿßßßÿßßßÿßßßÿßßßÿßßßÿßßßÿßßßÿßßßÿßßßÿßßßÿßßßÿßßßÿßßßÿßßßÿßßßÿßßßÿßßßÿßßßÿßßßÿßßßÿßßßÿßßßÿßßßÿßßßÿßßßÿßßßÿßßßÿßßßÿßßßÿßßßÿßßßÿßßßÿßßßÿßßßÿßßßÿßßßÿàààÿàààÿàààÿàààÿàààÿàààÿàààÿàààÿàààÿàààÿàààÿàààÿàààÿàààÿàààÿàààÿàààÿàààÿàààÿáááÿáááÿáááÿáááÿáááÿáááÿáááÿáááÿáááÿáááÿáááÿáááÿáááÿáááÿáááÿáááÿáááÿáááÿáááÿáááÿáááÿáááÿáááÿáááÿáááÿáááÿáááÿáááÿáááÿáááÿáááÿáááÿáááÿáááÿáááÿáááÿáááÿáááÿáááÿáááÿáááÿáááÿáááÿàààÿàààÿàààÿàààÿàààÿßßßÿßßßÿßßßÿßßßÿßßßÿßßßÿßßßÿßßßÿßßßÿßßßÿßßßÿßßßÿßßßÿßßßÿßßßÿßßßÿßßßÿßßßÿßßßÿßßßÿßßßÿßßßÿßßßÿßßßÿßßßÿßßßÿßßßÿßßßÿßßßÿßßßÿßßßÿßßßÿßßßÿßßßÿßßßÿßßßÿßßßÿßßßÿßßßÿßßßÿßßßÿßßßÿßßßÿßßßÿßßßÿßßßÿßßßÿàààÿáááÿáááÿáááÿáááÿáááÿáááÿáááÿáááÿáááÿáááÿáááÿáááÿáááÿáááÿáááÿáááÿáááÿàààÿàààÿàààÿàààÿàààÿàààÿàààÿàààÿàààÿàààÿàààÿàààÿàààÿàààÿàààÿàààÿàààÿàààÿàààÿàààÿàààÿàààÿàààÿàààÿàààÿàààÿàààÿàààÿàààÿàààÿàààÿàààÿàààÿàààÿàààÿàààÿàààÿàààÿàßàÿàßàÿáßàÿáßàÿáßàÿáßàÿáßàÿáßàÿáßàÿáßàÿáßàÿáßàÿáßàÿáßàÿáßàÿáßàÿáßàÿáßàÿáßàÿáßàÿáßàÿáßàÿáßàÿáßàÿáßàÿáßàÿáßàÿáßàÿáßàÿáßàÿáßàÿáßàÿáßàÿáßàÿáßàÿáßàÿáßàÿáßàÿáßàÿáßàÿáßàÿâàáÿâàáÿâàáÿâàáÿâàáÿâàáÿâàáÿâàáÿâàáÿâàáÿâàáÿâàáÿâàáÿâàáÿâàáÿâàáÿâàáÿâàáÿâàáÿâàáÿâàáÿâàáÿâàáÿâàáÿâàáÿâàáÿâàáÿâàáÿâàáÿâàáÿâàáÿâàáÿâàáÿâàáÿâàáÿâàáÿâàáÿâàáÿáßàÿáßàÿáßàÿàÞßÿàÞßÿàÞßÿàÞßÿàÞßÿàÞßÿàÞßÿàÞßÿàÞßÿàÞßÿàÞßÿàÞßÿáßàÿáßàÿáßàÿáßàÿáßàÿáßàÿáßàÿáßàÿáßàÿáßàÿáßàÿáßàÿáßàÿáßàÿáßàÿáßàÿáßàÿáßàÿáßàÿáßàÿáßàÿáßàÿáßàÿáßàÿâàáÿâàáÿâàáÿâàáÿáßàÿáßàÿáßàÿáßàÿáßàÿàÞßÿàÞßÿàÞßÿàÞßÿàÞßÿàÞßÿàÞßÿßÝÞÿßÝÞÿßÝÞÿßÝÞÿßÝÞÿßÝÞÿßÝÞÿßÝÞÿßÝÞÿßÝÞÿßÝÞÿßÝÞÿßÝÞÿßÝÞÿßÝÞÿßÝÞÿßÝÞÿßÝÞÿßÝÞÿßÝÞÿÞÝÞÿÞÝÞÿÞÞÞÿÞÞÞÿÞÞÞÿÞÞÞÿÞÞÞÿÞÞÞÿÞÞÞÿÞÞÞÿÞÞÞÿÞÞÞÿÞÞÞÿÞÞÞÿÞÞÞÿÞÞÞÿÞÞÞÿÞÞÞÿÞÞÞÿÞÞÞÿÞÞÞÿßßßÿßßßÿßßßÿßßßÿßßßÿßßßÿßßßÿßßßÿßßßÿßßßÿßßßÿßßßÿßßßÿßßßÿßßßÿßßßÿßßßÿßßßÿßßßÿßßßÿßßßÿßßßÿßßßÿßßßÿßßßÿßßßÿßßßÿßßßÿßßßÿßßßÿßßßÿßßßÿßßßÿßßßÿßßßÿßßßÿÞÞÞÿÞÞÞÿÞÞÞÿÞÞÞÿÞÞÞÿÝÝÝÿÝÝÝÿÝÝÝÿÝÝÝÿÝÝÝÿÝÝÝÿÝÝÝÿÜÜÜÿÜÜÜÿÜÜÜÿÜÜÜÿÜÜÜÿÜÜÜÿÜÜÜÿÜÜÜÿÜÜÜÿÝÝÝÿÞÞÞÿÞÞÞÿÞÞÞÿÞÞÞÿÞÞÞÿÝÝÝÿÝÝÝÿÜÜÜÿÜÜÜÿÜÜÜÿÜÜÜÿÜÜÜÿÛÛÛÿÛÛÛÿÛÛÛÿÛÛÛÿÛÛÛÿÛÛÛÿÝÝÝÿÞÞÞÿÞÞÞÿÞÞÞÿÞÞÞÿÞÞÞÿÞÞÞÿÞÞÞÿÞÞÞÿÞÞÞÿÞÞÞÿÞÞÞÿÞÞÞÿÞÞÞÿÞÞÞÿÞÞÞÿÞÞÞÿÞÞÞÿÞÞÞÿÞÞÞÿÞÞÞÿÞÞÞÿÞÞÞÿÞÞÞÿÞÞÞÿÞÞÞÿÞÞÞÿÞÞÞÿÞÞÞÿÞÞÞÿÞÞÞÿÞÞÞÿÞÞÞÿÞÞÞÿÞÞÞÿÞÞÞÿÞÞÞÿÞÞÞÿÞÞÞÿÞÞÞÿßßßÿßßßÿßßßÿßßßÿÞÞÞÿÞÞÞÿÞÞÞÿÞÞÞÿÞÞÞÿÝÝÝÿÝÝÝÿÝÝÝÿÝÝÝÿÝÝÝÿÝÝÝÿÝÝÝÿÜÜÜÿÜÜÜÿÜÜÜÿÜÜÜÿÜÜÜÿÜÜÜÿÜÜÜÿÜÜÜÿÜÜÜÿÜÜÜÿÜÜÜÿÜÜÜÿÜÜÜÿÜÜÜÿÜÜÜÿÜÜÜÿÜÜÜÿÜÜÜÿÜÜÜÿÜÜÜÿÜÜÜÿÜÜÜÿÝÝÝÿÝÝÝÿÝÝÝÿÝÝÝÿÝÝÝÿÝÝÝÿÝÝÝÿÝÝÝÿÝÝÝÿÝÝÝÿÝÝÝÿÝÝÝÿÝÝÝÿÝÝÝÿÝÝÝÿÝÝÝÿÝÝÝÿÜÜÜÿÛÛÛÿÛÛÛÿÛÛÛÿÛÛÛÿÛÛÛÿÛÛÛÿÛÛÛÿÛÛÛÿÛÛÛÿÛÛÛÿÛÛÛÿÜÜÜÿÜÜÜÿÜÜÜÿÜÜÜÿÜÜÜÿÝÝÝÿÝÝÝÿÝÝÝÿÝÝÝÿÞÞÞÿÞÞÞÿÞÞÞÿÞÞÞÿÞÞÞÿÞÞÞÿÞÞÞÿÞÞÞÿÞÞÞÿÞÞÞÿÞÞÞÿÞÞÞÿÞÞÞÿÞÞÞÿÞÞÞÿÞÞÞÿÞÞÞÿÞÞÞÿÞÞÞÿÞÞÞÿÞÞÞÿÞÞÞÿÞÞÞÿÞÞÞÿÞÞÞÿÞÞÞÿÞÞÞÿÞÞÞÿÞÞÞÿÞÞÞÿÞÞÞÿÞÞÞÿÞÞÞÿÞÞÞÿÞÞÞÿÞÞÞÿÞÞÞÿÞÞÞÿÞÞÞÿßßßÿßßßÿßßßÿßßßÿßßßÿßßßÿßßßÿßßßÿßßßÿßßßÿßßßÿßßßÿßßßÿßßßÿßßßÿßßßÿßßßÿßßßÿßßßÿßßßÿßßßÿßßßÿßßßÿßßßÿßßßÿßßßÿßßßÿßßßÿßßßÿßßßÿßßßÿßßßÿßßßÿßßßÿßßßÿßßßÿßßßÿßßßÿßßßÿßßßÿßßßÿßßßÿßßßÿßßßÿßßßÿßßßÿßßßÿßßßÿßßßÿßßßÿßßßÿßßßÿßßßÿßßßÿßßßÿßßßÿßßßÿßßßÿßßßÿßßßÿßßßÿßßßÿßßßÿßßßÿßßßÿßßßÿßßßÿßßßÿßßßÿßßßÿßßßÿßßßÿßßßÿßßßÿÞÞÞÿÞÞÞÿÞÞÞÿÞÞÞÿÞÞÞÿÞÞÞÿÞÞÞÿÞÞÞÿÞÞÞÿÞÞÞÿÞÞÞÿÞÞÞÿÞÞÞÿÞÞÞÿÞÞÞÿÞÞÞÿÞÞÞÿÞÞÞÿÞÞÞÿÝÝÝÿÝÝÝÿÝÝÝÿÝÝÝÿÝÝÝÿÝÝÝÿÝÝÝÿÝÝÝÿÝÝÝÿÝÝÝÿÝÝÝÿÝÝÝÿÝÝÝÿÝÝÝÿÝÝÝÿÝÝÝÿÝÝÝÿÝÝÝÿÝÝÝÿÝÝÝÿÝÝÝÿÝÝÝÿÞÞÞÿÞÞÞÿÞÞÞÿÞÞÞÿÞÞÞÿÞÞÞÿÞÞÞÿÞÞÞÿÞÞÞÿÞÞÞÿÞÞÞÿÞÞÞÿÞÞÞÿÞÞÞÿÞÞÞÿÞÞÞÿÞÞÞÿÝÝÝÿÝÝÝÿÝÝÝÿÝÝÝÿÝÝÝÿÞÞÞÿÞÞÞÿÞÞÞÿÞÞÞÿßßßÿßßßÿßßßÿÞÞÞÿÞÞÞÿÞÞÞÿÞÞÞÿÞÞÞÿÝÝÝÿÝÝÝÿÝÝÝÿÝÝÝÿÞÞÞÿÞÞÞÿÞÞÞÿÞÞÞÿÞÞÞÿÞÞÞÿÞÞÞÿÞÞÞÿÞÞÞÿÞÞÞÿÞÞÞÿÞÞÞÿÞÞÞÿÞÞÞÿÞÞÞÿÞÞÞÿÞÞÞÿÝÝÝÿÝÝÝÿÝÝÝÿÝÝÝÿÝÝÝÿÝÝÝÿÝÝÝÿÝÝÝÿÝÝÝÿÝÝÝÿÝÝÝÿÝÝÝÿÝÝÝÿÝÝÝÿÝÝÝÿÝÝÝÿÝÝÝÿÝÝÝÿÝÝÝÿÝÝÝÿÝÝÝÿÝÝÝÿÞÞÞÿÞÞÞÿÞÞÞÿÞÞÞÿÞÞÞÿÞÞÞÿÞÞÞÿÞÞÞÿÞÞÞÿÞÞÞÿÞÞÞÿÞÞÞÿÞÞÞÿÞÞÞÿÞÞÞÿÞÞÞÿÞÞÞÿÞÞÞÿÞÞÞÿÞÞÞÿÞÞÞÿÞÞÞÿÞÞÞÿÞÞÞÿÞÞÞÿÞÞÞÿÞÞÞÿÞÞÞÿÞÞÞÿÞÞÞÿÞÞÞÿÞÞÞÿÞÞÞÿÞÞÞÿÞÞÞÿÞÞÞÿÞÞÞÿÞÞÞÿÞÞÞÿÞÞÞÿÞÞÞÿÞÞÞÿÞÞÞÿÞÞÞÿÞÞÞÿÞÞÞÿÞÞÞÿÞÞÞÿÞÞÞÿÞÞÞÿÞÞÞÿÞÞÞÿÞÞÞÿÞÞÞÿÞÞÞÿÞÞÞÿÞÞÞÿÞÞÞÿÞÞÞÿÞÞÞÿÞÞÞÿÞÞÞÿÞÞÞÿÞÞÞÿÞÞÞÿÞÞÞÿÞÞÞÿÞÞÞÿÞÞÞÿÞÞÞÿÞÞÞÿÞÞÞÿÞÞÞÿÞÞÞÿÞÞÞÿÞÞÞÿÞÞÞÿÞÞÞÿÞÞÞÿÞÞÞÿÞÞÞÿßßßÿßßßÿßßßÿÞÞÞÿÞÞÞÿÞÞÞÿÞÞÞÿÞÞÞÿÝÝÝÿÝÝÝÿÜÜÜÿÜÜÜÿÜÜÜÿÜÜÜÿÜÜÜÿÝÝÝÿÝÝÝÿÞÞÞÿÞÞÞÿÞÞÞÿÞÞÞÿÞÞÞÿßßßÿßßßÿÞÞÞÿÞÞÞÿÞÞÞÿÞÞÞÿÞÞÞÿÝÝÝÿÝÝÝÿÝÝÝÿÝÝÝÿÞÞÞÿßßßÿßßßÿßßßÿßßßÿßßßÿßßßÿßßßÿßßßÿßßßÿßßßÿßßßÿßßßÿßßßÿßßßÿßßßÿßßßÿßßßÿÞÞÞÿÞÞÞÿÞÞÞÿÞÞÞÿÞÞÞÿÞÞÞÿÞÞÞÿÞÞÞÿÞÞÞÿÞÞÞÿÞÞÞÿÞÞÞÿÞÞÞÿÞÞÞÿÞÞÞÿÞÞÞÿÞÞÞÿÞÞÞÿÞÞÞÿÞÞÞÿÞÞÞÿßßßÿßßßÿßßßÿßßßÿßßßÿßßßÿßßßÿßßßÿßßßÿßßßÿßßßÿßßßÿßßßÿßßßÿßßßÿßßßÿßßßÿßßßÿßßßÿßßßÿßßßÿßßßÿßßßÿßßßÿßßßÿßßßÿßßßÿßßßÿßßßÿßßßÿßßßÿßßßÿßßßÿßßßÿßßßÿßßßÿÞÞÞÿÞÞÞÿÞÞÞÿÞÞÞÿÞÞÞÿÞÞÞÿÞÞÞÿÞÞÞÿÞÞÞÿÞÞÞÿÞÞÞÿÞÞÞÿÞÞÞÿÞÞÞÿÞÞÞÿÞÞÞÿÞÞÞÿÞÞÞÿÞÞÞÿÞÞÞÿÝÝÝÿÝÝÝÿÝÝÝÿÝÝÝÿÝÝÝÿÝÝÝÿÝÝÝÿÝÝÝÿÝÝÝÿÝÝÝÿÝÝÝÿÝÝÝÿÝÝÝÿÝÝÝÿÝÝÝÿÝÝÝÿÝÝÝÿÝÝÝÿÝÝÝÿÝÝÝÿÝÝÝÿÝÝÝÿÝÝÝÿÝÝÝÿÝÝÝÿÝÝÝÿÝÝÝÿÝÝÝÿÝÝÝÿÝÝÝÿÝÝÝÿÝÝÝÿÝÝÝÿÝÝÝÿÝÝÝÿÝÝÝÿÝÝÝÿÝÝÝÿÝÝÝÿÝÝÝÿÞÞÞÿÞÞÞÿÞÞÞÿÞÞÞÿÞÞÞÿÞÞÞÿÞÞÞÿÞÞÞÿÞÞÞÿÞÞÞÿÞÞÞÿÞÞÞÿÞÞÞÿÞÞÞÿÞÞÞÿÞÞÞÿÞÞÞÿÞÞÞÿÞÞÞÿÞÞÞÿÞÞÞÿÞÞÞÿÞÞÞÿÞÞÞÿÞÞÞÿÞÞÞÿÞÞÞÿÞÞÞÿÞÞÞÿÞÞÞÿÞÞÞÿÞÞÞÿÞÞÞÿÞÞÞÿÞÞÞÿÞÞÞÿÞÞÞÿÞÞÞÿÞÞÞÿßßßÿßßßÿßßßÿßßßÿßßßÿßßßÿßßßÿßßßÿßßßÿßßßÿßßßÿßßßÿßßßÿßßßÿßßßÿßßßÿßßßÿÞÞÞÿÞÞÞÿÞÞÞÿÞÞÞÿÞÞÞÿÞÞÞÿÞÞÞÿÞÞÞÿÞÞÞÿÞÞÞÿÞÞÞÿÞÞÞÿÞÞÞÿÞÞÞÿÞÞÞÿÞÞÞÿÞÞÞÿÞÞÞÿÞÞÞÿÞÞÞÿÞÞÞÿÞÞÞÿÞÞÞÿÞÞÞÿÞÞÞÿÞÞÞÿÞÞÞÿÞÞÞÿÞÞÞÿÞÞÞÿÞÞÞÿÞÞÞÿÞÞÞÿÞÞÞÿÞÞÞÿÞÞÞÿÞÞÞÿÞÞÞÿÞÞÞÿÞÞÞÿÞÞÞÿÞÞÞÿÞÞÞÿÞÞÞÿÞÞÞÿÞÞÞÿÞÞÞÿÞÞÞÿÞÞÞÿÞÞÞÿÞÞÞÿÞÞÞÿÞÞÞÿÞÞÞÿÞÞÞÿÞÞÞÿÞÞÞÿÞÞÞÿÞÞÞÿÞÞÞÿÞÞÞÿÞÞÞÿÞÞÞÿÞÞÞÿÞÞÞÿÞÞÞÿÞÞÞÿÝÝÝÿÝÝÝÿÝÝÝÿÝÝÝÿÝÝÝÿÜÜÜÿÜÜÜÿÜÜÜÿÜÜÜÿÜÜÜÿÜÜÜÿÜÜÜÿÝÝÝÿÝÝÝÿÝÝÝÿÝÝÝÿÝÝÝÿÝÝÝÿÝÝÝÿÝÝÝÿÝÝÝÿÝÝÝÿÝÝÝÿÝÝÝÿÝÝÝÿÝÝÝÿÝÝÝÿÝÝÝÿÝÝÝÿÝÝÝÿÝÝÝÿÝÝÝÿÝÝÝÿÝÝÝÿÝÝÝÿÝÝÝÿÝÝÝÿÝÝÝÿÝÝÝÿÝÝÝÿÝÝÝÿÝÝÝÿÝÝÝÿÝÝÝÿÝÝÝÿÝÝÝÿÝÝÝÿÝÝÝÿÜÜÜÿÜÜÜÿÜÜÜÿÜÜÜÿÜÜÜÿÜÜÜÿÜÜÜÿÜÜÜÿÜÜÜÿÜÜÜÿÜÜÜÿÜÜÜÿÜÜÜÿÜÜÜÿÜÜÜÿÜÜÜÿÜÜÜÿÜÜÜÿÜÜÜÿÜÜÜÿÜÜÜÿÜÜÜÿÝÝÝÿÝÝÝÿÝÝÝÿÝÝÝÿÞÞÞÿÞÞÞÿÞÞÞÿÞÞÞÿÞÞÞÿÝÝÝÿÝÝÝÿÝÝÝÿÜÜÜÿÜÜÜÿÛÛÛÿÛÛÛÿÛÛÛÿÛÛÛÿÛÛÛÿÜÜÜÿÜÜÜÿÜÜÜÿÜÜÜÿÜÜÜÿÜÜÜÿÜÜÜÿÜÜÜÿÜÜÜÿÜÜÜÿÜÜÜÿÜÜÜÿÜÜÜÿÜÜÜÿÜÜÜÿÜÜÜÿÜÜÜÿÜÜÜÿÜÜÜÿÝÝÝÿÝÝÝÿÝÝÝÿÝÝÝÿÝÝÝÿÜÜÜÿÜÜÜÿÜÜÜÿÜÜÜÿÜÜÜÿÛÛÛÿÛÛÛÿÛÛÛÿÛÛÛÿÛÛÛÿÛÛÛÿÛÛÛÿÚÚÚÿÚÚÚÿÙÙÙÿÙÙÙÿÙÙÙÿÙÙÙÿÙÙÙÿÙÙÙÿÙÙÙÿÙÙÙÿÙÙÙÿÙÙÙÿÙÙÙÿÙÙÙÿÚÚÚÿÚÚÚÿÚÚÚÿÛÛÛÿÛÛÛÿÜÜÜÿÝÝÝÿÞÞÞÿÞÞÞÿÞÞÞÿÞÞÞÿÞÞÞÿÝÝÝÿÝÝÝÿÝÝÝÿÝÝÝÿÝÝÝÿÜÜÜÿÜÜÜÿÜÜÜÿÜÜÜÿÜÜÜÿÛÛÛÿÛÛÛÿÛÛÛÿÛÛÛÿÛÛÛÿÜÜÜÿÜÜÜÿÜÜÜÿÜÜÜÿÜÜÜÿÜÜÜÿÜÜÜÿÝÝÝÿÝÝÝÿÝÝÝÿÝÝÝÿÝÝÝÿÞÞÞÿÞÞÞÿÞÞÞÿÞÞÞÿÞÞÞÿÞÞÞÿÞÞßÿÞÞàÿÞÞàÿÞÞàÿÞÞàÿÞÞàÿÝÝßÿÝÝßÿÝÝßÿÝÝßÿÜÜÞÿÜÜÞÿÜÜÞÿÜÜÞÿÜÜÞÿÜÜÞÿÜÜÞÿÜÜÞÿÜÜÞÿÜÜÞÿÝÝßÿÝÝßÿÝÝßÿÝÝßÿÝÝßÿÝÝßÿÝÝßÿÝÝßÿÝÝßÿÝÝßÿÝÝßÿÝÝßÿÝÝßÿÝÝßÿÝÝßÿÝÝßÿÝÝßÿÝÝßÿÝÝßÿÞÞàÿÞÞàÿÞÞàÿÞÞàÿÞÞàÿÝÝßÿÝÝßÿÜÜÞÿÜÜÞÿÜÜÞÿÛÛÝÿÛÛÝÿÚÚÜÿÙÙÛÿÙÙÛÿÙÙÛÿÙÙÛÿÙÙÛÿÚÚÜÿÛÛÝÿÛÛÝÿÛÛÝÿÛÛÝÿÛÛÝÿÛÛÝÿÛÛÝÿÛÛÝÿÛÛÝÿÛÛÝÿÛÛÝÿÛÛÝÿÛÛÝÿÛÛÝÿÛÛÝÿÛÛÝÿÛÛÝÿÛÛÝÿÛÛÝÿÛÛÝÿÛÛÝÿÛÛÝÿÛÛÝÿÛÛÝÿÛÛÝÿÛÛÝÿÛÛÝÿÛÛÝÿÛÛÝÿÛÛÝÿÛÛÝÿÛÛÝÿÛÛÝÿÛÛÝÿÛÛÝÿÛÛÝÿÛÛÝÿÛÛÝÿÛÛÝÿÛÛÝÿÛÛÝÿÛÛÝÿÛÛÝÿÛÛÝÿÛÛÝÿÛÛÝÿÜÜÞÿÜÜÞÿÜÜÞÿÜÜÞÿÜÜÞÿÝÝßÿÝÝßÿÝÝßÿÝÝßÿÝÝßÿÝÝßÿÝÝßÿÝÝßÿÝÝßÿÝÝßÿÝÝßÿÝÝßÿÝÝßÿÝÝßÿÝÝßÿÝÝßÿÝÝßÿÝÝßÿÝÝßÿÝÝßÿÝÝßÿÝÝßÿÝÝßÿÝÝßÿÝÝßÿÝÝßÿÝÝßÿÝÝßÿÝÝßÿÝÝßÿÝÝßÿÝÝßÿÝÝßÿÝÝßÿÝÝßÿÝÝßÿÝÝßÿÝÝßÿÝÝßÿÝÝßÿÝÝßÿÝÝßÿÝÝßÿÝÝßÿÝÝßÿÞÞàÿÞÞàÿÞÞàÿÞÞàÿÞÞàÿÞÞàÿÞÞàÿÞÞàÿÞÞàÿÞÞàÿÞÞàÿÞÞàÿÞÞàÿÞÞàÿÞÞàÿÞÞàÿÞÞàÿÞÞàÿÞÞàÿÞÞàÿÞÞàÿÞÞàÿÞÞàÿÞÞàÿÞÞàÿÞÞàÿÞÞàÿÞÞàÿÞÞàÿÞÞàÿÞÞàÿÞÞàÿÞÞàÿÞÞàÿÞÞàÿÞÞàÿÞÞàÿÞÞàÿÞÞàÿÞÞàÿÞÞàÿÞÞàÿÞÞàÿÞÞàÿÞÞàÿÞÞàÿÞÞàÿÞÞàÿÞÞàÿÞÞàÿÞÞàÿÞÞàÿÞÞàÿÞÞàÿÞÞàÿÞÞàÿÞÞàÿÞÞàÿßßáÿßßáÿßßáÿßßáÿßßáÿßßáÿßßáÿßßáÿßßáÿßßáÿßßáÿßßáÿßßáÿßßáÿßßáÿßßáÿßßáÿÞÞàÿÞÞàÿÞÞàÿÞÞàÿÞÞàÿÞÞàÿÞÞàÿÞÞàÿÞÞàÿÞÞàÿÞÞàÿÞÞàÿÞÞàÿÞÞàÿÞÞàÿÞÞàÿÞÞàÿÞÞàÿÞÞàÿÝÝßÿÝÝßÿÝÝßÿÝÝßÿÝÝßÿÝÝßÿÝÝßÿÝÝßÿÝÝßÿÝÝßÿÝÝßÿÝÝßÿÝÝßÿÝÝßÿÝÝßÿÝÝßÿÝÝßÿÝÝßÿÝÝßÿÜÜÞÿÜÜÞÿÜÜÞÿÜÜÞÿÜÜÞÿÜÜÞÿÜÜÞÿÜÜÞÿÜÜÞÿÜÜÞÿÜÜÞÿÜÜÞÿÜÜÞÿÜÜÞÿÜÜÞÿÜÜÞÿÜÜÞÿÜÜÞÿÜÜÞÿÜÜÞÿÜÜÞÿÜÜÞÿÜÜÞÿÜÜÞÿÛÛÝÿÛÛÝÿÛÛÝÿÛÛÝÿÛÛÝÿÛÛÝÿÛÛÝÿÛÛÝÿÛÛÝÿÛÛÝÿÛÛÝÿÛÛÝÿÜÜÞÿÜÜÞÿÜÜÞÿÝÝßÿÝÝßÿÝÝßÿÝÝßÿÝÝßÿÝÝßÿÝÝßÿÝÝßÿÝÝßÿÝÝßÿÝÝßÿÝÝßÿÝÝßÿÝÝßÿÝÝßÿÝÝßÿÝÝßÿÝÝßÿÝÝßÿÜÜÞÿÜÜÞÿÜÜÞÿÜÜÞÿÜÜÞÿÜÜÞÿÜÜÞÿÜÜÞÿÜÜÞÿÜÜÞÿÜÜÞÿÜÜÞÿÜÜÞÿÜÜÞÿÜÜÞÿÜÜÞÿÜÜÞÿÜÜÞÿÜÜÞÿÛÛÝÿÛÛÝÿÛÛÝÿÛÛÝÿÛÛÝÿÛÛÝÿÛÛÝÿÛÛÝÿÛÛÝÿÛÛÝÿÛÛÝÿÛÛÝÿÛÛÝÿÛÛÝÿÛÛÝÿÛÛÝÿÛÛÝÿÛÛÝÿÛÛÝÿÚÚÜÿÚÚÜÿÙÙÛÿÙÙÛÿÙÙÛÿÚÚÜÿÚÚÜÿÚÚÜÿÚÚÜÿÚÚÜÿÛÛÝÿÛÛÝÿÜÜÞÿÜÜÞÿÜÜÞÿÝÝßÿÝÝßÿÞÞàÿÞÞàÿÞÞàÿÝÞàÿÝÞàÿÝÞàÿÝÞàÿÝÞàÿÝÞàÿÝÞàÿÝÞàÿÝÞàÿÝÞàÿÝÞàÿÝÞàÿÝÞàÿÝÞàÿÝÞàÿÝÞàÿÝÞàÿÝÞàÿÝÞàÿÝÞàÿÝÞàÿÝÞàÿÝÞàÿÝÞàÿÝÞàÿÝÞàÿÜÝßÿÜÝßÿÜÝßÿÜÝßÿÜÝßÿÛÜÞÿÛÜÞÿÛÜÞÿÛÜÞÿÛÜÞÿÛÜÞÿÛÜÞÿÛÜÞÿÛÜÞÿÛÜÞÿÛÜÞÿÛÜÞÿÛÜÞÿÛÜÞÿÛÜÞÿÛÜÞÿÛÜÞÿÛÜÞÿÛÜÞÿÛÜÞÿÛÜÞÿÛÜÞÿÛÜÞÿÛÜÞÿÛÜÞÿÛÜÞÿÛÜÞÿÛÜÞÿÛÜÞÿÜÝßÿÜÝßÿÜÝßÿÜÝßÿÜÝßÿÜÝßÿÜÝßÿÜÝßÿÜÝßÿÜÝßÿÜÝßÿÜÝßÿÜÝßÿÜÝßÿÜÝßÿÜÝßÿÜÝßÿÜÝßÿÜÝßÿÝÞàÿÝÞàÿÝÞàÿÝÞàÿÝÞàÿÝÞàÿÝÞàÿÝÞàÿÝÞàÿÝÞàÿÝÞàÿÝÞàÿÝÞàÿÝÞàÿÝÞàÿÝÞàÿÝÞàÿÝÞàÿÝÞàÿÝÞàÿÝÞàÿÝÞàÿÝÞàÿÝÞàÿÝÞàÿÝÞàÿÝÞàÿÝÞàÿÝÞàÿÝÞàÿÝÞàÿÝÞàÿÝÞàÿÝÞàÿÝÞàÿÝÞàÿÝÞàÿÝÞàÿÝÞàÿÝÞàÿÝÞàÿÝÞàÿÝÞàÿÝÞàÿÝÞàÿÝÞàÿÝÞàÿÝÞàÿÝÞàÿÝÞàÿÝÞàÿÝÞàÿÝÞàÿÝÞàÿÝÞàÿÝÞàÿÝÞàÿÞßáÿÞßáÿÞßáÿÞßáÿÞßáÿÞßáÿÞßáÿÞßáÿÞßáÿÞßáÿÞßáÿÞßáÿÞßáÿÞßáÿÞßáÿÞßáÿÞßáÿÝÞàÿÝÞàÿÝÞàÿÝÞàÿÝÞàÿÝÞàÿÝÞàÿÝÞàÿÝÞàÿÝÞàÿÝÞàÿÝÞàÿÝÞàÿÝÞàÿÝÞàÿÝÞàÿÝÞàÿÝÞàÿÝÞàÿÜÝßÿÜÝßÿÜÝßÿÜÝßÿÜÝßÿÜÝßÿÜÝßÿÜÝßÿÜÝßÿÜÝßÿÜÝßÿÜÝßÿÜÝßÿÜÝßÿÜÝßÿÜÝßÿÜÝßÿÜÝßÿÜÝßÿÜÝßÿÜÝßÿÜÝßÿÝÞàÿÝÞàÿÝÞàÿÝÞàÿÝÞàÿÝÞàÿÝÞàÿÝÞàÿÝÞàÿÝÞàÿÝÞàÿÝÞàÿÝÞàÿÝÞàÿÝÞàÿÝÞàÿÝÞàÿÝÞàÿÝÞàÿÝÞàÿÝÞàÿÝÞàÿÝÞàÿÝÞàÿÝÞàÿÝÞàÿÝÞàÿÝÞàÿÝÞàÿÝÞàÿÝÞàÿÝÞàÿÝÞàÿÝÞàÿÝÞàÿÝÞàÿÜÝàÿÛÜàÿÛÜàÿÛÜàÿÛÜàÿÛÜàÿÛÜàÿÛÜàÿÛÜàÿÛÜàÿÛÜàÿÛÜàÿÛÜàÿÛÜàÿÛÜàÿÛÜàÿÛÜàÿÛÜàÿÛÜàÿÛÜàÿÛÜàÿÛÜàÿÛÜàÿÛÜàÿÛÜàÿÛÜàÿÛÜàÿÛÜàÿÛÜàÿÛÜàÿÛÜàÿÛÜàÿÛÜàÿÛÜàÿÛÜàÿÛÜàÿÛÜàÿÛÜàÿÛÜàÿÛÜàÿÛÜàÿÛÜàÿÛÜàÿÛÜàÿÛÜàÿÛÜàÿÛÜàÿÛÜàÿÛÜàÿÛÜàÿÛÜàÿÛÜàÿÛÜàÿÛÜàÿÛÜàÿÛÜàÿÛÜàÿÛÜàÿÛÜàÿÛÜàÿÜÝáÿÜÝáÿÜÝáÿÜÝáÿÜÝáÿÛÜàÿÛÜàÿÛÜàÿÛÜàÿÛÜàÿÚÛßÿÚÛßÿÚÛßÿÚÛßÿÚÛßÿÚÛßÿÚÛßÿÚÛßÿÿÿÿÿÿÿÿÿÿÿÿÿÿÿÿÿÿÿÿÿÿÿÿÿÿÿÿÿÿÿÿÿÿÿÿÿÿÿÿÿÿÿÿÿÿÿÿÿÿÿÿÿÿÿÿÿÿÿÿÿÿÿÿÿÿÿÿÿÿÿÿÿÿÿÿÿÿÿÿÿÿÿÿÿÿÿÿÿÿÿÿÿÿÿÿÿÿÿÿÿÿÿÿÿÿÿÿÿÿÿÿÿÿÿÿÿÿÿÿÿÿÿÿÿÿÿÿÿÿÿÿÿÿÿÿÿÿÿÿÿÿÿÿÿÿÿÿÿÿÿÿÿÿÿÿÿÿÿÿÿÿÿÿÿÿÿÿÿÿÿÿÿÿÿÿÿÿÿÿÿÿÿÿÿÿÿÿÿÿÿÿÿÿÿÿÿÿÿÿÿÿÿÿÿÿÿÿÿÿÿÿÿÿÿÿÿÿÿÿÿÿÿÿÿÿÿÿÿÿÿÿÿÿÿÿÿÿÿÿÿÿÿÿÿÿÿÿÿÿÿÿÿÿÿÿÿÿÿÿÿÿÿÿÿÿÿÿÿÿÿÿÿÿÿÿÿÿÿÿÿÿÿÿÿÿÿÿÿÿÿÿÿÿÿÿÿÿÿÿÿÿÿÿÿÿÿÿÿÿÿÿÿÿÿÿÿÿÿÿÿÿÿÿÿÿÿÿÿÿÿÿÿÿÿÿÿÿÿÿÿÿÿÿÿÿÿÿÿÿÿÿÿÿÿÿÿÿÿÿÿÿÿÿÿÿÿÿÿÓÕÔÿÓÕÔÿÓÕÔÿÓÕÔÿÓÕÔÿÓÕÔÿÓÕÔÿÓÕÔÿÓÕÔÿÓÕÔÿÓÕÔÿÓÕÔÿÓÕÔÿÓÕÔÿÓÕÔÿÓÕÔÿÓÕÔÿÓÕÔÿÓÕÔÿÓÕÔÿÓÕÔÿÓÕÔÿÓÕÔÿÓÕÔÿÓÕÔÿÓÕÔÿÓÕÔÿÓÕÔÿÓÕÔÿÓÕÔÿÓÕÔÿÓÕÔÿÓÕÔÿÓÕÔÿÓÕÔÿÓÕÔÿÓÕÔÿÓÔÓÿÓÓÒÿÓÓÑÿÓÓÑÿÓÓÑÿÓÓÑÿÓÓÑÿÓÓÑÿÓÓÑÿÓÓÑÿÓÓÑÿÓÓÑÿÓÓÑÿÓÓÑÿÓÓÑÿÓÓÑÿÓÓÑÿÓÓÑÿÓÓÑÿÒÒÐÿÑÑÏÿÏÏÍÿÏÏÍÿÏÏÍÿÏÏÍÿÏÏÍÿÏÏÍÿÏÏÍÿÏÏÍÿÏÏÍÿÏÏÍÿÐÐÎÿÐÐÎÿÐÐÎÿÐÐÎÿÐÐÎÿÑÑÏÿÑÑÏÿÑÑÏÿÑÑÏÿÑÑÏÿÒÒÐÿÒÒÐÿÒÒÐÿÒÒÐÿÒÒÐÿÒÒÐÿÒÒÐÿÒÒÐÿÒÒÐÿÒÒÐÿÒÒÐÿÒÒÐÿÒÒÐÿÒÒÐÿÒÒÐÿÒÒÐÿÒÒÐÿÒÒÐÿÒÒÐÿÓÓÑÿÓÓÑÿÓÓÑÿÓÓÑÿÓÓÑÿÓÓÑÿÓÓÑÿÓÓÑÿÓÓÑÿÓÓÑÿÓÓÑÿÓÓÑÿÓÓÑÿÓÓÑÿÓÓÑÿÓÓÑÿÓÓÑÿÓÓÑÿÓÓÑÿÓÓÑÿÓÓÑÿÓÓÑÿÓÓÑÿÓÓÑÿÓÓÑÿÓÓÑÿÓÓÑÿÓÓÑÿÓÓÑÿÓÓÑÿÓÓÑÿÓÓÑÿÓÓÑÿÓÓÑÿÓÓÑÿÓÓÑÿÓÓÑÿÓÓÑÿÓÓÑÿÓÓÑÿÓÓÑÿÓÓÑÿÓÓÑÿÓÓÑÿÓÓÑÿÓÓÑÿÓÓÑÿÓÓÑÿÓÓÑÿÓÓÑÿÓÓÑÿÓÓÑÿÓÓÑÿÓÓÑÿÓÓÑÿÓÓÑÿÓÓÑÿÓÓÑÿÓÓÑÿÓÓÑÿÓÓÑÿÓÓÑÿÓÓÑÿÒÒÐÿÒÒÐÿÒÒÐÿÒÒÐÿÑÑÏÿÑÑÏÿÑÑÏÿÑÑÏÿÑÑÏÿÑÑÏÿÑÑÏÿÑÑÏÿÐÐÎÿÐÐÎÿÐÐÎÿÐÐÎÿÐÐÎÿÐÐÎÿÐÐÎÿÐÐÎÿÐÐÎÿÐÐÎÿÐÐÎÿÐÐÎÿÑÑÏÿÑÑÏÿÑÑÏÿÑÑÏÿÑÑÏÿÑÑÏÿÑÑÏÿÑÑÏÿÑÑÏÿÒÒÐÿÒÒÐÿÒÒÐÿÒÒÐÿÒÒÐÿÒÒÐÿÒÒÐÿÒÒÐÿÒÒÐÿÒÒÐÿÒÒÐÿÒÒÐÿÒÒÐÿÒÒÐÿÒÒÐÿÒÒÐÿÒÒÐÿÑÑÏÿÑÑÏÿÑÑÏÿÑÑÏÿÑÑÏÿÑÑÏÿÑÑÏÿÐÐÎÿÐÐÎÿÐÐÎÿÐÐÎÿÐÐÎÿÏÏÍÿÏÏÍÿÏÏÍÿÏÏÍÿÏÏÍÿÏÏÍÿÏÏÍÿÎÎÌÿÎÎÌÿÍÍËÿÍÍËÿÍÍËÿÍÍËÿÍÍËÿÍÍËÿÍÍËÿÍÍËÿÍÍËÿÍÍËÿÍÍËÿÍÍËÿÍÍËÿÍÍËÿÍÍËÿÍÍËÿÍÍËÿÍÍËÿÍÍËÿÍÍËÿÎÎÌÿÎÎÌÿÎÎÌÿÎÎÌÿÎÎÌÿÎÎÌÿÎÎÌÿÏÏÍÿÏÏÍÿÏÏÍÿÏÏÍÿÏÏÍÿÐÐÎÿÐÐÎÿÐÐÎÿÐÐÎÿÐÐÎÿÐÐÎÿÐÐÎÿÑÑÏÿÑÑÏÿÑÑÏÿÑÑÏÿÑÑÏÿÑÑÏÿÑÑÏÿÑÑÏÿÑÑÏÿÑÑÏÿÑÑÏÿÑÑÏÿÑÑÏÿÑÑÏÿÑÑÏÿÑÑÏÿÑÑÏÿÑÑÏÿÑÑÏÿÑÑÏÿÑÑÏÿÑÑÏÿÑÑÏÿÑÑÏÿÑÑÏÿÑÑÏÿÑÑÏÿÑÑÏÿÑÑÏÿÑÑÏÿÑÑÏÿÑÑÏÿÑÑÏÿÑÑÏÿÑÑÏÿÑÑÏÿÐÐÎÿÐÐÎÿÐÐÎÿÐÐÎÿÐÐÎÿÐÐÎÿÐÐÎÿÐÐÎÿÐÐÎÿÐÐÎÿÐÐÎÿÐÐÎÿÐÐÎÿÐÐÎÿÐÐÎÿÐÐÎÿÐÐÎÿÐÐÎÿÐÐÎÿÏÏÍÿÏÏÍÿÏÏÍÿÏÏÍÿÏÏÍÿÏÏÍÿÏÏÍÿÏÏÍÿÏÏÍÿÏÏÍÿÏÏÍÿÏÏÍÿÏÏÍÿÏÏÍÿÏÏÍÿÏÏÍÿÏÏÍÿÏÏÍÿÏÏÍÿÏÏÍÿÎÎÌÿÍÍËÿÍÍËÿÍÍËÿÍÍËÿÍÍËÿÍÍËÿÍÍËÿÍÍËÿÍÍËÿÍÍËÿÍÍËÿÍÍËÿÍÍËÿÍÍËÿÍÍËÿÍÍËÿÍÍËÿÍÍËÿÍÍËÿÎÎÌÿÏÏÍÿÏÏÍÿÏÏÍÿÏÏÍÿÏÏÍÿÏÏÍÿÏÏÍÿÏÏÍÿÏÏÍÿÏÏÍÿÏÏÍÿÏÏÍÿÏÏÍÿÏÏÍÿÏÏÍÿÏÏÍÿÏÏÍÿÎÎÌÿÎÎÌÿÎÎÌÿÎÎÌÿÎÎÌÿÎÎÌÿÎÎÌÿÎÎÌÿÎÎÌÿÎÎÌÿÎÎÌÿÎÎÌÿÎÎÌÿÎÎÌÿÎÎÌÿÎÎÌÿÎÎÌÿÎÎÌÿÎÎÌÿÍÍËÿÍÍËÿÍÍËÿÍÍËÿÍÍËÿÍÍËÿÍÍËÿÍÍËÿÍÍËÿÍÍËÿÍÍËÿÍÍËÿÍÍËÿÍÍËÿÍÍËÿÍÍËÿÍÍËÿÍÍËÿÍÍËÿÍÍËÿÎÎÌÿÏÏÍÿÐÐÎÿÐÐÎÿÐÐÎÿÐÐÎÿÐÐÎÿÐÐÎÿÐÐÎÿÐÐÎÿÐÐÎÿÐÐÎÿÐÐÎÿÐÐÎÿÐÐÎÿÐÐÎÿÐÐÎÿÐÐÎÿÐÐÎÿÏÏÍÿÏÏÍÿÏÏÍÿÏÏÍÿÏÏÍÿÏÏÍÿÏÏÍÿÏÏÍÿÏÏÍÿÏÏÍÿÏÏÍÿÏÏÍÿÏÏÍÿÏÏÍÿÏÏÍÿÏÏÍÿÏÏÍÿÏÏÍÿÏÏÍÿÎÎÌÿÎÎÌÿÎÎÌÿÎÎÌÿÎÎÌÿÎÎÌÿÎÎÌÿÎÎÌÿÎÎÌÿÎÎÌÿÎÎÌÿÎÎÌÿÎÎÌÿÎÎÌÿÎÎÌÿÎÎÌÿÎÎÌÿÎÎÌÿÎÎÌÿÎÎÌÿÎÎÌÿÎÎÌÿÎÎÌÿÎÎÌÿÎÎÌÿÎÎÌÿÎÎÌÿÎÎÌÿÎÎÌÿÎÎÌÿÎÎÌÿÎÎÌÿÎÎÌÿÎÎÌÿÎÎÌÿÎÎÌÿÎÎÌÿÎÎÌÿÎÎÌÿÎÎÌÿÎÎÌÿÎÎÌÿÎÎÌÿÎÎÌÿÎÎÌÿÎÎÌÿÎÎÌÿÎÎÌÿÎÎÌÿÎÎÌÿÎÎÌÿÎÎÌÿÎÎÌÿÎÎÌÿÎÎÌÿÎÎÌÿÎÎÌÿÎÎÌÿÎÎÌÿÎÎÌÿÎÎÌÿÎÎÌÿÎÎÌÿÎÎÌÿÎÎÌÿÍÍËÿÍÍËÿÍÍËÿÍÍËÿÍÍËÿÌÌÊÿÌÌÊÿÌÌÊÿÌÌÊÿÌÌÊÿÌÌÊÿÌÌÊÿÌÌÊÿÌÌÊÿÌÌÊÿÌÌÊÿÌÌÊÿÌÌÊÿÌÌÊÿËËÉÿËËÉÿËËÉÿËËÉÿËËÉÿÊÊÈÿÊÊÈÿÊÊÈÿÊÊÈÿÊÊÈÿÊÊÈÿÊÊÈÿÊÊÈÿÊÊÈÿÊÊÈÿÊÊÈÿÊÊÈÿÊÊÈÿÊÊÈÿÊÊÈÿÊÊÈÿÊÊÈÿËËÉÿËËÉÿËËÉÿËËÉÿÌÌÊÿÌÌÊÿÌÌÊÿÌÌÊÿÌÌÊÿËËÉÿËËÉÿËËÉÿËËÉÿËËÉÿËËÉÿËËÉÿËËÉÿËËÉÿËËÉÿËËÉÿËËÉÿËËÉÿËËÉÿËËÉÿËËÉÿËËÉÿËËÉÿËËÉÿËËÉÿËËÉÿËËÉÿÌÌÊÿÌÌÊÿÌÌÊÿÌÌÊÿÌÌÊÿÌÌÊÿÌÌÊÿÌÌÊÿÌÌÊÿÌÌÊÿÌÌÊÿÌÌÊÿÌÌÊÿÌÌÊÿÌÌÊÿÌÌÊÿÌÌÊÿÌÌÊÿÌÌÊÿÌÌÊÿÌÌÊÿÌÌÊÿÌÌÊÿÌÌÊÿÌÌÊÿÌÌÊÿÌÌÊÿÌÌÊÿÌÌÊÿÌÌÊÿÌÌÊÿÌÌÊÿÌÌÊÿÌÌÊÿÌÌÊÿÌÌÊÿÌÌÊÿÌÌÊÿÍÍËÿÍÍËÿÍÍËÿÍÍËÿÍÍËÿÌÌÊÿÌÌÊÿÌÌÊÿÌÌÊÿÌÌÊÿËËÉÿËËÉÿËËÉÿËËÉÿËËÉÿËËÉÿËËÉÿËËÉÿËËÉÿËËÉÿËËÉÿËËÉÿËËÉÿËËÉÿËËÉÿËËÉÿËËÉÿËËÉÿËËÉÿËËÉÿËËÉÿËËÉÿËËÉÿËËÉÿËËÉÿËËÉÿËËÉÿËËÉÿËËÉÿËËÉÿËËÉÿËËÉÿËËÉÿÊÊÈÿÊÊÈÿÊÊÈÿÊÊÈÿÊÊÈÿÉÉÇÿÉÉÇÿÉÉÇÿÉÉÇÿÉÉÇÿÉÉÇÿÉÉÇÿÉÉÇÿÉÉÇÿÊÉÇÿËÊÈÿËÊÈÿËÊÈÿËÊÈÿËÊÈÿÊÉÇÿÊÉÇÿÊÉÇÿÊÉÇÿÉÈÆÿÉÈÆÿÉÈÆÿÉÈÆÿÉÈÆÿÉÈÆÿÉÈÆÿÉÈÆÿÈÇÅÿÈÇÅÿÈÇÅÿÈÇÅÿÈÇÅÿÈÇÅÿÈÇÅÿÈÇÅÿÈÇÅÿÈÇÅÿÈÇÅÿÈÇÅÿÈÇÅÿÈÇÅÿÈÇÅÿÈÇÅÿÈÇÅÿÈÇÅÿÈÇÅÿÇÆÄÿÆÅÃÿÆÅÃÿÆÅÃÿÆÅÃÿÇÆÄÿÇÆÄÿÇÆÄÿÇÆÄÿÇÆÄÿÇÆÄÿÇÆÄÿÈÇÅÿÈÇÅÿÈÇÅÿÈÇÅÿÈÇÅÿÈÇÅÿÈÇÅÿÈÇÅÿÈÇÅÿÈÇÅÿÈÇÅÿÈÇÅÿÈÇÅÿÈÇÅÿÇÆÄÿÇÆÄÿÇÆÄÿÇÆÄÿÇÆÄÿÇÆÄÿÇÆÄÿÈÇÅÿÈÇÅÿÈÇÅÿÈÇÅÿÈÇÅÿÉÈÆÿÉÈÆÿÉÈÆÿÊÉÇÿÊÉÇÿÊÉÇÿÊÉÇÿÊÉÇÿÊÉÇÿÊÉÇÿËÊÈÿËÊÈÿËÊÈÿËÊÈÿËÊÈÿÌËÉÿÌËÉÿÌËÉÿÌËÉÿËÊÈÿËÊÈÿËÊÈÿËÊÈÿËÊÈÿËÊÈÿËÊÈÿËÊÈÿËÊÈÿËÊÈÿËÊÈÿËÊÈÿËÊÈÿËÊÈÿËÊÈÿËÊÈÿËÊÈÿËÊÈÿËÊÈÿËÊÈÿÊÉÇÿÊÉÇÿÊÉÇÿÊÉÇÿÊÉÇÿÊÉÇÿÊÉÇÿÊÉÇÿÊÉÇÿÊÉÇÿÊÉÇÿÊÉÇÿÊÉÇÿÊÉÇÿÊÉÇÿÊÉÇÿÊÉÇÿÊÉÇÿÊÉÇÿÉÈÆÿÈÇÅÿÈÇÅÿÈÇÅÿÈÇÅÿÈÇÅÿÈÇÅÿÈÇÅÿÈÇÅÿÈÇÅÿÈÇÅÿÈÇÅÿÈÇÅÿÈÇÅÿÈÇÅÿÈÇÅÿÈÇÅÿÈÇÅÿÈÇÅÿÈÇÅÿÈÇÅÿÉÈÆÿÉÈÆÿÉÈÆÿÉÈÆÿÉÈÆÿÉÈÆÿÉÈÆÿÉÈÆÿÉÈÆÿÉÈÆÿÉÈÆÿÉÈÆÿÉÈÆÿÉÈÆÿÉÈÆÿÉÈÆÿÉÈÆÿÉÈÆÿÉÈÆÿÉÈÆÿÉÈÆÿÉÈÆÿÉÈÆÿÉÈÆÿÉÈÆÿÉÈÆÿÉÈÆÿÉÈÆÿÉÈÆÿÉÈÆÿÉÈÆÿÉÈÆÿÉÈÆÿÉÈÆÿÉÈÆÿÉÈÆÿÉÈÆÿÉÈÆÿÉÈÆÿÉÈÆÿÉÈÆÿÉÈÆÿÉÈÆÿÉÈÆÿÉÈÆÿÉÈÆÿÉÈÆÿÉÈÆÿÉÈÆÿÉÈÆÿÉÈÆÿÉÈÆÿÉÈÆÿÉÈÆÿÉÈÆÿÉÈÆÿÉÈÆÿÉÈÆÿÉÈÆÿÉÈÆÿÉÈÆÿÉÈÆÿÉÈÆÿÉÈÆÿÉÈÆÿÉÈÆÿÉÈÆÿÉÈÆÿÉÈÆÿÉÈÆÿÉÈÆÿÉÈÆÿÉÈÆÿÉÈÆÿÉÈÆÿÈÇÅÿÈÇÅÿÈÇÅÿÈÇÅÿÈÇÅÿÈÇÅÿÈÇÅÿÈÇÅÿÈÇÅÿÈÇÅÿÈÇÅÿÈÇÅÿÈÇÅÿÈÇÅÿÈÇÅÿÈÇÅÿÈÇÅÿÈÇÅÿÈÇÅÿÈÇÅÿÈÇÅÿÈÇÅÿÉÈÆÿÉÈÆÿÊÉÇÿÊÉÇÿÊÉÇÿÊÉÇÿÊÉÇÿÊÉÇÿÊÉÇÿËÊÈÿËÊÈÿËÊÈÿËÊÈÿËÊÈÿËÊÈÿËÊÈÿÊÉÇÿÊÉÇÿÉÈÆÿÉÈÆÿÉÈÆÿÉÈÆÿÉÈÆÿÉÈÆÿÉÈÆÿÉÈÆÿÉÈÆÿÉÈÆÿÉÈÆÿÉÈÆÿÉÈÆÿÉÈÆÿÉÈÆÿÉÈÆÿÉÈÆÿÉÈÆÿÉÈÆÿÉÈÆÿÉÈÆÿÉÈÆÿÉÈÆÿÉÈÆÿÉÈÆÿÈÇÅÿÈÇÅÿÈÇÅÿÈÇÅÿÈÇÅÿÇÆÄÿÇÆÄÿÇÆÄÿÇÆÄÿÇÆÄÿÇÆÄÿÇÆÄÿÇÆÄÿÇÆÄÿÇÆÄÿÇÆÄÿÇÆÄÿÇÆÄÿÇÆÄÿÇÆÄÿÇÆÄÿÇÆÄÿÇÆÄÿÇÆÄÿÇÆÄÿÇÆÄÿÇÆÄÿÇÆÄÿÇÆÄÿÇÆÄÿÇÆÄÿÇÆÄÿÇÆÄÿÆÅÃÿÆÅÃÿÆÅÃÿÆÅÃÿÆÅÃÿÅÄÂÿÅÄÂÿÅÄÂÿÅÄÂÿÅÄÂÿÅÄÂÿÅÄÂÿÆÅÃÿÆÅÃÿÆÅÃÿÆÅÃÿÆÅÃÿÆÅÃÿÆÅÃÿÆÅÃÿÆÅÃÿÆÅÃÿÆÅÃÿÆÅÃÿÆÅÃÿÆÅÃÿÆÅÃÿÆÅÃÿÆÅÃÿÆÅÃÿÆÅÃÿÆÅÃÿÆÅÃÿÆÅÃÿÆÅÃÿÆÅÃÿÆÅÃÿÆÅÃÿÆÅÃÿÆÅÃÿÆÅÃÿÇÆÄÿÇÆÄÿÇÆÄÿÇÆÄÿÇÆÄÿÈÇÅÿÈÇÅÿÇÆÄÿÇÆÄÿÇÆÄÿÇÆÄÿÇÆÄÿÆÅÃÿÆÅÃÿÆÅÃÿÆÅÃÿÆÅÃÿÇÆÄÿÇÆÄÿÇÆÄÿÇÆÄÿÇÆÄÿÇÆÄÿÇÆÄÿÇÆÄÿÇÆÄÿÇÆÄÿÇÆÄÿÇÆÄÿÇÆÄÿÇÆÄÿÇÆÄÿÇÆÄÿÇÆÄÿÇÆÄÿÇÆÄÿÇÆÄÿÇÆÄÿÇÆÄÿÇÆÄÿÇÆÄÿÇÆÄÿÇÆÄÿÇÆÄÿÇÆÄÿÇÆÄÿÇÆÄÿÇÆÄÿÇÆÄÿÇÆÄÿÇÆÄÿÇÆÄÿÇÆÄÿÆÅÃÿÆÅÃÿÆÅÃÿÆÅÃÿÆÅÃÿÆÅÃÿÆÅÃÿÆÅÃÿÆÅÃÿÆÅÃÿÆÅÃÿÆÅÃÿÆÅÃÿÆÅÃÿÆÅÃÿÆÅÃÿÆÅÃÿÆÅÃÿÆÅÃÿÆÅÃÿÆÅÃÿÆÅÃÿÆÅÃÿÆÅÃÿÆÅÃÿÆÅÃÿÆÅÃÿÆÅÃÿÆÅÃÿÆÅÃÿÆÅÃÿÆÅÃÿÆÅÃÿÆÅÃÿÆÅÃÿÆÅÃÿÆÅÃÿÆÅÃÿÆÅÃÿÆÅÃÿÆÅÃÿÇÆÄÿÇÆÄÿÇÆÄÿÇÆÄÿÇÆÄÿÇÆÄÿÇÆÄÿÇÆÄÿÇÆÄÿÇÆÄÿÇÆÄÿÇÆÄÿÇÆÄÿÇÆÄÿÇÆÄÿÇÆÄÿÇÆÄÿÇÆÄÿÇÆÄÿÈÇÅÿÈÇÅÿÈÇÅÿÈÇÅÿÈÇÅÿÈÇÅÿÈÇÅÿÈÇÅÿÈÇÅÿÈÇÅÿÈÇÅÿÈÇÅÿÈÇÅÿÈÇÅÿÈÇÅÿÈÇÅÿÈÇÅÿÇÆÄÿÇÆÄÿÇÆÄÿÇÆÄÿÇÆÄÿÇÆÄÿÇÆÄÿÇÆÄÿÇÆÄÿÇÆÄÿÇÆÄÿÇÆÄÿÇÆÄÿÇÆÄÿÇÆÄÿÇÆÄÿÇÆÄÿÇÆÄÿÇÆÄÿÆÅÃÿÆÅÃÿÆÅÃÿÆÅÃÿÆÅÃÿÆÅÃÿÆÅÃÿÆÅÃÿÆÅÃÿÆÅÃÿÆÅÃÿÆÅÃÿÆÅÃÿÆÅÃÿÆÅÃÿÆÅÃÿÆÅÃÿÆÅÃÿÆÅÃÿÆÅÃÿÆÅÃÿÆÅÃÿÇÆÄÿÇÆÄÿÇÆÄÿÇÆÄÿÇÆÄÿÇÆÄÿÇÆÄÿÇÆÄÿÇÆÄÿÇÆÄÿÇÆÄÿÇÆÄÿÇÆÄÿÇÆÄÿÇÆÄÿÇÆÄÿÇÆÄÿÇÆÄÿÇÆÄÿÇÆÄÿÇÆÄÿÇÆÄÿÇÆÄÿÇÆÄÿÇÆÄÿÇÆÄÿÇÆÄÿÇÆÄÿÇÆÄÿÇÆÄÿÇÆÄÿÇÆÄÿÇÆÄÿÇÆÄÿÇÆÄÿÇÆÄÿÇÆÄÿÇÆÄÿÇÆÄÿÇÆÄÿÇÆÄÿÇÆÄÿÇÆÄÿÆÅÃÿÆÅÃÿÆÅÃÿÆÅÃÿÆÅÃÿÆÅÃÿÆÅÃÿÅÄÂÿÅÄÂÿÅÄÂÿÅÄÂÿÅÄÂÿÅÄÂÿÆÅÃÿÇÆÄÿÇÆÄÿÇÆÄÿÇÆÄÿÇÆÄÿÇÆÄÿÇÆÄÿÇÆÄÿÇÆÄÿÇÆÄÿÇÆÄÿÇÆÄÿÇÆÄÿÇÆÄÿÇÆÄÿÇÆÄÿÇÆÄÿÇÆÄÿÇÆÄÿÇÆÄÿÈÇÅÿÈÇÅÿÈÇÅÿÈÇÅÿÇÆÄÿÇÆÄÿÇÆÄÿÇÆÄÿÇÆÄÿÆÅÃÿÆÅÃÿÆÅÃÿÆÅÃÿÆÅÃÿÆÅÃÿÆÅÃÿÅÄÂÿÅÄÂÿÅÄÂÿÅÄÂÿÅÄÂÿÅÄÂÿÅÄÂÿÅÄÂÿÅÄÂÿÅÄÂÿÅÄÂÿÅÄÂÿÅÄÂÿÅÄÂÿÅÄÂÿÅÄÂÿÅÄÂÿÅÄÂÿÅÄÂÿÅÄÂÿÅÄÂÿÅÄÂÿÆÅÃÿÆÅÃÿÆÅÃÿÆÅÃÿÆÅÃÿÅÄÂÿÅÄÂÿÅÄÂÿÅÄÂÿÅÄÂÿÄÃÁÿÄÃÁÿÄÃÁÿÄÃÁÿÄÃÁÿÄÃÁÿÄÃÁÿÄÃÁÿÄÃÁÿÅÄÂÿÅÄÂÿÅÄÂÿÅÄÂÿÅÄÂÿÅÄÂÿÅÄÂÿÅÄÂÿÅÄÂÿÅÄÂÿÅÄÂÿÅÄÂÿÅÄÂÿÅÄÂÿÅÄÂÿÅÄÂÿÅÄÂÿÄÃÁÿÄÃÁÿÄÃÁÿÄÃÁÿÄÃÁÿÄÃÁÿÄÃÁÿÄÃÁÿÄÃÁÿÄÃÁÿÄÃÁÿÄÃÁÿÄÃÁÿÄÃÁÿÄÃÁÿÄÃÁÿÄÃÁÿÄÃÁÿÄÃÁÿÄÃÁÿÄÃÁÿÄÃÁÿÄÃÁÿÄÃÁÿÃÂÀÿÃÂÀÿÃÂÀÿÃÂÀÿÃÂÀÿÄÃÁÿÅÄÂÿÆÅÃÿÆÅÃÿÆÅÃÿÆÅÃÿÆÅÃÿÅÄÂÿÅÄÂÿÅÄÂÿÅÄÂÿÅÄÂÿÅÄÂÿÅÄÂÿÅÄÂÿÅÄÂÿÅÄÂÿÅÄÂÿÅÄÂÿÅÄÂÿÅÄÂÿÅÄÂÿÅÄÂÿÅÄÂÿÅÄÂÿÅÄÂÿÅÄÂÿÅÄÂÿÅÄÂÿÄÃÁÿÄÃÁÿÄÃÁÿÄÃÁÿÄÃÁÿÄÃÁÿÄÃÁÿÄÃÁÿÄÃÁÿÄÃÁÿÄÃÁÿÄÃÁÿÄÃÁÿÄÃÁÿÄÃÁÿÄÃÁÿÄÃÁÿÄÃÁÿÄÃÁÿÄÃÁÿÄÃÁÿÄÃÁÿÄÃÁÿÄÃÁÿÄÃÁÿÄÃÁÿÄÃÁÿÄÃÁÿÅÄÂÿÅÄÂÿÅÄÂÿÅÄÂÿÅÄÂÿÆÅÃÿÆÅÃÿÆÅÃÿÆÅÃÿÆÅÃÿÅÄÂÿÅÄÂÿÅÄÂÿÅÄÂÿÅÄÂÿÅÄÂÿÅÄÂÿÅÄÂÿÅÄÂÿÅÄÂÿÅÄÂÿÅÄÂÿÅÄÂÿÅÄÂÿÅÄÂÿÅÄÂÿÅÄÂÿÅÄÂÿÅÄÂÿÅÄÂÿÅÄÂÿÅÄÂÿÅÄÂÿÅÄÂÿÅÄÂÿÅÄÂÿÅÄÂÿÅÄÂÿÅÄÂÿÅÄÂÿÅÄÂÿÅÄÂÿÅÄÂÿÅÄÂÿÅÄÂÿÅÄÂÿÅÄÂÿÅÄÂÿÅÄÂÿÅÄÂÿÅÄÂÿÅÄÂÿÅÄÂÿÅÄÂÿÅÄÂÿÅÄÂÿÅÄÂÿÅÄÂÿÅÄÂÿÅÄÂÿÅÄÂÿÅÄÂÿÅÄÂÿÅÄÂÿÅÄÂÿÅÄÂÿÅÄÂÿÅÄÂÿÅÄÂÿÅÄÂÿÅÄÂÿÅÄÂÿÅÄÂÿÅÄÂÿÅÄÂÿÅÄÂÿÅÄÂÿÅÄÂÿÅÄÂÿÅÄÂÿÅÄÂÿÅÄÂÿÅÄÂÿÅÄÂÿÅÄÂÿÅÄÂÿÅÄÂÿÅÄÂÿÅÄÂÿÅÄÂÿÅÄÂÿÅÄÂÿÅÄÂÿÅÄÂÿÄÃÁÿÄÃÁÿÄÃÁÿÄÃÁÿÄÃÁÿÃÂÀÿÃÂÀÿÃÂÀÿÃÂÀÿÃÂÀÿÃÂÀÿÃÂÀÿÃÂÀÿÃÂÀÿÃÂÀÿÃÂÀÿÃÂÀÿÃÂÀÿÃÂÀÿÃÂÀÿÃÂÀÿÃÂÀÿÃÂÀÿÃÂÀÿÃÂÀÿÃÂÀÿÃÂÀÿÃÂÀÿÃÂÀÿÃÂÀÿÃÂÀÿÂÁ¿ÿÂÁ¿ÿÂÁ¿ÿÂÁ¿ÿÂÁ¿ÿÂÁ¿ÿÂÁ¿ÿÂÁ¿ÿÁÀ¾ÿÁÀ¾ÿÁÀ¾ÿÁÀ¾ÿÀ¿½ÿÀ¿½ÿÀ¿½ÿÀ¿½ÿÀ¿½ÿÀ¿½ÿÀ¿½ÿÀ¿½ÿ¿¾¼ÿ¿¾¼ÿ¿¾¼ÿ¿¾¼ÿ¿¾¼ÿ¿¾¼ÿ¿¾¼ÿ¿¾¼ÿ¿¾¼ÿ¿¾¼ÿ¿¾¼ÿ¿¾¼ÿ¿¾¼ÿ¿¾¼ÿ¿¾¼ÿ¿¾¼ÿ¿¾¼ÿ¿¾¼ÿ¿¾¼ÿ¿¾¼ÿÀ¿½ÿÁÀ¾ÿÁÀ¾ÿÁÀ¾ÿÁÀ¾ÿÁÀ¾ÿÁÀ¾ÿÁÀ¾ÿÂÁ¿ÿÂÁ¿ÿÂÁ¿ÿÂÁ¿ÿÂÁ¿ÿÃÂÀÿÃÂÀÿÃÂÀÿÃÂÀÿÃÂÀÿÂÁ¿ÿÂÁ¿ÿÂÁ¿ÿÂÁ¿ÿÂÁ¿ÿÂÁ¿ÿÂÁ¿ÿÂÁ¿ÿÂÁ¿ÿÂÁ¿ÿÂÁ¿ÿÂÁ¿ÿÂÁ¿ÿÂÁ¿ÿÂÁ¿ÿÂÁ¿ÿÂÁ¿ÿÂÁ¿ÿÂÁ¿ÿÂÁ¿ÿÂÁ¿ÿÂÁ¿ÿÂÁ¿ÿÂÁ¿ÿÂÁ¿ÿÂÁ¿ÿÂÁ¿ÿÂÁ¿ÿÂÁ¿ÿÂÁ¿ÿÂÁ¿ÿÂÁ¿ÿÂÁ¿ÿÂÁ¿ÿÂÁ¿ÿÂÁ¿ÿÂÁ¿ÿÂÁ¿ÿÂÁ¿ÿÂÁ¿ÿÂÁ¿ÿÂÁ¿ÿÂÁ¿ÿÂÁ¿ÿÂÁ¿ÿÂÁ¿ÿÂÁ¿ÿÂÁ¿ÿÃÂÀÿÃÂÀÿÃÂÀÿÃÂÀÿÃÂÀÿÄÃÁÿÄÃÁÿÄÃÁÿÄÃÁÿÄÃÁÿÄÃÁÿÄÃÁÿÄÃÁÿÄÃÁÿÄÃÁÿÄÃÁÿÄÃÁÿÄÃÁÿÄÃÁÿÄÃÁÿÄÃÁÿÄÃÁÿÄÃÁÿÄÃÁÿÄÃÁÿÄÃÁÿÄÃÁÿÄÃÁÿÄÃÁÿÃÂÀÿÃÂÀÿÃÂÀÿÃÂÀÿÃÂÀÿÃÂÀÿÃÂÀÿÃÂÀÿÃÂÀÿÃÂÀÿÃÂÀÿÃÂÀÿÃÂÀÿÃÂÀÿÃÂÀÿÃÂÀÿÃÂÀÿÃÂÀÿÃÂÀÿÃÂÀÿÃÂÀÿÃÂÀÿÃÂÀÿÃÂÀÿÃÂÀÿÃÂÀÿÃÂÀÿÃÂÀÿÃÂÀÿÃÂÀÿÃÂÀÿÃÂÀÿÃÂÀÿÃÂÀÿÃÂÀÿÃÂÀÿÃÂÀÿÃÂÀÿÃÂÀÿÃÂÀÿÃÂÀÿÃÂÀÿÃÂÀÿÃÂÀÿÃÂÀÿÂÁ¿ÿÂÁ¿ÿÂÁ¿ÿÂÁ¿ÿÂÁ¿ÿÂÁ¿ÿÂÁ¿ÿÂÁ¿ÿÃÂÀÿÃÂÀÿÃÂÀÿÃÂÀÿÄÃÁÿÄÃÁÿÄÃÁÿÄÃÁÿÄÃÁÿÄÃÁÿÄÃÁÿÄÃÁÿÄÃÁÿÄÃÁÿÄÃÁÿÄÃÁÿÄÃÁÿÄÃÁÿÄÃÁÿÄÃÁÿÄÃÁÿÄÃÁÿÄÃÁÿÄÃÁÿÃÂÀÿÃÂÀÿÃÂÀÿÃÂÀÿÃÂÀÿÃÂÀÿÃÂÀÿÃÂÀÿÃÂÀÿÃÂÀÿÃÂÀÿÃÂÀÿÃÂÀÿÃÂÀÿÃÂÀÿÃÂÀÿÃÂÀÿÃÂÀÿÃÂÀÿÃÂÀÿÃÂÀÿÃÂÀÿÃÂÀÿÃÂÀÿÃÂÀÿÃÂÀÿÃÂÀÿÃÂÀÿÃÂÀÿÃÂÀÿÃÂÀÿÃÂÀÿÃÂÀÿÃÂÀÿÃÂÀÿÃÂÀÿÃÂÀÿÃÂÀÿÂÁ¿ÿÂÁ¿ÿÂÁ¿ÿÂÁ¿ÿÂÁ¿ÿÂÁ¿ÿÂÁ¿ÿÂÁ¿ÿÂÁ¿ÿÂÁ¿ÿÂÁ¿ÿÂÁ¿ÿÂÁ¿ÿÂÁ¿ÿÂÁ¿ÿÂÁ¿ÿÂÁ¿ÿÂÁ¿ÿÂÁ¿ÿÂÁ¿ÿÂÁ¿ÿÂÁ¿ÿÃÂÀÿÃÂÀÿÃÂÀÿÃÂÀÿÃÂÀÿÃÂÀÿÃÂÀÿÃÂÀÿÃÂÀÿÃÂÀÿÃÂÀÿÃÂÀÿÃÂÀÿÃÂÀÿÃÂÀÿÃÂÀÿÃÂÀÿÃÂÀÿÃÂÀÿÃÂÀÿÃÂÀÿÃÂÀÿÃÂÀÿÃÂÀÿÃÂÀÿÃÂÀÿÃÂÀÿÃÂÀÿÃÂÀÿÃÂÀÿÃÂÀÿÃÂÀÿÃÂÀÿÃÂÀÿÃÂÀÿÃÂÀÿÃÂÀÿÃÂÀÿÃÂÀÿÃÂÀÿÃÂÀÿÃÂÀÿÃÂÀÿÃÂÀÿÃÂÀÿÃÂÀÿÃÂÀÿÃÂÀÿÃÂÀÿÃÂÀÿÃÂÀÿÃÂÀÿÃÂÀÿÃÂÀÿÃÂÀÿÂÁ¿ÿÂÁ¿ÿÂÁ¿ÿÂÁ¿ÿÂÁ¿ÿÂÁ¿ÿÂÁ¿ÿÁÀ¾ÿÁÀ¾ÿÁÀ¾ÿÁÀ¾ÿÁÀ¾ÿÀ¿½ÿÀ¿½ÿÀ¿½ÿÀ¿½ÿÀ¿½ÿÀ¿½ÿÀ¿½ÿÀ¿½ÿÀ¿½ÿÀ¿½ÿÁÀ¾ÿÁÀ¾ÿÁÀ¾ÿÁÀ¾ÿÀ¿½ÿÀ¿½ÿÀ¿½ÿÀ¿½ÿÀ¿½ÿ¿¾¼ÿ¿¾¼ÿ¿¾¼ÿ¿¾¼ÿ¿¾¼ÿ¿¾¼ÿ¿¾¼ÿ¿¾¼ÿ¿¾¼ÿÀ¿½ÿÁÀ¾ÿÁÀ¾ÿÁÀ¾ÿÁÀ¾ÿÁÀ¾ÿÁÀ¾ÿÁÀ¾ÿÁÀ¾ÿÁÀ¾ÿÁÀ¾ÿÁÀ¾ÿÁÀ¾ÿÁÀ¾ÿÁÀ¾ÿÁÀ¾ÿÁÀ¾ÿÁÀ¾ÿÀ¿½ÿÀ¿½ÿÀ¿½ÿÀ¿½ÿÀ¿½ÿÀ¿½ÿÀ¿½ÿÀ¿½ÿÀ¿½ÿÀ¿½ÿÀ¿½ÿÀ¿½ÿÀ¿½ÿÀ¿½ÿÀ¿½ÿÀ¿½ÿÀ¿½ÿÀ¿½ÿÀ¿½ÿÀ¿½ÿÁÀ¾ÿÂÁ¿ÿÂÁ¿ÿÂÁ¿ÿÂÁ¿ÿÂÁ¿ÿÁÀ¾ÿÁÀ¾ÿÁÀ¾ÿÁÀ¾ÿÁÀ¾ÿÀ¿½ÿÀ¿½ÿÀ¿½ÿÀ¿½ÿÀ¿½ÿÀ¿½ÿÀ¿½ÿÀ¿½ÿÀ¿½ÿÁÀ¾ÿÁÀ¾ÿÁÀ¾ÿÁÀ¾ÿÁÀ¾ÿÁÀ¾ÿÁÀ¾ÿÁÀ¾ÿÁÀ¾ÿÁÀ¾ÿÁÀ¾ÿÁÀ¾ÿÁÀ¾ÿÁÀ¾ÿÁÀ¾ÿÁÀ¾ÿÁÀ¾ÿÀ¿½ÿ¿¿½ÿ¿¿½ÿ¿¿½ÿ¿¿½ÿ¿¿½ÿ¿¿½ÿ¾¾¼ÿ¾¾¼ÿ¾¾¼ÿ¾¾¼ÿ¾¾¼ÿ¾¾¼ÿ¾¾¼ÿ¾¾¼ÿ½½»ÿ½½»ÿ½½»ÿ½½»ÿ½½»ÿ½½»ÿ½½»ÿ¾¾¼ÿ¾¾¼ÿ¾¾¼ÿ¾¾¼ÿ¾¾¼ÿ¾¾¼ÿ¾¾¼ÿ¾¾¼ÿ¾¾¼ÿ¾¾¼ÿ¾¾¼ÿ¾¾¼ÿ¾¾¼ÿ¾¾¼ÿ¿¿½ÿ¿¿½ÿ¿¿½ÿ¿¿½ÿ¿¿½ÿ¿¿½ÿ¿¿½ÿ¿¿½ÿ¿¿½ÿ¿¿½ÿ¿¿½ÿ¿¿½ÿ¿¿½ÿ¿¿½ÿ¿¿½ÿ¿¿½ÿ¿¿½ÿ¿¿½ÿ¿¿½ÿ¿¿½ÿ¿¿½ÿ¿¿½ÿ¿¿½ÿ¿¿½ÿÀÀ¾ÿÀÀ¾ÿÀÀ¾ÿÀÀ¾ÿÀÀ¾ÿÀÀ¾ÿÀÀ¾ÿÀÀ¾ÿÀÀ¾ÿÀÀ¾ÿÀÀ¾ÿÀÀ¾ÿÀÀ¾ÿÀÀ¾ÿÀÀ¾ÿÀÀ¾ÿÀÀ¾ÿÀÀ¾ÿÀÀ¾ÿÀÀ¾ÿÀÀ¾ÿÀÀ¾ÿÀÀ¾ÿÀÀ¾ÿ¿¿½ÿ¿¿½ÿ¿¿½ÿ¿¿½ÿ¿¿½ÿ¾¾¼ÿ¾¾¼ÿ¾¾¼ÿ¾¾¼ÿ¾¾¼ÿ¾¾¼ÿ¾¾¼ÿ¾¾¼ÿ¾¾¼ÿ¾¾¼ÿ¾¾¼ÿ¾¾¼ÿ¾¾¼ÿ¾¾¼ÿ¾¾¼ÿ¾¾¼ÿ¾¾¼ÿ¾¾¼ÿ¾¾¼ÿ¾¾¼ÿ¾¾¼ÿ¾¾¼ÿ¾¾¼ÿ¾¾¼ÿ¾¾¼ÿ¾¾¼ÿ¾¾¼ÿ¾¾¼ÿ¾¾¼ÿ¾¾¼ÿ¾¾¼ÿ¾¾¼ÿ¾¾¼ÿ¾¾¼ÿ¾¾¼ÿ¾¾¼ÿ¾¾¼ÿ¾¾¼ÿ¾¾¼ÿ¾¾¼ÿ¾¾¼ÿ¾¾¼ÿ¾¾¼ÿ¾¾¼ÿ¾¾¼ÿ¾¾¼ÿ¾¾¼ÿ¾¾¼ÿ¿¿½ÿ¿¿½ÿ¿¿½ÿ¿¿½ÿ¿¿½ÿ¿¿½ÿ¿¿½ÿ¿¿½ÿ¿¿½ÿ¿¿½ÿ¿¿½ÿ¿¿½ÿ¿¿½ÿ¿¿½ÿ¿¿½ÿ¿¿½ÿ¿¿½ÿ¿¿½ÿ¿¿½ÿÀÀ¾ÿÀÀ¾ÿÀÀ¾ÿÀÀ¾ÿÀÀ¾ÿÀÀ¾ÿÀÀ¾ÿÀÀ¾ÿÀÀ¾ÿÀÀ¾ÿÀÀ¾ÿÀÀ¾ÿÀÀ¾ÿÀÀ¾ÿÀÀ¾ÿÀÀ¾ÿÀÀ¾ÿÀÀ¾ÿÀÀ¾ÿÀÀ¾ÿÀÀ¾ÿÀÀ¾ÿÀÀ¾ÿÀÀ¾ÿÀÀ¾ÿÀÀ¾ÿÀÀ¾ÿÀÀ¾ÿÀÀ¾ÿÀÀ¾ÿÀÀ¾ÿÀÀ¾ÿÀÀ¾ÿÀÀ¾ÿÀÀ¾ÿÀÀ¾ÿÀÀ¾ÿÀÀ¾ÿÀÀ¾ÿÀÀ¾ÿÀÀ¾ÿÀÀ¾ÿÀÀ¾ÿÀÀ¾ÿÀÀ¾ÿÀÀ¾ÿÀÀ¾ÿÀÀ¾ÿÀÀ¾ÿÀÀ¾ÿÀÀ¾ÿÀÀ¾ÿÀÀ¾ÿÀÀ¾ÿÀÀ¾ÿÀÀ¾ÿÀÀ¾ÿÀÀ¾ÿÁÁ¿ÿÁÁ¿ÿÀÀ¾ÿÀÀ¾ÿÀÀ¾ÿÀÀ¾ÿÀÀ¾ÿ¿¿½ÿ¿¿½ÿ¿¿½ÿ¾¾¼ÿ¾¾¼ÿ¾¾¼ÿ¾¾¼ÿ¾¾¼ÿ¾¾¼ÿ¾¾¼ÿ¾¾¼ÿ¾¾¼ÿ¾¾¼ÿ¾¾¼ÿ¾¾¼ÿ¾¾¼ÿ¾¾¼ÿ¾¾¼ÿ¾¾¼ÿ¾¾¼ÿ¾¾¼ÿ¾¾¼ÿ¾¾¼ÿ¾¾¼ÿ¾¾¼ÿ¾¾¼ÿ¾¾¼ÿ¾¾¼ÿ¾¾¼ÿ¾¾¼ÿ¾¾¼ÿ¾¾¼ÿ¾¾¼ÿ¾¾¼ÿ¾¾¼ÿ¾¾¼ÿ¾¾¼ÿ¾¾¼ÿ¾¾¼ÿ¾¾¼ÿ¾¾¼ÿ¾¾¼ÿ¾¾¼ÿ¾¾¼ÿ¾¾¼ÿ¾¾¼ÿ¾¾¼ÿ¾¾¼ÿ¾¾¼ÿ¾¾¼ÿ¾¾¼ÿ¾¾¼ÿ¾¾¼ÿ¿¿½ÿ¿¿½ÿ¿¿½ÿ¿¿½ÿ¿¿½ÿ¿¿½ÿ¿¿½ÿÀÀ¾ÿÀÀ¾ÿÀÀ¾ÿÀÀ¾ÿÀÀ¾ÿÀÀ¾ÿÀÀ¾ÿÀÀ¾ÿÀÀ¾ÿÀÀ¾ÿÀÀ¾ÿÀÀ¾ÿÀÀ¾ÿÀÀ¾ÿÀÀ¾ÿÀÀ¾ÿÀÀ¾ÿÀÀ¾ÿÀÀ¾ÿÀÀ¾ÿÀÀ¾ÿÀÀ¾ÿÀÀ¾ÿÀÀ¾ÿÀÀ¾ÿÀÀ¾ÿÀÀ¾ÿ¾¾¼ÿ½½»ÿ½½»ÿ½½»ÿ½½»ÿ½½»ÿ½½»ÿ½½»ÿ½½»ÿ½½»ÿ½½»ÿ½½»ÿ½½»ÿ½½»ÿ½½»ÿ½½»ÿ½½»ÿ½½»ÿ½½»ÿ½½»ÿ½½»ÿ½½»ÿ½½»ÿ½½»ÿ½½»ÿ½½»ÿ¾¾¼ÿ¾¾¼ÿ¾¾¼ÿ¾¾¼ÿ¾¾¼ÿ¿¿½ÿ¿¿½ÿÀÀ¾ÿÀÀ¾ÿÀÀ¾ÿÀÀ¾ÿÀÀ¾ÿÀÀ¾ÿÀÀ¾ÿÀÀ¾ÿÀÀ¾ÿÀÀ¾ÿÀÀ¾ÿÀÀ¾ÿÀÀ¾ÿÀÀ¾ÿÀÀ¾ÿÀÀ¾ÿÀÀ¾ÿÀÀ¾ÿÀÀ¾ÿÀÀ¾ÿÀÀ¾ÿÀÀ¾ÿÀÀ¾ÿÀÀ¾ÿÀÀ¾ÿÀÀ¾ÿÀÀ¾ÿÀÀ¾ÿÀÀ¾ÿÀÀ¾ÿÀÀ¾ÿÀÀ¾ÿÀÀ¾ÿÀÀ¾ÿÀÀ¾ÿÀÀ¾ÿÀÀ¾ÿÀÀ¾ÿÀÀ¾ÿÀÀ¾ÿÀÀ¾ÿÀÀ¾ÿÀÀ¾ÿÀÀ¾ÿÀÀ¾ÿÀÀ¾ÿÁÁ¿ÿÁÁ¿ÿÁÁ¿ÿÁÁ¿ÿÁÁ¿ÿÀÀ¾ÿÀÀ¾ÿÀÀ¾ÿÀÀ¾ÿ¿¿½ÿ¿¿½ÿ¿¿½ÿ¿¿½ÿ¿¿½ÿ¿¿½ÿ¿¿½ÿ¿¿½ÿ¿¿½ÿ¿¿½ÿÀÀ¾ÿÀÀ¾ÿÀÀ¾ÿÀÀ¾ÿÀÀ¾ÿÀÀ¾ÿÀÀ¾ÿÀÀ¾ÿÀÀ¾ÿÀÀ¾ÿÀÀ¾ÿÀÀ¾ÿÀÀ¾ÿÀÀ¾ÿÀÀ¾ÿÀÀ¾ÿÀÀ¾ÿ¿¿½ÿ¿¿½ÿ¿¿½ÿ¿¿½ÿ¿¿½ÿ¿¿½ÿ¿¿½ÿ¿¿½ÿ¿¿½ÿ¿¿½ÿ¿¿½ÿ¿¿½ÿ¿¿½ÿ¿¿½ÿ¿¿½ÿ¿¿½ÿ¿¿½ÿ¿¿½ÿ¿¿½ÿ¿¿½ÿ¿¿½ÿ¿¿½ÿ¿¿½ÿ¿¿½ÿ¿¿½ÿ¿¿½ÿ¿¿½ÿ¿¿½ÿ¿¿½ÿ¿¿½ÿ¿¿½ÿ¿¿½ÿ¿¿½ÿ¿¿½ÿ¿¿½ÿ¿¿½ÿ¿¿½ÿ¿¿½ÿ¿¿½ÿ¿¿½ÿ¿¿½ÿÀÀ¾ÿÀÀ¾ÿÀÀ¾ÿÀÀ¾ÿÀÀ¾ÿÀÀ¾ÿÀÀ¾ÿÀÀ¾ÿÀÀ¾ÿÀÀ¾ÿÀÀ¾ÿÀÀ¾ÿÀÀ¾ÿÀÀ¾ÿÀÀ¾ÿÀÀ¾ÿÀÀ¾ÿÀÀ¾ÿÀÀ¾ÿÀÀ¾ÿÀÀ¾ÿÀÀ¾ÿÀÀ¾ÿÀÀ¾ÿÀÀ¾ÿÀÀ¾ÿÀÀ¾ÿÀÀ¾ÿÀÀ¾ÿÀÀ¾ÿÀÀ¾ÿÀÀ¾ÿÀÀ¾ÿÀÀ¾ÿÀÀ¾ÿÀÀ¾ÿÀÀ¾ÿÀÀ¾ÿÀÀ¾ÿÀÀ¾ÿÀÀ¾ÿÀÀ¾ÿÀÀ¾ÿÀÀ¾ÿÀÀ¾ÿÀÀ¾ÿÀÀ¾ÿÀÀ¾ÿÀÀ¾ÿÀÀ¾ÿÀÀ¾ÿÀÀ¾ÿÀÀ¾ÿÀÀ¾ÿÀÀ¾ÿ¿¿½ÿ¿¿½ÿ¿¿½ÿ¿¿½ÿ¿¿½ÿ¿¿½ÿ¿¿½ÿ¿¿½ÿ¿¿½ÿ¿¿½ÿ¿¿½ÿ¿¿½ÿ¿¿½ÿ¿¿½ÿ¿¿½ÿ¿¿½ÿ¿¿½ÿ¿¿½ÿ¿¿½ÿ¿¿½ÿ¿¿½ÿ¿¿½ÿ¿¿½ÿ¿¿½ÿ¿¿½ÿ¿¿½ÿ¿¿½ÿ¿¿½ÿ¿¿½ÿ¿¿½ÿ¿¿½ÿ¿¿½ÿ¿¿½ÿ¿¿½ÿ¿¿½ÿ¿¿½ÿ¿¿½ÿ¿¿½ÿ¾¾¼ÿ¾¾¼ÿ¾¾¼ÿ¾¾¼ÿ¾¾¼ÿ¾¾¼ÿ¾¾¼ÿ¾¾¼ÿ½½»ÿ½½»ÿ½½»ÿ½½»ÿ¼¼ºÿ¼¼ºÿ¼¼ºÿ¼¼ºÿ¼¼ºÿ¼¼ºÿ¼¼ºÿ¼¼ºÿ¼¼ºÿ½½»ÿ¾¾¼ÿ¾¾¼ÿ¾¾¼ÿ¾¾¼ÿ¾¾¼ÿ¾¾¼ÿ¾¾¼ÿ¾¾¼ÿ¾¾¼ÿ¾¾¼ÿ¾¾¼ÿ¾¾¼ÿ¾¾¼ÿ¾¾¼ÿ¾¾¼ÿ¾¾¼ÿ¾¾¼ÿ¾¾¼ÿ¾¾¼ÿ¿¿½ÿ¿¿½ÿ¿¿½ÿ¿¿½ÿ¿¿½ÿ¿¿½ÿ¿¿½ÿÀÀ¾ÿÀÀ¾ÿÀÀ¾ÿÀÀ¾ÿÀÀ¾ÿÁÁ¿ÿÁÁ¿ÿÁÁ¿ÿÁÁ¿ÿÁÁ¿ÿÁÁ¿ÿÁÁ¿ÿÁÁ¿ÿÁÁ¿ÿÁÁ¿ÿÁÁ¿ÿÁÁ¿ÿÁÁ¿ÿÁÁ¿ÿÁÁ¿ÿÁÁ¿ÿÁÁ¿ÿÁÁ¿ÿÁÁ¿ÿÁÁ¿ÿÁÁ¿ÿÁÁ¿ÿÁÁ¿ÿÁÁ¿ÿÁÁ¿ÿÁÁ¿ÿÁÁ¿ÿÁÁ¿ÿÁÁ¿ÿÁÁ¿ÿÁÁ¿ÿÁÁ¿ÿÁÁ¿ÿÁÁ¿ÿÁÁ¿ÿÁÁ¿ÿÁÁ¿ÿÁÁ¿ÿÁÁ¿ÿÁÁ¿ÿÁÁ¿ÿÁÁ¿ÿÁÁ¿ÿÁÁ¿ÿÁÁÀÿÁÁÁÿÂÂÂÿÂÂÂÿÂÂÂÿÂÂÂÿÂÂÂÿÂÂÂÿÂÂÂÿÂÂÂÿÂÂÂÿÂÂÂÿÂÂÂÿÂÂÂÿÂÂÂÿÂÂÂÿÂÂÂÿÂÂÂÿÂÂÂÿÂÂÂÿÂÂÂÿÂÂÂÿÂÂÂÿÂÂÂÿÂÂÂÿÂÂÂÿÂÂÂÿÂÂÂÿÂÂÂÿÂÂÂÿÂÂÂÿÂÂÂÿÂÂÂÿÂÂÂÿÂÂÂÿÂÂÂÿÂÂÂÿÂÂÂÿÁÁÁÿÁÁÁÿÁÁÁÿÁÁÁÿÁÁÁÿÁÁÁÿÁÁÁÿÁÁÁÿÁÁÁÿÁÁÁÿÁÁÁÿÁÁÁÿÁÁÁÿÁÁÁÿÁÁÁÿÁÁÁÿÁÁÁÿÁÁÁÿÁÁÁÿÁÁÁÿÁÁÁÿÁÁÁÿÁÁÁÿÁÁÁÿÁÁÁÿÁÁÁÿÁÁÁÿÁÁÁÿÁÁÁÿÁÁÁÿÁÁÁÿÁÁÁÿÁÁÁÿÁÁÁÿÁÁÁÿÁÁÁÿÁÁÁÿÁÁÁÿÀÀÀÿÀÀÀÿÀÀÀÿ¿¿¿ÿ¿¿¿ÿ¾¾¾ÿ¾¾¾ÿ¾¾¾ÿ¾¾¾ÿ¾¾¾ÿ¾¾¾ÿ¾¾¾ÿ¾¾¾ÿ¾¾¾ÿ¾¾¾ÿ¾¾¾ÿ¾¾¾ÿ¿¿¿ÿ¿¿¿ÿÀÀÀÿÀÀÀÿÁÁÁÿÂÂÂÿÂÂÂÿÂÂÂÿÂÂÂÿÂÂÂÿÂÂÂÿÂÂÂÿÂÂÂÿÂÂÂÿÂÂÂÿÂÂÂÿÂÂÂÿÂÂÂÿÂÂÂÿÂÂÂÿÂÂÂÿÂÂÂÿÁÁÁÿÁÁÁÿÁÁÁÿÁÁÁÿÁÁÁÿÁÁÁÿÁÁÁÿÁÁÁÿÁÁÁÿÁÁÁÿÁÁÁÿÁÁÁÿÁÁÁÿÁÁÁÿÁÁÁÿÁÁÁÿÁÁÁÿÁÁÁÿÁÁÁÿÁÁÁÿÁÁÁÿÁÁÁÿÁÁÁÿÁÁÁÿÀÀÀÿÀÀÀÿ¿¿¿ÿ¿¿¿ÿ¿¿¿ÿ¿¿¿ÿ¿¿¿ÿ¾¾¾ÿ¾¾¾ÿ½½½ÿ½½½ÿ½½½ÿ½½½ÿ½½½ÿ½½½ÿ¾¾¾ÿ¿¿¿ÿ¿¿¿ÿ¿¿¿ÿ¿¿¿ÿ¿¿¿ÿ¿¿¿ÿ¿¿¿ÿ¿¿¿ÿÀÀÀÿÀÀÀÿÀÀÀÿÀÀÀÿÁÁÁÿÁÁÁÿÁÁÁÿÁÁÁÿÁÁÁÿÁÁÁÿÁÁÁÿÁÁÁÿÂÂÂÿÂÂÂÿÂÂÂÿÂÂÂÿÂÂÂÿÂÂÂÿÂÂÂÿÂÂÂÿÂÂÂÿÂÂÂÿÂÂÂÿÂÂÂÿÂÂÂÿÂÂÂÿÂÂÂÿÂÂÂÿÂÂÂÿÂÂÂÿÂÂÂÿÃÃÃÿÃÃÃÿÃÃÃÿÃÃÃÿÃÃÃÿÂÂÂÿÂÂÂÿÂÂÂÿÂÂÂÿÁÁÁÿÁÁÁÿÁÁÁÿÁÁÁÿÁÁÁÿÁÁÁÿÁÁÁÿÁÁÁÿÀÀÀÿ¿¿¿ÿ¿¿¿ÿ¿¿¿ÿ¿¿¿ÿ¿¿¿ÿ¿¿¿ÿ¿¿¿ÿ¿¿¿ÿ¿¿¿ÿ¿¿¿ÿ¿¿¿ÿ¿¿¿ÿ¿¿¿ÿ¿¿¿ÿ¿¿¿ÿ¿¿¿ÿ¿¿¿ÿ¿¿¿ÿ¿¿¿ÿÀÀÀÿÁÁÁÿÁÁÁÿÁÁÁÿÁÁÁÿÁÁÁÿÁÁÁÿÁÁÁÿÁÁÁÿÁÁÁÿÁÁÁÿÁÁÁÿÁÁÁÿÁÁÁÿÁÁÁÿÁÁÁÿÁÁÁÿÁÁÁÿÁÁÁÿÁÁÁÿÁÁÁÿÁÁÁÿÁÁÁÿÁÁÁÿÁÁÁÿÁÁÁÿÁÁÁÿÁÁÁÿÁÁÁÿÁÁÁÿÁÁÁÿÁÁÁÿÁÁÁÿÁÁÁÿÁÁÁÿÁÁÁÿÁÁÁÿÀÁÀÿÀÁÀÿ¿ÁÀÿ¿ÁÀÿ¿ÁÀÿ¿ÁÀÿ¿ÁÀÿ¿ÁÀÿ¿ÁÀÿ¿ÁÀÿ¿ÁÀÿ¿ÁÀÿ¿ÁÀÿ¿ÁÀÿ¿ÁÀÿ¿ÁÀÿ¿ÁÀÿ¿ÁÀÿ¿ÁÀÿ¿ÁÀÿ¿ÁÀÿ¿ÁÀÿÀÂÁÿÀÂÁÿÀÂÁÿÀÂÁÿÀÂÁÿÀÂÁÿÀÂÁÿÀÂÁÿÀÂÁÿÀÂÁÿÀÂÁÿÀÂÁÿÀÂÁÿÀÂÁÿÀÂÁÿÀÂÁÿÀÂÁÿÀÂÁÿÀÂÁÿÀÂÁÿÀÂÁÿÀÂÁÿÀÂÁÿÀÂÁÿÀÂÁÿÀÂÁÿÀÂÁÿÀÂÁÿÀÂÁÿÀÂÁÿÀÂÁÿÀÂÁÿÀÂÁÿÀÂÁÿÀÂÁÿÀÂÁÿÀÂÁÿÀÂÁÿÁÃÂÿÁÃÂÿÁÃÂÿÁÃÂÿÁÃÂÿÁÃÂÿÁÃÂÿÁÃÂÿÁÃÂÿÁÃÂÿÁÃÂÿÁÃÂÿÁÃÂÿÁÃÂÿÁÃÂÿÁÃÂÿÁÃÂÿÁÃÂÿÁÃÂÿÁÃÂÿÁÃÂÿÁÃÂÿÁÃÂÿÁÃÂÿÁÃÂÿÁÃÂÿßàâÿßàâÿßàâÿßàâÿßàâÿßàâÿßàâÿßàâÿßàâÿßàâÿßàâÿßàâÿßàâÿßàâÿßàâÿßàâÿßàâÿßàâÿßàâÿßàâÿßàâÿßàâÿßàâÿßàâÿßàâÿßàâÿßàâÿßàâÿßàâÿßàâÿßàâÿßàâÿßàâÿßàâÿßàâÿßàâÿßàâÿßàâÿßàâÿßàâÿàáãÿàáãÿàáãÿàáãÿßàâÿßàâÿßàâÿßàâÿßàâÿÞßáÿÞßáÿÞßáÿÞßáÿÞßáÿÞßáÿÞßáÿÞßáÿÞßáÿÞßáÿÝÞàÿÝÞàÿÝÞàÿÝÞàÿÝÞàÿÝÞàÿÝÞàÿÝÞàÿÝÞàÿÝÞàÿÝÞàÿÝÞàÿÞßáÿÞßáÿßàâÿßàâÿßàâÿàáãÿàáãÿàáãÿàáãÿàáãÿàáãÿàáãÿàáãÿàáãÿàáãÿàáãÿàáãÿàáãÿàáãÿàáãÿàáãÿàáãÿàáãÿàáãÿßàâÿßàâÿßàâÿßàâÿßàâÿßàâÿßàâÿßàâÿßàâÿßàâÿßàâÿßàâÿßàâÿßàâÿßàâÿßàâÿßàâÿßàâÿßàâÿßàâÿßàâÿßàâÿßàâÿßàâÿßàâÿßàâÿÞßáÿÞßáÿÞßáÿÞßáÿÞßáÿÞßáÿÞßáÿßàâÿßàâÿßàâÿßàâÿßàâÿßàâÿÞßáÿÞßáÿÞßáÿÞßáÿÞßáÿÞßáÿÞßáÿÞßáÿÞßáÿÞßáÿÞßáÿßàâÿßàâÿßàâÿßàâÿßàâÿßàâÿßàâÿßàâÿßàâÿßàâÿàáãÿàáãÿàáãÿàáãÿàáãÿàáãÿàáãÿàáãÿàáãÿàáãÿàáãÿàáãÿàáãÿàáãÿàáãÿàáãÿàáãÿàáãÿàáãÿàáãÿàáãÿàáãÿàáãÿàáãÿàáãÿàáãÿàáãÿàáãÿàáãÿàáãÿàáãÿàáãÿàáãÿàáãÿàáãÿàáãÿàáãÿàáãÿáâäÿáâäÿáâäÿáâäÿáâäÿáâäÿáâäÿáâäÿáâäÿáâäÿáâäÿáâäÿáâäÿáâäÿáâäÿáâäÿáâäÿáâäÿáâäÿàáãÿàáãÿàáãÿàáãÿàáãÿßàâÿßàâÿßàâÿßàâÿßàâÿßàâÿßàâÿàáãÿàáãÿàáãÿàáãÿàáãÿàáãÿàáãÿàáãÿàáãÿàáãÿàáãÿàáãÿàáãÿàáãÿàáãÿàáãÿàáãÿàáãÿàáãÿàáãÿàáãÿàáãÿàáãÿàáãÿàáãÿàáãÿàáãÿáâäÿáâäÿáâäÿáâäÿáâäÿáâäÿáâäÿáâäÿáâäÿáâäÿáâäÿáâäÿáâäÿáâäÿáâäÿáâäÿáâäÿááãÿááãÿááãÿááãÿááãÿááãÿááãÿááãÿááãÿááãÿááãÿááãÿááãÿááãÿááãÿááãÿááãÿááãÿááãÿááãÿááãÿââäÿââäÿââäÿââäÿââäÿââäÿââäÿââäÿââäÿââäÿââäÿââäÿââäÿââäÿââäÿââäÿââäÿââäÿââäÿââäÿââäÿââäÿââäÿââäÿââäÿââäÿââäÿââäÿââäÿââäÿââäÿââäÿââäÿââäÿââäÿââäÿââäÿââäÿââäÿããåÿããåÿããåÿããåÿããåÿââäÿââäÿââäÿââäÿááãÿááãÿááãÿááãÿááãÿááãÿááãÿááãÿááâÿáááÿáááÿáááÿáááÿáááÿáááÿáááÿáááÿàààÿàààÿàààÿàààÿàààÿàààÿàààÿßßßÿßßßÿßßßÿßßßÿßßßÿßßßÿßßßÿßßßÿÞÞÞÿÞÞÞÿÝÝÝÿÝÝÝÿÝÝÝÿÝÝÝÿÝÝÝÿÝÝÝÿÝÝÝÿÞÞÞÿÞÞÞÿÞÞÞÿÞÞÞÿÞÞÞÿßßßÿßßßÿßßßÿßßßÿßßßÿßßßÿßßßÿßßßÿßßßÿßßßÿàààÿàààÿàààÿàààÿáááÿáááÿáááÿáááÿáááÿáááÿáááÿáááÿâââÿâââÿâââÿâââÿáááÿáááÿáááÿáááÿáááÿàààÿàààÿàààÿàààÿàààÿàààÿàààÿàààÿàààÿàààÿàààÿàààÿàààÿàààÿàààÿàààÿàààÿàààÿàààÿàààÿàààÿàààÿàààÿàààÿàààÿàààÿàààÿàààÿàààÿàààÿàààÿàààÿàààÿàààÿàààÿàààÿàààÿàààÿàààÿàààÿàààÿàààÿàààÿàààÿàààÿàààÿàààÿààáÿààâÿààâÿààâÿààâÿààâÿààâÿààâÿààâÿààâÿààâÿààâÿààâÿààâÿààâÿààâÿààâÿààâÿààâÿààâÿááãÿááãÿááãÿááãÿááãÿááãÿááãÿááãÿááãÿááãÿááãÿááãÿááãÿááãÿááãÿááãÿááãÿááãÿááãÿááãÿââäÿââäÿââäÿââäÿááãÿááãÿááãÿááãÿááãÿááãÿááãÿááãÿááãÿááãÿààâÿààâÿààâÿààâÿààâÿààâÿààâÿààâÿààâÿààâÿààâÿààâÿààâÿààâÿààâÿààâÿààâÿààâÿààâÿààâÿààâÿààâÿààâÿááâÿâââÿâââÿâââÿâââÿâââÿâââÿâââÿâââÿâââÿâââÿâââÿâââÿâââÿâââÿâââÿâââÿâââÿáááÿáááÿáááÿáááÿáááÿáááÿáááÿáááÿáááÿáááÿáááÿáááÿáááÿáááÿáááÿáááÿáááÿáááÿáááÿáááÿáááÿâââÿâââÿâââÿâââÿâââÿâââÿâââÿâââÿâââÿâââÿâââÿâââÿâââÿâââÿâââÿâââÿâââÿáááÿáááÿáááÿáááÿáááÿáááÿáááÿáááÿáááÿáááÿáááÿáááÿáááÿáááÿáááÿáááÿáááÿáááÿáááÿàààÿàààÿàààÿàààÿàààÿàààÿàààÿàààÿàààÿàààÿàààÿàààÿàààÿàààÿàààÿàààÿàààÿàààÿàààÿàààÿàààÿàààÿàààÿàààÿàààÿàààÿàààÿàààÿàààÿàààÿàààÿàààÿàààÿàààÿàààÿàààÿàààÿàààÿàààÿàààÿàààÿáááÿáááÿáááÿáááÿáááÿáááÿáááÿáááÿáááÿáááÿáááÿáááÿáááÿáááÿáááÿáááÿáááÿáááÿáááÿâââÿâââÿâââÿâââÿâââÿâââÿâââÿâââÿâââÿâââÿâââÿâââÿâââÿâââÿâââÿâââÿâââÿáááÿàààÿßßßÿßßßÿßßßÿßßßÿßßßÿßßßÿßßßÿßßßÿßßßÿßßßÿßßßÿßßßÿßßßÿßßßÿßßßÿßßßÿßßßÿßßßÿßßßÿàààÿàààÿàààÿàààÿàààÿàààÿàààÿàààÿàààÿàààÿàààÿàààÿàààÿáááÿáááÿâââÿâââÿâââÿãããÿãããÿâââÿâââÿâââÿâââÿâââÿáááÿáááÿáááÿáááÿáááÿáááÿáááÿâââÿâââÿâââÿâââÿâââÿãããÿãããÿãããÿãããÿãããÿãããÿãããÿãããÿãããÿãããÿãããÿãããÿãããÿãããÿãããÿãããÿãããÿãããÿãããÿãããÿãããÿãããÿãããÿãããÿãããÿãããÿãããÿãããÿãããÿãããÿãããÿãããÿãããÿãããÿãããÿãããÿãããÿãããÿâââÿâââÿâââÿâââÿâââÿâââÿâââÿâââÿâââÿâââÿâââÿâââÿâââÿâââÿâââÿâââÿâââÿâââÿâââÿâââÿââãÿââäÿããåÿããåÿããåÿããåÿããåÿããåÿããåÿããåÿããåÿããåÿããåÿããåÿããåÿããåÿããåÿããåÿããåÿââäÿââäÿââäÿââäÿââäÿââäÿââäÿââäÿââäÿââäÿââäÿââäÿââäÿââäÿââäÿââäÿââäÿââäÿââäÿââäÿââäÿââäÿââäÿââäÿââäÿââäÿââäÿââäÿââäÿââäÿââäÿââäÿââäÿââäÿââäÿââäÿââäÿââäÿââäÿââäÿââäÿââäÿââäÿââäÿââäÿââäÿââäÿââäÿââäÿââäÿââäÿââäÿââäÿââäÿââäÿââäÿââäÿââãÿâââÿâââÿâââÿâââÿâââÿâââÿâââÿâââÿâââÿâââÿâââÿâââÿâââÿâââÿâââÿâââÿâââÿâââÿâââÿâââÿâââÿâââÿâââÿâââÿâââÿâââÿâââÿâââÿâââÿâââÿâââÿâââÿâââÿâââÿâââÿâââÿâââÿâââÿáááÿàààÿàààÿàààÿàààÿàààÿàààÿàààÿàààÿàààÿàààÿàààÿàààÿàààÿàààÿàààÿàààÿàààÿàààÿßßßÿßßßÿßßßÿßßßÿßßßÿßßßÿßßßÿßßßÿßßßÿßßßÿßßßÿßßßÿßßßÿßßßÿßßßÿßßßÿßßßÿßßßÿßßßÿßßßÿàààÿáááÿáááÿáááÿáááÿáááÿáááÿáááÿáááÿáááÿáááÿáááÿáááÿáááÿáááÿáááÿáááÿáááÿáááÿáááÿáááÿáááÿáááÿáááÿáááÿáááÿáááÿáááÿáááÿáááÿáááÿáááÿáááÿáááÿáááÿáááÿáááÿáááÿáááÿáááÿáááÿáááÿáááÿáááÿáááÿáááÿáááÿáááÿáááÿáááÿáááÿáááÿáááÿáááÿáááÿáááÿáááÿáááÿáááÿáááÿáááÿáááÿáááÿáááÿáááÿáááÿáááÿáááÿáááÿáááÿáááÿáááÿáááÿáááÿáááÿáááÿáááÿáááÿâââÿâââÿâââÿâââÿâââÿáááÿáááÿáááÿáááÿáááÿàààÿàààÿàààÿàààÿàààÿàààÿàààÿàààÿàààÿàààÿàààÿàààÿàààÿàààÿàààÿàààÿàààÿàààÿàààÿàààÿàààÿàààÿàààÿàààÿàààÿàààÿàààÿàààÿàààÿáááÿáááÿáááÿáááÿáááÿáááÿáááÿáááÿáááÿáááÿáááÿáááÿáááÿáááÿáááÿáááÿáááÿáááÿáááÿáááÿáááÿáááÿáááÿáááÿáááÿáááÿáááÿáááÿáááÿáááÿáááÿáááÿáááÿáááÿáááÿáááÿàààÿßßßÿßßßÿßßßÿßßßÿàààÿàààÿáááÿáááÿáááÿáááÿáááÿàààÿàààÿßßßÿÞÞÞÿÞÞÞÿÝÝÝÿÝÝÝÿÝÝÝÿÝÝÝÿÞÞÞÿÞÞÞÿÞÞÞÿßßßÿßßßÿßßßÿßßßÿßßßÿàààÿàààÿßßßÿßßßÿßßßÿßßßÿßßßÿÞÞÞÿÞÞÞÿÞÞÞÿÞÞÞÿÞÞÞÿÞÞÞÿÞÞÞÿÞÞÞÿÞÞÞÿÝÝÝÿÝÝÝÿÝÝÝÿÝÝÝÿÝÝÝÿÝÝÝÿÝÝÝÿÝÝÝÿÞÞÞÿÞÞÞÿÞÞÞÿÞÞÞÿßßßÿßßßÿßßßÿÞÞÞÿÞÞÞÿÝÝÝÿÝÝÝÿÝÝÝÿÜÜÜÿÜÜÜÿÜÜÜÿÜÜÜÿÜÜÜÿÜÜÜÿÜÜÜÿÜÜÜÿÜÜÜÿÜÜÜÿÜÜÜÿÜÜÜÿÝÝÝÿÝÝÝÿÞÞÞÿÞÞÞÿÞÞÞÿÞÞÞÿÞÞÞÿÞÞÞÿÞÞÞÿßßßÿßßßÿßßßÿßßßÿßßßÿàààÿàààÿàààÿàààÿàààÿßßßÿßßßÿßßßÿßßßÿßßßÿßßßÿßßßÿßßßÿßßßÿßßßÿßßßÿßßßÿßßßÿßßßÿßßßÿßßßÿßßßÿßßßÿßßßÿßßßÿßßßÿßßßÿßßßÿßßßÿßßßÿßßßÿßßßÿßßßÿßßßÿßßßÿßßßÿßßßÿßßßÿßßßÿßßßÿßßßÿßßßÿßßßÿßßßÿßßßÿßßßÿàààÿàààÿàààÿàààÿàààÿàààÿàààÿàààÿàààÿàààÿàààÿàààÿàààÿàààÿàààÿàààÿàààÿàààÿàààÿáááÿáááÿáááÿáááÿáááÿáááÿáááÿáááÿáááÿáááÿáááÿáááÿáááÿáááÿáááÿáááÿáááÿàààÿàààÿàààÿàààÿàààÿàààÿàààÿàààÿàààÿàààÿàààÿàààÿàààÿàààÿàààÿàààÿàààÿàààÿàààÿàààÿàààÿáááÿáááÿáááÿáááÿáááÿàààÿàààÿàààÿàààÿàààÿßßßÿßßßÿßßßÿßßßÿßßßÿßßßÿßßßÿßßßÿßßßÿßßßÿßßßÿßßßÿßßßÿßßßÿßßßÿßßßÿßßßÿßßßÿßßßÿßßßÿßßßÿßßßÿßßßÿßßßÿßßßÿßßßÿßßßÿßßßÿßßßÿßßßÿßßßÿßßßÿßßßÿßßßÿßßßÿßßßÿßßßÿßßßÿßßßÿßßßÿßßßÿßßßÿßßßÿßßßÿßßßÿßßßÿßßßÿàààÿáááÿáááÿáááÿáááÿáááÿáááÿáááÿáááÿáááÿáááÿáááÿáááÿáááÿáááÿáááÿáááÿáááÿàààÿàààÿàààÿàààÿàààÿàààÿàààÿàààÿàààÿàààÿàààÿàààÿàààÿàààÿàààÿàààÿàààÿàààÿàààÿàààÿàààÿàààÿàààÿàààÿàààÿàààÿàààÿàààÿàààÿàààÿàààÿàààÿàààÿàààÿàààÿàààÿàààÿàààÿàßàÿàßàÿáßàÿáßàÿáßàÿáßàÿáßàÿáßàÿáßàÿáßàÿáßàÿáßàÿáßàÿáßàÿáßàÿáßàÿáßàÿáßàÿáßàÿàÞßÿàÞßÿàÞßÿàÞßÿàÞßÿàÞßÿàÞßÿàÞßÿàÞßÿàÞßÿàÞßÿàÞßÿàÞßÿàÞßÿàÞßÿàÞßÿàÞßÿàÞßÿàÞßÿàÞßÿàÞßÿáßàÿâàáÿâàáÿâàáÿâàáÿâàáÿâàáÿâàáÿâàáÿâàáÿâàáÿâàáÿâàáÿâàáÿâàáÿâàáÿâàáÿâàáÿâàáÿâàáÿâàáÿâàáÿâàáÿâàáÿâàáÿâàáÿâàáÿâàáÿâàáÿâàáÿâàáÿâàáÿâàáÿâàáÿâàáÿâàáÿâàáÿâàáÿâàáÿâàáÿâàáÿâàáÿáßàÿáßàÿàÞßÿàÞßÿàÞßÿàÞßÿàÞßÿàÞßÿàÞßÿáßàÿáßàÿáßàÿâàáÿâàáÿáßàÿáßàÿáßàÿáßàÿáßàÿáßàÿáßàÿáßàÿáßàÿáßàÿáßàÿáßàÿáßàÿáßàÿáßàÿáßàÿáßàÿáßàÿáßàÿáßàÿáßàÿáßàÿâàáÿâàáÿâàáÿâàáÿáßàÿáßàÿáßàÿáßàÿáßàÿàÞßÿàÞßÿàÞßÿàÞßÿàÞßÿàÞßÿàÞßÿßÝÞÿßÝÞÿßÝÞÿßÝÞÿßÝÞÿßÝÞÿßÝÞÿßÝÞÿßÝÞÿßÝÞÿßÝÞÿßÝÞÿßÝÞÿßÝÞÿßÝÞÿßÝÞÿßÝÞÿßÝÞÿßÝÞÿßÝÞÿÞÝÞÿÞÝÞÿÞÞÞÿÞÞÞÿÞÞÞÿÞÞÞÿÞÞÞÿÞÞÞÿÞÞÞÿÞÞÞÿÞÞÞÿÞÞÞÿÞÞÞÿÞÞÞÿÞÞÞÿÞÞÞÿÞÞÞÿÞÞÞÿÞÞÞÿÞÞÞÿÞÞÞÿßßßÿßßßÿßßßÿßßßÿßßßÿßßßÿßßßÿßßßÿßßßÿßßßÿßßßÿßßßÿßßßÿßßßÿßßßÿßßßÿßßßÿßßßÿßßßÿßßßÿßßßÿßßßÿßßßÿßßßÿßßßÿßßßÿßßßÿßßßÿßßßÿßßßÿßßßÿßßßÿßßßÿßßßÿßßßÿßßßÿÞÞÞÿÞÞÞÿÝÝÝÿÝÝÝÿÝÝÝÿÝÝÝÿÝÝÝÿÝÝÝÿÝÝÝÿÝÝÝÿÝÝÝÿÝÝÝÿÝÝÝÿÝÝÝÿÝÝÝÿÜÜÜÿÜÜÜÿÜÜÜÿÜÜÜÿÜÜÜÿÝÝÝÿÝÝÝÿÞÞÞÿÞÞÞÿÞÞÞÿÞÞÞÿÞÞÞÿÞÞÞÿÞÞÞÿÝÝÝÿÝÝÝÿÝÝÝÿÜÜÜÿÜÜÜÿÜÜÜÿÜÜÜÿÜÜÜÿÜÜÜÿÜÜÜÿÜÜÜÿÝÝÝÿÞÞÞÿÞÞÞÿÞÞÞÿÞÞÞÿÞÞÞÿÞÞÞÿÞÞÞÿÞÞÞÿÞÞÞÿÞÞÞÿÞÞÞÿÞÞÞÿÞÞÞÿÞÞÞÿÞÞÞÿÞÞÞÿÞÞÞÿÞÞÞÿÞÞÞÿÞÞÞÿÞÞÞÿÞÞÞÿÞÞÞÿÞÞÞÿÞÞÞÿÞÞÞÿÞÞÞÿÞÞÞÿÞÞÞÿÞÞÞÿÞÞÞÿÞÞÞÿÞÞÞÿÞÞÞÿÞÞÞÿÞÞÞÿÞÞÞÿÞÞÞÿÞÞÞÿßßßÿßßßÿßßßÿßßßÿÞÞÞÿÞÞÞÿÞÞÞÿÞÞÞÿÞÞÞÿÝÝÝÿÝÝÝÿÝÝÝÿÝÝÝÿÝÝÝÿÝÝÝÿÝÝÝÿÜÜÜÿÜÜÜÿÜÜÜÿÜÜÜÿÜÜÜÿÜÜÜÿÜÜÜÿÜÜÜÿÜÜÜÿÜÜÜÿÜÜÜÿÜÜÜÿÜÜÜÿÜÜÜÿÜÜÜÿÜÜÜÿÜÜÜÿÜÜÜÿÜÜÜÿÜÜÜÿÜÜÜÿÜÜÜÿÝÝÝÿÝÝÝÿÝÝÝÿÝÝÝÿÝÝÝÿÝÝÝÿÝÝÝÿÝÝÝÿÝÝÝÿÝÝÝÿÝÝÝÿÝÝÝÿÝÝÝÿÝÝÝÿÝÝÝÿÝÝÝÿÝÝÝÿÜÜÜÿÛÛÛÿÛÛÛÿÛÛÛÿÛÛÛÿÛÛÛÿÛÛÛÿÛÛÛÿÛÛÛÿÜÜÜÿÜÜÜÿÜÜÜÿÜÜÜÿÜÜÜÿÝÝÝÿÝÝÝÿÝÝÝÿÝÝÝÿÝÝÝÿÝÝÝÿÝÝÝÿÞÞÞÿÞÞÞÿÞÞÞÿÞÞÞÿÞÞÞÿÞÞÞÿÞÞÞÿÞÞÞÿÞÞÞÿÞÞÞÿÞÞÞÿÞÞÞÿÞÞÞÿÞÞÞÿÞÞÞÿÞÞÞÿÞÞÞÿÞÞÞÿÞÞÞÿÞÞÞÿÞÞÞÿÞÞÞÿÞÞÞÿÞÞÞÿÞÞÞÿÞÞÞÿÞÞÞÿÞÞÞÿÞÞÞÿÞÞÞÿÞÞÞÿÞÞÞÿÞÞÞÿÞÞÞÿÞÞÞÿÞÞÞÿÞÞÞÿÞÞÞÿÞÞÞÿßßßÿßßßÿßßßÿßßßÿßßßÿßßßÿßßßÿßßßÿßßßÿßßßÿßßßÿßßßÿßßßÿßßßÿßßßÿßßßÿßßßÿßßßÿßßßÿßßßÿßßßÿßßßÿßßßÿßßßÿßßßÿßßßÿßßßÿßßßÿßßßÿßßßÿßßßÿßßßÿßßßÿßßßÿßßßÿßßßÿßßßÿßßßÿßßßÿßßßÿßßßÿßßßÿßßßÿßßßÿßßßÿßßßÿßßßÿßßßÿßßßÿßßßÿßßßÿßßßÿßßßÿßßßÿßßßÿßßßÿßßßÿßßßÿßßßÿßßßÿßßßÿßßßÿßßßÿßßßÿßßßÿßßßÿßßßÿßßßÿßßßÿßßßÿßßßÿßßßÿßßßÿßßßÿÞÞÞÿÝÝÝÿÝÝÝÿÝÝÝÿÝÝÝÿÝÝÝÿÝÝÝÿÝÝÝÿÝÝÝÿÝÝÝÿÝÝÝÿÝÝÝÿÝÝÝÿÝÝÝÿÝÝÝÿÝÝÝÿÝÝÝÿÝÝÝÿÝÝÝÿÝÝÝÿÝÝÝÿÝÝÝÿÝÝÝÿÝÝÝÿÝÝÝÿÝÝÝÿÝÝÝÿÝÝÝÿÝÝÝÿÝÝÝÿÝÝÝÿÝÝÝÿÝÝÝÿÝÝÝÿÝÝÝÿÝÝÝÿÝÝÝÿÝÝÝÿÝÝÝÿÝÝÝÿÝÝÝÿÞÞÞÿÞÞÞÿÞÞÞÿÞÞÞÿÞÞÞÿÞÞÞÿÞÞÞÿÞÞÞÿÞÞÞÿÞÞÞÿÞÞÞÿÞÞÞÿÞÞÞÿÞÞÞÿÞÞÞÿÞÞÞÿÞÞÞÿÝÝÝÿÝÝÝÿÝÝÝÿÝÝÝÿÝÝÝÿÞÞÞÿÞÞÞÿÞÞÞÿÞÞÞÿßßßÿßßßÿßßßÿÞÞÞÿÞÞÞÿÞÞÞÿÞÞÞÿÞÞÞÿÝÝÝÿÝÝÝÿÝÝÝÿÝÝÝÿÞÞÞÿÞÞÞÿÞÞÞÿÞÞÞÿÞÞÞÿÞÞÞÿÞÞÞÿÞÞÞÿÞÞÞÿÞÞÞÿÞÞÞÿÞÞÞÿÞÞÞÿÞÞÞÿÞÞÞÿÞÞÞÿÞÞÞÿÝÝÝÿÝÝÝÿÝÝÝÿÝÝÝÿÝÝÝÿÝÝÝÿÝÝÝÿÝÝÝÿÝÝÝÿÝÝÝÿÝÝÝÿÝÝÝÿÝÝÝÿÝÝÝÿÝÝÝÿÝÝÝÿÝÝÝÿÝÝÝÿÝÝÝÿÝÝÝÿÝÝÝÿÝÝÝÿÞÞÞÿÞÞÞÿÞÞÞÿÞÞÞÿÞÞÞÿÞÞÞÿÞÞÞÿÞÞÞÿÞÞÞÿÞÞÞÿÞÞÞÿÞÞÞÿÞÞÞÿÞÞÞÿÞÞÞÿÞÞÞÿÞÞÞÿÞÞÞÿÞÞÞÿÞÞÞÿÞÞÞÿÞÞÞÿÞÞÞÿÞÞÞÿÞÞÞÿÞÞÞÿÞÞÞÿÞÞÞÿÞÞÞÿÞÞÞÿÞÞÞÿÞÞÞÿÞÞÞÿÞÞÞÿÞÞÞÿÞÞÞÿÞÞÞÿÞÞÞÿÞÞÞÿÞÞÞÿÞÞÞÿÞÞÞÿÞÞÞÿÞÞÞÿÞÞÞÿÞÞÞÿÞÞÞÿÞÞÞÿÞÞÞÿÞÞÞÿÞÞÞÿÞÞÞÿÞÞÞÿÞÞÞÿÞÞÞÿÞÞÞÿÞÞÞÿÞÞÞÿÞÞÞÿÞÞÞÿÞÞÞÿÞÞÞÿÞÞÞÿÞÞÞÿÞÞÞÿÞÞÞÿÞÞÞÿÞÞÞÿÞÞÞÿÞÞÞÿÞÞÞÿÞÞÞÿÞÞÞÿÞÞÞÿÞÞÞÿÞÞÞÿÞÞÞÿÞÞÞÿÞÞÞÿßßßÿßßßÿßßßÿßßßÿßßßÿßßßÿßßßÿÞÞÞÿÞÞÞÿÞÞÞÿÝÝÝÿÝÝÝÿÜÜÜÿÜÜÜÿÜÜÜÿÜÜÜÿÜÜÜÿÝÝÝÿÝÝÝÿÞÞÞÿÞÞÞÿÞÞÞÿÞÞÞÿÞÞÞÿßßßÿßßßÿÞÞÞÿÞÞÞÿÞÞÞÿÞÞÞÿÞÞÞÿÝÝÝÿÝÝÝÿÝÝÝÿÝÝÝÿÞÞÞÿßßßÿßßßÿßßßÿßßßÿßßßÿßßßÿßßßÿßßßÿßßßÿßßßÿßßßÿßßßÿßßßÿßßßÿßßßÿßßßÿßßßÿÞÞÞÿÞÞÞÿÞÞÞÿÞÞÞÿÞÞÞÿÞÞÞÿÞÞÞÿÞÞÞÿÞÞÞÿÞÞÞÿÞÞÞÿÞÞÞÿÞÞÞÿÞÞÞÿÞÞÞÿÞÞÞÿÞÞÞÿÞÞÞÿÞÞÞÿÞÞÞÿÞÞÞÿßßßÿßßßÿßßßÿßßßÿßßßÿßßßÿßßßÿßßßÿßßßÿßßßÿßßßÿßßßÿßßßÿßßßÿßßßÿßßßÿßßßÿßßßÿßßßÿßßßÿßßßÿßßßÿßßßÿßßßÿßßßÿßßßÿßßßÿßßßÿßßßÿßßßÿßßßÿßßßÿßßßÿßßßÿßßßÿßßßÿÞÞÞÿÞÞÞÿÞÞÞÿÞÞÞÿÞÞÞÿÞÞÞÿÞÞÞÿÞÞÞÿÞÞÞÿÞÞÞÿÞÞÞÿÞÞÞÿÞÞÞÿÞÞÞÿÞÞÞÿÞÞÞÿÞÞÞÿÞÞÞÿÞÞÞÿÞÞÞÿÝÝÝÿÝÝÝÿÝÝÝÿÝÝÝÿÝÝÝÿÝÝÝÿÝÝÝÿÝÝÝÿÝÝÝÿÝÝÝÿÝÝÝÿÝÝÝÿÝÝÝÿÝÝÝÿÝÝÝÿÝÝÝÿÝÝÝÿÝÝÝÿÝÝÝÿÝÝÝÿÝÝÝÿÝÝÝÿÝÝÝÿÝÝÝÿÝÝÝÿÝÝÝÿÝÝÝÿÝÝÝÿÝÝÝÿÝÝÝÿÝÝÝÿÝÝÝÿÝÝÝÿÝÝÝÿÝÝÝÿÝÝÝÿÝÝÝÿÝÝÝÿÝÝÝÿÝÝÝÿÞÞÞÿÞÞÞÿÞÞÞÿÞÞÞÿÞÞÞÿÞÞÞÿÞÞÞÿÞÞÞÿÞÞÞÿÞÞÞÿÞÞÞÿÞÞÞÿÞÞÞÿÞÞÞÿÞÞÞÿÞÞÞÿÞÞÞÿÞÞÞÿÞÞÞÿÞÞÞÿÞÞÞÿÞÞÞÿÞÞÞÿÞÞÞÿÞÞÞÿÞÞÞÿÞÞÞÿÞÞÞÿÞÞÞÿÞÞÞÿÞÞÞÿÞÞÞÿÞÞÞÿÞÞÞÿÞÞÞÿÞÞÞÿÞÞÞÿÞÞÞÿÞÞÞÿßßßÿßßßÿßßßÿßßßÿßßßÿßßßÿßßßÿßßßÿßßßÿßßßÿßßßÿßßßÿßßßÿßßßÿßßßÿßßßÿßßßÿÞÞÞÿÞÞÞÿÞÞÞÿÞÞÞÿÞÞÞÿÞÞÞÿÞÞÞÿÞÞÞÿÞÞÞÿÞÞÞÿÞÞÞÿÞÞÞÿÞÞÞÿÞÞÞÿÞÞÞÿÞÞÞÿÞÞÞÿÞÞÞÿÞÞÞÿÞÞÞÿÞÞÞÿÞÞÞÿÞÞÞÿÞÞÞÿÞÞÞÿÞÞÞÿÞÞÞÿÞÞÞÿÞÞÞÿÞÞÞÿÞÞÞÿÞÞÞÿÞÞÞÿÞÞÞÿÞÞÞÿÞÞÞÿÞÞÞÿÞÞÞÿÞÞÞÿÞÞÞÿÞÞÞÿÞÞÞÿÞÞÞÿÞÞÞÿÞÞÞÿÞÞÞÿÞÞÞÿÞÞÞÿÞÞÞÿÞÞÞÿÞÞÞÿÞÞÞÿÞÞÞÿÞÞÞÿÞÞÞÿÞÞÞÿÞÞÞÿÞÞÞÿÞÞÞÿÞÞÞÿÞÞÞÿÞÞÞÿÝÝÝÿÝÝÝÿÝÝÝÿÝÝÝÿÝÝÝÿÝÝÝÿÝÝÝÿÜÜÜÿÜÜÜÿÜÜÜÿÜÜÜÿÜÜÜÿÜÜÜÿÜÜÜÿÜÜÜÿÜÜÜÿÜÜÜÿÝÝÝÿÝÝÝÿÝÝÝÿÝÝÝÿÝÝÝÿÝÝÝÿÝÝÝÿÝÝÝÿÝÝÝÿÝÝÝÿÝÝÝÿÝÝÝÿÝÝÝÿÝÝÝÿÝÝÝÿÝÝÝÿÝÝÝÿÜÜÜÿÜÜÜÿÜÜÜÿÜÜÜÿÜÜÜÿÜÜÜÿÜÜÜÿÜÜÜÿÜÜÜÿÜÜÜÿÜÜÜÿÜÜÜÿÜÜÜÿÜÜÜÿÜÜÜÿÜÜÜÿÜÜÜÿÜÜÜÿÜÜÜÿÛÛÛÿÛÛÛÿÛÛÛÿÛÛÛÿÛÛÛÿÛÛÛÿÛÛÛÿÜÜÜÿÜÜÜÿÜÜÜÿÜÜÜÿÜÜÜÿÜÜÜÿÜÜÜÿÜÜÜÿÜÜÜÿÜÜÜÿÜÜÜÿÜÜÜÿÜÜÜÿÝÝÝÿÝÝÝÿÞÞÞÿÞÞÞÿÞÞÞÿÞÞÞÿÞÞÞÿÞÞÞÿÞÞÞÿÝÝÝÿÝÝÝÿÜÜÜÿÜÜÜÿÜÜÜÿÛÛÛÿÛÛÛÿÚÚÚÿÚÚÚÿÚÚÚÿÚÚÚÿÛÛÛÿÜÜÜÿÜÜÜÿÜÜÜÿÜÜÜÿÜÜÜÿÜÜÜÿÜÜÜÿÜÜÜÿÜÜÜÿÜÜÜÿÜÜÜÿÜÜÜÿÜÜÜÿÜÜÜÿÜÜÜÿÜÜÜÿÜÜÜÿÜÜÜÿÜÜÜÿÝÝÝÿÝÝÝÿÝÝÝÿÝÝÝÿÝÝÝÿÜÜÜÿÜÜÜÿÜÜÜÿÜÜÜÿÜÜÜÿÛÛÛÿÛÛÛÿÛÛÛÿÛÛÛÿÛÛÛÿÛÛÛÿÛÛÛÿÚÚÚÿÚÚÚÿÙÙÙÿÙÙÙÿÙÙÙÿÙÙÙÿÙÙÙÿÙÙÙÿÙÙÙÿÙÙÙÿÙÙÙÿÙÙÙÿÙÙÙÿÙÙÙÿÚÚÚÿÚÚÚÿÚÚÚÿÛÛÛÿÛÛÛÿÜÜÜÿÝÝÝÿÞÞÞÿÞÞÞÿÞÞÞÿÝÝÝÿÝÝÝÿÝÝÝÿÝÝÝÿÝÝÝÿÝÝÝÿÝÝÝÿÜÜÜÿÜÜÜÿÜÜÜÿÜÜÜÿÜÜÜÿÛÛÛÿÛÛÛÿÛÛÛÿÛÛÛÿÛÛÛÿÜÜÜÿÜÜÜÿÜÜÜÿÜÜÜÿÜÜÜÿÜÜÜÿÜÜÜÿÝÝÝÿÝÝÝÿÝÝÝÿÝÝÝÿÝÝÝÿÞÞÞÿÞÞÞÿÞÞÞÿÞÞÞÿÞÞÞÿÞÞÞÿÞÞßÿÞÞàÿÞÞàÿÞÞàÿÞÞàÿÞÞàÿÝÝßÿÝÝßÿÝÝßÿÝÝßÿÜÜÞÿÜÜÞÿÜÜÞÿÜÜÞÿÜÜÞÿÜÜÞÿÜÜÞÿÜÜÞÿÜÜÞÿÜÜÞÿÝÝßÿÝÝßÿÝÝßÿÝÝßÿÝÝßÿÝÝßÿÝÝßÿÝÝßÿÝÝßÿÝÝßÿÝÝßÿÝÝßÿÝÝßÿÝÝßÿÝÝßÿÝÝßÿÝÝßÿÝÝßÿÝÝßÿÝÝßÿÝÝßÿÝÝßÿÝÝßÿÝÝßÿÝÝßÿÝÝßÿÜÜÞÿÜÜÞÿÜÜÞÿÛÛÝÿÛÛÝÿÚÚÜÿÙÙÛÿÙÙÛÿÙÙÛÿÙÙÛÿÙÙÛÿÚÚÜÿÛÛÝÿÛÛÝÿÛÛÝÿÛÛÝÿÛÛÝÿÛÛÝÿÛÛÝÿÛÛÝÿÛÛÝÿÛÛÝÿÛÛÝÿÛÛÝÿÛÛÝÿÛÛÝÿÛÛÝÿÛÛÝÿÛÛÝÿÛÛÝÿÛÛÝÿÛÛÝÿÛÛÝÿÛÛÝÿÛÛÝÿÛÛÝÿÛÛÝÿÛÛÝÿÛÛÝÿÛÛÝÿÛÛÝÿÛÛÝÿÛÛÝÿÛÛÝÿÛÛÝÿÛÛÝÿÛÛÝÿÛÛÝÿÛÛÝÿÛÛÝÿÛÛÝÿÛÛÝÿÛÛÝÿÛÛÝÿÛÛÝÿÛÛÝÿÛÛÝÿÛÛÝÿÜÜÞÿÜÜÞÿÜÜÞÿÜÜÞÿÜÜÞÿÝÝßÿÝÝßÿÝÝßÿÝÝßÿÝÝßÿÝÝßÿÝÝßÿÝÝßÿÝÝßÿÝÝßÿÝÝßÿÝÝßÿÝÝßÿÝÝßÿÝÝßÿÝÝßÿÝÝßÿÝÝßÿÝÝßÿÝÝßÿÝÝßÿÝÝßÿÝÝßÿÝÝßÿÝÝßÿÝÝßÿÝÝßÿÝÝßÿÝÝßÿÝÝßÿÝÝßÿÝÝßÿÝÝßÿÝÝßÿÝÝßÿÝÝßÿÝÝßÿÝÝßÿÝÝßÿÝÝßÿÝÝßÿÝÝßÿÝÝßÿÝÝßÿÝÝßÿÞÞàÿÞÞàÿÞÞàÿÞÞàÿÞÞàÿÞÞàÿÞÞàÿÞÞàÿÞÞàÿÞÞàÿÞÞàÿÞÞàÿÞÞàÿÞÞàÿÞÞàÿÞÞàÿÞÞàÿÞÞàÿÞÞàÿÞÞàÿÞÞàÿÞÞàÿÞÞàÿÞÞàÿÞÞàÿÞÞàÿÞÞàÿÞÞàÿÞÞàÿÞÞàÿÞÞàÿÞÞàÿÞÞàÿÞÞàÿÞÞàÿÞÞàÿÞÞàÿÞÞàÿÞÞàÿÞÞàÿÞÞàÿÞÞàÿÞÞàÿÞÞàÿÞÞàÿÞÞàÿÞÞàÿÞÞàÿÞÞàÿÞÞàÿÞÞàÿÞÞàÿÞÞàÿÞÞàÿÞÞàÿÞÞàÿÞÞàÿÞÞàÿßßáÿßßáÿßßáÿßßáÿßßáÿßßáÿßßáÿßßáÿßßáÿßßáÿßßáÿßßáÿßßáÿßßáÿßßáÿßßáÿßßáÿÞÞàÿÞÞàÿÞÞàÿÞÞàÿÞÞàÿÞÞàÿÞÞàÿÞÞàÿÞÞàÿÞÞàÿÞÞàÿÞÞàÿÞÞàÿÞÞàÿÞÞàÿÞÞàÿÞÞàÿÞÞàÿÞÞàÿÝÝßÿÝÝßÿÝÝßÿÝÝßÿÝÝßÿÝÝßÿÝÝßÿÝÝßÿÝÝßÿÝÝßÿÝÝßÿÝÝßÿÝÝßÿÝÝßÿÝÝßÿÝÝßÿÝÝßÿÝÝßÿÝÝßÿÜÜÞÿÜÜÞÿÜÜÞÿÜÜÞÿÜÜÞÿÜÜÞÿÜÜÞÿÜÜÞÿÜÜÞÿÜÜÞÿÜÜÞÿÜÜÞÿÜÜÞÿÜÜÞÿÜÜÞÿÜÜÞÿÜÜÞÿÜÜÞÿÜÜÞÿÜÜÞÿÜÜÞÿÜÜÞÿÝÝßÿÝÝßÿÜÜÞÿÜÜÞÿÜÜÞÿÛÛÝÿÛÛÝÿÛÛÝÿÛÛÝÿÛÛÝÿÛÛÝÿÛÛÝÿÛÛÝÿÛÛÝÿÜÜÞÿÜÜÞÿÜÜÞÿÜÜÞÿÜÜÞÿÝÝßÿÝÝßÿÝÝßÿÝÝßÿÝÝßÿÝÝßÿÝÝßÿÝÝßÿÝÝßÿÝÝßÿÝÝßÿÝÝßÿÝÝßÿÝÝßÿÝÝßÿÝÝßÿÝÝßÿÜÜÞÿÛÛÝÿÛÛÝÿÛÛÝÿÛÛÝÿÛÛÝÿÛÛÝÿÛÛÝÿÛÛÝÿÛÛÝÿÛÛÝÿÛÛÝÿÛÛÝÿÛÛÝÿÛÛÝÿÛÛÝÿÛÛÝÿÛÛÝÿÛÛÝÿÚÚÜÿÚÚÜÿÚÚÜÿÚÚÜÿÚÚÜÿÚÚÜÿÚÚÜÿÚÚÜÿÚÚÜÿÚÚÜÿÚÚÜÿÚÚÜÿÚÚÜÿÚÚÜÿÚÚÜÿÚÚÜÿÚÚÜÿÚÚÜÿÚÚÜÿÚÚÜÿÚÚÜÿÙÙÛÿÙÙÛÿÙÙÛÿÚÚÜÿÚÚÜÿÚÚÜÿÚÚÜÿÚÚÜÿÛÛÝÿÛÛÝÿÜÜÞÿÜÜÞÿÜÜÞÿÝÝßÿÝÝßÿÞÞàÿÞÞàÿÞÞàÿÝÞàÿÝÞàÿÝÞàÿÝÞàÿÝÞàÿÝÞàÿÝÞàÿÝÞàÿÝÞàÿÝÞàÿÝÞàÿÝÞàÿÝÞàÿÝÞàÿÝÞàÿÝÞàÿÝÞàÿÝÞàÿÝÞàÿÝÞàÿÝÞàÿÝÞàÿÝÞàÿÝÞàÿÝÞàÿÝÞàÿÜÝßÿÜÝßÿÜÝßÿÜÝßÿÜÝßÿÛÜÞÿÛÜÞÿÛÜÞÿÛÜÞÿÛÜÞÿÛÜÞÿÛÜÞÿÛÜÞÿÛÜÞÿÛÜÞÿÛÜÞÿÛÜÞÿÛÜÞÿÛÜÞÿÛÜÞÿÛÜÞÿÛÜÞÿÛÜÞÿÛÜÞÿÛÜÞÿÛÜÞÿÛÜÞÿÛÜÞÿÛÜÞÿÛÜÞÿÛÜÞÿÛÜÞÿÛÜÞÿÛÜÞÿÜÝßÿÜÝßÿÜÝßÿÜÝßÿÜÝßÿÜÝßÿÜÝßÿÜÝßÿÜÝßÿÜÝßÿÜÝßÿÜÝßÿÜÝßÿÜÝßÿÜÝßÿÜÝßÿÜÝßÿÜÝßÿÜÝßÿÝÞàÿÝÞàÿÝÞàÿÝÞàÿÝÞàÿÝÞàÿÝÞàÿÝÞàÿÝÞàÿÝÞàÿÝÞàÿÝÞàÿÝÞàÿÝÞàÿÝÞàÿÝÞàÿÝÞàÿÝÞàÿÝÞàÿÝÞàÿÝÞàÿÝÞàÿÝÞàÿÝÞàÿÝÞàÿÝÞàÿÝÞàÿÝÞàÿÝÞàÿÝÞàÿÝÞàÿÝÞàÿÝÞàÿÝÞàÿÝÞàÿÝÞàÿÝÞàÿÝÞàÿÝÞàÿÝÞàÿÝÞàÿÝÞàÿÝÞàÿÝÞàÿÝÞàÿÝÞàÿÝÞàÿÝÞàÿÝÞàÿÝÞàÿÝÞàÿÝÞàÿÝÞàÿÝÞàÿÝÞàÿÝÞàÿÝÞàÿÞßáÿÞßáÿÞßáÿÞßáÿÞßáÿÞßáÿÞßáÿÞßáÿÞßáÿÞßáÿÞßáÿÞßáÿÞßáÿÞßáÿÞßáÿÞßáÿÞßáÿÝÞàÿÝÞàÿÝÞàÿÝÞàÿÝÞàÿÝÞàÿÝÞàÿÝÞàÿÝÞàÿÝÞàÿÝÞàÿÝÞàÿÝÞàÿÝÞàÿÝÞàÿÝÞàÿÝÞàÿÝÞàÿÝÞàÿÜÝßÿÜÝßÿÜÝßÿÜÝßÿÜÝßÿÜÝßÿÜÝßÿÜÝßÿÜÝßÿÜÝßÿÜÝßÿÜÝßÿÜÝßÿÜÝßÿÜÝßÿÜÝßÿÜÝßÿÜÝßÿÜÝßÿÜÝßÿÜÝßÿÜÝßÿÝÞàÿÝÞàÿÝÞàÿÝÞàÿÝÞàÿÝÞàÿÝÞàÿÝÞàÿÝÞàÿÝÞàÿÝÞàÿÝÞàÿÝÞàÿÝÞàÿÝÞàÿÝÞàÿÝÞàÿÜÝßÿÜÝßÿÜÝßÿÜÝßÿÜÝßÿÜÝßÿÜÝßÿÜÝßÿÜÝßÿÜÝßÿÜÝßÿÜÝßÿÜÝßÿÜÝßÿÜÝßÿÜÝßÿÜÝßÿÜÝßÿÜÝßÿÛÜßÿÛÜßÿÛÜàÿÛÜàÿÛÜàÿÛÜàÿÛÜàÿÛÜàÿÛÜàÿÛÜàÿÛÜàÿÛÜàÿÛÜàÿÛÜàÿÛÜàÿÛÜàÿÛÜàÿÛÜàÿÛÜàÿÛÜàÿÛÜàÿÛÜàÿÛÜàÿÛÜàÿÛÜàÿÛÜàÿÛÜàÿÛÜàÿÛÜàÿÛÜàÿÛÜàÿÛÜàÿÛÜàÿÛÜàÿÛÜàÿÛÜàÿÛÜàÿÛÜàÿÛÜàÿÛÜàÿÛÜàÿÛÜàÿÛÜàÿÛÜàÿÛÜàÿÛÜàÿÛÜàÿÛÜàÿÛÜàÿÛÜàÿÛÜàÿÛÜàÿÛÜàÿÛÜàÿÛÜàÿÛÜàÿÛÜàÿÛÜàÿÛÜàÿÛÜàÿÜÝáÿÜÝáÿÜÝáÿÜÝáÿÜÝáÿÛÜàÿÛÜàÿÛÜàÿÛÜàÿÛÜàÿÚÛßÿÚÛßÿÚÛßÿÚÛßÿÚÛßÿÚÛßÿÚÛßÿÚÛßÿÿÿÿÿÿÿÿÿÿÿÿÿÿÿÿÿÿÿÿÿÿÿÿÿÿÿÿÿÿÿÿÿÿÿÿÿÿÿÿÿÿÿÿÿÿÿÿÿÿÿÿÿÿÿÿÿÿÿÿÿÿÿÿÿÿÿÿÿÿÿÿÿÿÿÿÿÿÿÿÿÿÿÿÿÿÿÿÿÿÿÿÿÿÿÿÿÿÿÿÿÿÿÿÿÿÿÿÿÿÿÿÿÿÿÿÿÿÿÿÿÿÿÿÿÿÿÿÿÿÿÿÿÿÿÿÿÿÿÿÿÿÿÿÿÿÿÿÿÿÿÿÿÿÿÿÿÿÿÿÿÿÿÿÿÿÿÿÿÿÿÿÿÿÿÿÿÿÿÿÿÿÿÿÿÿÿÿÿÿÿÿÿÿÿÿÿÿÿÿÿÿÿÿÿÿÿÿÿÿÿÿÿÿÿÿÿÿÿÿÿÿÿÿÿÿÿÿÿÿÿÿÿÿÿÿÿÿÿÿÿÿÿÿÿÿÿÿÿÿÿÿÿÿÿÿÿÿÿÿÿÿÿÿÿÿÿÿÿÿÿÿÿÿÿÿÿÿÿÿÿÿÿÿÿÿÿÿÿÿÿÿÿÿÿÿÿÿÿÿÿÿÿÿÿÿÿÿÿÿÿÿÿÿÿÿÿÿÿÿÿÿÿÿÿÿÿÿÿÿÿÿÿÿÿÿÿÿÿÿÿÿÿÿÿÿÿÿÿÿÿÿÿÿÿÿÿÿÿÿÿÿÿÿÿÿÿÿÿÓÕÔÿÓÕÔÿÓÕÔÿÓÕÔÿÓÕÔÿÓÕÔÿÓÕÔÿÓÕÔÿÓÕÔÿÓÕÔÿÓÕÔÿÓÕÔÿÓÕÔÿÓÕÔÿÓÕÔÿÓÕÔÿÓÕÔÿÓÕÔÿÓÕÔÿÓÕÔÿÓÕÔÿÓÕÔÿÓÕÔÿÓÕÔÿÓÕÔÿÓÕÔÿÓÕÔÿÓÕÔÿÓÕÔÿÓÕÔÿÓÕÔÿÓÕÔÿÓÕÔÿÓÕÔÿÓÕÔÿÓÕÔÿÓÕÔÿÓÔÓÿÓÓÒÿÓÓÑÿÓÓÑÿÓÓÑÿÓÓÑÿÓÓÑÿÓÓÑÿÓÓÑÿÓÓÑÿÓÓÑÿÓÓÑÿÓÓÑÿÓÓÑÿÓÓÑÿÓÓÑÿÓÓÑÿÓÓÑÿÓÓÑÿÒÒÐÿÑÑÏÿÏÏÍÿÏÏÍÿÏÏÍÿÏÏÍÿÏÏÍÿÏÏÍÿÏÏÍÿÏÏÍÿÏÏÍÿÏÏÍÿÐÐÎÿÐÐÎÿÐÐÎÿÐÐÎÿÐÐÎÿÑÑÏÿÑÑÏÿÑÑÏÿÑÑÏÿÑÑÏÿÒÒÐÿÒÒÐÿÒÒÐÿÒÒÐÿÒÒÐÿÒÒÐÿÒÒÐÿÒÒÐÿÒÒÐÿÒÒÐÿÒÒÐÿÒÒÐÿÒÒÐÿÒÒÐÿÒÒÐÿÒÒÐÿÒÒÐÿÒÒÐÿÒÒÐÿÓÓÑÿÓÓÑÿÓÓÑÿÓÓÑÿÓÓÑÿÓÓÑÿÓÓÑÿÓÓÑÿÓÓÑÿÓÓÑÿÓÓÑÿÓÓÑÿÓÓÑÿÓÓÑÿÓÓÑÿÓÓÑÿÓÓÑÿÓÓÑÿÓÓÑÿÓÓÑÿÓÓÑÿÓÓÑÿÓÓÑÿÓÓÑÿÓÓÑÿÓÓÑÿÓÓÑÿÓÓÑÿÓÓÑÿÓÓÑÿÓÓÑÿÓÓÑÿÓÓÑÿÓÓÑÿÓÓÑÿÓÓÑÿÓÓÑÿÓÓÑÿÓÓÑÿÓÓÑÿÓÓÑÿÓÓÑÿÓÓÑÿÓÓÑÿÓÓÑÿÓÓÑÿÓÓÑÿÓÓÑÿÓÓÑÿÓÓÑÿÓÓÑÿÓÓÑÿÓÓÑÿÓÓÑÿÓÓÑÿÓÓÑÿÓÓÑÿÓÓÑÿÓÓÑÿÓÓÑÿÓÓÑÿÓÓÑÿÓÓÑÿÒÒÐÿÒÒÐÿÒÒÐÿÒÒÐÿÑÑÏÿÑÑÏÿÑÑÏÿÑÑÏÿÑÑÏÿÑÑÏÿÑÑÏÿÑÑÏÿÐÐÎÿÐÐÎÿÐÐÎÿÐÐÎÿÐÐÎÿÐÐÎÿÐÐÎÿÐÐÎÿÐÐÎÿÐÐÎÿÐÐÎÿÐÐÎÿÑÑÏÿÑÑÏÿÑÑÏÿÑÑÏÿÑÑÏÿÑÑÏÿÑÑÏÿÑÑÏÿÑÑÏÿÒÒÐÿÒÒÐÿÒÒÐÿÒÒÐÿÒÒÐÿÒÒÐÿÒÒÐÿÒÒÐÿÒÒÐÿÒÒÐÿÒÒÐÿÒÒÐÿÒÒÐÿÒÒÐÿÒÒÐÿÒÒÐÿÒÒÐÿÑÑÏÿÑÑÏÿÑÑÏÿÑÑÏÿÑÑÏÿÑÑÏÿÑÑÏÿÐÐÎÿÐÐÎÿÐÐÎÿÐÐÎÿÐÐÎÿÏÏÍÿÏÏÍÿÏÏÍÿÏÏÍÿÏÏÍÿÏÏÍÿÏÏÍÿÎÎÌÿÎÎÌÿÍÍËÿÍÍËÿÍÍËÿÍÍËÿÍÍËÿÍÍËÿÍÍËÿÍÍËÿÍÍËÿÍÍËÿÍÍËÿÍÍËÿÍÍËÿÍÍËÿÍÍËÿÍÍËÿÍÍËÿÍÍËÿÍÍËÿÍÍËÿÎÎÌÿÎÎÌÿÎÎÌÿÎÎÌÿÎÎÌÿÎÎÌÿÎÎÌÿÏÏÍÿÏÏÍÿÏÏÍÿÏÏÍÿÏÏÍÿÐÐÎÿÐÐÎÿÐÐÎÿÐÐÎÿÐÐÎÿÐÐÎÿÐÐÎÿÑÑÏÿÑÑÏÿÑÑÏÿÑÑÏÿÑÑÏÿÑÑÏÿÑÑÏÿÑÑÏÿÑÑÏÿÑÑÏÿÑÑÏÿÑÑÏÿÑÑÏÿÑÑÏÿÑÑÏÿÑÑÏÿÑÑÏÿÑÑÏÿÑÑÏÿÑÑÏÿÑÑÏÿÑÑÏÿÑÑÏÿÑÑÏÿÑÑÏÿÑÑÏÿÑÑÏÿÑÑÏÿÑÑÏÿÑÑÏÿÑÑÏÿÑÑÏÿÑÑÏÿÑÑÏÿÑÑÏÿÑÑÏÿÐÐÎÿÐÐÎÿÐÐÎÿÐÐÎÿÐÐÎÿÐÐÎÿÐÐÎÿÐÐÎÿÐÐÎÿÐÐÎÿÐÐÎÿÐÐÎÿÐÐÎÿÐÐÎÿÐÐÎÿÐÐÎÿÐÐÎÿÐÐÎÿÐÐÎÿÏÏÍÿÏÏÍÿÏÏÍÿÏÏÍÿÏÏÍÿÏÏÍÿÏÏÍÿÏÏÍÿÏÏÍÿÏÏÍÿÏÏÍÿÏÏÍÿÏÏÍÿÏÏÍÿÏÏÍÿÏÏÍÿÏÏÍÿÏÏÍÿÏÏÍÿÏÏÍÿÎÎÌÿÍÍËÿÍÍËÿÍÍËÿÍÍËÿÍÍËÿÍÍËÿÍÍËÿÍÍËÿÍÍËÿÍÍËÿÍÍËÿÍÍËÿÍÍËÿÍÍËÿÍÍËÿÍÍËÿÍÍËÿÍÍËÿÍÍËÿÎÎÌÿÏÏÍÿÏÏÍÿÏÏÍÿÏÏÍÿÏÏÍÿÏÏÍÿÏÏÍÿÏÏÍÿÏÏÍÿÏÏÍÿÏÏÍÿÏÏÍÿÏÏÍÿÏÏÍÿÏÏÍÿÏÏÍÿÏÏÍÿÎÎÌÿÎÎÌÿÎÎÌÿÎÎÌÿÎÎÌÿÎÎÌÿÎÎÌÿÎÎÌÿÎÎÌÿÎÎÌÿÎÎÌÿÎÎÌÿÎÎÌÿÎÎÌÿÎÎÌÿÎÎÌÿÎÎÌÿÎÎÌÿÎÎÌÿÍÍËÿÍÍËÿÍÍËÿÍÍËÿÍÍËÿÍÍËÿÍÍËÿÍÍËÿÍÍËÿÍÍËÿÍÍËÿÍÍËÿÍÍËÿÍÍËÿÍÍËÿÍÍËÿÍÍËÿÍÍËÿÍÍËÿÍÍËÿÎÎÌÿÏÏÍÿÐÐÎÿÐÐÎÿÐÐÎÿÐÐÎÿÐÐÎÿÐÐÎÿÐÐÎÿÐÐÎÿÐÐÎÿÐÐÎÿÐÐÎÿÐÐÎÿÐÐÎÿÐÐÎÿÐÐÎÿÐÐÎÿÐÐÎÿÏÏÍÿÏÏÍÿÏÏÍÿÏÏÍÿÏÏÍÿÏÏÍÿÏÏÍÿÏÏÍÿÏÏÍÿÏÏÍÿÏÏÍÿÏÏÍÿÏÏÍÿÏÏÍÿÏÏÍÿÏÏÍÿÏÏÍÿÏÏÍÿÏÏÍÿÎÎÌÿÎÎÌÿÎÎÌÿÎÎÌÿÎÎÌÿÎÎÌÿÎÎÌÿÎÎÌÿÎÎÌÿÎÎÌÿÎÎÌÿÎÎÌÿÎÎÌÿÎÎÌÿÎÎÌÿÎÎÌÿÎÎÌÿÎÎÌÿÎÎÌÿÎÎÌÿÎÎÌÿÎÎÌÿÎÎÌÿÎÎÌÿÎÎÌÿÎÎÌÿÎÎÌÿÎÎÌÿÎÎÌÿÎÎÌÿÎÎÌÿÎÎÌÿÎÎÌÿÎÎÌÿÎÎÌÿÎÎÌÿÎÎÌÿÎÎÌÿÎÎÌÿÎÎÌÿÎÎÌÿÎÎÌÿÎÎÌÿÎÎÌÿÎÎÌÿÎÎÌÿÎÎÌÿÎÎÌÿÎÎÌÿÎÎÌÿÎÎÌÿÎÎÌÿÎÎÌÿÎÎÌÿÎÎÌÿÎÎÌÿÎÎÌÿÎÎÌÿÎÎÌÿÎÎÌÿÎÎÌÿÎÎÌÿÎÎÌÿÎÎÌÿÎÎÌÿÍÍËÿÍÍËÿÍÍËÿÍÍËÿÍÍËÿÌÌÊÿÌÌÊÿÌÌÊÿÌÌÊÿÌÌÊÿÌÌÊÿÌÌÊÿÌÌÊÿÌÌÊÿÌÌÊÿÌÌÊÿÌÌÊÿÌÌÊÿÌÌÊÿËËÉÿËËÉÿËËÉÿËËÉÿËËÉÿÊÊÈÿÊÊÈÿÊÊÈÿÊÊÈÿÊÊÈÿÊÊÈÿÊÊÈÿÊÊÈÿÊÊÈÿÊÊÈÿÊÊÈÿÊÊÈÿÊÊÈÿÊÊÈÿÊÊÈÿÊÊÈÿÊÊÈÿËËÉÿËËÉÿËËÉÿËËÉÿÌÌÊÿÌÌÊÿÌÌÊÿÌÌÊÿÌÌÊÿËËÉÿËËÉÿËËÉÿËËÉÿËËÉÿËËÉÿËËÉÿËËÉÿËËÉÿËËÉÿËËÉÿËËÉÿËËÉÿËËÉÿËËÉÿËËÉÿËËÉÿËËÉÿËËÉÿËËÉÿËËÉÿËËÉÿÌÌÊÿÌÌÊÿÌÌÊÿÌÌÊÿÌÌÊÿÌÌÊÿÌÌÊÿÌÌÊÿÌÌÊÿÌÌÊÿÌÌÊÿÌÌÊÿÌÌÊÿÌÌÊÿÌÌÊÿÌÌÊÿÌÌÊÿÌÌÊÿÌÌÊÿÌÌÊÿÌÌÊÿÌÌÊÿÌÌÊÿÌÌÊÿÌÌÊÿÌÌÊÿÌÌÊÿÌÌÊÿÌÌÊÿÌÌÊÿÌÌÊÿÌÌÊÿÌÌÊÿÌÌÊÿÌÌÊÿÌÌÊÿÌÌÊÿÌÌÊÿÍÍËÿÍÍËÿÍÍËÿÍÍËÿÍÍËÿÌÌÊÿÌÌÊÿÌÌÊÿÌÌÊÿÌÌÊÿËËÉÿËËÉÿËËÉÿËËÉÿËËÉÿËËÉÿËËÉÿËËÉÿËËÉÿËËÉÿËËÉÿËËÉÿËËÉÿËËÉÿËËÉÿËËÉÿËËÉÿËËÉÿËËÉÿËËÉÿËËÉÿËËÉÿËËÉÿËËÉÿËËÉÿËËÉÿËËÉÿËËÉÿËËÉÿËËÉÿËËÉÿËËÉÿËËÉÿÊÊÈÿÊÊÈÿÊÊÈÿÊÊÈÿÊÊÈÿÉÉÇÿÉÉÇÿÉÉÇÿÉÉÇÿÉÉÇÿÉÉÇÿÉÉÇÿÉÉÇÿÉÉÇÿÊÉÇÿËÊÈÿËÊÈÿËÊÈÿËÊÈÿËÊÈÿÊÉÇÿÊÉÇÿÊÉÇÿÊÉÇÿÉÈÆÿÉÈÆÿÉÈÆÿÉÈÆÿÉÈÆÿÉÈÆÿÉÈÆÿÉÈÆÿÈÇÅÿÈÇÅÿÈÇÅÿÈÇÅÿÈÇÅÿÈÇÅÿÈÇÅÿÈÇÅÿÈÇÅÿÈÇÅÿÈÇÅÿÈÇÅÿÈÇÅÿÈÇÅÿÈÇÅÿÈÇÅÿÈÇÅÿÈÇÅÿÈÇÅÿÇÆÄÿÆÅÃÿÆÅÃÿÆÅÃÿÆÅÃÿÇÆÄÿÇÆÄÿÇÆÄÿÇÆÄÿÇÆÄÿÇÆÄÿÇÆÄÿÈÇÅÿÈÇÅÿÈÇÅÿÈÇÅÿÈÇÅÿÈÇÅÿÈÇÅÿÈÇÅÿÈÇÅÿÈÇÅÿÈÇÅÿÈÇÅÿÈÇÅÿÈÇÅÿÇÆÄÿÇÆÄÿÇÆÄÿÇÆÄÿÇÆÄÿÇÆÄÿÇÆÄÿÈÇÅÿÈÇÅÿÈÇÅÿÈÇÅÿÈÇÅÿÉÈÆÿÉÈÆÿÉÈÆÿÊÉÇÿÊÉÇÿÊÉÇÿÊÉÇÿÊÉÇÿÊÉÇÿÊÉÇÿËÊÈÿËÊÈÿËÊÈÿËÊÈÿËÊÈÿÌËÉÿÌËÉÿÌËÉÿÌËÉÿËÊÈÿËÊÈÿËÊÈÿËÊÈÿËÊÈÿËÊÈÿËÊÈÿËÊÈÿËÊÈÿËÊÈÿËÊÈÿËÊÈÿËÊÈÿËÊÈÿËÊÈÿËÊÈÿËÊÈÿËÊÈÿËÊÈÿËÊÈÿÊÉÇÿÊÉÇÿÊÉÇÿÊÉÇÿÊÉÇÿÊÉÇÿÊÉÇÿÊÉÇÿÊÉÇÿÊÉÇÿÊÉÇÿÊÉÇÿÊÉÇÿÊÉÇÿÊÉÇÿÊÉÇÿÊÉÇÿÊÉÇÿÊÉÇÿÉÈÆÿÈÇÅÿÈÇÅÿÈÇÅÿÈÇÅÿÈÇÅÿÈÇÅÿÈÇÅÿÈÇÅÿÈÇÅÿÈÇÅÿÈÇÅÿÈÇÅÿÈÇÅÿÈÇÅÿÈÇÅÿÈÇÅÿÈÇÅÿÈÇÅÿÈÇÅÿÈÇÅÿÉÈÆÿÉÈÆÿÉÈÆÿÉÈÆÿÉÈÆÿÉÈÆÿÉÈÆÿÉÈÆÿÉÈÆÿÉÈÆÿÉÈÆÿÉÈÆÿÉÈÆÿÉÈÆÿÉÈÆÿÉÈÆÿÉÈÆÿÉÈÆÿÉÈÆÿÉÈÆÿÉÈÆÿÉÈÆÿÉÈÆÿÉÈÆÿÉÈÆÿÉÈÆÿÉÈÆÿÉÈÆÿÉÈÆÿÉÈÆÿÉÈÆÿÉÈÆÿÉÈÆÿÉÈÆÿÉÈÆÿÉÈÆÿÉÈÆÿÉÈÆÿÉÈÆÿÉÈÆÿÉÈÆÿÉÈÆÿÉÈÆÿÉÈÆÿÉÈÆÿÉÈÆÿÉÈÆÿÉÈÆÿÉÈÆÿÉÈÆÿÉÈÆÿÉÈÆÿÉÈÆÿÉÈÆÿÉÈÆÿÉÈÆÿÉÈÆÿÉÈÆÿÉÈÆÿÉÈÆÿÉÈÆÿÉÈÆÿÉÈÆÿÉÈÆÿÉÈÆÿÉÈÆÿÉÈÆÿÉÈÆÿÉÈÆÿÉÈÆÿÉÈÆÿÉÈÆÿÉÈÆÿÉÈÆÿÉÈÆÿÈÇÅÿÈÇÅÿÈÇÅÿÈÇÅÿÈÇÅÿÈÇÅÿÈÇÅÿÈÇÅÿÈÇÅÿÈÇÅÿÈÇÅÿÈÇÅÿÈÇÅÿÈÇÅÿÈÇÅÿÈÇÅÿÈÇÅÿÈÇÅÿÈÇÅÿÈÇÅÿÈÇÅÿÈÇÅÿÉÈÆÿÉÈÆÿÊÉÇÿÊÉÇÿÊÉÇÿÊÉÇÿÊÉÇÿÊÉÇÿÊÉÇÿËÊÈÿËÊÈÿËÊÈÿËÊÈÿËÊÈÿËÊÈÿËÊÈÿÊÉÇÿÊÉÇÿÉÈÆÿÉÈÆÿÉÈÆÿÉÈÆÿÉÈÆÿÉÈÆÿÉÈÆÿÉÈÆÿÉÈÆÿÉÈÆÿÉÈÆÿÉÈÆÿÉÈÆÿÉÈÆÿÉÈÆÿÉÈÆÿÉÈÆÿÉÈÆÿÉÈÆÿÉÈÆÿÉÈÆÿÉÈÆÿÉÈÆÿÉÈÆÿÉÈÆÿÈÇÅÿÈÇÅÿÈÇÅÿÈÇÅÿÈÇÅÿÇÆÄÿÇÆÄÿÇÆÄÿÇÆÄÿÇÆÄÿÇÆÄÿÇÆÄÿÇÆÄÿÇÆÄÿÇÆÄÿÇÆÄÿÇÆÄÿÇÆÄÿÇÆÄÿÇÆÄÿÇÆÄÿÇÆÄÿÇÆÄÿÇÆÄÿÇÆÄÿÇÆÄÿÇÆÄÿÇÆÄÿÇÆÄÿÇÆÄÿÇÆÄÿÇÆÄÿÇÆÄÿÆÅÃÿÆÅÃÿÆÅÃÿÆÅÃÿÆÅÃÿÅÄÂÿÅÄÂÿÅÄÂÿÅÄÂÿÅÄÂÿÅÄÂÿÅÄÂÿÆÅÃÿÆÅÃÿÆÅÃÿÆÅÃÿÆÅÃÿÆÅÃÿÆÅÃÿÆÅÃÿÆÅÃÿÆÅÃÿÆÅÃÿÆÅÃÿÆÅÃÿÆÅÃÿÆÅÃÿÆÅÃÿÆÅÃÿÆÅÃÿÆÅÃÿÆÅÃÿÆÅÃÿÆÅÃÿÆÅÃÿÆÅÃÿÆÅÃÿÆÅÃÿÆÅÃÿÆÅÃÿÆÅÃÿÇÆÄÿÇÆÄÿÇÆÄÿÇÆÄÿÇÆÄÿÈÇÅÿÈÇÅÿÇÆÄÿÇÆÄÿÇÆÄÿÇÆÄÿÇÆÄÿÆÅÃÿÆÅÃÿÆÅÃÿÆÅÃÿÆÅÃÿÇÆÄÿÇÆÄÿÇÆÄÿÇÆÄÿÇÆÄÿÇÆÄÿÇÆÄÿÇÆÄÿÇÆÄÿÇÆÄÿÇÆÄÿÇÆÄÿÇÆÄÿÇÆÄÿÇÆÄÿÇÆÄÿÇÆÄÿÇÆÄÿÇÆÄÿÇÆÄÿÇÆÄÿÇÆÄÿÇÆÄÿÇÆÄÿÇÆÄÿÇÆÄÿÇÆÄÿÇÆÄÿÇÆÄÿÇÆÄÿÇÆÄÿÇÆÄÿÇÆÄÿÇÆÄÿÇÆÄÿÇÆÄÿÆÅÃÿÆÅÃÿÆÅÃÿÆÅÃÿÆÅÃÿÆÅÃÿÆÅÃÿÆÅÃÿÆÅÃÿÆÅÃÿÆÅÃÿÆÅÃÿÆÅÃÿÆÅÃÿÆÅÃÿÆÅÃÿÆÅÃÿÆÅÃÿÆÅÃÿÆÅÃÿÆÅÃÿÆÅÃÿÆÅÃÿÆÅÃÿÆÅÃÿÆÅÃÿÆÅÃÿÆÅÃÿÆÅÃÿÆÅÃÿÆÅÃÿÆÅÃÿÆÅÃÿÆÅÃÿÆÅÃÿÆÅÃÿÆÅÃÿÆÅÃÿÆÅÃÿÆÅÃÿÆÅÃÿÇÆÄÿÇÆÄÿÇÆÄÿÇÆÄÿÇÆÄÿÇÆÄÿÇÆÄÿÇÆÄÿÇÆÄÿÇÆÄÿÇÆÄÿÇÆÄÿÇÆÄÿÇÆÄÿÇÆÄÿÇÆÄÿÇÆÄÿÇÆÄÿÇÆÄÿÈÇÅÿÈÇÅÿÈÇÅÿÈÇÅÿÈÇÅÿÈÇÅÿÈÇÅÿÈÇÅÿÈÇÅÿÈÇÅÿÈÇÅÿÈÇÅÿÈÇÅÿÈÇÅÿÈÇÅÿÈÇÅÿÈÇÅÿÇÆÄÿÇÆÄÿÇÆÄÿÇÆÄÿÇÆÄÿÇÆÄÿÇÆÄÿÇÆÄÿÇÆÄÿÇÆÄÿÇÆÄÿÇÆÄÿÇÆÄÿÇÆÄÿÇÆÄÿÇÆÄÿÇÆÄÿÇÆÄÿÇÆÄÿÆÅÃÿÆÅÃÿÆÅÃÿÆÅÃÿÆÅÃÿÆÅÃÿÆÅÃÿÆÅÃÿÆÅÃÿÆÅÃÿÆÅÃÿÆÅÃÿÆÅÃÿÆÅÃÿÆÅÃÿÆÅÃÿÆÅÃÿÆÅÃÿÆÅÃÿÆÅÃÿÆÅÃÿÆÅÃÿÇÆÄÿÇÆÄÿÇÆÄÿÇÆÄÿÇÆÄÿÇÆÄÿÇÆÄÿÇÆÄÿÇÆÄÿÇÆÄÿÇÆÄÿÇÆÄÿÇÆÄÿÇÆÄÿÇÆÄÿÇÆÄÿÇÆÄÿÇÆÄÿÇÆÄÿÇÆÄÿÇÆÄÿÇÆÄÿÇÆÄÿÇÆÄÿÇÆÄÿÇÆÄÿÇÆÄÿÇÆÄÿÇÆÄÿÇÆÄÿÇÆÄÿÇÆÄÿÇÆÄÿÇÆÄÿÇÆÄÿÇÆÄÿÇÆÄÿÇÆÄÿÇÆÄÿÇÆÄÿÇÆÄÿÇÆÄÿÇÆÄÿÆÅÃÿÆÅÃÿÆÅÃÿÆÅÃÿÆÅÃÿÆÅÃÿÆÅÃÿÅÄÂÿÅÄÂÿÅÄÂÿÅÄÂÿÅÄÂÿÅÄÂÿÆÅÃÿÇÆÄÿÇÆÄÿÇÆÄÿÇÆÄÿÇÆÄÿÇÆÄÿÇÆÄÿÇÆÄÿÇÆÄÿÇÆÄÿÇÆÄÿÇÆÄÿÇÆÄÿÇÆÄÿÇÆÄÿÇÆÄÿÇÆÄÿÇÆÄÿÇÆÄÿÇÆÄÿÈÇÅÿÈÇÅÿÈÇÅÿÈÇÅÿÇÆÄÿÇÆÄÿÇÆÄÿÇÆÄÿÇÆÄÿÆÅÃÿÆÅÃÿÆÅÃÿÆÅÃÿÆÅÃÿÆÅÃÿÆÅÃÿÅÄÂÿÅÄÂÿÅÄÂÿÅÄÂÿÅÄÂÿÅÄÂÿÅÄÂÿÅÄÂÿÅÄÂÿÅÄÂÿÅÄÂÿÅÄÂÿÅÄÂÿÅÄÂÿÅÄÂÿÅÄÂÿÅÄÂÿÅÄÂÿÅÄÂÿÅÄÂÿÅÄÂÿÅÄÂÿÆÅÃÿÆÅÃÿÆÅÃÿÆÅÃÿÆÅÃÿÅÄÂÿÅÄÂÿÅÄÂÿÅÄÂÿÅÄÂÿÄÃÁÿÄÃÁÿÄÃÁÿÄÃÁÿÄÃÁÿÄÃÁÿÄÃÁÿÄÃÁÿÄÃÁÿÅÄÂÿÅÄÂÿÅÄÂÿÅÄÂÿÅÄÂÿÅÄÂÿÅÄÂÿÅÄÂÿÅÄÂÿÅÄÂÿÅÄÂÿÅÄÂÿÅÄÂÿÅÄÂÿÅÄÂÿÅÄÂÿÅÄÂÿÄÃÁÿÄÃÁÿÄÃÁÿÄÃÁÿÄÃÁÿÄÃÁÿÄÃÁÿÄÃÁÿÄÃÁÿÄÃÁÿÄÃÁÿÄÃÁÿÄÃÁÿÄÃÁÿÄÃÁÿÄÃÁÿÄÃÁÿÄÃÁÿÄÃÁÿÄÃÁÿÄÃÁÿÄÃÁÿÄÃÁÿÄÃÁÿÃÂÀÿÃÂÀÿÃÂÀÿÃÂÀÿÃÂÀÿÄÃÁÿÅÄÂÿÆÅÃÿÆÅÃÿÆÅÃÿÆÅÃÿÆÅÃÿÅÄÂÿÅÄÂÿÅÄÂÿÅÄÂÿÅÄÂÿÅÄÂÿÅÄÂÿÅÄÂÿÅÄÂÿÅÄÂÿÅÄÂÿÅÄÂÿÅÄÂÿÅÄÂÿÅÄÂÿÅÄÂÿÅÄÂÿÅÄÂÿÅÄÂÿÅÄÂÿÅÄÂÿÅÄÂÿÄÃÁÿÄÃÁÿÄÃÁÿÄÃÁÿÄÃÁÿÄÃÁÿÄÃÁÿÄÃÁÿÄÃÁÿÄÃÁÿÄÃÁÿÄÃÁÿÄÃÁÿÄÃÁÿÄÃÁÿÄÃÁÿÄÃÁÿÄÃÁÿÄÃÁÿÄÃÁÿÄÃÁÿÄÃÁÿÄÃÁÿÄÃÁÿÄÃÁÿÄÃÁÿÄÃÁÿÄÃÁÿÅÄÂÿÅÄÂÿÅÄÂÿÅÄÂÿÅÄÂÿÆÅÃÿÆÅÃÿÆÅÃÿÆÅÃÿÆÅÃÿÅÄÂÿÅÄÂÿÅÄÂÿÅÄÂÿÅÄÂÿÅÄÂÿÅÄÂÿÅÄÂÿÅÄÂÿÅÄÂÿÅÄÂÿÅÄÂÿÅÄÂÿÅÄÂÿÅÄÂÿÅÄÂÿÅÄÂÿÅÄÂÿÅÄÂÿÅÄÂÿÅÄÂÿÅÄÂÿÅÄÂÿÅÄÂÿÅÄÂÿÅÄÂÿÅÄÂÿÅÄÂÿÅÄÂÿÅÄÂÿÅÄÂÿÅÄÂÿÅÄÂÿÅÄÂÿÅÄÂÿÅÄÂÿÅÄÂÿÅÄÂÿÅÄÂÿÅÄÂÿÅÄÂÿÅÄÂÿÅÄÂÿÅÄÂÿÅÄÂÿÅÄÂÿÅÄÂÿÅÄÂÿÅÄÂÿÅÄÂÿÅÄÂÿÅÄÂÿÅÄÂÿÅÄÂÿÅÄÂÿÅÄÂÿÅÄÂÿÅÄÂÿÅÄÂÿÅÄÂÿÅÄÂÿÅÄÂÿÅÄÂÿÅÄÂÿÅÄÂÿÅÄÂÿÅÄÂÿÅÄÂÿÅÄÂÿÅÄÂÿÅÄÂÿÅÄÂÿÅÄÂÿÅÄÂÿÅÄÂÿÅÄÂÿÅÄÂÿÅÄÂÿÅÄÂÿÅÄÂÿÅÄÂÿÅÄÂÿÅÄÂÿÅÄÂÿÄÃÁÿÄÃÁÿÄÃÁÿÄÃÁÿÄÃÁÿÃÂÀÿÃÂÀÿÃÂÀÿÃÂÀÿÃÂÀÿÃÂÀÿÃÂÀÿÃÂÀÿÃÂÀÿÃÂÀÿÃÂÀÿÃÂÀÿÃÂÀÿÃÂÀÿÃÂÀÿÃÂÀÿÃÂÀÿÃÂÀÿÃÂÀÿÃÂÀÿÃÂÀÿÃÂÀÿÃÂÀÿÃÂÀÿÃÂÀÿÃÂÀÿÂÁ¿ÿÂÁ¿ÿÂÁ¿ÿÂÁ¿ÿÂÁ¿ÿÂÁ¿ÿÂÁ¿ÿÂÁ¿ÿÁÀ¾ÿÁÀ¾ÿÁÀ¾ÿÁÀ¾ÿÀ¿½ÿÀ¿½ÿÀ¿½ÿÀ¿½ÿÀ¿½ÿÀ¿½ÿÀ¿½ÿÀ¿½ÿ¿¾¼ÿ¿¾¼ÿ¿¾¼ÿ¿¾¼ÿ¿¾¼ÿ¿¾¼ÿ¿¾¼ÿ¿¾¼ÿ¿¾¼ÿ¿¾¼ÿ¿¾¼ÿ¿¾¼ÿ¿¾¼ÿ¿¾¼ÿ¿¾¼ÿ¿¾¼ÿ¿¾¼ÿ¿¾¼ÿ¿¾¼ÿ¿¾¼ÿÀ¿½ÿÁÀ¾ÿÁÀ¾ÿÁÀ¾ÿÁÀ¾ÿÁÀ¾ÿÁÀ¾ÿÁÀ¾ÿÂÁ¿ÿÂÁ¿ÿÂÁ¿ÿÂÁ¿ÿÂÁ¿ÿÃÂÀÿÃÂÀÿÃÂÀÿÃÂÀÿÃÂÀÿÂÁ¿ÿÂÁ¿ÿÂÁ¿ÿÂÁ¿ÿÂÁ¿ÿÂÁ¿ÿÂÁ¿ÿÂÁ¿ÿÂÁ¿ÿÂÁ¿ÿÂÁ¿ÿÂÁ¿ÿÂÁ¿ÿÂÁ¿ÿÂÁ¿ÿÂÁ¿ÿÂÁ¿ÿÂÁ¿ÿÂÁ¿ÿÂÁ¿ÿÂÁ¿ÿÂÁ¿ÿÂÁ¿ÿÂÁ¿ÿÂÁ¿ÿÂÁ¿ÿÂÁ¿ÿÂÁ¿ÿÂÁ¿ÿÂÁ¿ÿÂÁ¿ÿÂÁ¿ÿÂÁ¿ÿÂÁ¿ÿÂÁ¿ÿÂÁ¿ÿÂÁ¿ÿÂÁ¿ÿÂÁ¿ÿÂÁ¿ÿÂÁ¿ÿÂÁ¿ÿÂÁ¿ÿÂÁ¿ÿÂÁ¿ÿÂÁ¿ÿÂÁ¿ÿÂÁ¿ÿÃÂÀÿÃÂÀÿÃÂÀÿÃÂÀÿÃÂÀÿÄÃÁÿÄÃÁÿÄÃÁÿÄÃÁÿÄÃÁÿÄÃÁÿÄÃÁÿÄÃÁÿÄÃÁÿÄÃÁÿÄÃÁÿÄÃÁÿÄÃÁÿÄÃÁÿÄÃÁÿÄÃÁÿÄÃÁÿÄÃÁÿÄÃÁÿÄÃÁÿÄÃÁÿÄÃÁÿÄÃÁÿÄÃÁÿÃÂÀÿÃÂÀÿÃÂÀÿÃÂÀÿÃÂÀÿÃÂÀÿÃÂÀÿÃÂÀÿÃÂÀÿÃÂÀÿÃÂÀÿÃÂÀÿÃÂÀÿÃÂÀÿÃÂÀÿÃÂÀÿÃÂÀÿÃÂÀÿÃÂÀÿÃÂÀÿÃÂÀÿÃÂÀÿÃÂÀÿÃÂÀÿÃÂÀÿÃÂÀÿÃÂÀÿÃÂÀÿÃÂÀÿÃÂÀÿÃÂÀÿÃÂÀÿÃÂÀÿÃÂÀÿÃÂÀÿÃÂÀÿÃÂÀÿÃÂÀÿÃÂÀÿÃÂÀÿÃÂÀÿÃÂÀÿÃÂÀÿÃÂÀÿÃÂÀÿÂÁ¿ÿÂÁ¿ÿÂÁ¿ÿÂÁ¿ÿÂÁ¿ÿÂÁ¿ÿÂÁ¿ÿÂÁ¿ÿÃÂÀÿÃÂÀÿÃÂÀÿÃÂÀÿÄÃÁÿÄÃÁÿÄÃÁÿÄÃÁÿÄÃÁÿÄÃÁÿÄÃÁÿÄÃÁÿÄÃÁÿÄÃÁÿÄÃÁÿÄÃÁÿÄÃÁÿÄÃÁÿÄÃÁÿÄÃÁÿÄÃÁÿÄÃÁÿÄÃÁÿÄÃÁÿÃÂÀÿÃÂÀÿÃÂÀÿÃÂÀÿÃÂÀÿÃÂÀÿÃÂÀÿÃÂÀÿÃÂÀÿÃÂÀÿÃÂÀÿÃÂÀÿÃÂÀÿÃÂÀÿÃÂÀÿÃÂÀÿÃÂÀÿÃÂÀÿÃÂÀÿÃÂÀÿÃÂÀÿÃÂÀÿÃÂÀÿÃÂÀÿÃÂÀÿÃÂÀÿÃÂÀÿÃÂÀÿÃÂÀÿÃÂÀÿÃÂÀÿÃÂÀÿÃÂÀÿÃÂÀÿÃÂÀÿÃÂÀÿÃÂÀÿÃÂÀÿÂÁ¿ÿÂÁ¿ÿÂÁ¿ÿÂÁ¿ÿÂÁ¿ÿÂÁ¿ÿÂÁ¿ÿÂÁ¿ÿÂÁ¿ÿÂÁ¿ÿÂÁ¿ÿÂÁ¿ÿÂÁ¿ÿÂÁ¿ÿÂÁ¿ÿÂÁ¿ÿÂÁ¿ÿÂÁ¿ÿÂÁ¿ÿÂÁ¿ÿÂÁ¿ÿÂÁ¿ÿÃÂÀÿÃÂÀÿÃÂÀÿÃÂÀÿÃÂÀÿÃÂÀÿÃÂÀÿÃÂÀÿÃÂÀÿÃÂÀÿÃÂÀÿÃÂÀÿÃÂÀÿÃÂÀÿÃÂÀÿÃÂÀÿÃÂÀÿÃÂÀÿÃÂÀÿÃÂÀÿÃÂÀÿÃÂÀÿÃÂÀÿÃÂÀÿÃÂÀÿÃÂÀÿÃÂÀÿÃÂÀÿÃÂÀÿÃÂÀÿÃÂÀÿÃÂÀÿÃÂÀÿÃÂÀÿÃÂÀÿÃÂÀÿÃÂÀÿÃÂÀÿÃÂÀÿÃÂÀÿÃÂÀÿÃÂÀÿÃÂÀÿÃÂÀÿÃÂÀÿÃÂÀÿÃÂÀÿÃÂÀÿÃÂÀÿÃÂÀÿÃÂÀÿÃÂÀÿÃÂÀÿÃÂÀÿÃÂÀÿÂÁ¿ÿÂÁ¿ÿÂÁ¿ÿÂÁ¿ÿÂÁ¿ÿÂÁ¿ÿÂÁ¿ÿÁÀ¾ÿÁÀ¾ÿÁÀ¾ÿÁÀ¾ÿÁÀ¾ÿÀ¿½ÿÀ¿½ÿÀ¿½ÿÀ¿½ÿÀ¿½ÿÀ¿½ÿÀ¿½ÿÀ¿½ÿÀ¿½ÿÀ¿½ÿÁÀ¾ÿÁÀ¾ÿÁÀ¾ÿÁÀ¾ÿÀ¿½ÿÀ¿½ÿÀ¿½ÿÀ¿½ÿÀ¿½ÿ¿¾¼ÿ¿¾¼ÿ¿¾¼ÿ¿¾¼ÿ¿¾¼ÿ¿¾¼ÿ¿¾¼ÿ¿¾¼ÿ¿¾¼ÿÀ¿½ÿÁÀ¾ÿÁÀ¾ÿÁÀ¾ÿÁÀ¾ÿÁÀ¾ÿÁÀ¾ÿÁÀ¾ÿÁÀ¾ÿÁÀ¾ÿÁÀ¾ÿÁÀ¾ÿÁÀ¾ÿÁÀ¾ÿÁÀ¾ÿÁÀ¾ÿÁÀ¾ÿÁÀ¾ÿÀ¿½ÿÀ¿½ÿÀ¿½ÿÀ¿½ÿÀ¿½ÿÀ¿½ÿÀ¿½ÿÀ¿½ÿÀ¿½ÿÀ¿½ÿÀ¿½ÿÀ¿½ÿÀ¿½ÿÀ¿½ÿÀ¿½ÿÀ¿½ÿÀ¿½ÿÀ¿½ÿÀ¿½ÿÀ¿½ÿÁÀ¾ÿÂÁ¿ÿÂÁ¿ÿÂÁ¿ÿÂÁ¿ÿÂÁ¿ÿÁÀ¾ÿÁÀ¾ÿÁÀ¾ÿÁÀ¾ÿÁÀ¾ÿÀ¿½ÿÀ¿½ÿÀ¿½ÿÀ¿½ÿÀ¿½ÿÀ¿½ÿÀ¿½ÿÀ¿½ÿÀ¿½ÿÁÀ¾ÿÁÀ¾ÿÁÀ¾ÿÁÀ¾ÿÁÀ¾ÿÁÀ¾ÿÁÀ¾ÿÁÀ¾ÿÁÀ¾ÿÁÀ¾ÿÁÀ¾ÿÁÀ¾ÿÁÀ¾ÿÁÀ¾ÿÁÀ¾ÿÁÀ¾ÿÁÀ¾ÿÀ¿½ÿ¿¿½ÿ¿¿½ÿ¿¿½ÿ¿¿½ÿ¿¿½ÿ¿¿½ÿ¾¾¼ÿ¾¾¼ÿ¾¾¼ÿ¾¾¼ÿ¾¾¼ÿ¾¾¼ÿ¾¾¼ÿ¾¾¼ÿ½½»ÿ½½»ÿ½½»ÿ½½»ÿ½½»ÿ½½»ÿ½½»ÿ¾¾¼ÿ¾¾¼ÿ¾¾¼ÿ¾¾¼ÿ¾¾¼ÿ¾¾¼ÿ¾¾¼ÿ¾¾¼ÿ¾¾¼ÿ¾¾¼ÿ¾¾¼ÿ¾¾¼ÿ¾¾¼ÿ¾¾¼ÿ¿¿½ÿ¿¿½ÿ¿¿½ÿ¿¿½ÿ¿¿½ÿ¿¿½ÿ¿¿½ÿ¿¿½ÿ¿¿½ÿ¿¿½ÿ¿¿½ÿ¿¿½ÿ¿¿½ÿ¿¿½ÿ¿¿½ÿ¿¿½ÿ¿¿½ÿ¿¿½ÿ¿¿½ÿ¿¿½ÿ¿¿½ÿ¿¿½ÿ¿¿½ÿ¿¿½ÿÀÀ¾ÿÀÀ¾ÿÀÀ¾ÿÀÀ¾ÿÀÀ¾ÿÀÀ¾ÿÀÀ¾ÿÀÀ¾ÿÀÀ¾ÿÀÀ¾ÿÀÀ¾ÿÀÀ¾ÿÀÀ¾ÿÀÀ¾ÿÀÀ¾ÿÀÀ¾ÿÀÀ¾ÿÀÀ¾ÿÀÀ¾ÿÀÀ¾ÿÀÀ¾ÿÀÀ¾ÿÀÀ¾ÿÀÀ¾ÿ¿¿½ÿ¿¿½ÿ¿¿½ÿ¿¿½ÿ¿¿½ÿ¾¾¼ÿ¾¾¼ÿ¾¾¼ÿ¾¾¼ÿ¾¾¼ÿ¾¾¼ÿ¾¾¼ÿ¾¾¼ÿ¾¾¼ÿ¾¾¼ÿ¾¾¼ÿ¾¾¼ÿ¾¾¼ÿ¾¾¼ÿ¾¾¼ÿ¾¾¼ÿ¾¾¼ÿ¾¾¼ÿ¾¾¼ÿ¾¾¼ÿ¾¾¼ÿ¾¾¼ÿ¾¾¼ÿ¾¾¼ÿ¾¾¼ÿ¾¾¼ÿ¾¾¼ÿ¾¾¼ÿ¾¾¼ÿ¾¾¼ÿ¾¾¼ÿ¾¾¼ÿ¾¾¼ÿ¾¾¼ÿ¾¾¼ÿ¾¾¼ÿ¾¾¼ÿ¾¾¼ÿ¾¾¼ÿ¾¾¼ÿ¾¾¼ÿ¾¾¼ÿ¾¾¼ÿ¾¾¼ÿ¾¾¼ÿ¾¾¼ÿ¾¾¼ÿ¾¾¼ÿ¿¿½ÿ¿¿½ÿ¿¿½ÿ¿¿½ÿ¿¿½ÿ¿¿½ÿ¿¿½ÿ¿¿½ÿ¿¿½ÿ¿¿½ÿ¿¿½ÿ¿¿½ÿ¿¿½ÿ¿¿½ÿ¿¿½ÿ¿¿½ÿ¿¿½ÿ¿¿½ÿ¿¿½ÿÀÀ¾ÿÀÀ¾ÿÀÀ¾ÿÀÀ¾ÿÀÀ¾ÿÀÀ¾ÿÀÀ¾ÿÀÀ¾ÿÀÀ¾ÿÀÀ¾ÿÀÀ¾ÿÀÀ¾ÿÀÀ¾ÿÀÀ¾ÿÀÀ¾ÿÀÀ¾ÿÀÀ¾ÿÀÀ¾ÿÀÀ¾ÿÀÀ¾ÿÀÀ¾ÿÀÀ¾ÿÀÀ¾ÿÀÀ¾ÿÀÀ¾ÿÀÀ¾ÿÀÀ¾ÿÀÀ¾ÿÀÀ¾ÿÀÀ¾ÿÀÀ¾ÿÀÀ¾ÿÀÀ¾ÿÀÀ¾ÿÀÀ¾ÿÀÀ¾ÿÀÀ¾ÿÀÀ¾ÿÀÀ¾ÿÀÀ¾ÿÀÀ¾ÿÀÀ¾ÿÀÀ¾ÿÀÀ¾ÿÀÀ¾ÿÀÀ¾ÿÀÀ¾ÿÀÀ¾ÿÀÀ¾ÿÀÀ¾ÿÀÀ¾ÿÀÀ¾ÿÀÀ¾ÿÀÀ¾ÿÀÀ¾ÿÀÀ¾ÿÀÀ¾ÿÀÀ¾ÿÁÁ¿ÿÁÁ¿ÿÀÀ¾ÿÀÀ¾ÿÀÀ¾ÿÀÀ¾ÿÀÀ¾ÿ¿¿½ÿ¿¿½ÿ¿¿½ÿ¾¾¼ÿ¾¾¼ÿ¾¾¼ÿ¾¾¼ÿ¾¾¼ÿ¾¾¼ÿ¾¾¼ÿ¾¾¼ÿ¾¾¼ÿ¾¾¼ÿ¾¾¼ÿ¾¾¼ÿ¾¾¼ÿ¾¾¼ÿ¾¾¼ÿ¾¾¼ÿ¾¾¼ÿ¾¾¼ÿ¾¾¼ÿ¾¾¼ÿ¾¾¼ÿ¾¾¼ÿ¾¾¼ÿ¾¾¼ÿ¾¾¼ÿ¾¾¼ÿ¾¾¼ÿ¾¾¼ÿ¾¾¼ÿ¾¾¼ÿ¾¾¼ÿ¾¾¼ÿ¾¾¼ÿ¾¾¼ÿ¾¾¼ÿ¾¾¼ÿ¾¾¼ÿ¾¾¼ÿ¾¾¼ÿ¾¾¼ÿ¾¾¼ÿ¾¾¼ÿ¾¾¼ÿ¾¾¼ÿ¾¾¼ÿ¾¾¼ÿ¾¾¼ÿ¾¾¼ÿ¾¾¼ÿ¾¾¼ÿ¿¿½ÿ¿¿½ÿ¿¿½ÿ¿¿½ÿ¿¿½ÿ¿¿½ÿ¿¿½ÿÀÀ¾ÿÀÀ¾ÿÀÀ¾ÿÀÀ¾ÿÀÀ¾ÿÀÀ¾ÿÀÀ¾ÿÀÀ¾ÿÀÀ¾ÿÀÀ¾ÿÀÀ¾ÿÀÀ¾ÿÀÀ¾ÿÀÀ¾ÿÀÀ¾ÿÀÀ¾ÿÀÀ¾ÿÀÀ¾ÿÀÀ¾ÿÀÀ¾ÿÀÀ¾ÿÀÀ¾ÿÀÀ¾ÿÀÀ¾ÿÀÀ¾ÿÀÀ¾ÿÀÀ¾ÿ¾¾¼ÿ½½»ÿ½½»ÿ½½»ÿ½½»ÿ½½»ÿ½½»ÿ½½»ÿ½½»ÿ½½»ÿ½½»ÿ½½»ÿ½½»ÿ½½»ÿ½½»ÿ½½»ÿ½½»ÿ½½»ÿ½½»ÿ½½»ÿ½½»ÿ½½»ÿ½½»ÿ½½»ÿ½½»ÿ½½»ÿ¾¾¼ÿ¾¾¼ÿ¾¾¼ÿ¾¾¼ÿ¾¾¼ÿ¿¿½ÿ¿¿½ÿÀÀ¾ÿÀÀ¾ÿÀÀ¾ÿÀÀ¾ÿÀÀ¾ÿÀÀ¾ÿÀÀ¾ÿÀÀ¾ÿÀÀ¾ÿÀÀ¾ÿÀÀ¾ÿÀÀ¾ÿÀÀ¾ÿÀÀ¾ÿÀÀ¾ÿÀÀ¾ÿÀÀ¾ÿÀÀ¾ÿÀÀ¾ÿÀÀ¾ÿÀÀ¾ÿÀÀ¾ÿÀÀ¾ÿÀÀ¾ÿÀÀ¾ÿÀÀ¾ÿÀÀ¾ÿÀÀ¾ÿÀÀ¾ÿÀÀ¾ÿÀÀ¾ÿÀÀ¾ÿÀÀ¾ÿÀÀ¾ÿÀÀ¾ÿÀÀ¾ÿÀÀ¾ÿÀÀ¾ÿÀÀ¾ÿÀÀ¾ÿÀÀ¾ÿÀÀ¾ÿÀÀ¾ÿÀÀ¾ÿÀÀ¾ÿÀÀ¾ÿÁÁ¿ÿÁÁ¿ÿÁÁ¿ÿÁÁ¿ÿÁÁ¿ÿÀÀ¾ÿÀÀ¾ÿÀÀ¾ÿÀÀ¾ÿ¿¿½ÿ¿¿½ÿ¿¿½ÿ¿¿½ÿ¿¿½ÿ¿¿½ÿ¿¿½ÿ¿¿½ÿ¿¿½ÿ¿¿½ÿÀÀ¾ÿÀÀ¾ÿÀÀ¾ÿÀÀ¾ÿÀÀ¾ÿÀÀ¾ÿÀÀ¾ÿÀÀ¾ÿÀÀ¾ÿÀÀ¾ÿÀÀ¾ÿÀÀ¾ÿÀÀ¾ÿÀÀ¾ÿÀÀ¾ÿÀÀ¾ÿÀÀ¾ÿ¿¿½ÿ¿¿½ÿ¿¿½ÿ¿¿½ÿ¿¿½ÿ¿¿½ÿ¿¿½ÿ¿¿½ÿ¿¿½ÿ¿¿½ÿ¿¿½ÿ¿¿½ÿ¿¿½ÿ¿¿½ÿ¿¿½ÿ¿¿½ÿ¿¿½ÿ¿¿½ÿ¿¿½ÿ¿¿½ÿ¿¿½ÿ¿¿½ÿ¿¿½ÿ¿¿½ÿ¿¿½ÿ¿¿½ÿ¿¿½ÿ¿¿½ÿ¿¿½ÿ¿¿½ÿ¿¿½ÿ¿¿½ÿ¿¿½ÿ¿¿½ÿ¿¿½ÿ¿¿½ÿ¿¿½ÿ¿¿½ÿ¿¿½ÿ¿¿½ÿ¿¿½ÿÀÀ¾ÿÀÀ¾ÿÀÀ¾ÿÀÀ¾ÿÀÀ¾ÿÀÀ¾ÿÀÀ¾ÿÀÀ¾ÿÀÀ¾ÿÀÀ¾ÿÀÀ¾ÿÀÀ¾ÿÀÀ¾ÿÀÀ¾ÿÀÀ¾ÿÀÀ¾ÿÀÀ¾ÿÀÀ¾ÿÀÀ¾ÿÀÀ¾ÿÀÀ¾ÿÀÀ¾ÿÀÀ¾ÿÀÀ¾ÿÀÀ¾ÿÀÀ¾ÿÀÀ¾ÿÀÀ¾ÿÀÀ¾ÿÀÀ¾ÿÀÀ¾ÿÀÀ¾ÿÀÀ¾ÿÀÀ¾ÿÀÀ¾ÿÀÀ¾ÿÀÀ¾ÿÀÀ¾ÿÀÀ¾ÿÀÀ¾ÿÀÀ¾ÿÀÀ¾ÿÀÀ¾ÿÀÀ¾ÿÀÀ¾ÿÀÀ¾ÿÀÀ¾ÿÀÀ¾ÿÀÀ¾ÿÀÀ¾ÿÀÀ¾ÿÀÀ¾ÿÀÀ¾ÿÀÀ¾ÿÀÀ¾ÿ¿¿½ÿ¿¿½ÿ¿¿½ÿ¿¿½ÿ¿¿½ÿ¿¿½ÿ¿¿½ÿ¿¿½ÿ¿¿½ÿ¿¿½ÿ¿¿½ÿ¿¿½ÿ¿¿½ÿ¿¿½ÿ¿¿½ÿ¿¿½ÿ¿¿½ÿ¿¿½ÿ¿¿½ÿ¿¿½ÿ¿¿½ÿ¿¿½ÿ¿¿½ÿ¿¿½ÿ¿¿½ÿ¿¿½ÿ¿¿½ÿ¿¿½ÿ¿¿½ÿ¿¿½ÿ¿¿½ÿ¿¿½ÿ¿¿½ÿ¿¿½ÿ¿¿½ÿ¿¿½ÿ¿¿½ÿ¿¿½ÿ¾¾¼ÿ¾¾¼ÿ¾¾¼ÿ¾¾¼ÿ¾¾¼ÿ¾¾¼ÿ¾¾¼ÿ¾¾¼ÿ½½»ÿ½½»ÿ½½»ÿ½½»ÿ¼¼ºÿ¼¼ºÿ¼¼ºÿ¼¼ºÿ¼¼ºÿ¼¼ºÿ¼¼ºÿ¼¼ºÿ¼¼ºÿ½½»ÿ¾¾¼ÿ¾¾¼ÿ¾¾¼ÿ¾¾¼ÿ¾¾¼ÿ¾¾¼ÿ¾¾¼ÿ¾¾¼ÿ¾¾¼ÿ¾¾¼ÿ¾¾¼ÿ¾¾¼ÿ¾¾¼ÿ¾¾¼ÿ¾¾¼ÿ¾¾¼ÿ¾¾¼ÿ¾¾¼ÿ¾¾¼ÿ¿¿½ÿ¿¿½ÿ¿¿½ÿ¿¿½ÿ¿¿½ÿ¿¿½ÿ¿¿½ÿÀÀ¾ÿÀÀ¾ÿÀÀ¾ÿÀÀ¾ÿÀÀ¾ÿÁÁ¿ÿÁÁ¿ÿÁÁ¿ÿÁÁ¿ÿÁÁ¿ÿÁÁ¿ÿÁÁ¿ÿÁÁ¿ÿÁÁ¿ÿÁÁ¿ÿÁÁ¿ÿÁÁ¿ÿÁÁ¿ÿÁÁ¿ÿÁÁ¿ÿÁÁ¿ÿÁÁ¿ÿÁÁ¿ÿÁÁ¿ÿÁÁ¿ÿÁÁ¿ÿÁÁ¿ÿÁÁ¿ÿÁÁ¿ÿÁÁ¿ÿÁÁ¿ÿÁÁ¿ÿÁÁ¿ÿÁÁ¿ÿÁÁ¿ÿÁÁ¿ÿÁÁ¿ÿÁÁ¿ÿÁÁ¿ÿÁÁ¿ÿÁÁ¿ÿÁÁ¿ÿÁÁ¿ÿÁÁ¿ÿÁÁ¿ÿÁÁ¿ÿÁÁ¿ÿÁÁ¿ÿÁÁ¿ÿÁÁÀÿÁÁÁÿÂÂÂÿÂÂÂÿÂÂÂÿÂÂÂÿÂÂÂÿÂÂÂÿÂÂÂÿÂÂÂÿÂÂÂÿÂÂÂÿÂÂÂÿÂÂÂÿÂÂÂÿÂÂÂÿÂÂÂÿÂÂÂÿÂÂÂÿÂÂÂÿÂÂÂÿÂÂÂÿÂÂÂÿÂÂÂÿÂÂÂÿÂÂÂÿÂÂÂÿÂÂÂÿÂÂÂÿÂÂÂÿÂÂÂÿÂÂÂÿÂÂÂÿÂÂÂÿÂÂÂÿÂÂÂÿÂÂÂÿÂÂÂÿÁÁÁÿÁÁÁÿÁÁÁÿÁÁÁÿÁÁÁÿÁÁÁÿÁÁÁÿÁÁÁÿÁÁÁÿÁÁÁÿÁÁÁÿÁÁÁÿÁÁÁÿÁÁÁÿÁÁÁÿÁÁÁÿÁÁÁÿÁÁÁÿÁÁÁÿÁÁÁÿÁÁÁÿÁÁÁÿÁÁÁÿÁÁÁÿÁÁÁÿÁÁÁÿÁÁÁÿÁÁÁÿÁÁÁÿÁÁÁÿÁÁÁÿÁÁÁÿÁÁÁÿÁÁÁÿÁÁÁÿÁÁÁÿÁÁÁÿÁÁÁÿÀÀÀÿÀÀÀÿÀÀÀÿ¿¿¿ÿ¿¿¿ÿ¾¾¾ÿ¾¾¾ÿ¾¾¾ÿ¾¾¾ÿ¾¾¾ÿ¾¾¾ÿ¾¾¾ÿ¾¾¾ÿ¾¾¾ÿ¾¾¾ÿ¾¾¾ÿ¾¾¾ÿ¿¿¿ÿ¿¿¿ÿÀÀÀÿÀÀÀÿÁÁÁÿÂÂÂÿÂÂÂÿÂÂÂÿÂÂÂÿÂÂÂÿÂÂÂÿÂÂÂÿÂÂÂÿÂÂÂÿÂÂÂÿÂÂÂÿÂÂÂÿÂÂÂÿÂÂÂÿÂÂÂÿÂÂÂÿÂÂÂÿÁÁÁÿÁÁÁÿÁÁÁÿÁÁÁÿÁÁÁÿÁÁÁÿÁÁÁÿÁÁÁÿÁÁÁÿÁÁÁÿÁÁÁÿÁÁÁÿÁÁÁÿÁÁÁÿÁÁÁÿÁÁÁÿÁÁÁÿÁÁÁÿÁÁÁÿÁÁÁÿÁÁÁÿÁÁÁÿÁÁÁÿÁÁÁÿÀÀÀÿÀÀÀÿ¿¿¿ÿ¿¿¿ÿ¿¿¿ÿ¿¿¿ÿ¿¿¿ÿ¾¾¾ÿ¾¾¾ÿ½½½ÿ½½½ÿ½½½ÿ½½½ÿ½½½ÿ½½½ÿ¾¾¾ÿ¿¿¿ÿ¿¿¿ÿ¿¿¿ÿ¿¿¿ÿ¿¿¿ÿ¿¿¿ÿ¿¿¿ÿ¿¿¿ÿÀÀÀÿÀÀÀÿÀÀÀÿÀÀÀÿÁÁÁÿÁÁÁÿÁÁÁÿÁÁÁÿÁÁÁÿÁÁÁÿÁÁÁÿÁÁÁÿÂÂÂÿÂÂÂÿÂÂÂÿÂÂÂÿÂÂÂÿÂÂÂÿÂÂÂÿÂÂÂÿÂÂÂÿÂÂÂÿÂÂÂÿÂÂÂÿÂÂÂÿÂÂÂÿÂÂÂÿÂÂÂÿÂÂÂÿÂÂÂÿÂÂÂÿÃÃÃÿÃÃÃÿÃÃÃÿÃÃÃÿÃÃÃÿÂÂÂÿÂÂÂÿÂÂÂÿÂÂÂÿÁÁÁÿÁÁÁÿÁÁÁÿÁÁÁÿÁÁÁÿÁÁÁÿÁÁÁÿÁÁÁÿÀÀÀÿ¿¿¿ÿ¿¿¿ÿ¿¿¿ÿ¿¿¿ÿ¿¿¿ÿ¿¿¿ÿ¿¿¿ÿ¿¿¿ÿ¿¿¿ÿ¿¿¿ÿ¿¿¿ÿ¿¿¿ÿ¿¿¿ÿ¿¿¿ÿ¿¿¿ÿ¿¿¿ÿ¿¿¿ÿ¿¿¿ÿ¿¿¿ÿÀÀÀÿÁÁÁÿÁÁÁÿÁÁÁÿÁÁÁÿÁÁÁÿÁÁÁÿÁÁÁÿÁÁÁÿÁÁÁÿÁÁÁÿÁÁÁÿÁÁÁÿÁÁÁÿÁÁÁÿÁÁÁÿÁÁÁÿÁÁÁÿÁÁÁÿÁÁÁÿÁÁÁÿÁÁÁÿÁÁÁÿÁÁÁÿÁÁÁÿÁÁÁÿÁÁÁÿÁÁÁÿÁÁÁÿÁÁÁÿÁÁÁÿÁÁÁÿÁÁÁÿÁÁÁÿÁÁÁÿÁÁÁÿÁÁÁÿÀÁÀÿÀÁÀÿ¿ÁÀÿ¿ÁÀÿ¿ÁÀÿ¿ÁÀÿ¿ÁÀÿ¿ÁÀÿ¿ÁÀÿ¿ÁÀÿ¿ÁÀÿ¿ÁÀÿ¿ÁÀÿ¿ÁÀÿ¿ÁÀÿ¿ÁÀÿ¿ÁÀÿ¿ÁÀÿ¿ÁÀÿ¿ÁÀÿ¿ÁÀÿ¿ÁÀÿÀÂÁÿÀÂÁÿÀÂÁÿÀÂÁÿÀÂÁÿÀÂÁÿÀÂÁÿÀÂÁÿÀÂÁÿÀÂÁÿÀÂÁÿÀÂÁÿÀÂÁÿÀÂÁÿÀÂÁÿÀÂÁÿÀÂÁÿÀÂÁÿÀÂÁÿÀÂÁÿÀÂÁÿÀÂÁÿÀÂÁÿÀÂÁÿÀÂÁÿÀÂÁÿÀÂÁÿÀÂÁÿÀÂÁÿÀÂÁÿÀÂÁÿÀÂÁÿÀÂÁÿÀÂÁÿÀÂÁÿÀÂÁÿÀÂÁÿÀÂÁÿÁÃÂÿÁÃÂÿÁÃÂÿÁÃÂÿÁÃÂÿÁÃÂÿÁÃÂÿÁÃÂÿÁÃÂÿÁÃÂÿÁÃÂÿÁÃÂÿÁÃÂÿÁÃÂÿÁÃÂÿÁÃÂÿÁÃÂÿÁÃÂÿÁÃÂÿÁÃÂÿÁÃÂÿÁÃÂÿÁÃÂÿÁÃÂÿÁÃÂÿÁÃÂÿßàâÿßàâÿßàâÿßàâÿßàâÿßàâÿßàâÿßàâÿßàâÿßàâÿßàâÿßàâÿßàâÿßàâÿßàâÿßàâÿßàâÿßàâÿßàâÿßàâÿßàâÿßàâÿßàâÿßàâÿßàâÿßàâÿßàâÿßàâÿßàâÿßàâÿßàâÿßàâÿßàâÿßàâÿßàâÿßàâÿßàâÿßàâÿßàâÿßàâÿàáãÿàáãÿàáãÿàáãÿßàâÿßàâÿßàâÿßàâÿßàâÿÞßáÿÞßáÿÞßáÿÞßáÿÞßáÿÞßáÿÞßáÿÞßáÿÞßáÿÞßáÿÝÞàÿÝÞàÿÝÞàÿÝÞàÿÝÞàÿÝÞàÿÝÞàÿÝÞàÿÝÞàÿÝÞàÿÝÞàÿÝÞàÿÞßáÿÞßáÿßàâÿßàâÿßàâÿàáãÿàáãÿàáãÿàáãÿàáãÿàáãÿàáãÿàáãÿàáãÿàáãÿàáãÿàáãÿàáãÿàáãÿàáãÿàáãÿàáãÿàáãÿàáãÿßàâÿßàâÿßàâÿßàâÿßàâÿßàâÿßàâÿßàâÿßàâÿßàâÿßàâÿßàâÿßàâÿßàâÿßàâÿßàâÿßàâÿßàâÿßàâÿßàâÿßàâÿßàâÿßàâÿßàâÿßàâÿßàâÿÞßáÿÞßáÿÞßáÿÞßáÿÞßáÿÞßáÿÞßáÿßàâÿßàâÿßàâÿßàâÿßàâÿßàâÿÞßáÿÞßáÿÞßáÿÞßáÿÞßáÿÞßáÿÞßáÿÞßáÿÞßáÿÞßáÿÞßáÿßàâÿßàâÿßàâÿßàâÿßàâÿßàâÿßàâÿßàâÿßàâÿßàâÿàáãÿàáãÿàáãÿàáãÿàáãÿàáãÿàáãÿàáãÿàáãÿàáãÿàáãÿàáãÿàáãÿàáãÿàáãÿàáãÿàáãÿàáãÿàáãÿàáãÿàáãÿàáãÿàáãÿàáãÿàáãÿàáãÿàáãÿàáãÿàáãÿàáãÿàáãÿàáãÿàáãÿàáãÿàáãÿàáãÿàáãÿàáãÿáâäÿáâäÿáâäÿáâäÿáâäÿáâäÿáâäÿáâäÿáâäÿáâäÿáâäÿáâäÿáâäÿáâäÿáâäÿáâäÿáâäÿáâäÿáâäÿàáãÿàáãÿàáãÿàáãÿàáãÿßàâÿßàâÿßàâÿßàâÿßàâÿßàâÿßàâÿàáãÿàáãÿàáãÿàáãÿàáãÿàáãÿàáãÿàáãÿàáãÿàáãÿàáãÿàáãÿàáãÿàáãÿàáãÿàáãÿàáãÿàáãÿàáãÿàáãÿàáãÿàáãÿàáãÿàáãÿàáãÿàáãÿàáãÿáâäÿáâäÿáâäÿáâäÿáâäÿáâäÿáâäÿáâäÿáâäÿáâäÿáâäÿáâäÿáâäÿáâäÿáâäÿáâäÿáâäÿááãÿááãÿááãÿááãÿááãÿááãÿááãÿááãÿááãÿááãÿááãÿááãÿááãÿááãÿááãÿááãÿááãÿááãÿááãÿááãÿááãÿââäÿââäÿââäÿââäÿââäÿââäÿââäÿââäÿââäÿââäÿââäÿââäÿââäÿââäÿââäÿââäÿââäÿââäÿââäÿââäÿââäÿââäÿââäÿââäÿââäÿââäÿââäÿââäÿââäÿââäÿââäÿââäÿââäÿââäÿââäÿââäÿââäÿââäÿââäÿããåÿããåÿããåÿããåÿããåÿââäÿââäÿââäÿââäÿááãÿááãÿááãÿááãÿááãÿááãÿááãÿááãÿááâÿáááÿáááÿáááÿáááÿáááÿáááÿáááÿáááÿàààÿàààÿàààÿàààÿàààÿàààÿàààÿßßßÿßßßÿßßßÿßßßÿßßßÿßßßÿßßßÿßßßÿÞÞÞÿÞÞÞÿÝÝÝÿÝÝÝÿÝÝÝÿÝÝÝÿÝÝÝÿÝÝÝÿÝÝÝÿÞÞÞÿÞÞÞÿÞÞÞÿÞÞÞÿÞÞÞÿßßßÿßßßÿßßßÿßßßÿßßßÿßßßÿßßßÿßßßÿßßßÿßßßÿàààÿàààÿàààÿàààÿáááÿáááÿáááÿáááÿáááÿáááÿáááÿáááÿâââÿâââÿâââÿâââÿáááÿáááÿáááÿáááÿáááÿàààÿàààÿàààÿàààÿàààÿàààÿàààÿàààÿàààÿàààÿàààÿàààÿàààÿàààÿàààÿàààÿàààÿàààÿàààÿàààÿàààÿàààÿàààÿàààÿàààÿàààÿàààÿàààÿàààÿàààÿàààÿàààÿàààÿàààÿàààÿàààÿàààÿàààÿàààÿàààÿàààÿàààÿàààÿàààÿàààÿàààÿàààÿààáÿààâÿààâÿààâÿààâÿààâÿààâÿààâÿààâÿààâÿààâÿààâÿààâÿààâÿààâÿààâÿààâÿààâÿààâÿààâÿááãÿááãÿááãÿááãÿááãÿááãÿááãÿááãÿááãÿááãÿááãÿááãÿááãÿááãÿááãÿááãÿááãÿááãÿááãÿááãÿââäÿââäÿââäÿââäÿááãÿááãÿááãÿááãÿááãÿááãÿááãÿááãÿááãÿááãÿààâÿààâÿààâÿààâÿààâÿààâÿààâÿààâÿààâÿààâÿààâÿààâÿààâÿààâÿààâÿààâÿààâÿààâÿààâÿààâÿààâÿààâÿààâÿááâÿâââÿâââÿâââÿâââÿâââÿâââÿâââÿâââÿâââÿâââÿâââÿâââÿâââÿâââÿâââÿâââÿâââÿáááÿáááÿáááÿáááÿáááÿáááÿáááÿáááÿáááÿáááÿáááÿáááÿáááÿáááÿáááÿáááÿáááÿáááÿáááÿáááÿáááÿâââÿâââÿâââÿâââÿâââÿâââÿâââÿâââÿâââÿâââÿâââÿâââÿâââÿâââÿâââÿâââÿâââÿáááÿáááÿáááÿáááÿáááÿáááÿáááÿáááÿáááÿáááÿáááÿáááÿáááÿáááÿáááÿáááÿáááÿáááÿáááÿàààÿàààÿàààÿàààÿàààÿàààÿàààÿàààÿàààÿàààÿàààÿàààÿàààÿàààÿàààÿàààÿàààÿàààÿàààÿàààÿàààÿàààÿàààÿàààÿàààÿàààÿàààÿàààÿàààÿàààÿàààÿàààÿàààÿàààÿàààÿàààÿàààÿàààÿàààÿàààÿàààÿáááÿáááÿáááÿáááÿáááÿáááÿáááÿáááÿáááÿáááÿáááÿáááÿáááÿáááÿáááÿáááÿáááÿáááÿáááÿâââÿâââÿâââÿâââÿâââÿâââÿâââÿâââÿâââÿâââÿâââÿâââÿâââÿâââÿâââÿâââÿâââÿáááÿàààÿßßßÿßßßÿßßßÿßßßÿßßßÿßßßÿßßßÿßßßÿßßßÿßßßÿßßßÿßßßÿßßßÿßßßÿßßßÿßßßÿßßßÿßßßÿßßßÿàààÿàààÿàààÿàààÿàààÿàààÿàààÿàààÿàààÿàààÿàààÿàààÿàààÿáááÿáááÿâââÿâââÿâââÿãããÿãããÿâââÿâââÿâââÿâââÿâââÿáááÿáááÿáááÿáááÿáááÿáááÿáááÿâââÿâââÿâââÿâââÿâââÿãããÿãããÿãããÿãããÿãããÿãããÿãããÿãããÿãããÿãããÿãããÿãããÿãããÿãããÿãããÿãããÿãããÿãããÿãããÿãããÿãããÿãããÿãããÿãããÿãããÿãããÿãããÿãããÿãããÿãããÿãããÿãããÿãããÿãããÿãããÿãããÿãããÿãããÿâââÿâââÿâââÿâââÿâââÿâââÿâââÿâââÿâââÿâââÿâââÿâââÿâââÿâââÿâââÿâââÿâââÿâââÿâââÿâââÿââãÿââäÿããåÿããåÿããåÿããåÿããåÿããåÿããåÿããåÿããåÿããåÿããåÿããåÿããåÿããåÿããåÿããåÿããåÿââäÿââäÿââäÿââäÿââäÿââäÿââäÿââäÿââäÿââäÿââäÿââäÿââäÿââäÿââäÿââäÿââäÿââäÿââäÿââäÿââäÿââäÿââäÿââäÿââäÿââäÿââäÿââäÿââäÿââäÿââäÿââäÿââäÿââäÿââäÿââäÿââäÿââäÿââäÿââäÿââäÿââäÿââäÿââäÿââäÿââäÿââäÿââäÿââäÿââäÿââäÿââäÿââäÿââäÿââäÿââäÿââäÿââãÿâââÿâââÿâââÿâââÿâââÿâââÿâââÿâââÿâââÿâââÿâââÿâââÿâââÿâââÿâââÿâââÿâââÿâââÿâââÿâââÿâââÿâââÿâââÿâââÿâââÿâââÿâââÿâââÿâââÿâââÿâââÿâââÿâââÿâââÿâââÿâââÿâââÿâââÿáááÿàààÿàààÿàààÿàààÿàààÿàààÿàààÿàààÿàààÿàààÿàààÿàààÿàààÿàààÿàààÿàààÿàààÿàààÿßßßÿßßßÿßßßÿßßßÿßßßÿßßßÿßßßÿßßßÿßßßÿßßßÿßßßÿßßßÿßßßÿßßßÿßßßÿßßßÿßßßÿßßßÿßßßÿßßßÿàààÿáááÿáááÿáááÿáááÿáááÿáááÿáááÿáááÿáááÿáááÿáááÿáááÿáááÿáááÿáááÿáááÿáááÿáááÿáááÿáááÿáááÿáááÿáááÿáááÿáááÿáááÿáááÿáááÿáááÿáááÿáááÿáááÿáááÿáááÿáááÿáááÿáááÿáááÿáááÿáááÿáááÿáááÿáááÿáááÿáááÿáááÿáááÿáááÿáááÿáááÿáááÿáááÿáááÿáááÿáááÿáááÿáááÿáááÿáááÿáááÿáááÿáááÿáááÿáááÿáááÿáááÿáááÿáááÿáááÿáááÿáááÿáááÿáááÿáááÿáááÿáááÿáááÿâââÿâââÿâââÿâââÿâââÿáááÿáááÿáááÿáááÿáááÿàààÿàààÿàààÿàààÿàààÿàààÿàààÿàààÿàààÿàààÿàààÿàààÿàààÿàààÿàààÿàààÿàààÿàààÿàààÿàààÿàààÿàààÿàààÿàààÿàààÿàààÿàààÿàààÿàààÿáááÿáááÿáááÿáááÿáááÿáááÿáááÿáááÿáááÿáááÿáááÿáááÿáááÿáááÿáááÿáááÿáááÿáááÿáááÿáááÿáááÿáááÿáááÿáááÿáááÿáááÿáááÿáááÿáááÿáááÿáááÿáááÿáááÿáááÿáááÿáááÿàààÿßßßÿßßßÿßßßÿßßßÿàààÿàààÿáááÿáááÿáááÿáááÿáááÿàààÿàààÿßßßÿÞÞÞÿÞÞÞÿÝÝÝÿÝÝÝÿÝÝÝÿÝÝÝÿÞÞÞÿÞÞÞÿÞÞÞÿßßßÿßßßÿßßßÿßßßÿßßßÿàààÿàààÿßßßÿßßßÿßßßÿßßßÿßßßÿÞÞÞÿÞÞÞÿÞÞÞÿÞÞÞÿÞÞÞÿÞÞÞÿÞÞÞÿÞÞÞÿÞÞÞÿÝÝÝÿÝÝÝÿÝÝÝÿÝÝÝÿÝÝÝÿÝÝÝÿÝÝÝÿÝÝÝÿÞÞÞÿÞÞÞÿÞÞÞÿÞÞÞÿßßßÿßßßÿßßßÿÞÞÞÿÞÞÞÿÝÝÝÿÝÝÝÿÝÝÝÿÜÜÜÿÜÜÜÿÜÜÜÿÜÜÜÿÜÜÜÿÜÜÜÿÜÜÜÿÜÜÜÿÜÜÜÿÜÜÜÿÜÜÜÿÜÜÜÿÝÝÝÿÝÝÝÿÞÞÞÿÞÞÞÿÞÞÞÿÞÞÞÿÞÞÞÿÞÞÞÿÞÞÞÿßßßÿßßßÿßßßÿßßßÿßßßÿàààÿàààÿàààÿàààÿàààÿßßßÿßßßÿßßßÿßßßÿßßßÿßßßÿßßßÿßßßÿßßßÿßßßÿßßßÿßßßÿßßßÿßßßÿßßßÿßßßÿßßßÿßßßÿßßßÿßßßÿßßßÿßßßÿßßßÿßßßÿßßßÿßßßÿßßßÿßßßÿßßßÿßßßÿßßßÿßßßÿßßßÿßßßÿßßßÿßßßÿßßßÿßßßÿßßßÿßßßÿßßßÿàààÿàààÿàààÿàààÿàààÿàààÿàààÿàààÿàààÿàààÿàààÿàààÿàààÿàààÿàààÿàààÿàààÿàààÿàààÿáááÿáááÿáááÿáááÿáááÿáááÿáááÿáááÿáááÿáááÿáááÿáááÿáááÿáááÿáááÿáááÿáááÿàààÿàààÿàààÿàààÿàààÿàààÿàààÿàààÿàààÿàààÿàààÿàààÿàààÿàààÿàààÿàààÿàààÿàààÿàààÿàààÿàààÿáááÿáááÿáááÿáááÿáááÿàààÿàààÿàààÿàààÿàààÿßßßÿßßßÿßßßÿßßßÿßßßÿßßßÿßßßÿßßßÿßßßÿßßßÿßßßÿßßßÿßßßÿßßßÿßßßÿßßßÿßßßÿßßßÿßßßÿßßßÿßßßÿßßßÿßßßÿßßßÿßßßÿßßßÿßßßÿßßßÿßßßÿßßßÿßßßÿßßßÿßßßÿßßßÿßßßÿßßßÿßßßÿßßßÿßßßÿßßßÿßßßÿßßßÿßßßÿßßßÿßßßÿßßßÿßßßÿàààÿáááÿáááÿáááÿáááÿáááÿáááÿáááÿáááÿáááÿáááÿáááÿáááÿáááÿáááÿáááÿáááÿáááÿàààÿàààÿàààÿàààÿàààÿàààÿàààÿàààÿàààÿàààÿàààÿàààÿàààÿàààÿàààÿàààÿàààÿàààÿàààÿàààÿàààÿàààÿàààÿàààÿàààÿàààÿàààÿàààÿàààÿàààÿàààÿàààÿàààÿàààÿàààÿàààÿàààÿàààÿàßàÿàßàÿáßàÿáßàÿáßàÿáßàÿáßàÿáßàÿáßàÿáßàÿáßàÿáßàÿáßàÿáßàÿáßàÿáßàÿáßàÿáßàÿáßàÿàÞßÿàÞßÿàÞßÿàÞßÿàÞßÿàÞßÿàÞßÿàÞßÿàÞßÿàÞßÿàÞßÿàÞßÿàÞßÿàÞßÿàÞßÿàÞßÿàÞßÿàÞßÿàÞßÿàÞßÿàÞßÿáßàÿâàáÿâàáÿâàáÿâàáÿâàáÿâàáÿâàáÿâàáÿâàáÿâàáÿâàáÿâàáÿâàáÿâàáÿâàáÿâàáÿâàáÿâàáÿâàáÿâàáÿâàáÿâàáÿâàáÿâàáÿâàáÿâàáÿâàáÿâàáÿâàáÿâàáÿâàáÿâàáÿâàáÿâàáÿâàáÿâàáÿâàáÿâàáÿâàáÿâàáÿâàáÿáßàÿáßàÿàÞßÿàÞßÿàÞßÿàÞßÿàÞßÿàÞßÿàÞßÿáßàÿáßàÿáßàÿâàáÿâàáÿáßàÿáßàÿáßàÿáßàÿáßàÿáßàÿáßàÿáßàÿáßàÿáßàÿáßàÿáßàÿáßàÿáßàÿáßàÿáßàÿáßàÿáßàÿáßàÿáßàÿáßàÿáßàÿâàáÿâàáÿâàáÿâàáÿáßàÿáßàÿáßàÿáßàÿáßàÿàÞßÿàÞßÿàÞßÿàÞßÿàÞßÿàÞßÿàÞßÿßÝÞÿßÝÞÿßÝÞÿßÝÞÿßÝÞÿßÝÞÿßÝÞÿßÝÞÿßÝÞÿßÝÞÿßÝÞÿßÝÞÿßÝÞÿßÝÞÿßÝÞÿßÝÞÿßÝÞÿßÝÞÿßÝÞÿßÝÞÿÞÝÞÿÞÝÞÿÞÞÞÿÞÞÞÿÞÞÞÿÞÞÞÿÞÞÞÿÞÞÞÿÞÞÞÿÞÞÞÿÞÞÞÿÞÞÞÿÞÞÞÿÞÞÞÿÞÞÞÿÞÞÞÿÞÞÞÿÞÞÞÿÞÞÞÿÞÞÞÿÞÞÞÿßßßÿßßßÿßßßÿßßßÿßßßÿßßßÿßßßÿßßßÿßßßÿßßßÿßßßÿßßßÿßßßÿßßßÿßßßÿßßßÿßßßÿßßßÿßßßÿßßßÿßßßÿßßßÿßßßÿßßßÿßßßÿßßßÿßßßÿßßßÿßßßÿßßßÿßßßÿßßßÿßßßÿßßßÿßßßÿßßßÿÞÞÞÿÞÞÞÿÝÝÝÿÝÝÝÿÝÝÝÿÝÝÝÿÝÝÝÿÝÝÝÿÝÝÝÿÝÝÝÿÝÝÝÿÝÝÝÿÝÝÝÿÝÝÝÿÝÝÝÿÜÜÜÿÜÜÜÿÜÜÜÿÜÜÜÿÜÜÜÿÝÝÝÿÝÝÝÿÞÞÞÿÞÞÞÿÞÞÞÿÞÞÞÿÞÞÞÿÞÞÞÿÞÞÞÿÝÝÝÿÝÝÝÿÝÝÝÿÜÜÜÿÜÜÜÿÜÜÜÿÜÜÜÿÜÜÜÿÜÜÜÿÜÜÜÿÜÜÜÿÝÝÝÿÞÞÞÿÞÞÞÿÞÞÞÿÞÞÞÿÞÞÞÿÞÞÞÿÞÞÞÿÞÞÞÿÞÞÞÿÞÞÞÿÞÞÞÿÞÞÞÿÞÞÞÿÞÞÞÿÞÞÞÿÞÞÞÿÞÞÞÿÞÞÞÿÞÞÞÿÞÞÞÿÞÞÞÿÞÞÞÿÞÞÞÿÞÞÞÿÞÞÞÿÞÞÞÿÞÞÞÿÞÞÞÿÞÞÞÿÞÞÞÿÞÞÞÿÞÞÞÿÞÞÞÿÞÞÞÿÞÞÞÿÞÞÞÿÞÞÞÿÞÞÞÿÞÞÞÿßßßÿßßßÿßßßÿßßßÿÞÞÞÿÞÞÞÿÞÞÞÿÞÞÞÿÞÞÞÿÝÝÝÿÝÝÝÿÝÝÝÿÝÝÝÿÝÝÝÿÝÝÝÿÝÝÝÿÜÜÜÿÜÜÜÿÜÜÜÿÜÜÜÿÜÜÜÿÜÜÜÿÜÜÜÿÜÜÜÿÜÜÜÿÜÜÜÿÜÜÜÿÜÜÜÿÜÜÜÿÜÜÜÿÜÜÜÿÜÜÜÿÜÜÜÿÜÜÜÿÜÜÜÿÜÜÜÿÜÜÜÿÜÜÜÿÝÝÝÿÝÝÝÿÝÝÝÿÝÝÝÿÝÝÝÿÝÝÝÿÝÝÝÿÝÝÝÿÝÝÝÿÝÝÝÿÝÝÝÿÝÝÝÿÝÝÝÿÝÝÝÿÝÝÝÿÝÝÝÿÝÝÝÿÜÜÜÿÛÛÛÿÛÛÛÿÛÛÛÿÛÛÛÿÛÛÛÿÛÛÛÿÜÜÜÿÜÜÜÿÜÜÜÿÜÜÜÿÜÜÜÿÜÜÜÿÜÜÜÿÝÝÝÿÝÝÝÿÝÝÝÿÝÝÝÿÝÝÝÿÝÝÝÿÝÝÝÿÞÞÞÿÞÞÞÿÞÞÞÿÞÞÞÿÞÞÞÿÞÞÞÿÞÞÞÿÞÞÞÿÞÞÞÿÞÞÞÿÞÞÞÿÞÞÞÿÞÞÞÿÞÞÞÿÞÞÞÿÞÞÞÿÞÞÞÿÞÞÞÿÞÞÞÿÞÞÞÿÞÞÞÿÞÞÞÿÞÞÞÿÞÞÞÿÞÞÞÿÞÞÞÿÞÞÞÿÞÞÞÿÞÞÞÿÞÞÞÿÞÞÞÿÞÞÞÿÞÞÞÿÞÞÞÿÞÞÞÿÞÞÞÿÞÞÞÿÞÞÞÿÞÞÞÿßßßÿßßßÿßßßÿßßßÿßßßÿßßßÿßßßÿßßßÿßßßÿßßßÿßßßÿßßßÿßßßÿßßßÿßßßÿßßßÿßßßÿßßßÿßßßÿßßßÿßßßÿßßßÿßßßÿßßßÿßßßÿßßßÿßßßÿßßßÿßßßÿßßßÿßßßÿßßßÿßßßÿßßßÿßßßÿßßßÿßßßÿßßßÿßßßÿßßßÿßßßÿßßßÿßßßÿßßßÿßßßÿßßßÿßßßÿßßßÿßßßÿßßßÿßßßÿßßßÿßßßÿßßßÿßßßÿßßßÿßßßÿßßßÿßßßÿßßßÿßßßÿßßßÿßßßÿßßßÿßßßÿßßßÿßßßÿßßßÿßßßÿßßßÿßßßÿßßßÿßßßÿßßßÿÞÞÞÿÝÝÝÿÝÝÝÿÝÝÝÿÝÝÝÿÝÝÝÿÝÝÝÿÝÝÝÿÝÝÝÿÝÝÝÿÝÝÝÿÝÝÝÿÝÝÝÿÝÝÝÿÝÝÝÿÝÝÝÿÝÝÝÿÝÝÝÿÝÝÝÿÝÝÝÿÝÝÝÿÝÝÝÿÝÝÝÿÝÝÝÿÝÝÝÿÝÝÝÿÝÝÝÿÝÝÝÿÝÝÝÿÝÝÝÿÝÝÝÿÝÝÝÿÝÝÝÿÝÝÝÿÝÝÝÿÝÝÝÿÝÝÝÿÝÝÝÿÝÝÝÿÝÝÝÿÝÝÝÿÞÞÞÿÞÞÞÿÞÞÞÿÞÞÞÿÞÞÞÿÞÞÞÿÞÞÞÿÞÞÞÿÞÞÞÿÞÞÞÿÞÞÞÿÞÞÞÿÞÞÞÿÞÞÞÿÞÞÞÿÞÞÞÿÞÞÞÿÝÝÝÿÝÝÝÿÝÝÝÿÝÝÝÿÝÝÝÿÞÞÞÿÞÞÞÿÞÞÞÿÞÞÞÿßßßÿßßßÿßßßÿÞÞÞÿÞÞÞÿÞÞÞÿÞÞÞÿÞÞÞÿÝÝÝÿÝÝÝÿÝÝÝÿÝÝÝÿÞÞÞÿÞÞÞÿÞÞÞÿÞÞÞÿÞÞÞÿÞÞÞÿÞÞÞÿÞÞÞÿÞÞÞÿÞÞÞÿÞÞÞÿÞÞÞÿÞÞÞÿÞÞÞÿÞÞÞÿÞÞÞÿÞÞÞÿÝÝÝÿÝÝÝÿÝÝÝÿÝÝÝÿÝÝÝÿÝÝÝÿÝÝÝÿÝÝÝÿÝÝÝÿÝÝÝÿÝÝÝÿÝÝÝÿÝÝÝÿÝÝÝÿÝÝÝÿÝÝÝÿÝÝÝÿÝÝÝÿÝÝÝÿÝÝÝÿÝÝÝÿÝÝÝÿÞÞÞÿÞÞÞÿÞÞÞÿÞÞÞÿÞÞÞÿÞÞÞÿÞÞÞÿÞÞÞÿÞÞÞÿÞÞÞÿÞÞÞÿÞÞÞÿÞÞÞÿÞÞÞÿÞÞÞÿÞÞÞÿÞÞÞÿÞÞÞÿÞÞÞÿÞÞÞÿÞÞÞÿÞÞÞÿÞÞÞÿÞÞÞÿÞÞÞÿÞÞÞÿÞÞÞÿÞÞÞÿÞÞÞÿÞÞÞÿÞÞÞÿÞÞÞÿÞÞÞÿÞÞÞÿÞÞÞÿÞÞÞÿÞÞÞÿÞÞÞÿÞÞÞÿÞÞÞÿÞÞÞÿÞÞÞÿÞÞÞÿÞÞÞÿÞÞÞÿÞÞÞÿÞÞÞÿÞÞÞÿÞÞÞÿÞÞÞÿÞÞÞÿÞÞÞÿÞÞÞÿÞÞÞÿÞÞÞÿÞÞÞÿÞÞÞÿÞÞÞÿÞÞÞÿÞÞÞÿÞÞÞÿÞÞÞÿÞÞÞÿÞÞÞÿÞÞÞÿÞÞÞÿÞÞÞÿÞÞÞÿÞÞÞÿÞÞÞÿÞÞÞÿÞÞÞÿÞÞÞÿÞÞÞÿÞÞÞÿÞÞÞÿÞÞÞÿÞÞÞÿÞÞÞÿßßßÿßßßÿßßßÿßßßÿßßßÿßßßÿßßßÿÞÞÞÿÞÞÞÿÞÞÞÿÝÝÝÿÝÝÝÿÜÜÜÿÜÜÜÿÜÜÜÿÜÜÜÿÜÜÜÿÝÝÝÿÝÝÝÿÞÞÞÿÞÞÞÿÞÞÞÿÞÞÞÿÞÞÞÿßßßÿßßßÿÞÞÞÿÞÞÞÿÞÞÞÿÞÞÞÿÞÞÞÿÝÝÝÿÝÝÝÿÝÝÝÿÝÝÝÿÞÞÞÿßßßÿßßßÿßßßÿßßßÿßßßÿßßßÿßßßÿßßßÿßßßÿßßßÿßßßÿßßßÿßßßÿßßßÿßßßÿßßßÿßßßÿÞÞÞÿÞÞÞÿÞÞÞÿÞÞÞÿÞÞÞÿÞÞÞÿÞÞÞÿÞÞÞÿÞÞÞÿÞÞÞÿÞÞÞÿÞÞÞÿÞÞÞÿÞÞÞÿÞÞÞÿÞÞÞÿÞÞÞÿÞÞÞÿÞÞÞÿÞÞÞÿÞÞÞÿßßßÿßßßÿßßßÿßßßÿßßßÿßßßÿßßßÿßßßÿßßßÿßßßÿßßßÿßßßÿßßßÿßßßÿßßßÿßßßÿßßßÿßßßÿßßßÿßßßÿßßßÿßßßÿßßßÿßßßÿßßßÿßßßÿßßßÿßßßÿßßßÿßßßÿßßßÿßßßÿßßßÿßßßÿßßßÿßßßÿÞÞÞÿÞÞÞÿÞÞÞÿÞÞÞÿÞÞÞÿÞÞÞÿÞÞÞÿÞÞÞÿÞÞÞÿÞÞÞÿÞÞÞÿÞÞÞÿÞÞÞÿÞÞÞÿÞÞÞÿÞÞÞÿÞÞÞÿÞÞÞÿÞÞÞÿÞÞÞÿÝÝÝÿÝÝÝÿÝÝÝÿÝÝÝÿÝÝÝÿÝÝÝÿÝÝÝÿÝÝÝÿÝÝÝÿÝÝÝÿÝÝÝÿÝÝÝÿÝÝÝÿÝÝÝÿÝÝÝÿÝÝÝÿÝÝÝÿÝÝÝÿÝÝÝÿÝÝÝÿÝÝÝÿÝÝÝÿÝÝÝÿÝÝÝÿÝÝÝÿÝÝÝÿÝÝÝÿÝÝÝÿÝÝÝÿÝÝÝÿÝÝÝÿÝÝÝÿÝÝÝÿÝÝÝÿÝÝÝÿÝÝÝÿÝÝÝÿÝÝÝÿÝÝÝÿÝÝÝÿÞÞÞÿÞÞÞÿÞÞÞÿÞÞÞÿÞÞÞÿÞÞÞÿÞÞÞÿÞÞÞÿÞÞÞÿÞÞÞÿÞÞÞÿÞÞÞÿÞÞÞÿÞÞÞÿÞÞÞÿÞÞÞÿÞÞÞÿÞÞÞÿÞÞÞÿÞÞÞÿÞÞÞÿÞÞÞÿÞÞÞÿÞÞÞÿÞÞÞÿÞÞÞÿÞÞÞÿÞÞÞÿÞÞÞÿÞÞÞÿÞÞÞÿÞÞÞÿÞÞÞÿÞÞÞÿÞÞÞÿÞÞÞÿÞÞÞÿÞÞÞÿÞÞÞÿßßßÿßßßÿßßßÿßßßÿßßßÿßßßÿßßßÿßßßÿßßßÿßßßÿßßßÿßßßÿßßßÿßßßÿßßßÿßßßÿßßßÿÞÞÞÿÞÞÞÿÞÞÞÿÞÞÞÿÞÞÞÿÞÞÞÿÞÞÞÿÞÞÞÿÞÞÞÿÞÞÞÿÞÞÞÿÞÞÞÿÞÞÞÿÞÞÞÿÞÞÞÿÞÞÞÿÞÞÞÿÞÞÞÿÞÞÞÿÞÞÞÿÞÞÞÿÞÞÞÿÞÞÞÿÞÞÞÿÞÞÞÿÞÞÞÿÞÞÞÿÞÞÞÿÞÞÞÿÞÞÞÿÞÞÞÿÞÞÞÿÞÞÞÿÞÞÞÿÞÞÞÿÞÞÞÿÞÞÞÿÞÞÞÿÞÞÞÿÞÞÞÿÞÞÞÿÞÞÞÿÞÞÞÿÞÞÞÿÞÞÞÿÞÞÞÿÞÞÞÿÞÞÞÿÞÞÞÿÞÞÞÿÞÞÞÿÞÞÞÿÞÞÞÿÞÞÞÿÞÞÞÿÞÞÞÿÞÞÞÿÞÞÞÿÞÞÞÿÞÞÞÿÞÞÞÿÞÞÞÿÝÝÝÿÝÝÝÿÝÝÝÿÝÝÝÿÝÝÝÿÝÝÝÿÝÝÝÿÜÜÜÿÜÜÜÿÜÜÜÿÜÜÜÿÜÜÜÿÜÜÜÿÜÜÜÿÜÜÜÿÜÜÜÿÜÜÜÿÝÝÝÿÝÝÝÿÝÝÝÿÝÝÝÿÝÝÝÿÝÝÝÿÝÝÝÿÝÝÝÿÝÝÝÿÝÝÝÿÝÝÝÿÝÝÝÿÝÝÝÿÝÝÝÿÝÝÝÿÝÝÝÿÝÝÝÿÜÜÜÿÜÜÜÿÜÜÜÿÜÜÜÿÜÜÜÿÜÜÜÿÜÜÜÿÜÜÜÿÜÜÜÿÜÜÜÿÜÜÜÿÜÜÜÿÜÜÜÿÜÜÜÿÜÜÜÿÜÜÜÿÜÜÜÿÜÜÜÿÜÜÜÿÛÛÛÿÛÛÛÿÛÛÛÿÛÛÛÿÛÛÛÿÛÛÛÿÛÛÛÿÜÜÜÿÜÜÜÿÜÜÜÿÜÜÜÿÜÜÜÿÜÜÜÿÜÜÜÿÜÜÜÿÜÜÜÿÜÜÜÿÜÜÜÿÜÜÜÿÜÜÜÿÝÝÝÿÝÝÝÿÞÞÞÿÞÞÞÿÞÞÞÿÞÞÞÿÞÞÞÿÞÞÞÿÞÞÞÿÝÝÝÿÝÝÝÿÜÜÜÿÜÜÜÿÜÜÜÿÛÛÛÿÛÛÛÿÚÚÚÿÚÚÚÿÚÚÚÿÚÚÚÿÛÛÛÿÜÜÜÿÜÜÜÿÜÜÜÿÜÜÜÿÜÜÜÿÜÜÜÿÜÜÜÿÜÜÜÿÜÜÜÿÜÜÜÿÜÜÜÿÜÜÜÿÜÜÜÿÜÜÜÿÜÜÜÿÜÜÜÿÜÜÜÿÜÜÜÿÜÜÜÿÝÝÝÿÝÝÝÿÝÝÝÿÝÝÝÿÝÝÝÿÜÜÜÿÜÜÜÿÜÜÜÿÜÜÜÿÜÜÜÿÛÛÛÿÛÛÛÿÛÛÛÿÛÛÛÿÛÛÛÿÛÛÛÿÛÛÛÿÚÚÚÿÚÚÚÿÙÙÙÿÙÙÙÿÙÙÙÿÙÙÙÿÙÙÙÿÙÙÙÿÙÙÙÿÙÙÙÿÙÙÙÿÙÙÙÿÙÙÙÿÙÙÙÿÚÚÚÿÚÚÚÿÚÚÚÿÛÛÛÿÛÛÛÿÜÜÜÿÝÝÝÿÞÞÞÿÞÞÞÿÞÞÞÿÝÝÝÿÝÝÝÿÝÝÝÿÝÝÝÿÝÝÝÿÝÝÝÿÝÝÝÿÜÜÜÿÜÜÜÿÜÜÜÿÜÜÜÿÜÜÜÿÛÛÛÿÛÛÛÿÛÛÛÿÛÛÛÿÛÛÛÿÜÜÜÿÜÜÜÿÜÜÜÿÜÜÜÿÜÜÜÿÜÜÜÿÜÜÜÿÝÝÝÿÝÝÝÿÝÝÝÿÝÝÝÿÝÝÝÿÞÞÞÿÞÞÞÿÞÞÞÿÞÞÞÿÞÞÞÿÞÞÞÿÞÞßÿÞÞàÿÞÞàÿÞÞàÿÞÞàÿÞÞàÿÝÝßÿÝÝßÿÝÝßÿÝÝßÿÜÜÞÿÜÜÞÿÜÜÞÿÜÜÞÿÜÜÞÿÜÜÞÿÜÜÞÿÜÜÞÿÜÜÞÿÜÜÞÿÝÝßÿÝÝßÿÝÝßÿÝÝßÿÝÝßÿÝÝßÿÝÝßÿÝÝßÿÝÝßÿÝÝßÿÝÝßÿÝÝßÿÝÝßÿÝÝßÿÝÝßÿÝÝßÿÝÝßÿÝÝßÿÝÝßÿÝÝßÿÝÝßÿÝÝßÿÝÝßÿÝÝßÿÝÝßÿÝÝßÿÜÜÞÿÜÜÞÿÜÜÞÿÛÛÝÿÛÛÝÿÚÚÜÿÙÙÛÿÙÙÛÿÙÙÛÿÙÙÛÿÙÙÛÿÚÚÜÿÛÛÝÿÛÛÝÿÛÛÝÿÛÛÝÿÛÛÝÿÛÛÝÿÛÛÝÿÛÛÝÿÛÛÝÿÛÛÝÿÛÛÝÿÛÛÝÿÛÛÝÿÛÛÝÿÛÛÝÿÛÛÝÿÛÛÝÿÛÛÝÿÛÛÝÿÛÛÝÿÛÛÝÿÛÛÝÿÛÛÝÿÛÛÝÿÛÛÝÿÛÛÝÿÛÛÝÿÛÛÝÿÛÛÝÿÛÛÝÿÛÛÝÿÛÛÝÿÛÛÝÿÛÛÝÿÛÛÝÿÛÛÝÿÛÛÝÿÛÛÝÿÛÛÝÿÛÛÝÿÛÛÝÿÛÛÝÿÛÛÝÿÛÛÝÿÛÛÝÿÛÛÝÿÜÜÞÿÜÜÞÿÜÜÞÿÜÜÞÿÜÜÞÿÝÝßÿÝÝßÿÝÝßÿÝÝßÿÝÝßÿÝÝßÿÝÝßÿÝÝßÿÝÝßÿÝÝßÿÝÝßÿÝÝßÿÝÝßÿÝÝßÿÝÝßÿÝÝßÿÝÝßÿÝÝßÿÝÝßÿÝÝßÿÝÝßÿÝÝßÿÝÝßÿÝÝßÿÝÝßÿÝÝßÿÝÝßÿÝÝßÿÝÝßÿÝÝßÿÝÝßÿÝÝßÿÝÝßÿÝÝßÿÝÝßÿÝÝßÿÝÝßÿÝÝßÿÝÝßÿÝÝßÿÝÝßÿÝÝßÿÝÝßÿÝÝßÿÝÝßÿÞÞàÿÞÞàÿÞÞàÿÞÞàÿÞÞàÿÞÞàÿÞÞàÿÞÞàÿÞÞàÿÞÞàÿÞÞàÿÞÞàÿÞÞàÿÞÞàÿÞÞàÿÞÞàÿÞÞàÿÞÞàÿÞÞàÿÞÞàÿÞÞàÿÞÞàÿÞÞàÿÞÞàÿÞÞàÿÞÞàÿÞÞàÿÞÞàÿÞÞàÿÞÞàÿÞÞàÿÞÞàÿÞÞàÿÞÞàÿÞÞàÿÞÞàÿÞÞàÿÞÞàÿÞÞàÿÞÞàÿÞÞàÿÞÞàÿÞÞàÿÞÞàÿÞÞàÿÞÞàÿÞÞàÿÞÞàÿÞÞàÿÞÞàÿÞÞàÿÞÞàÿÞÞàÿÞÞàÿÞÞàÿÞÞàÿÞÞàÿÞÞàÿßßáÿßßáÿßßáÿßßáÿßßáÿßßáÿßßáÿßßáÿßßáÿßßáÿßßáÿßßáÿßßáÿßßáÿßßáÿßßáÿßßáÿÞÞàÿÞÞàÿÞÞàÿÞÞàÿÞÞàÿÞÞàÿÞÞàÿÞÞàÿÞÞàÿÞÞàÿÞÞàÿÞÞàÿÞÞàÿÞÞàÿÞÞàÿÞÞàÿÞÞàÿÞÞàÿÞÞàÿÝÝßÿÝÝßÿÝÝßÿÝÝßÿÝÝßÿÝÝßÿÝÝßÿÝÝßÿÝÝßÿÝÝßÿÝÝßÿÝÝßÿÝÝßÿÝÝßÿÝÝßÿÝÝßÿÝÝßÿÝÝßÿÝÝßÿÜÜÞÿÜÜÞÿÜÜÞÿÜÜÞÿÜÜÞÿÜÜÞÿÜÜÞÿÜÜÞÿÜÜÞÿÜÜÞÿÜÜÞÿÜÜÞÿÜÜÞÿÜÜÞÿÜÜÞÿÜÜÞÿÜÜÞÿÜÜÞÿÜÜÞÿÜÜÞÿÜÜÞÿÜÜÞÿÝÝßÿÝÝßÿÜÜÞÿÜÜÞÿÜÜÞÿÛÛÝÿÛÛÝÿÛÛÝÿÛÛÝÿÛÛÝÿÛÛÝÿÛÛÝÿÛÛÝÿÛÛÝÿÜÜÞÿÜÜÞÿÜÜÞÿÜÜÞÿÜÜÞÿÝÝßÿÝÝßÿÝÝßÿÝÝßÿÝÝßÿÝÝßÿÝÝßÿÝÝßÿÝÝßÿÝÝßÿÝÝßÿÝÝßÿÝÝßÿÝÝßÿÝÝßÿÝÝßÿÝÝßÿÜÜÞÿÛÛÝÿÛÛÝÿÛÛÝÿÛÛÝÿÛÛÝÿÛÛÝÿÛÛÝÿÛÛÝÿÛÛÝÿÛÛÝÿÛÛÝÿÛÛÝÿÛÛÝÿÛÛÝÿÛÛÝÿÛÛÝÿÛÛÝÿÛÛÝÿÚÚÜÿÚÚÜÿÚÚÜÿÚÚÜÿÚÚÜÿÚÚÜÿÚÚÜÿÚÚÜÿÚÚÜÿÚÚÜÿÚÚÜÿÚÚÜÿÚÚÜÿÚÚÜÿÚÚÜÿÚÚÜÿÚÚÜÿÚÚÜÿÚÚÜÿÚÚÜÿÚÚÜÿÙÙÛÿÚÚÜÿÚÚÜÿÚÚÜÿÚÚÜÿÚÚÜÿÛÛÝÿÛÛÝÿÛÛÝÿÛÛÝÿÜÜÞÿÜÜÞÿÜÜÞÿÝÝßÿÝÝßÿÞÞàÿÞÞàÿÞÞàÿÝÞàÿÝÞàÿÝÞàÿÝÞàÿÝÞàÿÝÞàÿÝÞàÿÝÞàÿÝÞàÿÝÞàÿÝÞàÿÝÞàÿÝÞàÿÝÞàÿÝÞàÿÝÞàÿÝÞàÿÝÞàÿÝÞàÿÝÞàÿÝÞàÿÝÞàÿÝÞàÿÝÞàÿÝÞàÿÝÞàÿÜÝßÿÜÝßÿÜÝßÿÜÝßÿÜÝßÿÛÜÞÿÛÜÞÿÛÜÞÿÛÜÞÿÛÜÞÿÛÜÞÿÛÜÞÿÛÜÞÿÛÜÞÿÛÜÞÿÛÜÞÿÛÜÞÿÛÜÞÿÛÜÞÿÛÜÞÿÛÜÞÿÛÜÞÿÛÜÞÿÛÜÞÿÛÜÞÿÛÜÞÿÛÜÞÿÛÜÞÿÛÜÞÿÛÜÞÿÛÜÞÿÛÜÞÿÛÜÞÿÛÜÞÿÜÝßÿÜÝßÿÜÝßÿÜÝßÿÜÝßÿÜÝßÿÜÝßÿÜÝßÿÜÝßÿÜÝßÿÜÝßÿÜÝßÿÜÝßÿÜÝßÿÜÝßÿÜÝßÿÜÝßÿÜÝßÿÜÝßÿÝÞàÿÝÞàÿÝÞàÿÝÞàÿÝÞàÿÝÞàÿÝÞàÿÝÞàÿÝÞàÿÝÞàÿÝÞàÿÝÞàÿÝÞàÿÝÞàÿÝÞàÿÝÞàÿÝÞàÿÝÞàÿÝÞàÿÝÞàÿÝÞàÿÝÞàÿÝÞàÿÝÞàÿÝÞàÿÝÞàÿÝÞàÿÝÞàÿÝÞàÿÝÞàÿÝÞàÿÝÞàÿÝÞàÿÝÞàÿÝÞàÿÝÞàÿÝÞàÿÝÞàÿÝÞàÿÝÞàÿÝÞàÿÝÞàÿÝÞàÿÝÞàÿÝÞàÿÝÞàÿÝÞàÿÝÞàÿÝÞàÿÝÞàÿÝÞàÿÝÞàÿÝÞàÿÝÞàÿÝÞàÿÝÞàÿÝÞàÿÞßáÿÞßáÿÞßáÿÞßáÿÞßáÿÞßáÿÞßáÿÞßáÿÞßáÿÞßáÿÞßáÿÞßáÿÞßáÿÞßáÿÞßáÿÞßáÿÞßáÿÝÞàÿÝÞàÿÝÞàÿÝÞàÿÝÞàÿÝÞàÿÝÞàÿÝÞàÿÝÞàÿÝÞàÿÝÞàÿÝÞàÿÝÞàÿÝÞàÿÝÞàÿÝÞàÿÝÞàÿÝÞàÿÝÞàÿÜÝßÿÜÝßÿÜÝßÿÜÝßÿÜÝßÿÜÝßÿÜÝßÿÜÝßÿÜÝßÿÜÝßÿÜÝßÿÜÝßÿÜÝßÿÜÝßÿÜÝßÿÜÝßÿÜÝßÿÜÝßÿÜÝßÿÜÝßÿÜÝßÿÜÝßÿÝÞàÿÝÞàÿÝÞàÿÝÞàÿÝÞàÿÝÞàÿÝÞàÿÝÞàÿÝÞàÿÝÞàÿÝÞàÿÝÞàÿÝÞàÿÝÞàÿÝÞàÿÝÞàÿÝÞàÿÜÝßÿÜÝßÿÜÝßÿÜÝßÿÜÝßÿÜÝßÿÜÝßÿÜÝßÿÜÝßÿÜÝßÿÜÝßÿÜÝßÿÜÝßÿÜÝßÿÜÝßÿÜÝßÿÜÝßÿÜÝßÿÜÝßÿÛÜßÿÛÜßÿÛÜàÿÛÜàÿÛÜàÿÛÜàÿÛÜàÿÛÜàÿÛÜàÿÛÜàÿÛÜàÿÛÜàÿÛÜàÿÛÜàÿÛÜàÿÛÜàÿÛÜàÿÛÜàÿÛÜàÿÛÜàÿÛÜàÿÛÜàÿÛÜàÿÛÜàÿÛÜàÿÛÜàÿÛÜàÿÛÜàÿÛÜàÿÛÜàÿÛÜàÿÛÜàÿÛÜàÿÛÜàÿÛÜàÿÛÜàÿÛÜàÿÛÜàÿÛÜàÿÛÜàÿÛÜàÿÛÜàÿÛÜàÿÛÜàÿÛÜàÿÛÜàÿÛÜàÿÛÜàÿÛÜàÿÛÜàÿÛÜàÿÛÜàÿÛÜàÿÛÜàÿÛÜàÿÛÜàÿÛÜàÿÛÜàÿÛÜàÿÛÜàÿÜÝáÿÜÝáÿÜÝáÿÜÝáÿÜÝáÿÛÜàÿÛÜàÿÛÜàÿÛÜàÿÛÜàÿÚÛßÿÚÛßÿÚÛßÿÚÛßÿÚÛßÿÚÛßÿÚÛßÿÚÛßÿÿÿÿÿÿÿÿÿÿÿÿÿÿÿÿÿÿÿÿÿÿÿÿÿÿÿÿÿÿÿÿÿÿÿÿÿÿÿÿÿÿÿÿÿÿÿÿÿÿÿÿÿÿÿÿÿÿÿÿÿÿÿÿÿÿÿÿÿÿÿÿÿÿÿÿÿÿÿÿÿÿÿÿÿÿÿÿÿÿÿÿÿÿÿÿÿÿÿÿÿÿÿÿÿÿÿÿÿÿÿÿÿÿÿÿÿÿÿÿÿÿÿÿÿÿÿÿÿÿÿÿÿÿÿÿÿÿÿÿÿÿÿÿÿÿÿÿÿÿÿÿÿÿÿÿÿÿÿÿÿÿÿÿÿÿÿÿÿÿÿÿÿÿÿÿÿÿÿÿÿÿÿÿÿÿÿÿÿÿÿÿÿÿÿÿÿÿÿÿÿÿÿÿÿÿÿÿÿÿÿÿÿÿÿÿÿÿÿÿÿÿÿÿÿÿÿÿÿÿÿÿÿÿÿÿÿÿÿÿÿÿÿÿÿÿÿÿÿÿÿÿÿÿÿÿÿÿÿÿÿÿÿÿÿÿÿÿÿÿÿÿÿÿÿÿÿÿÿÿÿÿÿÿÿÿÿÿÿÿÿÿÿÿÿÿÿÿÿÿÿÿÿÿÿÿÿÿÿÿÿÿÿÿÿÿÿÿÿÿÿÿÿÿÿÿÿÿÿÿÿÿÿÿÿÿÿÿÿÿÿÿÿÿÿÿÿÿÿÿÿÿÿÿÿÿÿÿÿÿÿÿÿÿÿÿÿÿÿÓÕÔÿÓÕÔÿÓÕÔÿÓÕÔÿÓÕÔÿÓÕÔÿÓÕÔÿÓÕÔÿÓÕÔÿÓÕÔÿÓÕÔÿÓÕÔÿÓÕÔÿÓÕÔÿÓÕÔÿÓÕÔÿÓÕÔÿÓÕÔÿÓÕÔÿÓÕÔÿÔÖÕÿÔÖÕÿÔÖÕÿÔÖÕÿÔÖÕÿÔÖÕÿÔÖÕÿÔÖÕÿÔÖÕÿÔÖÕÿÔÖÕÿÔÖÕÿÔÖÕÿÔÖÕÿÔÖÕÿÔÖÕÿÔÖÕÿÓÕÔÿÓÔÒÿÓÓÑÿÓÓÑÿÓÓÑÿÓÓÑÿÓÓÑÿÓÓÑÿÓÓÑÿÓÓÑÿÓÓÑÿÓÓÑÿÓÓÑÿÓÓÑÿÓÓÑÿÓÓÑÿÓÓÑÿÓÓÑÿÓÓÑÿÒÒÐÿÑÑÏÿÏÏÍÿÏÏÍÿÏÏÍÿÏÏÍÿÏÏÍÿÏÏÍÿÏÏÍÿÏÏÍÿÏÏÍÿÏÏÍÿÐÐÎÿÐÐÎÿÐÐÎÿÐÐÎÿÐÐÎÿÑÑÏÿÑÑÏÿÑÑÏÿÑÑÏÿÒÒÐÿÓÓÑÿÓÓÑÿÓÓÑÿÓÓÑÿÓÓÑÿÓÓÑÿÓÓÑÿÓÓÑÿÓÓÑÿÓÓÑÿÓÓÑÿÓÓÑÿÓÓÑÿÓÓÑÿÓÓÑÿÓÓÑÿÓÓÑÿÓÓÑÿÓÓÑÿÓÓÑÿÓÓÑÿÓÓÑÿÓÓÑÿÓÓÑÿÓÓÑÿÓÓÑÿÓÓÑÿÓÓÑÿÓÓÑÿÓÓÑÿÓÓÑÿÓÓÑÿÓÓÑÿÓÓÑÿÓÓÑÿÓÓÑÿÓÓÑÿÓÓÑÿÓÓÑÿÓÓÑÿÓÓÑÿÓÓÑÿÓÓÑÿÓÓÑÿÓÓÑÿÓÓÑÿÓÓÑÿÓÓÑÿÓÓÑÿÓÓÑÿÓÓÑÿÓÓÑÿÓÓÑÿÓÓÑÿÓÓÑÿÓÓÑÿÓÓÑÿÓÓÑÿÓÓÑÿÓÓÑÿÓÓÑÿÓÓÑÿÓÓÑÿÓÓÑÿÓÓÑÿÓÓÑÿÓÓÑÿÓÓÑÿÓÓÑÿÓÓÑÿÓÓÑÿÓÓÑÿÓÓÑÿÓÓÑÿÓÓÑÿÓÓÑÿÓÓÑÿÓÓÑÿÓÓÑÿÓÓÑÿÓÓÑÿÓÓÑÿÒÒÐÿÒÒÐÿÒÒÐÿÒÒÐÿÑÑÏÿÑÑÏÿÑÑÏÿÑÑÏÿÑÑÏÿÑÑÏÿÑÑÏÿÑÑÏÿÐÐÎÿÏÏÍÿÏÏÍÿÏÏÍÿÏÏÍÿÏÏÍÿÏÏÍÿÏÏÍÿÏÏÍÿÐÐÎÿÐÐÎÿÐÐÎÿÐÐÎÿÐÐÎÿÑÑÏÿÑÑÏÿÑÑÏÿÑÑÏÿÑÑÏÿÑÑÏÿÑÑÏÿÒÒÐÿÒÒÐÿÒÒÐÿÒÒÐÿÒÒÐÿÒÒÐÿÒÒÐÿÒÒÐÿÒÒÐÿÒÒÐÿÒÒÐÿÒÒÐÿÒÒÐÿÒÒÐÿÒÒÐÿÒÒÐÿÒÒÐÿÑÑÏÿÑÑÏÿÑÑÏÿÑÑÏÿÑÑÏÿÑÑÏÿÑÑÏÿÐÐÎÿÐÐÎÿÐÐÎÿÐÐÎÿÐÐÎÿÏÏÍÿÏÏÍÿÏÏÍÿÏÏÍÿÏÏÍÿÏÏÍÿÏÏÍÿÎÎÌÿÎÎÌÿÍÍËÿÍÍËÿÍÍËÿÍÍËÿÍÍËÿÍÍËÿÍÍËÿÍÍËÿÍÍËÿÍÍËÿÍÍËÿÍÍËÿÍÍËÿÍÍËÿÍÍËÿÍÍËÿÍÍËÿÍÍËÿÍÍËÿÍÍËÿÎÎÌÿÎÎÌÿÎÎÌÿÎÎÌÿÎÎÌÿÎÎÌÿÎÎÌÿÏÏÍÿÏÏÍÿÏÏÍÿÏÏÍÿÏÏÍÿÐÐÎÿÐÐÎÿÐÐÎÿÐÐÎÿÐÐÎÿÐÐÎÿÐÐÎÿÑÑÏÿÑÑÏÿÑÑÏÿÑÑÏÿÑÑÏÿÑÑÏÿÑÑÏÿÑÑÏÿÑÑÏÿÑÑÏÿÑÑÏÿÑÑÏÿÑÑÏÿÑÑÏÿÑÑÏÿÑÑÏÿÑÑÏÿÑÑÏÿÑÑÏÿÑÑÏÿÑÑÏÿÑÑÏÿÑÑÏÿÑÑÏÿÑÑÏÿÑÑÏÿÑÑÏÿÑÑÏÿÑÑÏÿÑÑÏÿÑÑÏÿÑÑÏÿÑÑÏÿÑÑÏÿÑÑÏÿÑÑÏÿÐÐÎÿÐÐÎÿÐÐÎÿÐÐÎÿÐÐÎÿÐÐÎÿÐÐÎÿÐÐÎÿÐÐÎÿÐÐÎÿÐÐÎÿÐÐÎÿÐÐÎÿÐÐÎÿÐÐÎÿÐÐÎÿÐÐÎÿÐÐÎÿÐÐÎÿÏÏÍÿÏÏÍÿÏÏÍÿÏÏÍÿÏÏÍÿÏÏÍÿÏÏÍÿÏÏÍÿÏÏÍÿÏÏÍÿÏÏÍÿÏÏÍÿÏÏÍÿÏÏÍÿÏÏÍÿÏÏÍÿÏÏÍÿÏÏÍÿÏÏÍÿÏÏÍÿÎÎÌÿÍÍËÿÍÍËÿÍÍËÿÍÍËÿÍÍËÿÍÍËÿÍÍËÿÍÍËÿÍÍËÿÍÍËÿÍÍËÿÍÍËÿÍÍËÿÍÍËÿÍÍËÿÍÍËÿÍÍËÿÍÍËÿÍÍËÿÎÎÌÿÏÏÍÿÏÏÍÿÏÏÍÿÏÏÍÿÏÏÍÿÏÏÍÿÏÏÍÿÏÏÍÿÏÏÍÿÏÏÍÿÏÏÍÿÏÏÍÿÏÏÍÿÏÏÍÿÏÏÍÿÏÏÍÿÏÏÍÿÎÎÌÿÎÎÌÿÎÎÌÿÎÎÌÿÎÎÌÿÎÎÌÿÎÎÌÿÎÎÌÿÎÎÌÿÎÎÌÿÎÎÌÿÎÎÌÿÎÎÌÿÎÎÌÿÎÎÌÿÎÎÌÿÎÎÌÿÎÎÌÿÎÎÌÿÍÍËÿÍÍËÿÍÍËÿÍÍËÿÍÍËÿÍÍËÿÍÍËÿÍÍËÿÍÍËÿÍÍËÿÍÍËÿÍÍËÿÍÍËÿÍÍËÿÍÍËÿÍÍËÿÍÍËÿÍÍËÿÍÍËÿÍÍËÿÎÎÌÿÏÏÍÿÐÐÎÿÐÐÎÿÐÐÎÿÐÐÎÿÐÐÎÿÐÐÎÿÐÐÎÿÐÐÎÿÐÐÎÿÐÐÎÿÐÐÎÿÐÐÎÿÐÐÎÿÐÐÎÿÐÐÎÿÐÐÎÿÐÐÎÿÏÏÍÿÏÏÍÿÏÏÍÿÏÏÍÿÏÏÍÿÏÏÍÿÏÏÍÿÏÏÍÿÏÏÍÿÏÏÍÿÏÏÍÿÏÏÍÿÏÏÍÿÏÏÍÿÏÏÍÿÏÏÍÿÏÏÍÿÏÏÍÿÏÏÍÿÎÎÌÿÎÎÌÿÎÎÌÿÎÎÌÿÎÎÌÿÎÎÌÿÎÎÌÿÎÎÌÿÎÎÌÿÎÎÌÿÎÎÌÿÎÎÌÿÎÎÌÿÎÎÌÿÎÎÌÿÎÎÌÿÎÎÌÿÎÎÌÿÎÎÌÿÎÎÌÿÎÎÌÿÎÎÌÿÎÎÌÿÎÎÌÿÎÎÌÿÎÎÌÿÎÎÌÿÎÎÌÿÎÎÌÿÎÎÌÿÎÎÌÿÎÎÌÿÎÎÌÿÎÎÌÿÎÎÌÿÎÎÌÿÎÎÌÿÎÎÌÿÎÎÌÿÎÎÌÿÎÎÌÿÎÎÌÿÎÎÌÿÎÎÌÿÎÎÌÿÎÎÌÿÎÎÌÿÎÎÌÿÎÎÌÿÎÎÌÿÎÎÌÿÎÎÌÿÎÎÌÿÎÎÌÿÎÎÌÿÎÎÌÿÎÎÌÿÎÎÌÿÎÎÌÿÎÎÌÿÎÎÌÿÎÎÌÿÎÎÌÿÎÎÌÿÎÎÌÿÍÍËÿÍÍËÿÍÍËÿÍÍËÿÍÍËÿÌÌÊÿÌÌÊÿÌÌÊÿÌÌÊÿÌÌÊÿÌÌÊÿÌÌÊÿÌÌÊÿÌÌÊÿÌÌÊÿÌÌÊÿÌÌÊÿÌÌÊÿÌÌÊÿËËÉÿËËÉÿËËÉÿËËÉÿËËÉÿÊÊÈÿÊÊÈÿÊÊÈÿÊÊÈÿÊÊÈÿÊÊÈÿÊÊÈÿÊÊÈÿÊÊÈÿÊÊÈÿÊÊÈÿÊÊÈÿÊÊÈÿÊÊÈÿÊÊÈÿÊÊÈÿÊÊÈÿËËÉÿËËÉÿËËÉÿËËÉÿÌÌÊÿÌÌÊÿÌÌÊÿÌÌÊÿÌÌÊÿËËÉÿËËÉÿËËÉÿËËÉÿËËÉÿËËÉÿËËÉÿËËÉÿËËÉÿËËÉÿËËÉÿËËÉÿËËÉÿËËÉÿËËÉÿËËÉÿËËÉÿËËÉÿËËÉÿËËÉÿËËÉÿËËÉÿÌÌÊÿÌÌÊÿÌÌÊÿÌÌÊÿÌÌÊÿÌÌÊÿÌÌÊÿÌÌÊÿÌÌÊÿÌÌÊÿÌÌÊÿÌÌÊÿÌÌÊÿÌÌÊÿÌÌÊÿÌÌÊÿÌÌÊÿÌÌÊÿÌÌÊÿÌÌÊÿÌÌÊÿÌÌÊÿÌÌÊÿÌÌÊÿÌÌÊÿÌÌÊÿÌÌÊÿÌÌÊÿÌÌÊÿÌÌÊÿÌÌÊÿÌÌÊÿÌÌÊÿÌÌÊÿÌÌÊÿÌÌÊÿÌÌÊÿÌÌÊÿÍÍËÿÍÍËÿÍÍËÿÍÍËÿÍÍËÿÌÌÊÿÌÌÊÿÌÌÊÿÌÌÊÿÌÌÊÿËËÉÿËËÉÿËËÉÿËËÉÿËËÉÿËËÉÿËËÉÿËËÉÿËËÉÿËËÉÿËËÉÿËËÉÿËËÉÿËËÉÿËËÉÿËËÉÿËËÉÿËËÉÿËËÉÿËËÉÿËËÉÿËËÉÿËËÉÿËËÉÿËËÉÿËËÉÿËËÉÿËËÉÿËËÉÿËËÉÿËËÉÿËËÉÿËËÉÿÊÊÈÿÊÊÈÿÊÊÈÿÊÊÈÿÊÊÈÿÉÉÇÿÉÉÇÿÉÉÇÿÉÉÇÿÉÉÇÿÉÉÇÿÉÉÇÿÉÉÇÿÉÉÇÿÊÉÇÿËÊÈÿËÊÈÿËÊÈÿËÊÈÿËÊÈÿÊÉÇÿÊÉÇÿÊÉÇÿÊÉÇÿÉÈÆÿÉÈÆÿÉÈÆÿÉÈÆÿÉÈÆÿÉÈÆÿÉÈÆÿÉÈÆÿÈÇÅÿÈÇÅÿÈÇÅÿÈÇÅÿÈÇÅÿÈÇÅÿÈÇÅÿÈÇÅÿÈÇÅÿÈÇÅÿÈÇÅÿÈÇÅÿÈÇÅÿÈÇÅÿÈÇÅÿÈÇÅÿÈÇÅÿÈÇÅÿÈÇÅÿÇÆÄÿÆÅÃÿÆÅÃÿÆÅÃÿÆÅÃÿÆÅÃÿÆÅÃÿÇÆÄÿÇÆÄÿÇÆÄÿÇÆÄÿÇÆÄÿÇÆÄÿÇÆÄÿÈÇÅÿÈÇÅÿÈÇÅÿÈÇÅÿÈÇÅÿÈÇÅÿÈÇÅÿÈÇÅÿÈÇÅÿÈÇÅÿÈÇÅÿÈÇÅÿÇÆÄÿÇÆÄÿÇÆÄÿÇÆÄÿÇÆÄÿÇÆÄÿÇÆÄÿÈÇÅÿÈÇÅÿÈÇÅÿÈÇÅÿÈÇÅÿÉÈÆÿÉÈÆÿÉÈÆÿÊÉÇÿÊÉÇÿÊÉÇÿÊÉÇÿÊÉÇÿÊÉÇÿÊÉÇÿËÊÈÿËÊÈÿËÊÈÿËÊÈÿËÊÈÿÌËÉÿÌËÉÿÌËÉÿÌËÉÿËÊÈÿËÊÈÿËÊÈÿËÊÈÿËÊÈÿËÊÈÿËÊÈÿËÊÈÿËÊÈÿËÊÈÿËÊÈÿËÊÈÿËÊÈÿËÊÈÿËÊÈÿËÊÈÿËÊÈÿËÊÈÿËÊÈÿËÊÈÿÊÉÇÿÊÉÇÿÊÉÇÿÊÉÇÿÊÉÇÿÊÉÇÿÊÉÇÿÊÉÇÿÊÉÇÿÊÉÇÿÊÉÇÿÊÉÇÿÊÉÇÿÊÉÇÿÊÉÇÿÊÉÇÿÊÉÇÿÊÉÇÿÊÉÇÿÉÈÆÿÉÈÆÿÉÈÆÿÉÈÆÿÉÈÆÿÉÈÆÿÉÈÆÿÉÈÆÿÉÈÆÿÉÈÆÿÉÈÆÿÉÈÆÿÉÈÆÿÉÈÆÿÉÈÆÿÉÈÆÿÉÈÆÿÉÈÆÿÉÈÆÿÉÈÆÿÉÈÆÿÉÈÆÿÉÈÆÿÉÈÆÿÉÈÆÿÉÈÆÿÉÈÆÿÉÈÆÿÉÈÆÿÉÈÆÿÉÈÆÿÉÈÆÿÉÈÆÿÉÈÆÿÉÈÆÿÉÈÆÿÉÈÆÿÉÈÆÿÉÈÆÿÉÈÆÿÉÈÆÿÉÈÆÿÉÈÆÿÉÈÆÿÉÈÆÿÉÈÆÿÉÈÆÿÉÈÆÿÉÈÆÿÉÈÆÿÉÈÆÿÉÈÆÿÉÈÆÿÉÈÆÿÉÈÆÿÉÈÆÿÉÈÆÿÉÈÆÿÉÈÆÿÉÈÆÿÉÈÆÿÉÈÆÿÉÈÆÿÉÈÆÿÉÈÆÿÉÈÆÿÉÈÆÿÉÈÆÿÉÈÆÿÉÈÆÿÉÈÆÿÉÈÆÿÉÈÆÿÉÈÆÿÉÈÆÿÉÈÆÿÉÈÆÿÉÈÆÿÉÈÆÿÉÈÆÿÉÈÆÿÉÈÆÿÉÈÆÿÉÈÆÿÉÈÆÿÉÈÆÿÉÈÆÿÉÈÆÿÉÈÆÿÉÈÆÿÉÈÆÿÉÈÆÿÉÈÆÿÉÈÆÿÉÈÆÿÉÈÆÿÈÇÅÿÈÇÅÿÈÇÅÿÈÇÅÿÈÇÅÿÈÇÅÿÈÇÅÿÈÇÅÿÈÇÅÿÈÇÅÿÈÇÅÿÈÇÅÿÈÇÅÿÈÇÅÿÈÇÅÿÈÇÅÿÈÇÅÿÈÇÅÿÈÇÅÿÈÇÅÿÈÇÅÿÈÇÅÿÉÈÆÿÉÈÆÿÉÈÆÿÉÈÆÿÊÉÇÿÊÉÇÿÊÉÇÿÊÉÇÿÊÉÇÿÊÉÇÿÊÉÇÿÊÉÇÿËÊÈÿËÊÈÿËÊÈÿËÊÈÿÊÉÇÿÊÉÇÿÉÈÆÿÉÈÆÿÉÈÆÿÉÈÆÿÉÈÆÿÉÈÆÿÉÈÆÿÉÈÆÿÉÈÆÿÉÈÆÿÉÈÆÿÉÈÆÿÉÈÆÿÉÈÆÿÉÈÆÿÉÈÆÿÉÈÆÿÉÈÆÿÉÈÆÿÉÈÆÿÉÈÆÿÉÈÆÿÉÈÆÿÉÈÆÿÉÈÆÿÈÇÅÿÈÇÅÿÈÇÅÿÈÇÅÿÈÇÅÿÇÆÄÿÇÆÄÿÇÆÄÿÇÆÄÿÇÆÄÿÇÆÄÿÇÆÄÿÇÆÄÿÇÆÄÿÇÆÄÿÇÆÄÿÇÆÄÿÇÆÄÿÇÆÄÿÇÆÄÿÇÆÄÿÇÆÄÿÇÆÄÿÇÆÄÿÇÆÄÿÇÆÄÿÇÆÄÿÇÆÄÿÇÆÄÿÇÆÄÿÇÆÄÿÇÆÄÿÇÆÄÿÆÅÃÿÆÅÃÿÆÅÃÿÆÅÃÿÆÅÃÿÅÄÂÿÅÄÂÿÅÄÂÿÅÄÂÿÅÄÂÿÅÄÂÿÅÄÂÿÆÅÃÿÆÅÃÿÆÅÃÿÆÅÃÿÆÅÃÿÇÆÄÿÇÆÄÿÇÆÄÿÇÆÄÿÇÆÄÿÇÆÄÿÇÆÄÿÇÆÄÿÇÆÄÿÇÆÄÿÇÆÄÿÇÆÄÿÇÆÄÿÇÆÄÿÇÆÄÿÇÆÄÿÇÆÄÿÇÆÄÿÇÆÄÿÆÅÃÿÆÅÃÿÆÅÃÿÆÅÃÿÆÅÃÿÇÆÄÿÇÆÄÿÇÆÄÿÇÆÄÿÇÆÄÿÈÇÅÿÈÇÅÿÇÆÄÿÇÆÄÿÇÆÄÿÇÆÄÿÇÆÄÿÆÅÃÿÆÅÃÿÆÅÃÿÆÅÃÿÆÅÃÿÇÆÄÿÇÆÄÿÇÆÄÿÇÆÄÿÇÆÄÿÇÆÄÿÇÆÄÿÇÆÄÿÇÆÄÿÇÆÄÿÇÆÄÿÇÆÄÿÇÆÄÿÇÆÄÿÇÆÄÿÇÆÄÿÇÆÄÿÇÆÄÿÇÆÄÿÇÆÄÿÇÆÄÿÇÆÄÿÇÆÄÿÇÆÄÿÇÆÄÿÇÆÄÿÇÆÄÿÇÆÄÿÇÆÄÿÇÆÄÿÇÆÄÿÇÆÄÿÇÆÄÿÇÆÄÿÇÆÄÿÇÆÄÿÆÅÃÿÆÅÃÿÆÅÃÿÆÅÃÿÆÅÃÿÆÅÃÿÆÅÃÿÆÅÃÿÆÅÃÿÆÅÃÿÆÅÃÿÆÅÃÿÆÅÃÿÆÅÃÿÆÅÃÿÆÅÃÿÆÅÃÿÆÅÃÿÆÅÃÿÆÅÃÿÆÅÃÿÆÅÃÿÆÅÃÿÆÅÃÿÆÅÃÿÆÅÃÿÆÅÃÿÆÅÃÿÆÅÃÿÆÅÃÿÆÅÃÿÆÅÃÿÆÅÃÿÆÅÃÿÆÅÃÿÆÅÃÿÆÅÃÿÆÅÃÿÆÅÃÿÆÅÃÿÆÅÃÿÇÆÄÿÇÆÄÿÇÆÄÿÇÆÄÿÇÆÄÿÇÆÄÿÇÆÄÿÇÆÄÿÇÆÄÿÇÆÄÿÇÆÄÿÇÆÄÿÇÆÄÿÇÆÄÿÇÆÄÿÇÆÄÿÇÆÄÿÇÆÄÿÇÆÄÿÈÇÅÿÈÇÅÿÈÇÅÿÈÇÅÿÈÇÅÿÈÇÅÿÈÇÅÿÈÇÅÿÈÇÅÿÈÇÅÿÈÇÅÿÈÇÅÿÈÇÅÿÈÇÅÿÈÇÅÿÈÇÅÿÈÇÅÿÈÇÅÿÈÇÅÿÈÇÅÿÈÇÅÿÈÇÅÿÈÇÅÿÈÇÅÿÈÇÅÿÈÇÅÿÈÇÅÿÈÇÅÿÈÇÅÿÈÇÅÿÈÇÅÿÈÇÅÿÈÇÅÿÈÇÅÿÈÇÅÿÈÇÅÿÇÆÄÿÇÆÄÿÇÆÄÿÇÆÄÿÇÆÄÿÇÆÄÿÇÆÄÿÇÆÄÿÇÆÄÿÇÆÄÿÇÆÄÿÇÆÄÿÇÆÄÿÇÆÄÿÇÆÄÿÇÆÄÿÇÆÄÿÇÆÄÿÇÆÄÿÇÆÄÿÇÆÄÿÇÆÄÿÈÇÅÿÈÇÅÿÈÇÅÿÈÇÅÿÈÇÅÿÈÇÅÿÈÇÅÿÈÇÅÿÈÇÅÿÈÇÅÿÈÇÅÿÈÇÅÿÈÇÅÿÈÇÅÿÈÇÅÿÈÇÅÿÈÇÅÿÇÆÄÿÇÆÄÿÇÆÄÿÇÆÄÿÇÆÄÿÇÆÄÿÇÆÄÿÇÆÄÿÇÆÄÿÇÆÄÿÇÆÄÿÇÆÄÿÇÆÄÿÇÆÄÿÇÆÄÿÇÆÄÿÇÆÄÿÇÆÄÿÇÆÄÿÇÆÄÿÇÆÄÿÇÆÄÿÇÆÄÿÇÆÄÿÇÆÄÿÇÆÄÿÇÆÄÿÇÆÄÿÆÅÃÿÆÅÃÿÆÅÃÿÆÅÃÿÆÅÃÿÆÅÃÿÆÅÃÿÆÅÃÿÆÅÃÿÆÅÃÿÆÅÃÿÇÆÄÿÈÇÅÿÈÇÅÿÈÇÅÿÈÇÅÿÈÇÅÿÈÇÅÿÈÇÅÿÈÇÅÿÈÇÅÿÈÇÅÿÈÇÅÿÈÇÅÿÈÇÅÿÈÇÅÿÈÇÅÿÈÇÅÿÈÇÅÿÈÇÅÿÈÇÅÿÈÇÅÿÈÇÅÿÈÇÅÿÈÇÅÿÈÇÅÿÇÆÄÿÇÆÄÿÇÆÄÿÇÆÄÿÇÆÄÿÆÅÃÿÆÅÃÿÆÅÃÿÆÅÃÿÆÅÃÿÆÅÃÿÆÅÃÿÅÄÂÿÅÄÂÿÅÄÂÿÅÄÂÿÅÄÂÿÅÄÂÿÅÄÂÿÅÄÂÿÅÄÂÿÅÄÂÿÅÄÂÿÅÄÂÿÅÄÂÿÅÄÂÿÅÄÂÿÅÄÂÿÅÄÂÿÅÄÂÿÅÄÂÿÅÄÂÿÅÄÂÿÅÄÂÿÆÅÃÿÆÅÃÿÆÅÃÿÆÅÃÿÆÅÃÿÅÄÂÿÅÄÂÿÅÄÂÿÅÄÂÿÅÄÂÿÄÃÁÿÄÃÁÿÄÃÁÿÄÃÁÿÄÃÁÿÄÃÁÿÄÃÁÿÄÃÁÿÄÃÁÿÅÄÂÿÅÄÂÿÅÄÂÿÅÄÂÿÅÄÂÿÅÄÂÿÅÄÂÿÅÄÂÿÅÄÂÿÅÄÂÿÅÄÂÿÅÄÂÿÅÄÂÿÅÄÂÿÅÄÂÿÅÄÂÿÅÄÂÿÄÃÁÿÄÃÁÿÄÃÁÿÄÃÁÿÄÃÁÿÄÃÁÿÄÃÁÿÄÃÁÿÄÃÁÿÄÃÁÿÄÃÁÿÄÃÁÿÄÃÁÿÄÃÁÿÄÃÁÿÄÃÁÿÄÃÁÿÄÃÁÿÄÃÁÿÄÃÁÿÄÃÁÿÄÃÁÿÄÃÁÿÄÃÁÿÃÂÀÿÃÂÀÿÃÂÀÿÃÂÀÿÃÂÀÿÄÃÁÿÅÄÂÿÆÅÃÿÆÅÃÿÆÅÃÿÆÅÃÿÆÅÃÿÅÄÂÿÅÄÂÿÅÄÂÿÅÄÂÿÅÄÂÿÅÄÂÿÅÄÂÿÅÄÂÿÅÄÂÿÅÄÂÿÅÄÂÿÅÄÂÿÅÄÂÿÅÄÂÿÅÄÂÿÅÄÂÿÅÄÂÿÅÄÂÿÅÄÂÿÅÄÂÿÅÄÂÿÅÄÂÿÄÃÁÿÄÃÁÿÄÃÁÿÄÃÁÿÄÃÁÿÄÃÁÿÄÃÁÿÄÃÁÿÄÃÁÿÄÃÁÿÄÃÁÿÄÃÁÿÄÃÁÿÄÃÁÿÄÃÁÿÄÃÁÿÄÃÁÿÄÃÁÿÄÃÁÿÄÃÁÿÄÃÁÿÄÃÁÿÄÃÁÿÄÃÁÿÄÃÁÿÄÃÁÿÄÃÁÿÄÃÁÿÅÄÂÿÅÄÂÿÅÄÂÿÅÄÂÿÅÄÂÿÆÅÃÿÆÅÃÿÆÅÃÿÆÅÃÿÆÅÃÿÅÄÂÿÅÄÂÿÅÄÂÿÅÄÂÿÅÄÂÿÅÄÂÿÅÄÂÿÅÄÂÿÅÄÂÿÅÄÂÿÅÄÂÿÅÄÂÿÅÄÂÿÅÄÂÿÅÄÂÿÅÄÂÿÅÄÂÿÅÄÂÿÅÄÂÿÅÄÂÿÅÄÂÿÅÄÂÿÅÄÂÿÅÄÂÿÅÄÂÿÅÄÂÿÅÄÂÿÅÄÂÿÅÄÂÿÅÄÂÿÅÄÂÿÅÄÂÿÅÄÂÿÅÄÂÿÅÄÂÿÅÄÂÿÅÄÂÿÅÄÂÿÅÄÂÿÅÄÂÿÅÄÂÿÅÄÂÿÅÄÂÿÅÄÂÿÅÄÂÿÅÄÂÿÅÄÂÿÅÄÂÿÅÄÂÿÅÄÂÿÅÄÂÿÅÄÂÿÅÄÂÿÅÄÂÿÅÄÂÿÅÄÂÿÅÄÂÿÅÄÂÿÅÄÂÿÅÄÂÿÅÄÂÿÅÄÂÿÅÄÂÿÅÄÂÿÅÄÂÿÅÄÂÿÅÄÂÿÅÄÂÿÅÄÂÿÅÄÂÿÅÄÂÿÅÄÂÿÅÄÂÿÅÄÂÿÅÄÂÿÅÄÂÿÅÄÂÿÅÄÂÿÅÄÂÿÅÄÂÿÅÄÂÿÅÄÂÿÅÄÂÿÅÄÂÿÄÃÁÿÄÃÁÿÄÃÁÿÄÃÁÿÄÃÁÿÃÂÀÿÃÂÀÿÃÂÀÿÃÂÀÿÃÂÀÿÃÂÀÿÃÂÀÿÃÂÀÿÃÂÀÿÃÂÀÿÃÂÀÿÃÂÀÿÃÂÀÿÃÂÀÿÃÂÀÿÃÂÀÿÃÂÀÿÃÂÀÿÃÂÀÿÃÂÀÿÃÂÀÿÃÂÀÿÃÂÀÿÃÂÀÿÃÂÀÿÃÂÀÿÂÁ¿ÿÂÁ¿ÿÂÁ¿ÿÂÁ¿ÿÂÁ¿ÿÂÁ¿ÿÂÁ¿ÿÂÁ¿ÿÁÀ¾ÿÁÀ¾ÿÁÀ¾ÿÁÀ¾ÿÀ¿½ÿÀ¿½ÿÀ¿½ÿÀ¿½ÿÀ¿½ÿÀ¿½ÿÀ¿½ÿÀ¿½ÿ¿¾¼ÿ¿¾¼ÿ¿¾¼ÿ¿¾¼ÿ¿¾¼ÿ¿¾¼ÿ¿¾¼ÿ¿¾¼ÿ¿¾¼ÿ¿¾¼ÿ¿¾¼ÿ¿¾¼ÿ¿¾¼ÿ¿¾¼ÿ¿¾¼ÿ¿¾¼ÿ¿¾¼ÿ¿¾¼ÿ¿¾¼ÿ¿¾¼ÿÀ¿½ÿÁÀ¾ÿÁÀ¾ÿÁÀ¾ÿÁÀ¾ÿÁÀ¾ÿÁÀ¾ÿÁÀ¾ÿÂÁ¿ÿÂÁ¿ÿÂÁ¿ÿÂÁ¿ÿÂÁ¿ÿÃÂÀÿÃÂÀÿÃÂÀÿÃÂÀÿÃÂÀÿÃÂÀÿÃÂÀÿÃÂÀÿÃÂÀÿÃÂÀÿÃÂÀÿÃÂÀÿÃÂÀÿÃÂÀÿÃÂÀÿÃÂÀÿÃÂÀÿÃÂÀÿÃÂÀÿÃÂÀÿÃÂÀÿÃÂÀÿÃÂÀÿÃÂÀÿÂÁ¿ÿÂÁ¿ÿÂÁ¿ÿÂÁ¿ÿÂÁ¿ÿÂÁ¿ÿÂÁ¿ÿÂÁ¿ÿÂÁ¿ÿÂÁ¿ÿÂÁ¿ÿÂÁ¿ÿÂÁ¿ÿÂÁ¿ÿÂÁ¿ÿÂÁ¿ÿÂÁ¿ÿÂÁ¿ÿÂÁ¿ÿÂÁ¿ÿÂÁ¿ÿÂÁ¿ÿÂÁ¿ÿÂÁ¿ÿÂÁ¿ÿÂÁ¿ÿÂÁ¿ÿÂÁ¿ÿÂÁ¿ÿÃÂÀÿÃÂÀÿÃÂÀÿÃÂÀÿÃÂÀÿÄÃÁÿÄÃÁÿÄÃÁÿÄÃÁÿÄÃÁÿÄÃÁÿÄÃÁÿÄÃÁÿÄÃÁÿÄÃÁÿÄÃÁÿÄÃÁÿÄÃÁÿÄÃÁÿÄÃÁÿÄÃÁÿÄÃÁÿÄÃÁÿÄÃÁÿÄÃÁÿÄÃÁÿÄÃÁÿÄÃÁÿÄÃÁÿÃÂÀÿÃÂÀÿÃÂÀÿÃÂÀÿÃÂÀÿÃÂÀÿÃÂÀÿÃÂÀÿÃÂÀÿÃÂÀÿÃÂÀÿÃÂÀÿÃÂÀÿÃÂÀÿÃÂÀÿÃÂÀÿÃÂÀÿÃÂÀÿÃÂÀÿÃÂÀÿÃÂÀÿÃÂÀÿÃÂÀÿÃÂÀÿÃÂÀÿÃÂÀÿÃÂÀÿÃÂÀÿÃÂÀÿÃÂÀÿÃÂÀÿÃÂÀÿÃÂÀÿÃÂÀÿÃÂÀÿÃÂÀÿÃÂÀÿÃÂÀÿÃÂÀÿÃÂÀÿÃÂÀÿÃÂÀÿÃÂÀÿÃÂÀÿÃÂÀÿÂÁ¿ÿÂÁ¿ÿÂÁ¿ÿÂÁ¿ÿÂÁ¿ÿÂÁ¿ÿÂÁ¿ÿÂÁ¿ÿÃÂÀÿÃÂÀÿÃÂÀÿÃÂÀÿÄÃÁÿÄÃÁÿÄÃÁÿÄÃÁÿÄÃÁÿÄÃÁÿÄÃÁÿÄÃÁÿÄÃÁÿÄÃÁÿÄÃÁÿÄÃÁÿÄÃÁÿÄÃÁÿÄÃÁÿÄÃÁÿÄÃÁÿÄÃÁÿÄÃÁÿÄÃÁÿÃÂÀÿÃÂÀÿÃÂÀÿÃÂÀÿÃÂÀÿÃÂÀÿÃÂÀÿÃÂÀÿÃÂÀÿÃÂÀÿÃÂÀÿÃÂÀÿÃÂÀÿÃÂÀÿÃÂÀÿÃÂÀÿÃÂÀÿÃÂÀÿÃÂÀÿÃÂÀÿÃÂÀÿÃÂÀÿÃÂÀÿÃÂÀÿÃÂÀÿÃÂÀÿÃÂÀÿÃÂÀÿÃÂÀÿÃÂÀÿÃÂÀÿÃÂÀÿÃÂÀÿÃÂÀÿÃÂÀÿÃÂÀÿÃÂÀÿÃÂÀÿÂÁ¿ÿÂÁ¿ÿÂÁ¿ÿÂÁ¿ÿÂÁ¿ÿÂÁ¿ÿÂÁ¿ÿÂÁ¿ÿÂÁ¿ÿÂÁ¿ÿÂÁ¿ÿÂÁ¿ÿÂÁ¿ÿÂÁ¿ÿÂÁ¿ÿÂÁ¿ÿÂÁ¿ÿÂÁ¿ÿÂÁ¿ÿÂÁ¿ÿÂÁ¿ÿÂÁ¿ÿÃÂÀÿÃÂÀÿÃÂÀÿÃÂÀÿÃÂÀÿÃÂÀÿÃÂÀÿÃÂÀÿÃÂÀÿÃÂÀÿÃÂÀÿÃÂÀÿÃÂÀÿÃÂÀÿÃÂÀÿÃÂÀÿÃÂÀÿÃÂÀÿÃÂÀÿÃÂÀÿÃÂÀÿÃÂÀÿÃÂÀÿÃÂÀÿÃÂÀÿÃÂÀÿÃÂÀÿÃÂÀÿÃÂÀÿÃÂÀÿÃÂÀÿÃÂÀÿÃÂÀÿÃÂÀÿÃÂÀÿÃÂÀÿÃÂÀÿÃÂÀÿÃÂÀÿÃÂÀÿÃÂÀÿÃÂÀÿÃÂÀÿÃÂÀÿÃÂÀÿÃÂÀÿÃÂÀÿÃÂÀÿÃÂÀÿÃÂÀÿÃÂÀÿÃÂÀÿÃÂÀÿÃÂÀÿÃÂÀÿÂÁ¿ÿÂÁ¿ÿÂÁ¿ÿÂÁ¿ÿÂÁ¿ÿÂÁ¿ÿÂÁ¿ÿÁÀ¾ÿÁÀ¾ÿÁÀ¾ÿÁÀ¾ÿÁÀ¾ÿÀ¿½ÿÀ¿½ÿÀ¿½ÿÀ¿½ÿÀ¿½ÿÀ¿½ÿÀ¿½ÿÀ¿½ÿÀ¿½ÿÀ¿½ÿÁÀ¾ÿÁÀ¾ÿÁÀ¾ÿÁÀ¾ÿÀ¿½ÿÀ¿½ÿÀ¿½ÿÀ¿½ÿÀ¿½ÿ¿¾¼ÿ¿¾¼ÿ¿¾¼ÿ¿¾¼ÿ¿¾¼ÿ¿¾¼ÿ¿¾¼ÿ¿¾¼ÿ¿¾¼ÿÀ¿½ÿÁÀ¾ÿÁÀ¾ÿÁÀ¾ÿÁÀ¾ÿÁÀ¾ÿÁÀ¾ÿÁÀ¾ÿÁÀ¾ÿÁÀ¾ÿÁÀ¾ÿÁÀ¾ÿÁÀ¾ÿÁÀ¾ÿÁÀ¾ÿÁÀ¾ÿÁÀ¾ÿÁÀ¾ÿÀ¿½ÿÀ¿½ÿÀ¿½ÿÀ¿½ÿÀ¿½ÿÀ¿½ÿÀ¿½ÿÀ¿½ÿÀ¿½ÿÀ¿½ÿÀ¿½ÿÀ¿½ÿÀ¿½ÿÀ¿½ÿÀ¿½ÿÀ¿½ÿÀ¿½ÿÀ¿½ÿÀ¿½ÿÀ¿½ÿÁÀ¾ÿÂÁ¿ÿÂÁ¿ÿÂÁ¿ÿÂÁ¿ÿÂÁ¿ÿÁÀ¾ÿÁÀ¾ÿÁÀ¾ÿÁÀ¾ÿÁÀ¾ÿÀ¿½ÿÀ¿½ÿÀ¿½ÿÀ¿½ÿÀ¿½ÿÀ¿½ÿÀ¿½ÿÀ¿½ÿÀ¿½ÿÁÀ¾ÿÁÀ¾ÿÁÀ¾ÿÁÀ¾ÿÁÀ¾ÿÁÀ¾ÿÁÀ¾ÿÁÀ¾ÿÁÀ¾ÿÁÀ¾ÿÁÀ¾ÿÁÀ¾ÿÁÀ¾ÿÁÀ¾ÿÁÀ¾ÿÁÀ¾ÿÁÀ¾ÿÀÀ¾ÿÀÀ¾ÿÀÀ¾ÿ¿¿½ÿ¿¿½ÿ¿¿½ÿ¿¿½ÿ¿¿½ÿ¿¿½ÿ¿¿½ÿ¾¾¼ÿ¾¾¼ÿ¾¾¼ÿ¾¾¼ÿ¾¾¼ÿ¾¾¼ÿ¾¾¼ÿ¾¾¼ÿ¾¾¼ÿ¾¾¼ÿ¾¾¼ÿ¾¾¼ÿ¾¾¼ÿ¾¾¼ÿ¾¾¼ÿ¾¾¼ÿ¾¾¼ÿ¾¾¼ÿ¾¾¼ÿ¾¾¼ÿ¾¾¼ÿ¾¾¼ÿ¾¾¼ÿ¾¾¼ÿ¾¾¼ÿ¾¾¼ÿ¾¾¼ÿ¾¾¼ÿ¾¾¼ÿ¾¾¼ÿ¾¾¼ÿ¿¿½ÿ¿¿½ÿ¿¿½ÿ¿¿½ÿ¿¿½ÿ¿¿½ÿ¿¿½ÿ¿¿½ÿ¿¿½ÿ¿¿½ÿ¿¿½ÿ¿¿½ÿ¿¿½ÿ¿¿½ÿ¿¿½ÿ¿¿½ÿ¿¿½ÿ¿¿½ÿ¿¿½ÿÀÀ¾ÿÀÀ¾ÿÀÀ¾ÿÀÀ¾ÿÀÀ¾ÿÀÀ¾ÿÀÀ¾ÿÀÀ¾ÿÀÀ¾ÿÀÀ¾ÿÀÀ¾ÿÀÀ¾ÿÀÀ¾ÿÀÀ¾ÿÀÀ¾ÿÀÀ¾ÿÀÀ¾ÿÀÀ¾ÿÀÀ¾ÿÀÀ¾ÿÀÀ¾ÿÀÀ¾ÿÀÀ¾ÿÀÀ¾ÿ¿¿½ÿ¿¿½ÿ¿¿½ÿ¿¿½ÿ¿¿½ÿ¾¾¼ÿ¾¾¼ÿ¾¾¼ÿ¾¾¼ÿ¾¾¼ÿ¾¾¼ÿ¾¾¼ÿ¾¾¼ÿ¾¾¼ÿ¾¾¼ÿ¿¿½ÿ¿¿½ÿ¿¿½ÿ¿¿½ÿ¿¿½ÿ¿¿½ÿ¿¿½ÿ¿¿½ÿ¿¿½ÿ¿¿½ÿ¿¿½ÿ¿¿½ÿ¿¿½ÿ¿¿½ÿ¿¿½ÿ¿¿½ÿ¾¾¼ÿ¾¾¼ÿ¾¾¼ÿ¾¾¼ÿ¾¾¼ÿ¾¾¼ÿ¾¾¼ÿ¾¾¼ÿ¾¾¼ÿ¾¾¼ÿ¾¾¼ÿ¾¾¼ÿ¾¾¼ÿ¾¾¼ÿ¾¾¼ÿ¾¾¼ÿ¾¾¼ÿ¾¾¼ÿ¾¾¼ÿ¾¾¼ÿ¾¾¼ÿ¾¾¼ÿ¿¿½ÿ¿¿½ÿ¿¿½ÿ¿¿½ÿ¿¿½ÿ¿¿½ÿ¿¿½ÿ¿¿½ÿ¿¿½ÿ¿¿½ÿ¿¿½ÿ¿¿½ÿ¿¿½ÿ¿¿½ÿ¿¿½ÿ¿¿½ÿ¿¿½ÿ¿¿½ÿ¿¿½ÿÀÀ¾ÿÀÀ¾ÿÀÀ¾ÿÀÀ¾ÿÀÀ¾ÿÀÀ¾ÿÀÀ¾ÿÀÀ¾ÿÀÀ¾ÿÀÀ¾ÿÀÀ¾ÿÀÀ¾ÿÀÀ¾ÿÀÀ¾ÿÀÀ¾ÿÀÀ¾ÿÀÀ¾ÿÀÀ¾ÿÀÀ¾ÿÀÀ¾ÿÀÀ¾ÿÀÀ¾ÿÀÀ¾ÿÀÀ¾ÿÀÀ¾ÿÀÀ¾ÿÀÀ¾ÿÀÀ¾ÿÀÀ¾ÿÀÀ¾ÿÀÀ¾ÿÀÀ¾ÿÀÀ¾ÿÀÀ¾ÿÀÀ¾ÿÀÀ¾ÿÀÀ¾ÿÀÀ¾ÿÀÀ¾ÿÀÀ¾ÿÀÀ¾ÿÀÀ¾ÿÀÀ¾ÿÀÀ¾ÿÀÀ¾ÿÀÀ¾ÿÀÀ¾ÿÀÀ¾ÿÀÀ¾ÿÀÀ¾ÿÀÀ¾ÿÀÀ¾ÿÀÀ¾ÿÀÀ¾ÿÀÀ¾ÿÀÀ¾ÿÀÀ¾ÿÀÀ¾ÿÁÁ¿ÿÁÁ¿ÿÀÀ¾ÿÀÀ¾ÿÀÀ¾ÿÀÀ¾ÿÀÀ¾ÿ¿¿½ÿ¿¿½ÿ¿¿½ÿ¾¾¼ÿ¾¾¼ÿ½½»ÿ½½»ÿ½½»ÿ½½»ÿ½½»ÿ½½»ÿ½½»ÿ¾¾¼ÿ¾¾¼ÿ¾¾¼ÿ¾¾¼ÿ¾¾¼ÿ¾¾¼ÿ¾¾¼ÿ¾¾¼ÿ¾¾¼ÿ¾¾¼ÿ¾¾¼ÿ¾¾¼ÿ¾¾¼ÿ¾¾¼ÿ¾¾¼ÿ¾¾¼ÿ¾¾¼ÿ½½»ÿ½½»ÿ½½»ÿ½½»ÿ½½»ÿ½½»ÿ½½»ÿ½½»ÿ½½»ÿ½½»ÿ½½»ÿ½½»ÿ½½»ÿ½½»ÿ½½»ÿ½½»ÿ½½»ÿ½½»ÿ½½»ÿ½½»ÿ½½»ÿ½½»ÿ¾¾¼ÿ¾¾¼ÿ¾¾¼ÿ¾¾¼ÿ¿¿½ÿ¿¿½ÿ¿¿½ÿ¿¿½ÿ¿¿½ÿ¿¿½ÿ¿¿½ÿ¿¿½ÿÀÀ¾ÿÀÀ¾ÿÀÀ¾ÿÀÀ¾ÿÀÀ¾ÿÀÀ¾ÿÀÀ¾ÿÀÀ¾ÿÀÀ¾ÿÀÀ¾ÿÀÀ¾ÿÀÀ¾ÿÀÀ¾ÿÀÀ¾ÿÀÀ¾ÿÀÀ¾ÿÀÀ¾ÿÀÀ¾ÿÀÀ¾ÿÀÀ¾ÿÀÀ¾ÿÀÀ¾ÿÀÀ¾ÿÀÀ¾ÿ¾¾¼ÿ½½»ÿ½½»ÿ½½»ÿ½½»ÿ½½»ÿ½½»ÿ½½»ÿ½½»ÿ½½»ÿ½½»ÿ½½»ÿ½½»ÿ½½»ÿ½½»ÿ½½»ÿ½½»ÿ½½»ÿ½½»ÿ¼¼ºÿ¼¼ºÿ¼¼ºÿ¼¼ºÿ¼¼ºÿ¼¼ºÿ¼¼ºÿ½½»ÿ½½»ÿ½½»ÿ½½»ÿ½½»ÿ¾¾¼ÿ¾¾¼ÿ¿¿½ÿ¿¿½ÿ¿¿½ÿÀÀ¾ÿÀÀ¾ÿÀÀ¾ÿÀÀ¾ÿÀÀ¾ÿÀÀ¾ÿÀÀ¾ÿÀÀ¾ÿÀÀ¾ÿÀÀ¾ÿÀÀ¾ÿÀÀ¾ÿÀÀ¾ÿÀÀ¾ÿÀÀ¾ÿÀÀ¾ÿÀÀ¾ÿÀÀ¾ÿÀÀ¾ÿÀÀ¾ÿÀÀ¾ÿÀÀ¾ÿÀÀ¾ÿÀÀ¾ÿÀÀ¾ÿÀÀ¾ÿÀÀ¾ÿÀÀ¾ÿÀÀ¾ÿÀÀ¾ÿÀÀ¾ÿÀÀ¾ÿÀÀ¾ÿÀÀ¾ÿÀÀ¾ÿÀÀ¾ÿÀÀ¾ÿÀÀ¾ÿÀÀ¾ÿÀÀ¾ÿÀÀ¾ÿÀÀ¾ÿÀÀ¾ÿÁÁ¿ÿÁÁ¿ÿÁÁ¿ÿÁÁ¿ÿÁÁ¿ÿÀÀ¾ÿÀÀ¾ÿÀÀ¾ÿÀÀ¾ÿ¿¿½ÿ¿¿½ÿ¿¿½ÿ¿¿½ÿ¿¿½ÿ¿¿½ÿ¿¿½ÿ¿¿½ÿ¿¿½ÿ¿¿½ÿÀÀ¾ÿÀÀ¾ÿÀÀ¾ÿÀÀ¾ÿÀÀ¾ÿÀÀ¾ÿÀÀ¾ÿÀÀ¾ÿÀÀ¾ÿÀÀ¾ÿÀÀ¾ÿÀÀ¾ÿÀÀ¾ÿÀÀ¾ÿÀÀ¾ÿÀÀ¾ÿÀÀ¾ÿÀÀ¾ÿÀÀ¾ÿÀÀ¾ÿÀÀ¾ÿÀÀ¾ÿÀÀ¾ÿÀÀ¾ÿÀÀ¾ÿÀÀ¾ÿÀÀ¾ÿÀÀ¾ÿÀÀ¾ÿÀÀ¾ÿÀÀ¾ÿÀÀ¾ÿÀÀ¾ÿÀÀ¾ÿÀÀ¾ÿÀÀ¾ÿ¿¿½ÿ¿¿½ÿ¿¿½ÿ¿¿½ÿ¿¿½ÿ¿¿½ÿ¿¿½ÿ¿¿½ÿ¿¿½ÿ¿¿½ÿ¿¿½ÿ¿¿½ÿ¿¿½ÿ¿¿½ÿ¿¿½ÿ¿¿½ÿ¿¿½ÿ¿¿½ÿ¿¿½ÿ¿¿½ÿ¿¿½ÿ¿¿½ÿÀÀ¾ÿÀÀ¾ÿÀÀ¾ÿÀÀ¾ÿÀÀ¾ÿÀÀ¾ÿÀÀ¾ÿÀÀ¾ÿÀÀ¾ÿÀÀ¾ÿÀÀ¾ÿÀÀ¾ÿÀÀ¾ÿÀÀ¾ÿÀÀ¾ÿÀÀ¾ÿÀÀ¾ÿÀÀ¾ÿÀÀ¾ÿÀÀ¾ÿÀÀ¾ÿÀÀ¾ÿÀÀ¾ÿÀÀ¾ÿÀÀ¾ÿÀÀ¾ÿÀÀ¾ÿÀÀ¾ÿÀÀ¾ÿÀÀ¾ÿÀÀ¾ÿÀÀ¾ÿÀÀ¾ÿÀÀ¾ÿÀÀ¾ÿÀÀ¾ÿÀÀ¾ÿÀÀ¾ÿÀÀ¾ÿÀÀ¾ÿÀÀ¾ÿÀÀ¾ÿÀÀ¾ÿÀÀ¾ÿÀÀ¾ÿÀÀ¾ÿÀÀ¾ÿÀÀ¾ÿÀÀ¾ÿÀÀ¾ÿÀÀ¾ÿÀÀ¾ÿÀÀ¾ÿÀÀ¾ÿÀÀ¾ÿ¿¿½ÿ¿¿½ÿ¿¿½ÿ¿¿½ÿ¿¿½ÿ¿¿½ÿ¿¿½ÿ¿¿½ÿ¿¿½ÿ¿¿½ÿ¿¿½ÿ¿¿½ÿ¿¿½ÿ¿¿½ÿ¿¿½ÿ¿¿½ÿ¿¿½ÿ¿¿½ÿ¿¿½ÿ¿¿½ÿ¿¿½ÿ¿¿½ÿ¿¿½ÿ¿¿½ÿ¿¿½ÿ¿¿½ÿ¿¿½ÿ¿¿½ÿ¿¿½ÿ¿¿½ÿ¿¿½ÿ¿¿½ÿ¿¿½ÿ¿¿½ÿ¿¿½ÿ¿¿½ÿ¿¿½ÿ¿¿½ÿ¾¾¼ÿ¾¾¼ÿ¾¾¼ÿ¾¾¼ÿ¾¾¼ÿ¾¾¼ÿ¾¾¼ÿ¾¾¼ÿ½½»ÿ½½»ÿ½½»ÿ½½»ÿ¼¼ºÿ¼¼ºÿ¼¼ºÿ¼¼ºÿ¼¼ºÿ¼¼ºÿ¼¼ºÿ¼¼ºÿ½½»ÿ¾¾¼ÿ¿¿½ÿ¿¿½ÿ¿¿½ÿ¿¿½ÿ¿¿½ÿ¿¿½ÿ¿¿½ÿ¿¿½ÿ¿¿½ÿ¿¿½ÿ¿¿½ÿ¿¿½ÿ¿¿½ÿ¿¿½ÿ¿¿½ÿ¿¿½ÿ¿¿½ÿ¿¿½ÿ¿¿½ÿ¿¿½ÿ¿¿½ÿ¿¿½ÿ¿¿½ÿ¿¿½ÿ¿¿½ÿ¿¿½ÿÀÀ¾ÿÀÀ¾ÿÀÀ¾ÿÀÀ¾ÿÀÀ¾ÿÁÁ¿ÿÁÁ¿ÿÁÁ¿ÿÁÁ¿ÿÁÁ¿ÿÁÁ¿ÿÁÁ¿ÿÁÁ¿ÿÁÁ¿ÿÁÁ¿ÿÁÁ¿ÿÁÁ¿ÿÁÁ¿ÿÁÁ¿ÿÁÁ¿ÿÁÁ¿ÿÁÁ¿ÿÁÁ¿ÿÁÁ¿ÿÁÁ¿ÿÁÁ¿ÿÁÁ¿ÿÁÁ¿ÿÁÁ¿ÿÁÁ¿ÿÁÁ¿ÿÁÁ¿ÿÁÁ¿ÿÁÁ¿ÿÁÁ¿ÿÁÁ¿ÿÁÁ¿ÿÁÁ¿ÿÁÁ¿ÿÁÁ¿ÿÁÁ¿ÿÁÁ¿ÿÁÁ¿ÿÁÁ¿ÿÁÁ¿ÿÁÁ¿ÿÁÁ¿ÿÁÁ¿ÿÁÁ¿ÿÁÁÀÿÁÁÁÿÂÂÂÿÂÂÂÿÂÂÂÿÂÂÂÿÂÂÂÿÂÂÂÿÂÂÂÿÂÂÂÿÂÂÂÿÂÂÂÿÂÂÂÿÂÂÂÿÂÂÂÿÂÂÂÿÂÂÂÿÂÂÂÿÂÂÂÿÂÂÂÿÂÂÂÿÂÂÂÿÂÂÂÿÂÂÂÿÂÂÂÿÂÂÂÿÂÂÂÿÂÂÂÿÂÂÂÿÂÂÂÿÂÂÂÿÂÂÂÿÂÂÂÿÂÂÂÿÂÂÂÿÂÂÂÿÂÂÂÿÂÂÂÿÂÂÂÿÂÂÂÿÂÂÂÿÂÂÂÿÂÂÂÿÂÂÂÿÂÂÂÿÂÂÂÿÂÂÂÿÂÂÂÿÂÂÂÿÂÂÂÿÂÂÂÿÂÂÂÿÂÂÂÿÂÂÂÿÂÂÂÿÂÂÂÿÂÂÂÿÁÁÁÿÁÁÁÿÁÁÁÿÁÁÁÿÁÁÁÿÁÁÁÿÁÁÁÿÁÁÁÿÁÁÁÿÁÁÁÿÁÁÁÿÁÁÁÿÁÁÁÿÁÁÁÿÁÁÁÿÁÁÁÿÁÁÁÿÁÁÁÿÁÁÁÿÀÀÀÿÀÀÀÿÀÀÀÿ¿¿¿ÿ¿¿¿ÿ¾¾¾ÿ¾¾¾ÿ½½½ÿ½½½ÿ½½½ÿ½½½ÿ½½½ÿ½½½ÿ½½½ÿ½½½ÿ¾¾¾ÿ¾¾¾ÿ¿¿¿ÿ¿¿¿ÿÀÀÀÿÀÀÀÿÁÁÁÿÂÂÂÿÂÂÂÿÂÂÂÿÂÂÂÿÂÂÂÿÂÂÂÿÂÂÂÿÂÂÂÿÂÂÂÿÂÂÂÿÂÂÂÿÂÂÂÿÂÂÂÿÂÂÂÿÂÂÂÿÂÂÂÿÂÂÂÿÁÁÁÿÁÁÁÿÁÁÁÿÁÁÁÿÁÁÁÿÁÁÁÿÁÁÁÿÁÁÁÿÁÁÁÿÁÁÁÿÁÁÁÿÁÁÁÿÁÁÁÿÁÁÁÿÁÁÁÿÁÁÁÿÁÁÁÿÁÁÁÿÁÁÁÿÁÁÁÿÁÁÁÿÁÁÁÿÁÁÁÿÁÁÁÿÀÀÀÿÀÀÀÿ¿¿¿ÿ¿¿¿ÿ¿¿¿ÿ¿¿¿ÿ¿¿¿ÿ¾¾¾ÿ¾¾¾ÿ½½½ÿ½½½ÿ½½½ÿ½½½ÿ½½½ÿ½½½ÿ¾¾¾ÿ¿¿¿ÿ¿¿¿ÿ¿¿¿ÿ¿¿¿ÿ¿¿¿ÿ¿¿¿ÿ¿¿¿ÿ¿¿¿ÿÀÀÀÿÀÀÀÿÀÀÀÿÀÀÀÿÁÁÁÿÁÁÁÿÁÁÁÿÁÁÁÿÁÁÁÿÁÁÁÿÁÁÁÿÁÁÁÿÂÂÂÿÂÂÂÿÂÂÂÿÂÂÂÿÂÂÂÿÂÂÂÿÂÂÂÿÂÂÂÿÂÂÂÿÂÂÂÿÂÂÂÿÂÂÂÿÂÂÂÿÂÂÂÿÂÂÂÿÂÂÂÿÂÂÂÿÂÂÂÿÂÂÂÿÃÃÃÿÃÃÃÿÃÃÃÿÃÃÃÿÃÃÃÿÂÂÂÿÂÂÂÿÂÂÂÿÂÂÂÿÁÁÁÿÁÁÁÿÁÁÁÿÁÁÁÿÁÁÁÿÁÁÁÿÁÁÁÿÁÁÁÿÀÀÀÿ¿¿¿ÿ¿¿¿ÿ¿¿¿ÿ¿¿¿ÿ¿¿¿ÿ¿¿¿ÿ¿¿¿ÿ¿¿¿ÿ¿¿¿ÿ¿¿¿ÿ¿¿¿ÿ¿¿¿ÿ¿¿¿ÿ¿¿¿ÿ¿¿¿ÿ¿¿¿ÿ¿¿¿ÿ¿¿¿ÿ¿¿¿ÿÀÀÀÿÁÁÁÿÁÁÁÿÁÁÁÿÁÁÁÿÁÁÁÿÁÁÁÿÁÁÁÿÁÁÁÿÁÁÁÿÁÁÁÿÁÁÁÿÁÁÁÿÁÁÁÿÁÁÁÿÁÁÁÿÁÁÁÿÁÁÁÿÁÁÁÿÁÁÁÿÁÁÁÿÁÁÁÿÁÁÁÿÁÁÁÿÁÁÁÿÁÁÁÿÁÁÁÿÁÁÁÿÁÁÁÿÁÁÁÿÁÁÁÿÁÁÁÿÁÁÁÿÁÁÁÿÁÁÁÿÁÁÁÿÁÁÁÿÀÁÀÿÀÁÀÿ¿ÁÀÿ¿ÁÀÿ¿ÁÀÿ¿ÁÀÿ¿ÁÀÿ¿ÁÀÿ¿ÁÀÿ¿ÁÀÿ¿ÁÀÿ¿ÁÀÿ¿ÁÀÿ¿ÁÀÿ¿ÁÀÿ¿ÁÀÿ¿ÁÀÿ¿ÁÀÿ¿ÁÀÿ¿ÁÀÿ¿ÁÀÿ¿ÁÀÿÀÂÁÿÀÂÁÿÀÂÁÿÀÂÁÿÀÂÁÿÀÂÁÿÀÂÁÿÀÂÁÿÀÂÁÿÀÂÁÿÀÂÁÿÀÂÁÿÀÂÁÿÀÂÁÿÀÂÁÿÀÂÁÿÀÂÁÿÀÂÁÿÀÂÁÿÀÂÁÿÀÂÁÿÀÂÁÿÀÂÁÿÀÂÁÿÀÂÁÿÀÂÁÿÀÂÁÿÀÂÁÿÀÂÁÿÀÂÁÿÀÂÁÿÀÂÁÿÀÂÁÿÀÂÁÿÀÂÁÿÀÂÁÿÀÂÁÿÀÂÁÿÁÃÂÿÁÃÂÿÁÃÂÿÁÃÂÿÁÃÂÿÁÃÂÿÁÃÂÿÁÃÂÿÁÃÂÿÁÃÂÿÁÃÂÿÁÃÂÿÁÃÂÿÁÃÂÿÁÃÂÿÁÃÂÿÁÃÂÿÁÃÂÿÁÃÂÿÁÃÂÿÁÃÂÿÁÃÂÿÁÃÂÿÁÃÂÿÁÃÂÿÁÃÂÿßàâÿßàâÿßàâÿßàâÿßàâÿßàâÿßàâÿßàâÿßàâÿßàâÿßàâÿßàâÿßàâÿßàâÿßàâÿßàâÿßàâÿßàâÿßàâÿßàâÿßàâÿßàâÿßàâÿßàâÿßàâÿßàâÿßàâÿßàâÿßàâÿßàâÿßàâÿßàâÿßàâÿßàâÿßàâÿßàâÿßàâÿßàâÿßàâÿßàâÿàáãÿàáãÿàáãÿàáãÿßàâÿßàâÿßàâÿßàâÿßàâÿÞßáÿÞßáÿÞßáÿÞßáÿÞßáÿÞßáÿÞßáÿÞßáÿÞßáÿÞßáÿÝÞàÿÝÞàÿÝÞàÿÝÞàÿÝÞàÿÝÞàÿÝÞàÿÝÞàÿÝÞàÿÝÞàÿÝÞàÿÝÞàÿÞßáÿÞßáÿßàâÿßàâÿßàâÿàáãÿàáãÿàáãÿàáãÿàáãÿàáãÿàáãÿàáãÿàáãÿàáãÿàáãÿàáãÿàáãÿàáãÿàáãÿàáãÿàáãÿàáãÿàáãÿßàâÿßàâÿßàâÿßàâÿßàâÿßàâÿßàâÿßàâÿßàâÿßàâÿßàâÿßàâÿßàâÿßàâÿßàâÿßàâÿßàâÿßàâÿßàâÿßàâÿßàâÿßàâÿßàâÿßàâÿßàâÿßàâÿÞßáÿÞßáÿÞßáÿÞßáÿÞßáÿÞßáÿÞßáÿßàâÿßàâÿßàâÿßàâÿßàâÿßàâÿÞßáÿÝÞàÿÝÞàÿÝÞàÿÝÞàÿÝÞàÿÝÞàÿÝÞàÿÝÞàÿÞßáÿÞßáÿÞßáÿÞßáÿÞßáÿßàâÿßàâÿßàâÿßàâÿßàâÿßàâÿßàâÿàáãÿàáãÿàáãÿàáãÿàáãÿàáãÿàáãÿàáãÿàáãÿàáãÿàáãÿàáãÿàáãÿàáãÿàáãÿàáãÿàáãÿàáãÿàáãÿáâäÿáâäÿáâäÿáâäÿáâäÿáâäÿáâäÿáâäÿáâäÿáâäÿáâäÿáâäÿáâäÿáâäÿáâäÿáâäÿáâäÿáâäÿáâäÿâãåÿâãåÿâãåÿâãåÿâãåÿâãåÿâãåÿâãåÿâãåÿâãåÿâãåÿâãåÿâãåÿâãåÿâãåÿâãåÿâãåÿáâäÿáâäÿàáãÿàáãÿàáãÿàáãÿàáãÿßàâÿßàâÿßàâÿßàâÿßàâÿßàâÿßàâÿàáãÿàáãÿàáãÿàáãÿàáãÿáâäÿáâäÿáâäÿáâäÿáâäÿáâäÿáâäÿáâäÿáâäÿáâäÿáâäÿáâäÿáâäÿáâäÿáâäÿáâäÿáâäÿáâäÿáâäÿáâäÿáâäÿáâäÿáâäÿáâäÿáâäÿáâäÿáâäÿáâäÿáâäÿáâäÿáâäÿáâäÿáâäÿáâäÿáâäÿáâäÿáâäÿáâäÿáâäÿááãÿááãÿááãÿááãÿááãÿááãÿááãÿááãÿááãÿááãÿááãÿááãÿááãÿááãÿááãÿááãÿááãÿááãÿááãÿááãÿááãÿââäÿââäÿââäÿââäÿââäÿââäÿââäÿââäÿââäÿââäÿââäÿââäÿââäÿââäÿââäÿââäÿââäÿââäÿââäÿââäÿââäÿââäÿââäÿââäÿââäÿââäÿââäÿââäÿââäÿââäÿââäÿââäÿââäÿââäÿââäÿââäÿââäÿââäÿââäÿââäÿââäÿââäÿââäÿââäÿââäÿââäÿááãÿááãÿááãÿááãÿááãÿááãÿááãÿààâÿààâÿààâÿááâÿááâÿâââÿâââÿâââÿâââÿâââÿáááÿáááÿáááÿáááÿáááÿáááÿáááÿàààÿàààÿàààÿàààÿàààÿàààÿàààÿàààÿàààÿàààÿßßßÿßßßÿÞÞÞÿÞÞÞÿÞÞÞÿÞÞÞÿÞÞÞÿÞÞÞÿÞÞÞÿÞÞÞÿÞÞÞÿÞÞÞÿÞÞÞÿÞÞÞÿÞÞÞÿÞÞÞÿßßßÿßßßÿßßßÿßßßÿßßßÿßßßÿßßßÿßßßÿàààÿàààÿàààÿàààÿáááÿáááÿáááÿáááÿáááÿáááÿáááÿáááÿâââÿâââÿâââÿâââÿáááÿáááÿáááÿáááÿáááÿàààÿàààÿàààÿàààÿàààÿàààÿàààÿàààÿàààÿàààÿàààÿàààÿàààÿàààÿàààÿàààÿàààÿàààÿàààÿàààÿàààÿàààÿàààÿàààÿàààÿàààÿàààÿàààÿàààÿàààÿàààÿàààÿàààÿàààÿàààÿàààÿàààÿàààÿàààÿàààÿàààÿàààÿàààÿàààÿàààÿàààÿàààÿààáÿààâÿààâÿààâÿààâÿààâÿààâÿààâÿààâÿààâÿààâÿààâÿààâÿààâÿààâÿààâÿààâÿààâÿààâÿààâÿááãÿááãÿááãÿááãÿááãÿááãÿááãÿááãÿááãÿááãÿááãÿááãÿááãÿááãÿááãÿááãÿááãÿááãÿááãÿááãÿââäÿââäÿââäÿââäÿââäÿââäÿââäÿââäÿââäÿááãÿááãÿááãÿááãÿááãÿááãÿááãÿááãÿááãÿááãÿááãÿááãÿááãÿááãÿááãÿááãÿááãÿááãÿááãÿááãÿááãÿááãÿááãÿááãÿááãÿááãÿááãÿááâÿááâÿâââÿâââÿâââÿâââÿâââÿâââÿâââÿâââÿâââÿâââÿâââÿâââÿâââÿâââÿâââÿâââÿâââÿáááÿáááÿáááÿáááÿáááÿáááÿáááÿáááÿáááÿáááÿáááÿáááÿáááÿáááÿáááÿáááÿáááÿáááÿáááÿáááÿáááÿâââÿâââÿâââÿâââÿâââÿâââÿâââÿâââÿâââÿâââÿâââÿâââÿâââÿâââÿâââÿâââÿâââÿáááÿáááÿáááÿáááÿáááÿáááÿáááÿáááÿáááÿáááÿáááÿáááÿáááÿáááÿáááÿáááÿáááÿáááÿáááÿàààÿàààÿàààÿàààÿàààÿàààÿàààÿàààÿàààÿàààÿàààÿàààÿàààÿàààÿàààÿàààÿàààÿàààÿàààÿàààÿàààÿàààÿàààÿàààÿàààÿàààÿàààÿàààÿàààÿàààÿàààÿàààÿàààÿàààÿàààÿàààÿàààÿàààÿàààÿàààÿàààÿáááÿáááÿáááÿáááÿáááÿáááÿáááÿáááÿáááÿáááÿáááÿáááÿáááÿáááÿáááÿáááÿáááÿáááÿáááÿâââÿâââÿâââÿâââÿâââÿâââÿâââÿâââÿâââÿâââÿâââÿâââÿâââÿâââÿâââÿâââÿâââÿáááÿàààÿßßßÿßßßÿßßßÿßßßÿßßßÿßßßÿßßßÿßßßÿßßßÿßßßÿßßßÿßßßÿßßßÿßßßÿßßßÿßßßÿßßßÿßßßÿßßßÿàààÿàààÿàààÿàààÿàààÿàààÿàààÿàààÿàààÿàààÿàààÿàààÿàààÿáááÿáááÿâââÿâââÿâââÿãããÿãããÿâââÿâââÿâââÿâââÿâââÿáááÿáááÿáááÿáááÿáááÿáááÿáááÿâââÿâââÿâââÿâââÿâââÿãããÿãããÿãããÿãããÿãããÿãããÿãããÿãããÿãããÿãããÿãããÿãããÿãããÿãããÿãããÿãããÿãããÿãããÿãããÿãããÿãããÿãããÿãããÿãããÿãããÿãããÿãããÿãããÿãããÿãããÿãããÿãããÿãããÿãããÿãããÿãããÿãããÿãããÿâââÿâââÿâââÿâââÿâââÿâââÿâââÿâââÿâââÿâââÿâââÿâââÿâââÿâââÿâââÿâââÿâââÿâââÿâââÿâââÿââãÿââäÿããåÿããåÿããåÿããåÿããåÿããåÿããåÿããåÿããåÿããåÿããåÿããåÿããåÿããåÿããåÿããåÿããåÿââäÿââäÿââäÿââäÿââäÿââäÿââäÿââäÿââäÿââäÿââäÿââäÿââäÿââäÿââäÿââäÿââäÿââäÿââäÿââäÿââäÿââäÿââäÿââäÿââäÿââäÿââäÿââäÿââäÿââäÿââäÿââäÿââäÿââäÿââäÿââäÿââäÿââäÿââäÿââäÿââäÿââäÿââäÿââäÿââäÿââäÿââäÿââäÿââäÿââäÿââäÿââäÿââäÿââäÿââäÿââäÿââäÿââãÿâââÿâââÿâââÿâââÿâââÿâââÿâââÿâââÿâââÿâââÿâââÿâââÿâââÿâââÿâââÿâââÿâââÿâââÿâââÿâââÿâââÿâââÿâââÿâââÿâââÿâââÿâââÿâââÿâââÿâââÿâââÿâââÿâââÿâââÿâââÿâââÿâââÿâââÿáááÿàààÿàààÿàààÿàààÿàààÿàààÿàààÿàààÿàààÿàààÿàààÿàààÿàààÿàààÿàààÿàààÿàààÿàààÿßßßÿßßßÿßßßÿßßßÿßßßÿßßßÿßßßÿßßßÿßßßÿßßßÿßßßÿßßßÿßßßÿßßßÿßßßÿßßßÿßßßÿßßßÿßßßÿßßßÿàààÿáááÿáááÿáááÿáááÿáááÿáááÿáááÿáááÿáááÿáááÿáááÿáááÿáááÿáááÿáááÿáááÿáááÿáááÿáááÿáááÿáááÿáááÿáááÿáááÿáááÿáááÿáááÿáááÿáááÿáááÿáááÿáááÿáááÿáááÿáááÿáááÿáááÿáááÿáááÿáááÿáááÿáááÿáááÿáááÿáááÿáááÿáááÿáááÿáááÿáááÿáááÿáááÿáááÿáááÿáááÿáááÿáááÿáááÿâââÿâââÿâââÿâââÿâââÿâââÿâââÿâââÿâââÿâââÿâââÿâââÿâââÿâââÿâââÿâââÿâââÿâââÿâââÿâââÿâââÿâââÿâââÿâââÿáááÿáááÿáááÿáááÿáááÿàààÿàààÿàààÿàààÿàààÿàààÿàààÿàààÿàààÿàààÿàààÿàààÿàààÿàààÿàààÿàààÿàààÿàààÿàààÿàààÿàààÿàààÿàààÿàààÿàààÿàààÿàààÿàààÿàààÿáááÿáááÿáááÿáááÿáááÿáááÿáááÿáááÿáááÿáááÿáááÿáááÿáááÿáááÿáááÿáááÿáááÿáááÿáááÿáááÿáááÿáááÿáááÿáááÿáááÿáááÿáááÿáááÿáááÿáááÿáááÿáááÿáááÿáááÿáááÿáááÿàààÿßßßÿßßßÿßßßÿßßßÿàààÿàààÿáááÿáááÿâââÿâââÿâââÿáááÿàààÿßßßÿÞÞÞÿÞÞÞÿÝÝÝÿÝÝÝÿÝÝÝÿÝÝÝÿÞÞÞÿÞÞÞÿÞÞÞÿßßßÿßßßÿßßßÿßßßÿßßßÿàààÿàààÿßßßÿßßßÿßßßÿßßßÿßßßÿÞÞÞÿÞÞÞÿÞÞÞÿÞÞÞÿÞÞÞÿÞÞÞÿÞÞÞÿÞÞÞÿÞÞÞÿÝÝÝÿÝÝÝÿÝÝÝÿÝÝÝÿÝÝÝÿÝÝÝÿÝÝÝÿÝÝÝÿÞÞÞÿÞÞÞÿÞÞÞÿÞÞÞÿßßßÿßßßÿßßßÿÞÞÞÿÞÞÞÿÝÝÝÿÝÝÝÿÝÝÝÿÜÜÜÿÜÜÜÿÜÜÜÿÜÜÜÿÜÜÜÿÜÜÜÿÜÜÜÿÜÜÜÿÜÜÜÿÜÜÜÿÜÜÜÿÜÜÜÿÝÝÝÿÝÝÝÿÞÞÞÿÞÞÞÿÞÞÞÿÞÞÞÿÞÞÞÿÞÞÞÿÞÞÞÿßßßÿßßßÿßßßÿßßßÿßßßÿàààÿàààÿàààÿàààÿàààÿßßßÿßßßÿßßßÿßßßÿßßßÿßßßÿßßßÿßßßÿßßßÿßßßÿßßßÿßßßÿßßßÿßßßÿßßßÿßßßÿßßßÿßßßÿßßßÿßßßÿßßßÿßßßÿßßßÿßßßÿßßßÿßßßÿßßßÿßßßÿßßßÿßßßÿßßßÿßßßÿßßßÿßßßÿßßßÿßßßÿßßßÿßßßÿßßßÿßßßÿßßßÿàààÿàààÿàààÿàààÿàààÿàààÿàààÿàààÿàààÿàààÿàààÿàààÿàààÿàààÿàààÿàààÿàààÿàààÿàààÿáááÿáááÿáááÿáááÿáááÿáááÿáááÿáááÿáááÿáááÿáááÿáááÿáááÿáááÿáááÿáááÿáááÿàààÿàààÿàààÿàààÿàààÿàààÿàààÿàààÿàààÿàààÿàààÿàààÿàààÿàààÿàààÿàààÿàààÿàààÿàààÿàààÿàààÿáááÿáááÿáááÿáááÿáááÿàààÿàààÿàààÿàààÿàààÿßßßÿßßßÿßßßÿßßßÿßßßÿßßßÿßßßÿßßßÿßßßÿßßßÿßßßÿßßßÿßßßÿßßßÿßßßÿßßßÿßßßÿßßßÿßßßÿßßßÿßßßÿßßßÿßßßÿßßßÿßßßÿßßßÿßßßÿßßßÿßßßÿßßßÿßßßÿßßßÿßßßÿßßßÿßßßÿßßßÿßßßÿßßßÿßßßÿßßßÿßßßÿßßßÿßßßÿßßßÿßßßÿßßßÿßßßÿàààÿáááÿáááÿáááÿáááÿáááÿáááÿáááÿáááÿáááÿáááÿáááÿáááÿáááÿáááÿáááÿáááÿáááÿáááÿáááÿáááÿáááÿáááÿáááÿáááÿáááÿáááÿáááÿáááÿáááÿáááÿáááÿáááÿáááÿáááÿáááÿáááÿàààÿàààÿàààÿàààÿàààÿàààÿàààÿàààÿàààÿàààÿàààÿàààÿàààÿàààÿàààÿàààÿàààÿàààÿàààÿàßàÿàßàÿáßàÿáßàÿáßàÿáßàÿáßàÿáßàÿáßàÿáßàÿáßàÿáßàÿáßàÿáßàÿáßàÿáßàÿáßàÿáßàÿáßàÿàÞßÿàÞßÿàÞßÿàÞßÿàÞßÿàÞßÿàÞßÿàÞßÿàÞßÿàÞßÿàÞßÿàÞßÿàÞßÿàÞßÿàÞßÿàÞßÿàÞßÿàÞßÿàÞßÿàÞßÿàÞßÿáßàÿâàáÿâàáÿâàáÿâàáÿâàáÿâàáÿâàáÿâàáÿâàáÿâàáÿâàáÿâàáÿâàáÿâàáÿâàáÿâàáÿâàáÿâàáÿâàáÿâàáÿâàáÿâàáÿâàáÿâàáÿâàáÿâàáÿâàáÿâàáÿâàáÿâàáÿâàáÿâàáÿâàáÿâàáÿâàáÿâàáÿâàáÿâàáÿâàáÿâàáÿâàáÿáßàÿáßàÿáßàÿáßàÿáßàÿáßàÿáßàÿáßàÿáßàÿáßàÿáßàÿáßàÿâàáÿâàáÿáßàÿáßàÿáßàÿáßàÿáßàÿáßàÿáßàÿáßàÿáßàÿáßàÿáßàÿáßàÿáßàÿáßàÿáßàÿáßàÿáßàÿáßàÿáßàÿáßàÿáßàÿáßàÿâàáÿâàáÿâàáÿâàáÿáßàÿáßàÿáßàÿáßàÿáßàÿàÞßÿàÞßÿàÞßÿàÞßÿàÞßÿàÞßÿàÞßÿàÞßÿàÞßÿàÞßÿàÞßÿàÞßÿàÞßÿàÞßÿàÞßÿàÞßÿàÞßÿàÞßÿàÞßÿàÞßÿàÞßÿàÞßÿàÞßÿàÞßÿàÞßÿàÞßÿàÞßÿßÞÞÿÞÞÞÿÞÞÞÿÞÞÞÿÞÞÞÿÞÞÞÿÞÞÞÿÞÞÞÿÞÞÞÿÞÞÞÿÞÞÞÿÞÞÞÿÞÞÞÿÞÞÞÿÞÞÞÿÞÞÞÿÞÞÞÿÞÞÞÿÞÞÞÿÞÞÞÿÞÞÞÿßßßÿßßßÿßßßÿßßßÿßßßÿßßßÿßßßÿßßßÿßßßÿßßßÿßßßÿßßßÿßßßÿßßßÿßßßÿßßßÿßßßÿßßßÿßßßÿßßßÿßßßÿßßßÿßßßÿßßßÿßßßÿßßßÿßßßÿßßßÿßßßÿßßßÿßßßÿßßßÿßßßÿßßßÿßßßÿßßßÿÞÞÞÿÞÞÞÿÝÝÝÿÝÝÝÿÝÝÝÿÝÝÝÿÝÝÝÿÝÝÝÿÝÝÝÿÝÝÝÿÝÝÝÿÝÝÝÿÝÝÝÿÝÝÝÿÝÝÝÿÝÝÝÿÝÝÝÿÝÝÝÿÝÝÝÿÝÝÝÿÝÝÝÿÝÝÝÿÝÝÝÿÝÝÝÿÝÝÝÿÝÝÝÿÝÝÝÿÞÞÞÿÞÞÞÿÝÝÝÿÝÝÝÿÝÝÝÿÝÝÝÿÝÝÝÿÝÝÝÿÝÝÝÿÝÝÝÿÝÝÝÿÝÝÝÿÝÝÝÿÝÝÝÿÞÞÞÿÞÞÞÿÞÞÞÿÞÞÞÿÞÞÞÿÞÞÞÿÞÞÞÿÞÞÞÿÞÞÞÿÞÞÞÿÞÞÞÿÞÞÞÿÞÞÞÿÞÞÞÿÞÞÞÿÞÞÞÿÞÞÞÿÞÞÞÿÞÞÞÿÞÞÞÿÞÞÞÿÞÞÞÿÞÞÞÿÞÞÞÿÞÞÞÿÞÞÞÿÞÞÞÿÞÞÞÿÞÞÞÿÞÞÞÿÞÞÞÿÞÞÞÿÞÞÞÿÞÞÞÿÞÞÞÿÞÞÞÿÞÞÞÿÞÞÞÿÞÞÞÿßßßÿßßßÿßßßÿßßßÿÞÞÞÿÞÞÞÿÞÞÞÿÞÞÞÿÞÞÞÿÝÝÝÿÝÝÝÿÝÝÝÿÝÝÝÿÝÝÝÿÝÝÝÿÝÝÝÿÝÝÝÿÝÝÝÿÝÝÝÿÝÝÝÿÝÝÝÿÝÝÝÿÝÝÝÿÝÝÝÿÝÝÝÿÝÝÝÿÝÝÝÿÝÝÝÿÝÝÝÿÝÝÝÿÝÝÝÿÝÝÝÿÝÝÝÿÝÝÝÿÝÝÝÿÝÝÝÿÝÝÝÿÝÝÝÿÝÝÝÿÝÝÝÿÝÝÝÿÝÝÝÿÝÝÝÿÝÝÝÿÝÝÝÿÝÝÝÿÝÝÝÿÝÝÝÿÝÝÝÿÝÝÝÿÝÝÝÿÝÝÝÿÝÝÝÿÝÝÝÿÝÝÝÿÜÜÜÿÜÜÜÿÜÜÜÿÜÜÜÿÜÜÜÿÜÜÜÿÜÜÜÿÝÝÝÿÝÝÝÿÝÝÝÿÝÝÝÿÝÝÝÿÝÝÝÿÝÝÝÿÞÞÞÿÞÞÞÿÞÞÞÿÞÞÞÿÞÞÞÿÞÞÞÿÞÞÞÿßßßÿßßßÿßßßÿßßßÿßßßÿßßßÿßßßÿßßßÿßßßÿßßßÿßßßÿßßßÿßßßÿßßßÿßßßÿßßßÿßßßÿßßßÿßßßÿßßßÿßßßÿßßßÿßßßÿßßßÿßßßÿßßßÿßßßÿßßßÿßßßÿßßßÿßßßÿßßßÿßßßÿßßßÿßßßÿßßßÿßßßÿßßßÿßßßÿàààÿàààÿàààÿàààÿàààÿàààÿàààÿàààÿàààÿàààÿàààÿàààÿàààÿàààÿàààÿàààÿàààÿßßßÿßßßÿßßßÿßßßÿßßßÿßßßÿßßßÿßßßÿßßßÿßßßÿßßßÿßßßÿßßßÿßßßÿßßßÿßßßÿßßßÿßßßÿßßßÿßßßÿßßßÿßßßÿßßßÿßßßÿßßßÿßßßÿßßßÿßßßÿßßßÿßßßÿßßßÿßßßÿßßßÿßßßÿßßßÿßßßÿßßßÿßßßÿßßßÿßßßÿßßßÿßßßÿßßßÿßßßÿßßßÿßßßÿßßßÿßßßÿßßßÿßßßÿßßßÿßßßÿßßßÿßßßÿßßßÿßßßÿßßßÿÞÞÞÿÝÝÝÿÝÝÝÿÝÝÝÿÝÝÝÿÝÝÝÿÝÝÝÿÝÝÝÿÝÝÝÿÝÝÝÿÝÝÝÿÝÝÝÿÝÝÝÿÝÝÝÿÝÝÝÿÝÝÝÿÝÝÝÿÝÝÝÿÝÝÝÿÝÝÝÿÝÝÝÿÝÝÝÿÝÝÝÿÝÝÝÿÝÝÝÿÝÝÝÿÝÝÝÿÝÝÝÿÝÝÝÿÝÝÝÿÝÝÝÿÝÝÝÿÝÝÝÿÝÝÝÿÝÝÝÿÝÝÝÿÝÝÝÿÝÝÝÿÝÝÝÿÝÝÝÿÞÞÞÿßßßÿßßßÿßßßÿßßßÿßßßÿßßßÿßßßÿßßßÿßßßÿßßßÿßßßÿßßßÿßßßÿßßßÿßßßÿßßßÿßßßÿÞÞÞÿÝÝÝÿÝÝÝÿÝÝÝÿÝÝÝÿÞÞÞÿÞÞÞÿÞÞÞÿÞÞÞÿßßßÿßßßÿßßßÿÞÞÞÿÞÞÞÿÞÞÞÿÞÞÞÿÞÞÞÿÝÝÝÿÝÝÝÿÝÝÝÿÝÝÝÿÞÞÞÿÞÞÞÿÞÞÞÿÞÞÞÿÞÞÞÿÞÞÞÿÞÞÞÿÞÞÞÿÞÞÞÿÞÞÞÿÞÞÞÿÞÞÞÿÞÞÞÿÞÞÞÿÞÞÞÿÞÞÞÿÞÞÞÿÝÝÝÿÝÝÝÿÝÝÝÿÝÝÝÿÝÝÝÿÝÝÝÿÝÝÝÿÝÝÝÿÝÝÝÿÝÝÝÿÝÝÝÿÝÝÝÿÝÝÝÿÝÝÝÿÝÝÝÿÝÝÝÿÝÝÝÿÝÝÝÿÝÝÝÿÝÝÝÿÝÝÝÿÝÝÝÿÞÞÞÿÞÞÞÿÞÞÞÿÞÞÞÿÞÞÞÿÞÞÞÿÞÞÞÿÞÞÞÿÞÞÞÿÞÞÞÿÞÞÞÿÞÞÞÿÞÞÞÿÞÞÞÿÞÞÞÿÞÞÞÿÞÞÞÿÞÞÞÿÞÞÞÿÞÞÞÿÞÞÞÿÞÞÞÿÞÞÞÿÞÞÞÿÞÞÞÿÞÞÞÿÞÞÞÿÞÞÞÿÞÞÞÿÞÞÞÿÞÞÞÿÞÞÞÿÞÞÞÿÞÞÞÿÞÞÞÿÞÞÞÿÞÞÞÿÞÞÞÿÞÞÞÿÞÞÞÿÞÞÞÿÞÞÞÿÞÞÞÿÞÞÞÿÞÞÞÿÞÞÞÿÞÞÞÿÞÞÞÿÞÞÞÿÞÞÞÿÞÞÞÿÞÞÞÿÞÞÞÿÞÞÞÿÞÞÞÿÞÞÞÿÞÞÞÿÞÞÞÿÞÞÞÿÞÞÞÿÞÞÞÿÞÞÞÿÞÞÞÿÞÞÞÿÞÞÞÿÞÞÞÿÞÞÞÿÞÞÞÿÞÞÞÿÞÞÞÿÞÞÞÿÞÞÞÿÞÞÞÿÞÞÞÿÞÞÞÿÞÞÞÿÞÞÞÿßßßÿßßßÿßßßÿßßßÿàààÿàààÿàààÿßßßÿßßßÿÞÞÞÿÞÞÞÿÞÞÞÿÝÝÝÿÝÝÝÿÝÝÝÿÝÝÝÿÝÝÝÿÝÝÝÿÝÝÝÿÝÝÝÿÝÝÝÿÞÞÞÿÞÞÞÿÞÞÞÿÞÞÞÿÞÞÞÿßßßÿßßßÿÞÞÞÿÞÞÞÿÞÞÞÿÞÞÞÿÞÞÞÿÝÝÝÿÝÝÝÿÝÝÝÿÝÝÝÿÞÞÞÿßßßÿßßßÿßßßÿßßßÿßßßÿßßßÿßßßÿßßßÿßßßÿßßßÿßßßÿßßßÿßßßÿßßßÿßßßÿßßßÿßßßÿÞÞÞÿÞÞÞÿÞÞÞÿÞÞÞÿÞÞÞÿÞÞÞÿÞÞÞÿÞÞÞÿÞÞÞÿÞÞÞÿÞÞÞÿÞÞÞÿÞÞÞÿÞÞÞÿÞÞÞÿÞÞÞÿÞÞÞÿÞÞÞÿÞÞÞÿÞÞÞÿßßßÿàààÿàààÿàààÿàààÿàààÿàààÿàààÿàààÿàààÿàààÿàààÿàààÿàààÿàààÿàààÿàààÿàààÿàààÿàààÿàààÿàààÿàààÿàààÿàààÿàààÿàààÿàààÿàààÿàààÿàààÿàààÿàààÿàààÿàààÿàààÿàààÿßßßÿßßßÿÞÞÞÿÞÞÞÿÞÞÞÿÞÞÞÿÞÞÞÿÞÞÞÿÞÞÞÿÞÞÞÿÞÞÞÿÞÞÞÿÞÞÞÿÞÞÞÿÞÞÞÿÞÞÞÿÞÞÞÿÞÞÞÿÞÞÞÿÞÞÞÿÝÝÝÿÝÝÝÿÝÝÝÿÝÝÝÿÝÝÝÿÝÝÝÿÝÝÝÿÝÝÝÿÝÝÝÿÝÝÝÿÝÝÝÿÝÝÝÿÝÝÝÿÝÝÝÿÝÝÝÿÝÝÝÿÝÝÝÿÝÝÝÿÝÝÝÿÝÝÝÿÝÝÝÿÞÞÞÿÞÞÞÿÞÞÞÿÞÞÞÿÞÞÞÿÞÞÞÿÞÞÞÿÞÞÞÿÞÞÞÿÞÞÞÿÞÞÞÿÞÞÞÿÞÞÞÿÞÞÞÿÞÞÞÿÞÞÞÿÞÞÞÿÞÞÞÿÞÞÞÿÞÞÞÿÞÞÞÿÞÞÞÿÞÞÞÿÞÞÞÿÞÞÞÿÞÞÞÿÞÞÞÿÞÞÞÿÞÞÞÿÞÞÞÿÞÞÞÿÞÞÞÿÞÞÞÿÞÞÞÿÞÞÞÿÞÞÞÿÞÞÞÿÞÞÞÿÞÞÞÿÞÞÞÿÞÞÞÿÞÞÞÿÞÞÞÿÞÞÞÿÞÞÞÿÞÞÞÿÞÞÞÿÞÞÞÿÞÞÞÿÞÞÞÿÞÞÞÿÞÞÞÿÞÞÞÿÞÞÞÿÞÞÞÿÞÞÞÿÞÞÞÿÞÞÞÿßßßÿßßßÿßßßÿßßßÿßßßÿßßßÿßßßÿßßßÿßßßÿßßßÿßßßÿßßßÿßßßÿßßßÿßßßÿßßßÿßßßÿÞÞÞÿÞÞÞÿÞÞÞÿÞÞÞÿÞÞÞÿÞÞÞÿÞÞÞÿÞÞÞÿÞÞÞÿÞÞÞÿÞÞÞÿÞÞÞÿÞÞÞÿÞÞÞÿÞÞÞÿÞÞÞÿÞÞÞÿÞÞÞÿÞÞÞÿÞÞÞÿÞÞÞÿÞÞÞÿÞÞÞÿÞÞÞÿÞÞÞÿÞÞÞÿÞÞÞÿÞÞÞÿÞÞÞÿÞÞÞÿÞÞÞÿÞÞÞÿÞÞÞÿÞÞÞÿÞÞÞÿÞÞÞÿÞÞÞÿÞÞÞÿÞÞÞÿÞÞÞÿÞÞÞÿÞÞÞÿÞÞÞÿÞÞÞÿÞÞÞÿÞÞÞÿÞÞÞÿÞÞÞÿÞÞÞÿÞÞÞÿÞÞÞÿÞÞÞÿÞÞÞÿÞÞÞÿÞÞÞÿÞÞÞÿÞÞÞÿÞÞÞÿÞÞÞÿÞÞÞÿÞÞÞÿÞÞÞÿÝÝÝÿÝÝÝÿÝÝÝÿÝÝÝÿÝÝÝÿÝÝÝÿÝÝÝÿÜÜÜÿÜÜÜÿÜÜÜÿÜÜÜÿÜÜÜÿÜÜÜÿÜÜÜÿÜÜÜÿÜÜÜÿÜÜÜÿÝÝÝÿÝÝÝÿÝÝÝÿÝÝÝÿÝÝÝÿÝÝÝÿÝÝÝÿÝÝÝÿÝÝÝÿÝÝÝÿÝÝÝÿÝÝÝÿÝÝÝÿÝÝÝÿÝÝÝÿÝÝÝÿÝÝÝÿÜÜÜÿÜÜÜÿÜÜÜÿÜÜÜÿÜÜÜÿÜÜÜÿÜÜÜÿÜÜÜÿÜÜÜÿÜÜÜÿÜÜÜÿÜÜÜÿÜÜÜÿÜÜÜÿÜÜÜÿÜÜÜÿÜÜÜÿÜÜÜÿÜÜÜÿÛÛÛÿÛÛÛÿÛÛÛÿÛÛÛÿÛÛÛÿÛÛÛÿÛÛÛÿÛÛÛÿÛÛÛÿÛÛÛÿÜÜÜÿÜÜÜÿÜÜÜÿÜÜÜÿÜÜÜÿÜÜÜÿÜÜÜÿÝÝÝÿÝÝÝÿÝÝÝÿÝÝÝÿÝÝÝÿÞÞÞÿÞÞÞÿÞÞÞÿÞÞÞÿÞÞÞÿÞÞÞÿÞÞÞÿÝÝÝÿÝÝÝÿÜÜÜÿÜÜÜÿÜÜÜÿÛÛÛÿÛÛÛÿÚÚÚÿÚÚÚÿÚÚÚÿÚÚÚÿÛÛÛÿÜÜÜÿÜÜÜÿÜÜÜÿÜÜÜÿÜÜÜÿÜÜÜÿÜÜÜÿÜÜÜÿÜÜÜÿÜÜÜÿÜÜÜÿÜÜÜÿÜÜÜÿÜÜÜÿÜÜÜÿÜÜÜÿÜÜÜÿÜÜÜÿÜÜÜÿÝÝÝÿÝÝÝÿÝÝÝÿÝÝÝÿÝÝÝÿÜÜÜÿÜÜÜÿÜÜÜÿÜÜÜÿÜÜÜÿÛÛÛÿÛÛÛÿÛÛÛÿÛÛÛÿÛÛÛÿÛÛÛÿÛÛÛÿÚÚÚÿÚÚÚÿÙÙÙÿÙÙÙÿÙÙÙÿÙÙÙÿÙÙÙÿÙÙÙÿÙÙÙÿÙÙÙÿÙÙÙÿÙÙÙÿÙÙÙÿÙÙÙÿÚÚÚÿÚÚÚÿÚÚÚÿÛÛÛÿÛÛÛÿÜÜÜÿÜÜÜÿÝÝÝÿÝÝÝÿÝÝÝÿÜÜÜÿÜÜÜÿÝÝÝÿÝÝÝÿÝÝÝÿÝÝÝÿÝÝÝÿÝÝÝÿÝÝÝÿÜÜÜÿÜÜÜÿÜÜÜÿÜÜÜÿÜÜÜÿÜÜÜÿÜÜÜÿÜÜÜÿÜÜÜÿÜÜÜÿÜÜÜÿÜÜÜÿÜÜÜÿÜÜÜÿÜÜÜÿÝÝÝÿÝÝÝÿÝÝÝÿÝÝÝÿÝÝÝÿÞÞÞÿÞÞÞÿÞÞÞÿÞÞÞÿÞÞÞÿÞÞÞÿÞÞßÿÞÞàÿÞÞàÿÞÞàÿÞÞàÿÞÞàÿÝÝßÿÝÝßÿÝÝßÿÝÝßÿÜÜÞÿÜÜÞÿÜÜÞÿÜÜÞÿÜÜÞÿÜÜÞÿÜÜÞÿÜÜÞÿÜÜÞÿÜÜÞÿÝÝßÿÝÝßÿÝÝßÿÝÝßÿÝÝßÿÝÝßÿÝÝßÿÝÝßÿÝÝßÿÝÝßÿÝÝßÿÝÝßÿÝÝßÿÝÝßÿÝÝßÿÝÝßÿÝÝßÿÜÜÞÿÜÜÞÿÜÜÞÿÜÜÞÿÜÜÞÿÜÜÞÿÜÜÞÿÝÝßÿÝÝßÿÜÜÞÿÜÜÞÿÜÜÞÿÛÛÝÿÛÛÝÿÚÚÜÿÚÚÜÿÚÚÜÿÙÙÛÿÙÙÛÿÙÙÛÿÚÚÜÿÛÛÝÿÛÛÝÿÛÛÝÿÛÛÝÿÛÛÝÿÛÛÝÿÛÛÝÿÛÛÝÿÛÛÝÿÛÛÝÿÛÛÝÿÛÛÝÿÛÛÝÿÛÛÝÿÛÛÝÿÛÛÝÿÛÛÝÿÛÛÝÿÛÛÝÿÛÛÝÿÛÛÝÿÛÛÝÿÛÛÝÿÛÛÝÿÛÛÝÿÛÛÝÿÛÛÝÿÛÛÝÿÛÛÝÿÛÛÝÿÛÛÝÿÛÛÝÿÛÛÝÿÛÛÝÿÛÛÝÿÛÛÝÿÛÛÝÿÛÛÝÿÛÛÝÿÛÛÝÿÛÛÝÿÛÛÝÿÛÛÝÿÛÛÝÿÛÛÝÿÛÛÝÿÜÜÞÿÜÜÞÿÜÜÞÿÜÜÞÿÜÜÞÿÝÝßÿÝÝßÿÝÝßÿÝÝßÿÝÝßÿÝÝßÿÝÝßÿÝÝßÿÝÝßÿÝÝßÿÝÝßÿÝÝßÿÝÝßÿÝÝßÿÝÝßÿÝÝßÿÝÝßÿÝÝßÿÝÝßÿÝÝßÿÝÝßÿÝÝßÿÝÝßÿÝÝßÿÝÝßÿÝÝßÿÝÝßÿÝÝßÿÝÝßÿÝÝßÿÝÝßÿÝÝßÿÝÝßÿÝÝßÿÝÝßÿÝÝßÿÝÝßÿÝÝßÿÝÝßÿÝÝßÿÝÝßÿÝÝßÿÝÝßÿÝÝßÿÝÝßÿÞÞàÿÞÞàÿÞÞàÿÞÞàÿÞÞàÿÞÞàÿÞÞàÿÞÞàÿÞÞàÿÞÞàÿÞÞàÿÞÞàÿÞÞàÿÞÞàÿÞÞàÿÞÞàÿÞÞàÿÞÞàÿÞÞàÿÞÞàÿÞÞàÿÞÞàÿÞÞàÿÞÞàÿÞÞàÿÞÞàÿÞÞàÿÞÞàÿÞÞàÿÞÞàÿÞÞàÿÞÞàÿÞÞàÿÞÞàÿÞÞàÿÞÞàÿÞÞàÿÞÞàÿÞÞàÿÞÞàÿÞÞàÿÞÞàÿÞÞàÿÞÞàÿÞÞàÿÞÞàÿÞÞàÿÞÞàÿÞÞàÿÞÞàÿÞÞàÿÞÞàÿÞÞàÿÞÞàÿÞÞàÿÞÞàÿÞÞàÿÞÞàÿßßáÿßßáÿßßáÿßßáÿßßáÿßßáÿßßáÿßßáÿßßáÿßßáÿßßáÿßßáÿßßáÿßßáÿßßáÿßßáÿßßáÿÞÞàÿÞÞàÿÞÞàÿÞÞàÿÞÞàÿÞÞàÿÞÞàÿÞÞàÿÞÞàÿÞÞàÿÞÞàÿÞÞàÿÞÞàÿÞÞàÿÞÞàÿÞÞàÿÞÞàÿÞÞàÿÞÞàÿÞÞàÿÞÞàÿÞÞàÿÞÞàÿÞÞàÿÞÞàÿÞÞàÿÞÞàÿÞÞàÿÞÞàÿÞÞàÿÞÞàÿÞÞàÿÞÞàÿÞÞàÿÞÞàÿÞÞàÿÞÞàÿÞÞàÿÝÝßÿÝÝßÿÝÝßÿÝÝßÿÝÝßÿÝÝßÿÝÝßÿÝÝßÿÝÝßÿÝÝßÿÝÝßÿÝÝßÿÝÝßÿÝÝßÿÝÝßÿÝÝßÿÝÝßÿÝÝßÿÝÝßÿÝÝßÿÝÝßÿÝÝßÿÝÝßÿÝÝßÿÜÜÞÿÜÜÞÿÜÜÞÿÛÛÝÿÛÛÝÿÛÛÝÿÛÛÝÿÛÛÝÿÛÛÝÿÛÛÝÿÛÛÝÿÛÛÝÿÛÛÝÿÛÛÝÿÛÛÝÿÜÜÞÿÜÜÞÿÝÝßÿÝÝßÿÝÝßÿÝÝßÿÝÝßÿÝÝßÿÝÝßÿÝÝßÿÝÝßÿÝÝßÿÝÝßÿÝÝßÿÝÝßÿÝÝßÿÝÝßÿÝÝßÿÝÝßÿÜÜÞÿÛÛÝÿÛÛÝÿÛÛÝÿÛÛÝÿÛÛÝÿÛÛÝÿÛÛÝÿÛÛÝÿÛÛÝÿÛÛÝÿÛÛÝÿÛÛÝÿÛÛÝÿÛÛÝÿÛÛÝÿÛÛÝÿÛÛÝÿÛÛÝÿÚÚÜÿÚÚÜÿÚÚÜÿÚÚÜÿÚÚÜÿÚÚÜÿÚÚÜÿÚÚÜÿÚÚÜÿÚÚÜÿÚÚÜÿÚÚÜÿÚÚÜÿÚÚÜÿÚÚÜÿÚÚÜÿÚÚÜÿÚÚÜÿÚÚÜÿÚÚÜÿÚÚÜÿÚÚÜÿÛÛÝÿÛÛÝÿÛÛÝÿÛÛÝÿÛÛÝÿÜÜÞÿÜÜÞÿÜÜÞÿÜÜÞÿÝÝßÿÝÝßÿÝÝßÿÝÝßÿÝÝßÿÞÞàÿÞÞàÿÞÞàÿÝÞàÿÝÞàÿÝÞàÿÝÞàÿÝÞàÿÝÞàÿÝÞàÿÝÞàÿÝÞàÿÝÞàÿÝÞàÿÝÞàÿÝÞàÿÝÞàÿÝÞàÿÝÞàÿÝÞàÿÝÞàÿÝÞàÿÝÞàÿÝÞàÿÝÞàÿÝÞàÿÝÞàÿÝÞàÿÝÞàÿÜÝßÿÜÝßÿÜÝßÿÜÝßÿÜÝßÿÛÜÞÿÛÜÞÿÛÜÞÿÛÜÞÿÛÜÞÿÛÜÞÿÛÜÞÿÛÜÞÿÛÜÞÿÛÜÞÿÛÜÞÿÛÜÞÿÛÜÞÿÛÜÞÿÛÜÞÿÛÜÞÿÛÜÞÿÛÜÞÿÛÜÞÿÛÜÞÿÛÜÞÿÛÜÞÿÛÜÞÿÛÜÞÿÛÜÞÿÛÜÞÿÛÜÞÿÜÝßÿÜÝßÿÝÞàÿÝÞàÿÝÞàÿÝÞàÿÝÞàÿÝÞàÿÝÞàÿÝÞàÿÝÞàÿÝÞàÿÝÞàÿÝÞàÿÝÞàÿÝÞàÿÝÞàÿÝÞàÿÝÞàÿÝÞàÿÝÞàÿÝÞàÿÝÞàÿÝÞàÿÝÞàÿÝÞàÿÝÞàÿÝÞàÿÝÞàÿÝÞàÿÝÞàÿÝÞàÿÝÞàÿÝÞàÿÝÞàÿÝÞàÿÝÞàÿÝÞàÿÝÞàÿÝÞàÿÝÞàÿÝÞàÿÝÞàÿÝÞàÿÝÞàÿÝÞàÿÝÞàÿÝÞàÿÝÞàÿÝÞàÿÝÞàÿÝÞàÿÝÞàÿÝÞàÿÝÞàÿÝÞàÿÝÞàÿÝÞàÿÝÞàÿÝÞàÿÝÞàÿÝÞàÿÝÞàÿÝÞàÿÝÞàÿÝÞàÿÝÞàÿÝÞàÿÝÞàÿÝÞàÿÝÞàÿÝÞàÿÝÞàÿÝÞàÿÝÞàÿÝÞàÿÝÞàÿÝÞàÿÞßáÿÞßáÿÞßáÿÞßáÿÞßáÿÞßáÿÞßáÿÞßáÿÞßáÿÞßáÿÞßáÿÞßáÿÞßáÿÞßáÿÞßáÿÞßáÿÞßáÿÝÞàÿÝÞàÿÝÞàÿÝÞàÿÝÞàÿÝÞàÿÝÞàÿÝÞàÿÝÞàÿÝÞàÿÝÞàÿÝÞàÿÝÞàÿÝÞàÿÝÞàÿÝÞàÿÝÞàÿÝÞàÿÝÞàÿÝÞàÿÝÞàÿÝÞàÿÝÞàÿÝÞàÿÝÞàÿÝÞàÿÝÞàÿÝÞàÿÝÞàÿÝÞàÿÝÞàÿÝÞàÿÝÞàÿÝÞàÿÝÞàÿÝÞàÿÝÞàÿÝÞàÿÝÞàÿÜÝßÿÜÝßÿÜÝßÿÜÝßÿÜÝßÿÜÝßÿÜÝßÿÜÝßÿÜÝßÿÜÝßÿÜÝßÿÜÝßÿÜÝßÿÜÝßÿÜÝßÿÜÝßÿÜÝßÿÜÝßÿÜÝßÿÜÝßÿÜÝßÿÜÝßÿÜÝßÿÜÝßÿÜÝßÿÜÝßÿÜÝßÿÜÝßÿÜÝßÿÜÝßÿÜÝßÿÜÝßÿÜÝßÿÜÝßÿÜÝßÿÜÝßÿÜÝßÿÜÝßÿÛÜßÿÛÜßÿÛÜàÿÛÜàÿÛÜàÿÛÜàÿÛÜàÿÛÜàÿÛÜàÿÛÜàÿÛÜàÿÛÜàÿÛÜàÿÛÜàÿÛÜàÿÛÜàÿÛÜàÿÛÜàÿÛÜàÿÛÜàÿÛÜàÿÛÜàÿÛÜàÿÛÜàÿÛÜàÿÛÜàÿÛÜàÿÛÜàÿÛÜàÿÛÜàÿÛÜàÿÛÜàÿÛÜàÿÛÜàÿÛÜàÿÛÜàÿÛÜàÿÛÜàÿÛÜàÿÛÜàÿÛÜàÿÛÜàÿÛÜàÿÛÜàÿÛÜàÿÛÜàÿÛÜàÿÛÜàÿÛÜàÿÛÜàÿÛÜàÿÛÜàÿÛÜàÿÛÜàÿÛÜàÿÛÜàÿÛÜàÿÛÜàÿÛÜàÿÛÜàÿÜÝáÿÜÝáÿÜÝáÿÜÝáÿÜÝáÿÛÜàÿÛÜàÿÛÜàÿÛÜàÿÛÜàÿÚÛßÿÚÛßÿÚÛßÿÚÛßÿÚÛßÿÚÛßÿÚÛßÿÚÛßÿÿÿÿÿÿÿÿÿÿÿÿÿÿÿÿÿÿÿÿÿÿÿÿÿÿÿÿÿÿÿÿÿÿÿÿÿÿÿÿÿÿÿÿÿÿÿÿÿÿÿÿÿÿÿÿÿÿÿÿÿÿÿÿÿÿÿÿÿÿÿÿÿÿÿÿÿÿÿÿÿÿÿÿÿÿÿÿÿÿÿÿÿÿÿÿÿÿÿÿÿÿÿÿÿÿÿÿÿÿÿÿÿÿÿÿÿÿÿÿÿÿÿÿÿÿÿÿÿÿÿÿÿÿÿÿÿÿÿÿÿÿÿÿÿÿÿÿÿÿÿÿÿÿÿÿÿÿÿÿÿÿÿÿÿÿÿÿÿÿÿÿÿÿÿÿÿÿÿÿÿÿÿÿÿÿÿÿÿÿÿÿÿÿÿÿÿÿÿÿÿÿÿÿÿÿÿÿÿÿÿÿÿÿÿÿÿÿÿÿÿÿÿÿÿÿÿÿÿÿÿÿÿÿÿÿÿÿÿÿÿÿÿÿÿÿÿÿÿÿÿÿÿÿÿÿÿÿÿÿÿÿÿÿÿÿÿÿÿÿÿÿÿÿÿÿÿÿÿÿÿÿÿÿÿÿÿÿÿÿÿÿÿÿÿÿÿÿÿÿÿÿÿÿÿÿÿÿÿÿÿÿÿÿÿÿÿÿÿÿÿÿÿÿÿÿÿÿÿÿÿÿÿÿÿÿÿÿÿÿÿÿÿÿÿÿÿÿÿÿÿÿÿÿÿÿÿÿÿÿÿÿÿÿÿÿÿÿÿÓÕÔÿÓÕÔÿÓÕÔÿÓÕÔÿÓÕÔÿÓÕÔÿÓÕÔÿÓÕÔÿÓÕÔÿÓÕÔÿÓÕÔÿÓÕÔÿÓÕÔÿÓÕÔÿÓÕÔÿÓÕÔÿÓÕÔÿÓÕÔÿÓÕÔÿÓÕÔÿÔÖÕÿÔÖÕÿÔÖÕÿÔÖÕÿÔÖÕÿÔÖÕÿÔÖÕÿÔÖÕÿÔÖÕÿÔÖÕÿÔÖÕÿÔÖÕÿÔÖÕÿÔÖÕÿÔÖÕÿÔÖÕÿÔÖÕÿÓÕÔÿÓÔÒÿÓÓÑÿÓÓÑÿÓÓÑÿÓÓÑÿÓÓÑÿÓÓÑÿÓÓÑÿÓÓÑÿÓÓÑÿÓÓÑÿÓÓÑÿÓÓÑÿÓÓÑÿÓÓÑÿÓÓÑÿÓÓÑÿÓÓÑÿÒÒÐÿÑÑÏÿÏÏÍÿÏÏÍÿÏÏÍÿÏÏÍÿÏÏÍÿÏÏÍÿÐÐÎÿÐÐÎÿÐÐÎÿÐÐÎÿÐÐÎÿÐÐÎÿÐÐÎÿÑÑÏÿÑÑÏÿÑÑÏÿÑÑÏÿÑÑÏÿÑÑÏÿÒÒÐÿÓÓÑÿÓÓÑÿÓÓÑÿÓÓÑÿÓÓÑÿÓÓÑÿÓÓÑÿÓÓÑÿÓÓÑÿÓÓÑÿÓÓÑÿÓÓÑÿÓÓÑÿÓÓÑÿÓÓÑÿÓÓÑÿÓÓÑÿÓÓÑÿÓÓÑÿÓÓÑÿÓÓÑÿÓÓÑÿÓÓÑÿÓÓÑÿÓÓÑÿÓÓÑÿÓÓÑÿÓÓÑÿÓÓÑÿÓÓÑÿÓÓÑÿÓÓÑÿÓÓÑÿÓÓÑÿÓÓÑÿÓÓÑÿÓÓÑÿÓÓÑÿÓÓÑÿÓÓÑÿÓÓÑÿÓÓÑÿÓÓÑÿÓÓÑÿÓÓÑÿÓÓÑÿÓÓÑÿÓÓÑÿÓÓÑÿÓÓÑÿÓÓÑÿÓÓÑÿÓÓÑÿÓÓÑÿÓÓÑÿÓÓÑÿÓÓÑÿÓÓÑÿÓÓÑÿÓÓÑÿÓÓÑÿÓÓÑÿÓÓÑÿÓÓÑÿÓÓÑÿÓÓÑÿÓÓÑÿÓÓÑÿÓÓÑÿÓÓÑÿÓÓÑÿÓÓÑÿÓÓÑÿÓÓÑÿÓÓÑÿÓÓÑÿÓÓÑÿÓÓÑÿÓÓÑÿÓÓÑÿÓÓÑÿÓÓÑÿÒÒÐÿÒÒÐÿÒÒÐÿÒÒÐÿÑÑÏÿÑÑÏÿÑÑÏÿÑÑÏÿÑÑÏÿÑÑÏÿÑÑÏÿÑÑÏÿÐÐÎÿÏÏÍÿÏÏÍÿÏÏÍÿÏÏÍÿÏÏÍÿÏÏÍÿÏÏÍÿÏÏÍÿÐÐÎÿÐÐÎÿÐÐÎÿÐÐÎÿÐÐÎÿÑÑÏÿÑÑÏÿÑÑÏÿÑÑÏÿÑÑÏÿÑÑÏÿÑÑÏÿÒÒÐÿÒÒÐÿÒÒÐÿÒÒÐÿÒÒÐÿÒÒÐÿÒÒÐÿÒÒÐÿÒÒÐÿÒÒÐÿÒÒÐÿÒÒÐÿÒÒÐÿÒÒÐÿÒÒÐÿÒÒÐÿÒÒÐÿÑÑÏÿÑÑÏÿÑÑÏÿÑÑÏÿÑÑÏÿÑÑÏÿÑÑÏÿÐÐÎÿÐÐÎÿÐÐÎÿÐÐÎÿÐÐÎÿÏÏÍÿÏÏÍÿÏÏÍÿÏÏÍÿÏÏÍÿÏÏÍÿÏÏÍÿÎÎÌÿÎÎÌÿÍÍËÿÍÍËÿÍÍËÿÍÍËÿÍÍËÿÍÍËÿÍÍËÿÍÍËÿÍÍËÿÍÍËÿÍÍËÿÍÍËÿÍÍËÿÍÍËÿÍÍËÿÍÍËÿÍÍËÿÍÍËÿÍÍËÿÍÍËÿÎÎÌÿÎÎÌÿÎÎÌÿÎÎÌÿÎÎÌÿÎÎÌÿÎÎÌÿÏÏÍÿÏÏÍÿÏÏÍÿÏÏÍÿÏÏÍÿÐÐÎÿÐÐÎÿÐÐÎÿÐÐÎÿÐÐÎÿÐÐÎÿÐÐÎÿÑÑÏÿÑÑÏÿÑÑÏÿÑÑÏÿÑÑÏÿÑÑÏÿÑÑÏÿÑÑÏÿÑÑÏÿÑÑÏÿÑÑÏÿÑÑÏÿÑÑÏÿÑÑÏÿÑÑÏÿÑÑÏÿÑÑÏÿÑÑÏÿÑÑÏÿÑÑÏÿÑÑÏÿÑÑÏÿÑÑÏÿÑÑÏÿÑÑÏÿÑÑÏÿÑÑÏÿÑÑÏÿÑÑÏÿÑÑÏÿÑÑÏÿÑÑÏÿÑÑÏÿÑÑÏÿÑÑÏÿÑÑÏÿÐÐÎÿÐÐÎÿÐÐÎÿÐÐÎÿÐÐÎÿÐÐÎÿÐÐÎÿÐÐÎÿÐÐÎÿÐÐÎÿÐÐÎÿÐÐÎÿÐÐÎÿÐÐÎÿÐÐÎÿÐÐÎÿÐÐÎÿÐÐÎÿÐÐÎÿÏÏÍÿÏÏÍÿÏÏÍÿÏÏÍÿÏÏÍÿÏÏÍÿÏÏÍÿÏÏÍÿÏÏÍÿÏÏÍÿÏÏÍÿÏÏÍÿÏÏÍÿÏÏÍÿÏÏÍÿÏÏÍÿÏÏÍÿÏÏÍÿÏÏÍÿÏÏÍÿÎÎÌÿÍÍËÿÍÍËÿÍÍËÿÍÍËÿÍÍËÿÍÍËÿÍÍËÿÍÍËÿÍÍËÿÍÍËÿÍÍËÿÍÍËÿÍÍËÿÍÍËÿÍÍËÿÍÍËÿÍÍËÿÍÍËÿÍÍËÿÎÎÌÿÏÏÍÿÏÏÍÿÏÏÍÿÏÏÍÿÏÏÍÿÏÏÍÿÏÏÍÿÏÏÍÿÏÏÍÿÏÏÍÿÏÏÍÿÏÏÍÿÏÏÍÿÏÏÍÿÏÏÍÿÏÏÍÿÏÏÍÿÎÎÌÿÎÎÌÿÎÎÌÿÎÎÌÿÎÎÌÿÎÎÌÿÎÎÌÿÎÎÌÿÎÎÌÿÎÎÌÿÎÎÌÿÎÎÌÿÎÎÌÿÎÎÌÿÎÎÌÿÎÎÌÿÎÎÌÿÎÎÌÿÎÎÌÿÍÍËÿÍÍËÿÍÍËÿÍÍËÿÍÍËÿÍÍËÿÍÍËÿÍÍËÿÍÍËÿÍÍËÿÍÍËÿÍÍËÿÍÍËÿÍÍËÿÍÍËÿÍÍËÿÍÍËÿÍÍËÿÍÍËÿÍÍËÿÎÎÌÿÏÏÍÿÐÐÎÿÐÐÎÿÐÐÎÿÐÐÎÿÐÐÎÿÐÐÎÿÐÐÎÿÐÐÎÿÐÐÎÿÐÐÎÿÐÐÎÿÐÐÎÿÐÐÎÿÐÐÎÿÐÐÎÿÐÐÎÿÐÐÎÿÏÏÍÿÏÏÍÿÏÏÍÿÏÏÍÿÏÏÍÿÏÏÍÿÏÏÍÿÏÏÍÿÏÏÍÿÏÏÍÿÏÏÍÿÏÏÍÿÏÏÍÿÏÏÍÿÏÏÍÿÏÏÍÿÏÏÍÿÏÏÍÿÏÏÍÿÎÎÌÿÎÎÌÿÎÎÌÿÎÎÌÿÎÎÌÿÎÎÌÿÎÎÌÿÎÎÌÿÎÎÌÿÎÎÌÿÎÎÌÿÎÎÌÿÎÎÌÿÎÎÌÿÎÎÌÿÎÎÌÿÎÎÌÿÎÎÌÿÎÎÌÿÎÎÌÿÎÎÌÿÎÎÌÿÎÎÌÿÎÎÌÿÎÎÌÿÎÎÌÿÎÎÌÿÎÎÌÿÎÎÌÿÎÎÌÿÎÎÌÿÎÎÌÿÎÎÌÿÎÎÌÿÎÎÌÿÎÎÌÿÎÎÌÿÎÎÌÿÎÎÌÿÎÎÌÿÎÎÌÿÎÎÌÿÎÎÌÿÎÎÌÿÎÎÌÿÎÎÌÿÎÎÌÿÎÎÌÿÎÎÌÿÎÎÌÿÎÎÌÿÎÎÌÿÎÎÌÿÎÎÌÿÎÎÌÿÎÎÌÿÎÎÌÿÎÎÌÿÎÎÌÿÎÎÌÿÎÎÌÿÎÎÌÿÎÎÌÿÎÎÌÿÎÎÌÿÍÍËÿÍÍËÿÍÍËÿÍÍËÿÍÍËÿÌÌÊÿÌÌÊÿÌÌÊÿÌÌÊÿÌÌÊÿÌÌÊÿÌÌÊÿÌÌÊÿÌÌÊÿÌÌÊÿÌÌÊÿÌÌÊÿÌÌÊÿÌÌÊÿËËÉÿËËÉÿËËÉÿËËÉÿËËÉÿÊÊÈÿÊÊÈÿÊÊÈÿÊÊÈÿÊÊÈÿÊÊÈÿÊÊÈÿÊÊÈÿÊÊÈÿÊÊÈÿÊÊÈÿÊÊÈÿÊÊÈÿÊÊÈÿÊÊÈÿÊÊÈÿÊÊÈÿËËÉÿËËÉÿËËÉÿËËÉÿÌÌÊÿÌÌÊÿÌÌÊÿÌÌÊÿÌÌÊÿËËÉÿËËÉÿËËÉÿËËÉÿËËÉÿËËÉÿËËÉÿËËÉÿËËÉÿËËÉÿËËÉÿËËÉÿËËÉÿËËÉÿËËÉÿËËÉÿËËÉÿËËÉÿËËÉÿËËÉÿËËÉÿËËÉÿÌÌÊÿÌÌÊÿÌÌÊÿÌÌÊÿÌÌÊÿÌÌÊÿÌÌÊÿÌÌÊÿÌÌÊÿÌÌÊÿÌÌÊÿÌÌÊÿÌÌÊÿÌÌÊÿÌÌÊÿÌÌÊÿÌÌÊÿÌÌÊÿÌÌÊÿÌÌÊÿÌÌÊÿÌÌÊÿÌÌÊÿÌÌÊÿÌÌÊÿÌÌÊÿÌÌÊÿÌÌÊÿÌÌÊÿÌÌÊÿÌÌÊÿÌÌÊÿÌÌÊÿÌÌÊÿÌÌÊÿÌÌÊÿÌÌÊÿÌÌÊÿÍÍËÿÍÍËÿÍÍËÿÍÍËÿÍÍËÿÌÌÊÿÌÌÊÿÌÌÊÿÌÌÊÿÌÌÊÿËËÉÿËËÉÿËËÉÿËËÉÿËËÉÿËËÉÿËËÉÿËËÉÿËËÉÿËËÉÿËËÉÿËËÉÿËËÉÿËËÉÿËËÉÿËËÉÿËËÉÿËËÉÿËËÉÿËËÉÿËËÉÿËËÉÿËËÉÿËËÉÿËËÉÿËËÉÿËËÉÿËËÉÿËËÉÿËËÉÿËËÉÿËËÉÿËËÉÿÊÊÈÿÊÊÈÿÊÊÈÿÊÊÈÿÊÊÈÿÉÉÇÿÉÉÇÿÉÉÇÿÉÉÇÿÉÉÇÿÉÉÇÿÉÉÇÿÉÉÇÿÉÉÇÿÊÉÇÿËÊÈÿËÊÈÿËÊÈÿËÊÈÿËÊÈÿÊÉÇÿÊÉÇÿÊÉÇÿÊÉÇÿÉÈÆÿÉÈÆÿÉÈÆÿÉÈÆÿÉÈÆÿÉÈÆÿÉÈÆÿÉÈÆÿÈÇÅÿÈÇÅÿÈÇÅÿÈÇÅÿÈÇÅÿÈÇÅÿÈÇÅÿÈÇÅÿÈÇÅÿÈÇÅÿÈÇÅÿÈÇÅÿÈÇÅÿÈÇÅÿÈÇÅÿÈÇÅÿÈÇÅÿÈÇÅÿÈÇÅÿÇÆÄÿÆÅÃÿÆÅÃÿÆÅÃÿÆÅÃÿÆÅÃÿÆÅÃÿÇÆÄÿÇÆÄÿÇÆÄÿÇÆÄÿÇÆÄÿÇÆÄÿÇÆÄÿÈÇÅÿÈÇÅÿÈÇÅÿÈÇÅÿÈÇÅÿÈÇÅÿÈÇÅÿÈÇÅÿÈÇÅÿÈÇÅÿÈÇÅÿÈÇÅÿÇÆÄÿÇÆÄÿÇÆÄÿÇÆÄÿÇÆÄÿÇÆÄÿÇÆÄÿÈÇÅÿÈÇÅÿÈÇÅÿÈÇÅÿÈÇÅÿÉÈÆÿÉÈÆÿÉÈÆÿÊÉÇÿÊÉÇÿÊÉÇÿÊÉÇÿÊÉÇÿÊÉÇÿÊÉÇÿËÊÈÿËÊÈÿËÊÈÿËÊÈÿËÊÈÿÌËÉÿÌËÉÿÌËÉÿÌËÉÿËÊÈÿËÊÈÿËÊÈÿËÊÈÿËÊÈÿËÊÈÿËÊÈÿËÊÈÿËÊÈÿËÊÈÿËÊÈÿËÊÈÿËÊÈÿËÊÈÿËÊÈÿËÊÈÿËÊÈÿËÊÈÿËÊÈÿËÊÈÿÊÉÇÿÊÉÇÿÊÉÇÿÊÉÇÿÊÉÇÿÊÉÇÿÊÉÇÿÊÉÇÿÊÉÇÿÊÉÇÿÊÉÇÿÊÉÇÿÊÉÇÿÊÉÇÿÊÉÇÿÊÉÇÿÊÉÇÿÊÉÇÿÊÉÇÿÉÈÆÿÉÈÆÿÉÈÆÿÉÈÆÿÉÈÆÿÉÈÆÿÉÈÆÿÉÈÆÿÉÈÆÿÉÈÆÿÉÈÆÿÉÈÆÿÉÈÆÿÉÈÆÿÉÈÆÿÉÈÆÿÉÈÆÿÉÈÆÿÉÈÆÿÉÈÆÿÉÈÆÿÉÈÆÿÉÈÆÿÉÈÆÿÉÈÆÿÉÈÆÿÉÈÆÿÉÈÆÿÉÈÆÿÉÈÆÿÉÈÆÿÉÈÆÿÉÈÆÿÉÈÆÿÉÈÆÿÉÈÆÿÉÈÆÿÉÈÆÿÉÈÆÿÉÈÆÿÉÈÆÿÉÈÆÿÉÈÆÿÉÈÆÿÉÈÆÿÉÈÆÿÉÈÆÿÉÈÆÿÉÈÆÿÉÈÆÿÉÈÆÿÉÈÆÿÉÈÆÿÉÈÆÿÉÈÆÿÉÈÆÿÉÈÆÿÉÈÆÿÉÈÆÿÉÈÆÿÉÈÆÿÉÈÆÿÉÈÆÿÉÈÆÿÉÈÆÿÉÈÆÿÉÈÆÿÉÈÆÿÉÈÆÿÉÈÆÿÉÈÆÿÉÈÆÿÉÈÆÿÉÈÆÿÉÈÆÿÉÈÆÿÉÈÆÿÉÈÆÿÉÈÆÿÉÈÆÿÉÈÆÿÉÈÆÿÉÈÆÿÉÈÆÿÉÈÆÿÉÈÆÿÉÈÆÿÉÈÆÿÉÈÆÿÉÈÆÿÉÈÆÿÉÈÆÿÉÈÆÿÉÈÆÿÉÈÆÿÉÈÆÿÈÇÅÿÈÇÅÿÈÇÅÿÈÇÅÿÈÇÅÿÈÇÅÿÈÇÅÿÈÇÅÿÈÇÅÿÈÇÅÿÈÇÅÿÈÇÅÿÈÇÅÿÈÇÅÿÈÇÅÿÈÇÅÿÈÇÅÿÈÇÅÿÈÇÅÿÈÇÅÿÈÇÅÿÈÇÅÿÉÈÆÿÉÈÆÿÉÈÆÿÉÈÆÿÊÉÇÿÊÉÇÿÊÉÇÿÊÉÇÿÊÉÇÿÊÉÇÿÊÉÇÿÊÉÇÿËÊÈÿËÊÈÿËÊÈÿËÊÈÿÊÉÇÿÊÉÇÿÉÈÆÿÉÈÆÿÉÈÆÿÉÈÆÿÉÈÆÿÉÈÆÿÉÈÆÿÉÈÆÿÉÈÆÿÉÈÆÿÉÈÆÿÉÈÆÿÉÈÆÿÉÈÆÿÉÈÆÿÉÈÆÿÉÈÆÿÉÈÆÿÉÈÆÿÉÈÆÿÉÈÆÿÉÈÆÿÉÈÆÿÉÈÆÿÉÈÆÿÈÇÅÿÈÇÅÿÈÇÅÿÈÇÅÿÈÇÅÿÇÆÄÿÇÆÄÿÇÆÄÿÇÆÄÿÇÆÄÿÇÆÄÿÇÆÄÿÇÆÄÿÇÆÄÿÇÆÄÿÇÆÄÿÇÆÄÿÇÆÄÿÇÆÄÿÇÆÄÿÇÆÄÿÇÆÄÿÇÆÄÿÇÆÄÿÇÆÄÿÇÆÄÿÇÆÄÿÇÆÄÿÇÆÄÿÇÆÄÿÇÆÄÿÇÆÄÿÇÆÄÿÆÅÃÿÆÅÃÿÆÅÃÿÆÅÃÿÆÅÃÿÅÄÂÿÅÄÂÿÅÄÂÿÅÄÂÿÅÄÂÿÅÄÂÿÅÄÂÿÆÅÃÿÆÅÃÿÆÅÃÿÆÅÃÿÆÅÃÿÇÆÄÿÇÆÄÿÇÆÄÿÇÆÄÿÇÆÄÿÇÆÄÿÇÆÄÿÇÆÄÿÇÆÄÿÇÆÄÿÇÆÄÿÇÆÄÿÇÆÄÿÇÆÄÿÇÆÄÿÇÆÄÿÇÆÄÿÇÆÄÿÇÆÄÿÆÅÃÿÆÅÃÿÆÅÃÿÆÅÃÿÆÅÃÿÇÆÄÿÇÆÄÿÇÆÄÿÇÆÄÿÇÆÄÿÈÇÅÿÈÇÅÿÇÆÄÿÇÆÄÿÇÆÄÿÇÆÄÿÇÆÄÿÆÅÃÿÆÅÃÿÆÅÃÿÆÅÃÿÆÅÃÿÇÆÄÿÇÆÄÿÇÆÄÿÇÆÄÿÇÆÄÿÇÆÄÿÇÆÄÿÇÆÄÿÇÆÄÿÇÆÄÿÇÆÄÿÇÆÄÿÇÆÄÿÇÆÄÿÇÆÄÿÇÆÄÿÇÆÄÿÇÆÄÿÇÆÄÿÇÆÄÿÇÆÄÿÇÆÄÿÇÆÄÿÇÆÄÿÇÆÄÿÇÆÄÿÇÆÄÿÇÆÄÿÇÆÄÿÇÆÄÿÇÆÄÿÇÆÄÿÇÆÄÿÇÆÄÿÇÆÄÿÇÆÄÿÆÅÃÿÆÅÃÿÆÅÃÿÆÅÃÿÆÅÃÿÆÅÃÿÆÅÃÿÆÅÃÿÆÅÃÿÆÅÃÿÆÅÃÿÆÅÃÿÆÅÃÿÆÅÃÿÆÅÃÿÆÅÃÿÆÅÃÿÆÅÃÿÆÅÃÿÆÅÃÿÆÅÃÿÆÅÃÿÆÅÃÿÆÅÃÿÆÅÃÿÆÅÃÿÆÅÃÿÆÅÃÿÆÅÃÿÆÅÃÿÆÅÃÿÆÅÃÿÆÅÃÿÆÅÃÿÆÅÃÿÆÅÃÿÆÅÃÿÆÅÃÿÆÅÃÿÆÅÃÿÆÅÃÿÇÆÄÿÇÆÄÿÇÆÄÿÇÆÄÿÇÆÄÿÇÆÄÿÇÆÄÿÇÆÄÿÇÆÄÿÇÆÄÿÇÆÄÿÇÆÄÿÇÆÄÿÇÆÄÿÇÆÄÿÇÆÄÿÇÆÄÿÇÆÄÿÇÆÄÿÈÇÅÿÈÇÅÿÈÇÅÿÈÇÅÿÈÇÅÿÈÇÅÿÈÇÅÿÈÇÅÿÈÇÅÿÈÇÅÿÈÇÅÿÈÇÅÿÈÇÅÿÈÇÅÿÈÇÅÿÈÇÅÿÈÇÅÿÈÇÅÿÈÇÅÿÈÇÅÿÈÇÅÿÈÇÅÿÈÇÅÿÈÇÅÿÈÇÅÿÈÇÅÿÈÇÅÿÈÇÅÿÈÇÅÿÈÇÅÿÈÇÅÿÈÇÅÿÈÇÅÿÈÇÅÿÈÇÅÿÈÇÅÿÇÆÄÿÇÆÄÿÇÆÄÿÇÆÄÿÇÆÄÿÇÆÄÿÇÆÄÿÇÆÄÿÇÆÄÿÇÆÄÿÇÆÄÿÇÆÄÿÇÆÄÿÇÆÄÿÇÆÄÿÇÆÄÿÇÆÄÿÇÆÄÿÇÆÄÿÇÆÄÿÇÆÄÿÇÆÄÿÈÇÅÿÈÇÅÿÈÇÅÿÈÇÅÿÈÇÅÿÈÇÅÿÈÇÅÿÈÇÅÿÈÇÅÿÈÇÅÿÈÇÅÿÈÇÅÿÈÇÅÿÈÇÅÿÈÇÅÿÈÇÅÿÈÇÅÿÇÆÄÿÇÆÄÿÇÆÄÿÇÆÄÿÇÆÄÿÇÆÄÿÇÆÄÿÇÆÄÿÇÆÄÿÇÆÄÿÇÆÄÿÇÆÄÿÇÆÄÿÇÆÄÿÇÆÄÿÇÆÄÿÇÆÄÿÇÆÄÿÇÆÄÿÇÆÄÿÇÆÄÿÇÆÄÿÇÆÄÿÇÆÄÿÇÆÄÿÇÆÄÿÇÆÄÿÇÆÄÿÆÅÃÿÆÅÃÿÆÅÃÿÆÅÃÿÆÅÃÿÆÅÃÿÆÅÃÿÆÅÃÿÆÅÃÿÆÅÃÿÆÅÃÿÇÆÄÿÈÇÅÿÈÇÅÿÈÇÅÿÈÇÅÿÈÇÅÿÈÇÅÿÈÇÅÿÈÇÅÿÈÇÅÿÈÇÅÿÈÇÅÿÈÇÅÿÈÇÅÿÈÇÅÿÈÇÅÿÈÇÅÿÈÇÅÿÈÇÅÿÈÇÅÿÈÇÅÿÈÇÅÿÈÇÅÿÈÇÅÿÈÇÅÿÇÆÄÿÇÆÄÿÇÆÄÿÇÆÄÿÇÆÄÿÆÅÃÿÆÅÃÿÆÅÃÿÆÅÃÿÆÅÃÿÆÅÃÿÆÅÃÿÅÄÂÿÅÄÂÿÅÄÂÿÅÄÂÿÅÄÂÿÅÄÂÿÅÄÂÿÅÄÂÿÅÄÂÿÅÄÂÿÅÄÂÿÅÄÂÿÅÄÂÿÅÄÂÿÅÄÂÿÅÄÂÿÅÄÂÿÅÄÂÿÅÄÂÿÅÄÂÿÅÄÂÿÅÄÂÿÆÅÃÿÆÅÃÿÆÅÃÿÆÅÃÿÆÅÃÿÅÄÂÿÅÄÂÿÅÄÂÿÅÄÂÿÅÄÂÿÄÃÁÿÄÃÁÿÄÃÁÿÄÃÁÿÄÃÁÿÄÃÁÿÄÃÁÿÄÃÁÿÄÃÁÿÅÄÂÿÅÄÂÿÅÄÂÿÅÄÂÿÅÄÂÿÅÄÂÿÅÄÂÿÅÄÂÿÅÄÂÿÅÄÂÿÅÄÂÿÅÄÂÿÅÄÂÿÅÄÂÿÅÄÂÿÅÄÂÿÅÄÂÿÄÃÁÿÄÃÁÿÄÃÁÿÄÃÁÿÄÃÁÿÄÃÁÿÄÃÁÿÄÃÁÿÄÃÁÿÄÃÁÿÄÃÁÿÄÃÁÿÄÃÁÿÄÃÁÿÄÃÁÿÄÃÁÿÄÃÁÿÄÃÁÿÄÃÁÿÄÃÁÿÄÃÁÿÄÃÁÿÄÃÁÿÄÃÁÿÃÂÀÿÃÂÀÿÃÂÀÿÃÂÀÿÃÂÀÿÄÃÁÿÅÄÂÿÆÅÃÿÆÅÃÿÆÅÃÿÆÅÃÿÆÅÃÿÅÄÂÿÅÄÂÿÅÄÂÿÅÄÂÿÅÄÂÿÅÄÂÿÅÄÂÿÅÄÂÿÅÄÂÿÅÄÂÿÅÄÂÿÅÄÂÿÅÄÂÿÅÄÂÿÅÄÂÿÅÄÂÿÅÄÂÿÅÄÂÿÅÄÂÿÅÄÂÿÅÄÂÿÅÄÂÿÄÃÁÿÄÃÁÿÄÃÁÿÄÃÁÿÄÃÁÿÄÃÁÿÄÃÁÿÄÃÁÿÄÃÁÿÄÃÁÿÄÃÁÿÄÃÁÿÄÃÁÿÄÃÁÿÄÃÁÿÄÃÁÿÄÃÁÿÄÃÁÿÄÃÁÿÄÃÁÿÄÃÁÿÄÃÁÿÄÃÁÿÄÃÁÿÄÃÁÿÄÃÁÿÄÃÁÿÄÃÁÿÅÄÂÿÅÄÂÿÅÄÂÿÅÄÂÿÅÄÂÿÆÅÃÿÆÅÃÿÆÅÃÿÆÅÃÿÆÅÃÿÅÄÂÿÅÄÂÿÅÄÂÿÅÄÂÿÅÄÂÿÅÄÂÿÅÄÂÿÅÄÂÿÅÄÂÿÅÄÂÿÅÄÂÿÅÄÂÿÅÄÂÿÅÄÂÿÅÄÂÿÅÄÂÿÅÄÂÿÅÄÂÿÅÄÂÿÅÄÂÿÅÄÂÿÅÄÂÿÅÄÂÿÅÄÂÿÅÄÂÿÅÄÂÿÅÄÂÿÅÄÂÿÅÄÂÿÅÄÂÿÅÄÂÿÅÄÂÿÅÄÂÿÅÄÂÿÅÄÂÿÅÄÂÿÅÄÂÿÅÄÂÿÅÄÂÿÅÄÂÿÅÄÂÿÅÄÂÿÅÄÂÿÅÄÂÿÅÄÂÿÅÄÂÿÅÄÂÿÅÄÂÿÅÄÂÿÅÄÂÿÅÄÂÿÅÄÂÿÅÄÂÿÅÄÂÿÅÄÂÿÅÄÂÿÅÄÂÿÅÄÂÿÅÄÂÿÅÄÂÿÅÄÂÿÅÄÂÿÅÄÂÿÅÄÂÿÅÄÂÿÅÄÂÿÅÄÂÿÅÄÂÿÅÄÂÿÅÄÂÿÅÄÂÿÅÄÂÿÅÄÂÿÅÄÂÿÅÄÂÿÅÄÂÿÅÄÂÿÅÄÂÿÅÄÂÿÅÄÂÿÅÄÂÿÅÄÂÿÅÄÂÿÅÄÂÿÄÃÁÿÄÃÁÿÄÃÁÿÄÃÁÿÄÃÁÿÃÂÀÿÃÂÀÿÃÂÀÿÃÂÀÿÃÂÀÿÃÂÀÿÃÂÀÿÃÂÀÿÃÂÀÿÃÂÀÿÃÂÀÿÃÂÀÿÃÂÀÿÃÂÀÿÃÂÀÿÃÂÀÿÃÂÀÿÃÂÀÿÃÂÀÿÃÂÀÿÃÂÀÿÃÂÀÿÃÂÀÿÃÂÀÿÃÂÀÿÃÂÀÿÂÁ¿ÿÂÁ¿ÿÂÁ¿ÿÂÁ¿ÿÂÁ¿ÿÂÁ¿ÿÂÁ¿ÿÂÁ¿ÿÁÀ¾ÿÁÀ¾ÿÁÀ¾ÿÁÀ¾ÿÀ¿½ÿÀ¿½ÿÀ¿½ÿÀ¿½ÿÀ¿½ÿÀ¿½ÿÀ¿½ÿÀ¿½ÿ¿¾¼ÿ¿¾¼ÿ¿¾¼ÿ¿¾¼ÿ¿¾¼ÿ¿¾¼ÿ¿¾¼ÿ¿¾¼ÿ¿¾¼ÿ¿¾¼ÿ¿¾¼ÿ¿¾¼ÿ¿¾¼ÿ¿¾¼ÿ¿¾¼ÿ¿¾¼ÿ¿¾¼ÿ¿¾¼ÿ¿¾¼ÿ¿¾¼ÿÀ¿½ÿÁÀ¾ÿÁÀ¾ÿÁÀ¾ÿÁÀ¾ÿÁÀ¾ÿÁÀ¾ÿÁÀ¾ÿÂÁ¿ÿÂÁ¿ÿÂÁ¿ÿÂÁ¿ÿÂÁ¿ÿÃÂÀÿÃÂÀÿÃÂÀÿÃÂÀÿÃÂÀÿÃÂÀÿÃÂÀÿÃÂÀÿÃÂÀÿÃÂÀÿÃÂÀÿÃÂÀÿÃÂÀÿÃÂÀÿÃÂÀÿÃÂÀÿÃÂÀÿÃÂÀÿÃÂÀÿÃÂÀÿÃÂÀÿÃÂÀÿÃÂÀÿÃÂÀÿÂÁ¿ÿÂÁ¿ÿÂÁ¿ÿÂÁ¿ÿÂÁ¿ÿÂÁ¿ÿÂÁ¿ÿÂÁ¿ÿÂÁ¿ÿÂÁ¿ÿÂÁ¿ÿÂÁ¿ÿÂÁ¿ÿÂÁ¿ÿÂÁ¿ÿÂÁ¿ÿÂÁ¿ÿÂÁ¿ÿÂÁ¿ÿÂÁ¿ÿÂÁ¿ÿÂÁ¿ÿÂÁ¿ÿÂÁ¿ÿÂÁ¿ÿÂÁ¿ÿÂÁ¿ÿÂÁ¿ÿÂÁ¿ÿÃÂÀÿÃÂÀÿÃÂÀÿÃÂÀÿÃÂÀÿÄÃÁÿÄÃÁÿÄÃÁÿÄÃÁÿÄÃÁÿÄÃÁÿÄÃÁÿÄÃÁÿÄÃÁÿÄÃÁÿÄÃÁÿÄÃÁÿÄÃÁÿÄÃÁÿÄÃÁÿÄÃÁÿÄÃÁÿÄÃÁÿÄÃÁÿÄÃÁÿÄÃÁÿÄÃÁÿÄÃÁÿÄÃÁÿÃÂÀÿÃÂÀÿÃÂÀÿÃÂÀÿÃÂÀÿÃÂÀÿÃÂÀÿÃÂÀÿÃÂÀÿÃÂÀÿÃÂÀÿÃÂÀÿÃÂÀÿÃÂÀÿÃÂÀÿÃÂÀÿÃÂÀÿÃÂÀÿÃÂÀÿÃÂÀÿÃÂÀÿÃÂÀÿÃÂÀÿÃÂÀÿÃÂÀÿÃÂÀÿÃÂÀÿÃÂÀÿÃÂÀÿÃÂÀÿÃÂÀÿÃÂÀÿÃÂÀÿÃÂÀÿÃÂÀÿÃÂÀÿÃÂÀÿÃÂÀÿÃÂÀÿÃÂÀÿÃÂÀÿÃÂÀÿÃÂÀÿÃÂÀÿÃÂÀÿÂÁ¿ÿÂÁ¿ÿÂÁ¿ÿÂÁ¿ÿÂÁ¿ÿÂÁ¿ÿÂÁ¿ÿÂÁ¿ÿÃÂÀÿÃÂÀÿÃÂÀÿÃÂÀÿÄÃÁÿÄÃÁÿÄÃÁÿÄÃÁÿÄÃÁÿÄÃÁÿÄÃÁÿÄÃÁÿÄÃÁÿÄÃÁÿÄÃÁÿÄÃÁÿÄÃÁÿÄÃÁÿÄÃÁÿÄÃÁÿÄÃÁÿÄÃÁÿÄÃÁÿÄÃÁÿÃÂÀÿÃÂÀÿÃÂÀÿÃÂÀÿÃÂÀÿÃÂÀÿÃÂÀÿÃÂÀÿÃÂÀÿÃÂÀÿÃÂÀÿÃÂÀÿÃÂÀÿÃÂÀÿÃÂÀÿÃÂÀÿÃÂÀÿÃÂÀÿÃÂÀÿÃÂÀÿÃÂÀÿÃÂÀÿÃÂÀÿÃÂÀÿÃÂÀÿÃÂÀÿÃÂÀÿÃÂÀÿÃÂÀÿÃÂÀÿÃÂÀÿÃÂÀÿÃÂÀÿÃÂÀÿÃÂÀÿÃÂÀÿÃÂÀÿÃÂÀÿÂÁ¿ÿÂÁ¿ÿÂÁ¿ÿÂÁ¿ÿÂÁ¿ÿÂÁ¿ÿÂÁ¿ÿÂÁ¿ÿÂÁ¿ÿÂÁ¿ÿÂÁ¿ÿÂÁ¿ÿÂÁ¿ÿÂÁ¿ÿÂÁ¿ÿÂÁ¿ÿÂÁ¿ÿÂÁ¿ÿÂÁ¿ÿÂÁ¿ÿÂÁ¿ÿÂÁ¿ÿÃÂÀÿÃÂÀÿÃÂÀÿÃÂÀÿÃÂÀÿÃÂÀÿÃÂÀÿÃÂÀÿÃÂÀÿÃÂÀÿÃÂÀÿÃÂÀÿÃÂÀÿÃÂÀÿÃÂÀÿÃÂÀÿÃÂÀÿÃÂÀÿÃÂÀÿÃÂÀÿÃÂÀÿÃÂÀÿÃÂÀÿÃÂÀÿÃÂÀÿÃÂÀÿÃÂÀÿÃÂÀÿÃÂÀÿÃÂÀÿÃÂÀÿÃÂÀÿÃÂÀÿÃÂÀÿÃÂÀÿÃÂÀÿÃÂÀÿÃÂÀÿÃÂÀÿÃÂÀÿÃÂÀÿÃÂÀÿÃÂÀÿÃÂÀÿÃÂÀÿÃÂÀÿÃÂÀÿÃÂÀÿÃÂÀÿÃÂÀÿÃÂÀÿÃÂÀÿÃÂÀÿÃÂÀÿÃÂÀÿÂÁ¿ÿÂÁ¿ÿÂÁ¿ÿÂÁ¿ÿÂÁ¿ÿÂÁ¿ÿÂÁ¿ÿÁÀ¾ÿÁÀ¾ÿÁÀ¾ÿÁÀ¾ÿÁÀ¾ÿÀ¿½ÿÀ¿½ÿÀ¿½ÿÀ¿½ÿÀ¿½ÿÀ¿½ÿÀ¿½ÿÀ¿½ÿÀ¿½ÿÀ¿½ÿÁÀ¾ÿÁÀ¾ÿÁÀ¾ÿÁÀ¾ÿÀ¿½ÿÀ¿½ÿÀ¿½ÿÀ¿½ÿÀ¿½ÿ¿¾¼ÿ¿¾¼ÿ¿¾¼ÿ¿¾¼ÿ¿¾¼ÿ¿¾¼ÿ¿¾¼ÿ¿¾¼ÿ¿¾¼ÿÀ¿½ÿÁÀ¾ÿÁÀ¾ÿÁÀ¾ÿÁÀ¾ÿÁÀ¾ÿÁÀ¾ÿÁÀ¾ÿÁÀ¾ÿÁÀ¾ÿÁÀ¾ÿÁÀ¾ÿÁÀ¾ÿÁÀ¾ÿÁÀ¾ÿÁÀ¾ÿÁÀ¾ÿÁÀ¾ÿÀ¿½ÿÀ¿½ÿÀ¿½ÿÀ¿½ÿÀ¿½ÿÀ¿½ÿÀ¿½ÿÀ¿½ÿÀ¿½ÿÀ¿½ÿÀ¿½ÿÀ¿½ÿÀ¿½ÿÀ¿½ÿÀ¿½ÿÀ¿½ÿÀ¿½ÿÀ¿½ÿÀ¿½ÿÀ¿½ÿÁÀ¾ÿÂÁ¿ÿÂÁ¿ÿÂÁ¿ÿÂÁ¿ÿÂÁ¿ÿÁÀ¾ÿÁÀ¾ÿÁÀ¾ÿÁÀ¾ÿÁÀ¾ÿÀ¿½ÿÀ¿½ÿÀ¿½ÿÀ¿½ÿÀ¿½ÿÀ¿½ÿÀ¿½ÿÀ¿½ÿÀ¿½ÿÁÀ¾ÿÁÀ¾ÿÁÀ¾ÿÁÀ¾ÿÁÀ¾ÿÁÀ¾ÿÁÀ¾ÿÁÀ¾ÿÁÀ¾ÿÁÀ¾ÿÁÀ¾ÿÁÀ¾ÿÁÀ¾ÿÁÀ¾ÿÁÀ¾ÿÁÀ¾ÿÁÀ¾ÿÀÀ¾ÿÀÀ¾ÿÀÀ¾ÿ¿¿½ÿ¿¿½ÿ¿¿½ÿ¿¿½ÿ¿¿½ÿ¿¿½ÿ¿¿½ÿ¾¾¼ÿ¾¾¼ÿ¾¾¼ÿ¾¾¼ÿ¾¾¼ÿ¾¾¼ÿ¾¾¼ÿ¾¾¼ÿ¾¾¼ÿ¾¾¼ÿ¾¾¼ÿ¾¾¼ÿ¾¾¼ÿ¾¾¼ÿ¾¾¼ÿ¾¾¼ÿ¾¾¼ÿ¾¾¼ÿ¾¾¼ÿ¾¾¼ÿ¾¾¼ÿ¾¾¼ÿ¾¾¼ÿ¾¾¼ÿ¾¾¼ÿ¾¾¼ÿ½½»ÿ½½»ÿ½½»ÿ½½»ÿ¾¾¼ÿ¿¿½ÿ¿¿½ÿ¿¿½ÿ¿¿½ÿ¿¿½ÿ¿¿½ÿ¿¿½ÿ¿¿½ÿ¿¿½ÿ¿¿½ÿ¿¿½ÿ¿¿½ÿ¿¿½ÿ¿¿½ÿ¿¿½ÿ¿¿½ÿ¿¿½ÿ¿¿½ÿ¿¿½ÿÀÀ¾ÿÀÀ¾ÿÀÀ¾ÿÀÀ¾ÿÀÀ¾ÿÀÀ¾ÿÀÀ¾ÿÀÀ¾ÿÀÀ¾ÿÀÀ¾ÿÀÀ¾ÿÀÀ¾ÿÀÀ¾ÿÀÀ¾ÿÀÀ¾ÿÀÀ¾ÿÀÀ¾ÿÀÀ¾ÿÀÀ¾ÿÀÀ¾ÿÀÀ¾ÿÀÀ¾ÿÀÀ¾ÿÀÀ¾ÿ¿¿½ÿ¿¿½ÿ¿¿½ÿ¿¿½ÿ¿¿½ÿ¾¾¼ÿ¾¾¼ÿ¾¾¼ÿ¾¾¼ÿ¾¾¼ÿ¾¾¼ÿ¾¾¼ÿ¾¾¼ÿ¾¾¼ÿ¾¾¼ÿ¿¿½ÿ¿¿½ÿ¿¿½ÿ¿¿½ÿ¿¿½ÿ¿¿½ÿ¿¿½ÿ¿¿½ÿ¿¿½ÿ¿¿½ÿ¿¿½ÿ¿¿½ÿ¿¿½ÿ¿¿½ÿ¿¿½ÿ¿¿½ÿ¾¾¼ÿ¾¾¼ÿ¾¾¼ÿ¾¾¼ÿ¾¾¼ÿ¾¾¼ÿ¾¾¼ÿ¾¾¼ÿ¾¾¼ÿ¾¾¼ÿ¾¾¼ÿ¾¾¼ÿ¾¾¼ÿ¾¾¼ÿ¾¾¼ÿ¾¾¼ÿ¾¾¼ÿ¾¾¼ÿ¾¾¼ÿ¾¾¼ÿ¾¾¼ÿ¾¾¼ÿ¿¿½ÿ¿¿½ÿ¿¿½ÿ¿¿½ÿ¿¿½ÿ¿¿½ÿ¿¿½ÿ¿¿½ÿ¿¿½ÿ¿¿½ÿ¿¿½ÿ¿¿½ÿ¿¿½ÿ¿¿½ÿ¿¿½ÿ¿¿½ÿ¿¿½ÿ¿¿½ÿ¿¿½ÿÀÀ¾ÿÀÀ¾ÿÀÀ¾ÿÀÀ¾ÿÀÀ¾ÿÀÀ¾ÿÀÀ¾ÿÀÀ¾ÿÀÀ¾ÿÀÀ¾ÿÀÀ¾ÿÀÀ¾ÿÀÀ¾ÿÀÀ¾ÿÀÀ¾ÿÀÀ¾ÿÀÀ¾ÿÀÀ¾ÿÀÀ¾ÿÀÀ¾ÿÀÀ¾ÿÀÀ¾ÿÀÀ¾ÿÀÀ¾ÿÀÀ¾ÿÀÀ¾ÿÀÀ¾ÿÀÀ¾ÿÀÀ¾ÿÀÀ¾ÿÀÀ¾ÿÀÀ¾ÿÀÀ¾ÿÀÀ¾ÿÀÀ¾ÿÀÀ¾ÿÀÀ¾ÿÀÀ¾ÿÀÀ¾ÿÀÀ¾ÿÀÀ¾ÿÀÀ¾ÿÀÀ¾ÿÀÀ¾ÿÀÀ¾ÿÀÀ¾ÿÀÀ¾ÿÀÀ¾ÿÀÀ¾ÿÀÀ¾ÿÀÀ¾ÿÀÀ¾ÿÀÀ¾ÿÀÀ¾ÿÀÀ¾ÿÀÀ¾ÿÀÀ¾ÿÀÀ¾ÿÁÁ¿ÿÁÁ¿ÿÀÀ¾ÿÀÀ¾ÿÀÀ¾ÿÀÀ¾ÿÀÀ¾ÿ¿¿½ÿ¿¿½ÿ¿¿½ÿ¾¾¼ÿ¾¾¼ÿ½½»ÿ½½»ÿ½½»ÿ½½»ÿ½½»ÿ½½»ÿ½½»ÿ¾¾¼ÿ¾¾¼ÿ¾¾¼ÿ¾¾¼ÿ¾¾¼ÿ¾¾¼ÿ¾¾¼ÿ¾¾¼ÿ¾¾¼ÿ¾¾¼ÿ¾¾¼ÿ¾¾¼ÿ¾¾¼ÿ¾¾¼ÿ¾¾¼ÿ¾¾¼ÿ¾¾¼ÿ½½»ÿ½½»ÿ½½»ÿ½½»ÿ½½»ÿ½½»ÿ½½»ÿ½½»ÿ½½»ÿ½½»ÿ½½»ÿ½½»ÿ½½»ÿ½½»ÿ½½»ÿ½½»ÿ½½»ÿ½½»ÿ½½»ÿ½½»ÿ½½»ÿ½½»ÿ¾¾¼ÿ¾¾¼ÿ¾¾¼ÿ¾¾¼ÿ¿¿½ÿ¿¿½ÿ¿¿½ÿ¿¿½ÿ¿¿½ÿ¿¿½ÿ¿¿½ÿ¿¿½ÿÀÀ¾ÿÀÀ¾ÿÀÀ¾ÿÀÀ¾ÿÀÀ¾ÿÀÀ¾ÿÀÀ¾ÿÀÀ¾ÿÀÀ¾ÿÀÀ¾ÿÀÀ¾ÿÀÀ¾ÿÀÀ¾ÿÀÀ¾ÿÀÀ¾ÿÀÀ¾ÿÀÀ¾ÿÀÀ¾ÿÀÀ¾ÿÀÀ¾ÿÀÀ¾ÿÀÀ¾ÿÀÀ¾ÿÀÀ¾ÿ¾¾¼ÿ½½»ÿ½½»ÿ½½»ÿ½½»ÿ½½»ÿ½½»ÿ½½»ÿ½½»ÿ½½»ÿ½½»ÿ½½»ÿ½½»ÿ½½»ÿ½½»ÿ½½»ÿ½½»ÿ½½»ÿ½½»ÿ¼¼ºÿ¼¼ºÿ¼¼ºÿ¼¼ºÿ¼¼ºÿ¼¼ºÿ¼¼ºÿ¼¼ºÿ¼¼ºÿ½½»ÿ½½»ÿ½½»ÿ¾¾¼ÿ¾¾¼ÿ¿¿½ÿ¿¿½ÿ¿¿½ÿÀÀ¾ÿÀÀ¾ÿÀÀ¾ÿÀÀ¾ÿÀÀ¾ÿÀÀ¾ÿÀÀ¾ÿÀÀ¾ÿÀÀ¾ÿÀÀ¾ÿÀÀ¾ÿÀÀ¾ÿÀÀ¾ÿÀÀ¾ÿÀÀ¾ÿÀÀ¾ÿÀÀ¾ÿÀÀ¾ÿÀÀ¾ÿÀÀ¾ÿÀÀ¾ÿÀÀ¾ÿÀÀ¾ÿÀÀ¾ÿÀÀ¾ÿÀÀ¾ÿÀÀ¾ÿÀÀ¾ÿÀÀ¾ÿÀÀ¾ÿÀÀ¾ÿÀÀ¾ÿÀÀ¾ÿÀÀ¾ÿÀÀ¾ÿÀÀ¾ÿÀÀ¾ÿÀÀ¾ÿÀÀ¾ÿÀÀ¾ÿÀÀ¾ÿÀÀ¾ÿÀÀ¾ÿÁÁ¿ÿÁÁ¿ÿÁÁ¿ÿÁÁ¿ÿÁÁ¿ÿÀÀ¾ÿÀÀ¾ÿÀÀ¾ÿÀÀ¾ÿ¿¿½ÿ¿¿½ÿ¿¿½ÿ¿¿½ÿ¿¿½ÿ¿¿½ÿ¿¿½ÿ¿¿½ÿ¿¿½ÿ¿¿½ÿÀÀ¾ÿÀÀ¾ÿÀÀ¾ÿÀÀ¾ÿÀÀ¾ÿÀÀ¾ÿÀÀ¾ÿÀÀ¾ÿÀÀ¾ÿÀÀ¾ÿÀÀ¾ÿÀÀ¾ÿÀÀ¾ÿÀÀ¾ÿÀÀ¾ÿÀÀ¾ÿÀÀ¾ÿÀÀ¾ÿÀÀ¾ÿÀÀ¾ÿÀÀ¾ÿÀÀ¾ÿÀÀ¾ÿÀÀ¾ÿÀÀ¾ÿÀÀ¾ÿÀÀ¾ÿÀÀ¾ÿÀÀ¾ÿÀÀ¾ÿÀÀ¾ÿÀÀ¾ÿÀÀ¾ÿÀÀ¾ÿÀÀ¾ÿÀÀ¾ÿ¿¿½ÿ¿¿½ÿ¿¿½ÿ¿¿½ÿ¿¿½ÿ¿¿½ÿ¿¿½ÿ¿¿½ÿ¿¿½ÿ¿¿½ÿ¿¿½ÿ¿¿½ÿ¿¿½ÿ¿¿½ÿ¿¿½ÿ¿¿½ÿ¿¿½ÿ¿¿½ÿ¿¿½ÿ¿¿½ÿ¿¿½ÿ¿¿½ÿÀÀ¾ÿÀÀ¾ÿÀÀ¾ÿÀÀ¾ÿÀÀ¾ÿÀÀ¾ÿÀÀ¾ÿÀÀ¾ÿÀÀ¾ÿÀÀ¾ÿÀÀ¾ÿÀÀ¾ÿÀÀ¾ÿÀÀ¾ÿÀÀ¾ÿÀÀ¾ÿÀÀ¾ÿÀÀ¾ÿÀÀ¾ÿÀÀ¾ÿÀÀ¾ÿÀÀ¾ÿÀÀ¾ÿÀÀ¾ÿÀÀ¾ÿÀÀ¾ÿÀÀ¾ÿÀÀ¾ÿÀÀ¾ÿÀÀ¾ÿÀÀ¾ÿÀÀ¾ÿÀÀ¾ÿÀÀ¾ÿÀÀ¾ÿÀÀ¾ÿÀÀ¾ÿÀÀ¾ÿÀÀ¾ÿÀÀ¾ÿÀÀ¾ÿÀÀ¾ÿÀÀ¾ÿÀÀ¾ÿÀÀ¾ÿÀÀ¾ÿÀÀ¾ÿÀÀ¾ÿÀÀ¾ÿÀÀ¾ÿÀÀ¾ÿÀÀ¾ÿÀÀ¾ÿÀÀ¾ÿÀÀ¾ÿ¿¿½ÿ¿¿½ÿ¿¿½ÿ¿¿½ÿ¿¿½ÿ¿¿½ÿ¿¿½ÿ¿¿½ÿ¿¿½ÿ¿¿½ÿ¿¿½ÿ¿¿½ÿ¿¿½ÿ¿¿½ÿ¿¿½ÿ¿¿½ÿ¿¿½ÿ¿¿½ÿ¿¿½ÿ¿¿½ÿ¿¿½ÿ¿¿½ÿ¿¿½ÿ¿¿½ÿ¿¿½ÿ¿¿½ÿ¿¿½ÿ¿¿½ÿ¿¿½ÿ¿¿½ÿ¿¿½ÿ¿¿½ÿ¿¿½ÿ¿¿½ÿ¿¿½ÿ¿¿½ÿ¿¿½ÿ¿¿½ÿ¾¾¼ÿ¾¾¼ÿ¾¾¼ÿ¾¾¼ÿ¾¾¼ÿ¾¾¼ÿ¾¾¼ÿ¾¾¼ÿ½½»ÿ½½»ÿ½½»ÿ½½»ÿ¼¼ºÿ¼¼ºÿ¼¼ºÿ¼¼ºÿ¼¼ºÿ¼¼ºÿ¼¼ºÿ¼¼ºÿ½½»ÿ¾¾¼ÿ¿¿½ÿ¿¿½ÿ¿¿½ÿ¿¿½ÿ¿¿½ÿ¿¿½ÿ¿¿½ÿ¿¿½ÿ¿¿½ÿ¿¿½ÿ¿¿½ÿ¿¿½ÿ¿¿½ÿ¿¿½ÿ¿¿½ÿ¿¿½ÿ¿¿½ÿ¿¿½ÿ¿¿½ÿ¿¿½ÿ¿¿½ÿ¿¿½ÿ¿¿½ÿ¿¿½ÿ¿¿½ÿ¿¿½ÿÀÀ¾ÿÀÀ¾ÿÀÀ¾ÿÀÀ¾ÿÀÀ¾ÿÁÁ¿ÿÁÁ¿ÿÁÁ¿ÿÁÁ¿ÿÁÁ¿ÿÁÁ¿ÿÁÁ¿ÿÁÁ¿ÿÁÁ¿ÿÁÁ¿ÿÁÁ¿ÿÁÁ¿ÿÁÁ¿ÿÁÁ¿ÿÁÁ¿ÿÁÁ¿ÿÁÁ¿ÿÁÁ¿ÿÁÁ¿ÿÁÁ¿ÿÁÁ¿ÿÁÁ¿ÿÁÁ¿ÿÁÁ¿ÿÁÁ¿ÿÁÁ¿ÿÁÁ¿ÿÁÁ¿ÿÁÁ¿ÿÁÁ¿ÿÁÁ¿ÿÁÁ¿ÿÁÁ¿ÿÁÁ¿ÿÁÁ¿ÿÁÁ¿ÿÁÁ¿ÿÁÁ¿ÿÁÁ¿ÿÁÁ¿ÿÁÁ¿ÿÁÁ¿ÿÁÁ¿ÿÁÁ¿ÿÁÁÀÿÁÁÁÿÂÂÂÿÂÂÂÿÂÂÂÿÂÂÂÿÂÂÂÿÂÂÂÿÂÂÂÿÂÂÂÿÂÂÂÿÂÂÂÿÂÂÂÿÂÂÂÿÂÂÂÿÂÂÂÿÂÂÂÿÂÂÂÿÂÂÂÿÂÂÂÿÂÂÂÿÂÂÂÿÂÂÂÿÂÂÂÿÂÂÂÿÂÂÂÿÂÂÂÿÂÂÂÿÂÂÂÿÂÂÂÿÂÂÂÿÂÂÂÿÂÂÂÿÂÂÂÿÂÂÂÿÂÂÂÿÂÂÂÿÂÂÂÿÂÂÂÿÂÂÂÿÂÂÂÿÂÂÂÿÂÂÂÿÂÂÂÿÂÂÂÿÂÂÂÿÂÂÂÿÂÂÂÿÂÂÂÿÂÂÂÿÂÂÂÿÂÂÂÿÂÂÂÿÂÂÂÿÂÂÂÿÂÂÂÿÂÂÂÿÁÁÁÿÁÁÁÿÁÁÁÿÁÁÁÿÁÁÁÿÁÁÁÿÁÁÁÿÁÁÁÿÁÁÁÿÁÁÁÿÁÁÁÿÁÁÁÿÁÁÁÿÁÁÁÿÁÁÁÿÁÁÁÿÁÁÁÿÁÁÁÿÁÁÁÿÀÀÀÿÀÀÀÿÀÀÀÿ¿¿¿ÿ¿¿¿ÿ¾¾¾ÿ¾¾¾ÿ½½½ÿ½½½ÿ½½½ÿ½½½ÿ½½½ÿ½½½ÿ½½½ÿ½½½ÿ¾¾¾ÿ¾¾¾ÿ¿¿¿ÿ¿¿¿ÿÀÀÀÿÀÀÀÿÁÁÁÿÂÂÂÿÂÂÂÿÂÂÂÿÂÂÂÿÂÂÂÿÂÂÂÿÂÂÂÿÂÂÂÿÂÂÂÿÂÂÂÿÂÂÂÿÂÂÂÿÂÂÂÿÂÂÂÿÂÂÂÿÂÂÂÿÂÂÂÿÁÁÁÿÁÁÁÿÁÁÁÿÁÁÁÿÁÁÁÿÁÁÁÿÁÁÁÿÁÁÁÿÁÁÁÿÁÁÁÿÁÁÁÿÁÁÁÿÁÁÁÿÁÁÁÿÁÁÁÿÁÁÁÿÁÁÁÿÁÁÁÿÁÁÁÿÁÁÁÿÁÁÁÿÁÁÁÿÁÁÁÿÁÁÁÿÀÀÀÿÀÀÀÿ¿¿¿ÿ¿¿¿ÿ¿¿¿ÿ¿¿¿ÿ¿¿¿ÿ¾¾¾ÿ¾¾¾ÿ½½½ÿ½½½ÿ½½½ÿ½½½ÿ½½½ÿ½½½ÿ¾¾¾ÿ¿¿¿ÿ¿¿¿ÿ¿¿¿ÿ¿¿¿ÿ¿¿¿ÿ¿¿¿ÿ¿¿¿ÿ¿¿¿ÿÀÀÀÿÀÀÀÿÀÀÀÿÀÀÀÿÁÁÁÿÁÁÁÿÁÁÁÿÁÁÁÿÁÁÁÿÁÁÁÿÁÁÁÿÁÁÁÿÂÂÂÿÂÂÂÿÂÂÂÿÂÂÂÿÂÂÂÿÂÂÂÿÂÂÂÿÂÂÂÿÂÂÂÿÂÂÂÿÂÂÂÿÂÂÂÿÂÂÂÿÂÂÂÿÂÂÂÿÂÂÂÿÂÂÂÿÂÂÂÿÂÂÂÿÃÃÃÿÃÃÃÿÃÃÃÿÃÃÃÿÃÃÃÿÂÂÂÿÂÂÂÿÂÂÂÿÂÂÂÿÁÁÁÿÁÁÁÿÁÁÁÿÁÁÁÿÁÁÁÿÁÁÁÿÁÁÁÿÁÁÁÿÀÀÀÿ¿¿¿ÿ¿¿¿ÿ¿¿¿ÿ¿¿¿ÿ¿¿¿ÿ¿¿¿ÿ¿¿¿ÿ¿¿¿ÿ¿¿¿ÿ¿¿¿ÿ¿¿¿ÿ¿¿¿ÿ¿¿¿ÿ¿¿¿ÿ¿¿¿ÿ¿¿¿ÿ¿¿¿ÿ¿¿¿ÿ¿¿¿ÿÀÀÀÿÁÁÁÿÁÁÁÿÁÁÁÿÁÁÁÿÁÁÁÿÁÁÁÿÁÁÁÿÁÁÁÿÁÁÁÿÁÁÁÿÁÁÁÿÁÁÁÿÁÁÁÿÁÁÁÿÁÁÁÿÁÁÁÿÁÁÁÿÁÁÁÿÁÁÁÿÁÁÁÿÁÁÁÿÁÁÁÿÁÁÁÿÁÁÁÿÁÁÁÿÁÁÁÿÁÁÁÿÁÁÁÿÁÁÁÿÁÁÁÿÁÁÁÿÁÁÁÿÁÁÁÿÁÁÁÿÁÁÁÿÁÁÁÿÀÁÀÿÀÁÀÿ¿ÁÀÿ¿ÁÀÿ¿ÁÀÿ¿ÁÀÿ¿ÁÀÿ¿ÁÀÿ¿ÁÀÿ¿ÁÀÿ¿ÁÀÿ¿ÁÀÿ¿ÁÀÿ¿ÁÀÿ¿ÁÀÿ¿ÁÀÿ¿ÁÀÿ¿ÁÀÿ¿ÁÀÿ¿ÁÀÿ¿ÁÀÿ¿ÁÀÿÀÂÁÿÀÂÁÿÀÂÁÿÀÂÁÿÀÂÁÿÀÂÁÿÀÂÁÿÀÂÁÿÀÂÁÿÀÂÁÿÀÂÁÿÀÂÁÿÀÂÁÿÀÂÁÿÀÂÁÿÀÂÁÿÀÂÁÿÀÂÁÿÀÂÁÿÀÂÁÿÀÂÁÿÀÂÁÿÀÂÁÿÀÂÁÿÀÂÁÿÀÂÁÿÀÂÁÿÀÂÁÿÀÂÁÿÀÂÁÿÀÂÁÿÀÂÁÿÀÂÁÿÀÂÁÿÀÂÁÿÀÂÁÿÀÂÁÿÀÂÁÿÁÃÂÿÁÃÂÿÁÃÂÿÁÃÂÿÁÃÂÿÁÃÂÿÁÃÂÿÁÃÂÿÁÃÂÿÁÃÂÿÁÃÂÿÁÃÂÿÁÃÂÿÁÃÂÿÁÃÂÿÁÃÂÿÁÃÂÿÁÃÂÿÁÃÂÿÁÃÂÿÁÃÂÿÁÃÂÿÁÃÂÿÁÃÂÿÁÃÂÿÁÃÂÿßàâÿßàâÿßàâÿßàâÿßàâÿßàâÿßàâÿßàâÿßàâÿßàâÿßàâÿßàâÿßàâÿßàâÿßàâÿßàâÿßàâÿßàâÿßàâÿßàâÿßàâÿßàâÿßàâÿßàâÿßàâÿßàâÿßàâÿßàâÿßàâÿßàâÿßàâÿßàâÿßàâÿßàâÿßàâÿßàâÿßàâÿßàâÿßàâÿßàâÿàáãÿàáãÿàáãÿàáãÿßàâÿßàâÿßàâÿßàâÿßàâÿÞßáÿÞßáÿÞßáÿÞßáÿÞßáÿÞßáÿÞßáÿÞßáÿÞßáÿÞßáÿÝÞàÿÝÞàÿÝÞàÿÝÞàÿÝÞàÿÝÞàÿÝÞàÿÝÞàÿÝÞàÿÝÞàÿÝÞàÿÝÞàÿÞßáÿÞßáÿßàâÿßàâÿßàâÿàáãÿàáãÿàáãÿàáãÿàáãÿàáãÿàáãÿàáãÿàáãÿàáãÿàáãÿàáãÿàáãÿàáãÿàáãÿàáãÿàáãÿàáãÿàáãÿßàâÿßàâÿßàâÿßàâÿßàâÿßàâÿßàâÿßàâÿßàâÿßàâÿßàâÿßàâÿßàâÿßàâÿßàâÿßàâÿßàâÿßàâÿßàâÿßàâÿßàâÿßàâÿßàâÿßàâÿßàâÿßàâÿÞßáÿÞßáÿÞßáÿÞßáÿÞßáÿÞßáÿÞßáÿßàâÿßàâÿßàâÿßàâÿßàâÿßàâÿÞßáÿÝÞàÿÝÞàÿÝÞàÿÝÞàÿÝÞàÿÝÞàÿÝÞàÿÝÞàÿÞßáÿÞßáÿÞßáÿÞßáÿÞßáÿßàâÿßàâÿßàâÿßàâÿßàâÿßàâÿßàâÿàáãÿàáãÿàáãÿàáãÿàáãÿàáãÿàáãÿàáãÿàáãÿàáãÿàáãÿàáãÿàáãÿàáãÿàáãÿàáãÿàáãÿàáãÿàáãÿáâäÿáâäÿáâäÿáâäÿáâäÿáâäÿáâäÿáâäÿáâäÿáâäÿáâäÿáâäÿáâäÿáâäÿáâäÿáâäÿáâäÿáâäÿáâäÿâãåÿâãåÿâãåÿâãåÿâãåÿâãåÿâãåÿâãåÿâãåÿâãåÿâãåÿâãåÿâãåÿâãåÿâãåÿâãåÿâãåÿáâäÿáâäÿàáãÿàáãÿàáãÿàáãÿàáãÿßàâÿßàâÿßàâÿßàâÿßàâÿßàâÿßàâÿàáãÿàáãÿàáãÿàáãÿàáãÿáâäÿáâäÿáâäÿáâäÿáâäÿáâäÿáâäÿáâäÿáâäÿáâäÿáâäÿáâäÿáâäÿáâäÿáâäÿáâäÿáâäÿáâäÿáâäÿáâäÿáâäÿáâäÿáâäÿáâäÿáâäÿáâäÿáâäÿáâäÿáâäÿáâäÿáâäÿáâäÿáâäÿáâäÿáâäÿáâäÿáâäÿáâäÿáâäÿááãÿááãÿááãÿááãÿááãÿááãÿááãÿááãÿááãÿááãÿááãÿááãÿááãÿááãÿááãÿááãÿááãÿááãÿááãÿááãÿááãÿââäÿââäÿââäÿââäÿââäÿââäÿââäÿââäÿââäÿââäÿââäÿââäÿââäÿââäÿââäÿââäÿââäÿââäÿââäÿââäÿââäÿââäÿââäÿââäÿââäÿââäÿââäÿââäÿââäÿââäÿââäÿââäÿââäÿââäÿââäÿââäÿââäÿââäÿââäÿââäÿââäÿââäÿââäÿââäÿââäÿââäÿááãÿááãÿááãÿááãÿááãÿááãÿááãÿààâÿààâÿààâÿááâÿááâÿâââÿâââÿâââÿâââÿâââÿáááÿáááÿáááÿáááÿáááÿáááÿáááÿàààÿàààÿàààÿàààÿàààÿàààÿàààÿàààÿàààÿàààÿßßßÿßßßÿÞÞÞÿÞÞÞÿÞÞÞÿÞÞÞÿÞÞÞÿÞÞÞÿÞÞÞÿÞÞÞÿÞÞÞÿÞÞÞÿÞÞÞÿÞÞÞÿÞÞÞÿÞÞÞÿßßßÿßßßÿßßßÿßßßÿßßßÿßßßÿßßßÿßßßÿàààÿàààÿàààÿàààÿáááÿáááÿáááÿáááÿáááÿáááÿáááÿáááÿâââÿâââÿâââÿâââÿáááÿáááÿáááÿáááÿáááÿàààÿàààÿàààÿàààÿàààÿàààÿàààÿàààÿàààÿàààÿàààÿàààÿàààÿàààÿàààÿàààÿàààÿàààÿàààÿàààÿàààÿàààÿàààÿàààÿàààÿàààÿàààÿàààÿàààÿàààÿàààÿàààÿàààÿàààÿàààÿàààÿàààÿàààÿàààÿàààÿàààÿàààÿàààÿàààÿàààÿàààÿàààÿààáÿààâÿààâÿààâÿààâÿààâÿààâÿààâÿààâÿààâÿààâÿààâÿààâÿààâÿààâÿààâÿààâÿààâÿààâÿààâÿááãÿááãÿááãÿááãÿááãÿááãÿááãÿááãÿááãÿááãÿááãÿááãÿááãÿááãÿááãÿááãÿááãÿááãÿááãÿááãÿââäÿââäÿââäÿââäÿââäÿââäÿââäÿââäÿââäÿááãÿááãÿááãÿááãÿááãÿááãÿááãÿááãÿááãÿááãÿááãÿááãÿááãÿááãÿááãÿááãÿááãÿááãÿááãÿááãÿááãÿááãÿááãÿááãÿááãÿááãÿááãÿááâÿááâÿâââÿâââÿâââÿâââÿâââÿâââÿâââÿâââÿâââÿâââÿâââÿâââÿâââÿâââÿâââÿâââÿâââÿáááÿáááÿáááÿáááÿáááÿáááÿáááÿáááÿáááÿáááÿáááÿáááÿáááÿáááÿáááÿáááÿáááÿáááÿáááÿáááÿáááÿâââÿâââÿâââÿâââÿâââÿâââÿâââÿâââÿâââÿâââÿâââÿâââÿâââÿâââÿâââÿâââÿâââÿáááÿáááÿáááÿáááÿáááÿáááÿáááÿáááÿáááÿáááÿáááÿáááÿáááÿáááÿáááÿáááÿáááÿáááÿáááÿàààÿàààÿàààÿàààÿàààÿàààÿàààÿàààÿàààÿàààÿàààÿàààÿàààÿàààÿàààÿàààÿàààÿàààÿàààÿàààÿàààÿàààÿàààÿàààÿàààÿàààÿàààÿàààÿàààÿàààÿàààÿàààÿàààÿàààÿàààÿàààÿàààÿàààÿàààÿàààÿàààÿáááÿáááÿáááÿáááÿáááÿáááÿáááÿáááÿáááÿáááÿáááÿáááÿáááÿáááÿáááÿáááÿáááÿáááÿáááÿâââÿâââÿâââÿâââÿâââÿâââÿâââÿâââÿâââÿâââÿâââÿâââÿâââÿâââÿâââÿâââÿâââÿáááÿàààÿßßßÿßßßÿßßßÿßßßÿßßßÿßßßÿßßßÿßßßÿßßßÿßßßÿßßßÿßßßÿßßßÿßßßÿßßßÿßßßÿßßßÿßßßÿßßßÿàààÿàààÿàààÿàààÿàààÿàààÿàààÿàààÿàààÿàààÿàààÿàààÿàààÿáááÿáááÿâââÿâââÿâââÿãããÿãããÿâââÿâââÿâââÿâââÿâââÿáááÿáááÿáááÿáááÿáááÿáááÿáááÿâââÿâââÿâââÿâââÿâââÿãããÿãããÿãããÿãããÿãããÿãããÿãããÿãããÿãããÿãããÿãããÿãããÿãããÿãããÿãããÿãããÿãããÿãããÿãããÿãããÿãããÿãããÿãããÿãããÿãããÿãããÿãããÿãããÿãããÿãããÿãããÿãããÿãããÿãããÿãããÿãããÿãããÿãããÿâââÿâââÿâââÿâââÿâââÿâââÿâââÿâââÿâââÿâââÿâââÿâââÿâââÿâââÿâââÿâââÿâââÿâââÿâââÿâââÿââãÿââäÿããåÿããåÿããåÿããåÿããåÿããåÿããåÿããåÿããåÿããåÿããåÿããåÿããåÿããåÿããåÿããåÿããåÿââäÿââäÿââäÿââäÿââäÿââäÿââäÿââäÿââäÿââäÿââäÿââäÿââäÿââäÿââäÿââäÿââäÿââäÿââäÿââäÿââäÿââäÿââäÿââäÿââäÿââäÿââäÿââäÿââäÿââäÿââäÿââäÿââäÿââäÿââäÿââäÿââäÿââäÿââäÿââäÿââäÿââäÿââäÿââäÿââäÿââäÿââäÿââäÿââäÿââäÿââäÿââäÿââäÿââäÿââäÿââäÿââäÿââãÿâââÿâââÿâââÿâââÿâââÿâââÿâââÿâââÿâââÿâââÿâââÿâââÿâââÿâââÿâââÿâââÿâââÿâââÿâââÿâââÿâââÿâââÿâââÿâââÿâââÿâââÿâââÿâââÿâââÿâââÿâââÿâââÿâââÿâââÿâââÿâââÿâââÿâââÿáááÿàààÿàààÿàààÿàààÿàààÿàààÿàààÿàààÿàààÿàààÿàààÿàààÿàààÿàààÿàààÿàààÿàààÿàààÿßßßÿßßßÿßßßÿßßßÿßßßÿßßßÿßßßÿßßßÿßßßÿßßßÿßßßÿßßßÿßßßÿßßßÿßßßÿßßßÿßßßÿßßßÿßßßÿßßßÿàààÿáááÿáááÿáááÿáááÿáááÿáááÿáááÿáááÿáááÿáááÿáááÿáááÿáááÿáááÿáááÿáááÿáááÿáááÿáááÿáááÿáááÿáááÿáááÿáááÿáááÿáááÿáááÿáááÿáááÿáááÿáááÿáááÿáááÿáááÿáááÿáááÿáááÿáááÿáááÿáááÿáááÿáááÿáááÿáááÿáááÿáááÿáááÿáááÿáááÿáááÿáááÿáááÿáááÿáááÿáááÿáááÿáááÿáááÿâââÿâââÿâââÿâââÿâââÿâââÿâââÿâââÿâââÿâââÿâââÿâââÿâââÿâââÿâââÿâââÿâââÿâââÿâââÿâââÿâââÿâââÿâââÿâââÿáááÿáááÿáááÿáááÿáááÿàààÿàààÿàààÿàààÿàààÿàààÿàààÿàààÿàààÿàààÿàààÿàààÿàààÿàààÿàààÿàààÿàààÿàààÿàààÿàààÿàààÿàààÿàààÿàààÿàààÿàààÿàààÿàààÿàààÿáááÿáááÿáááÿáááÿáááÿáááÿáááÿáááÿáááÿáááÿáááÿáááÿáááÿáááÿáááÿáááÿáááÿáááÿáááÿáááÿáááÿáááÿáááÿáááÿáááÿáááÿáááÿáááÿáááÿáááÿáááÿáááÿáááÿáááÿáááÿáááÿàààÿßßßÿßßßÿßßßÿßßßÿàààÿàààÿáááÿáááÿâââÿâââÿâââÿáááÿàààÿßßßÿÞÞÞÿÞÞÞÿÝÝÝÿÝÝÝÿÝÝÝÿÝÝÝÿÞÞÞÿÞÞÞÿÞÞÞÿßßßÿßßßÿßßßÿßßßÿßßßÿàààÿàààÿßßßÿßßßÿßßßÿßßßÿßßßÿÞÞÞÿÞÞÞÿÞÞÞÿÞÞÞÿÞÞÞÿÞÞÞÿÞÞÞÿÞÞÞÿÞÞÞÿÝÝÝÿÝÝÝÿÝÝÝÿÝÝÝÿÝÝÝÿÝÝÝÿÝÝÝÿÝÝÝÿÞÞÞÿÞÞÞÿÞÞÞÿÞÞÞÿßßßÿßßßÿßßßÿÞÞÞÿÞÞÞÿÝÝÝÿÝÝÝÿÝÝÝÿÜÜÜÿÜÜÜÿÜÜÜÿÜÜÜÿÜÜÜÿÜÜÜÿÜÜÜÿÜÜÜÿÜÜÜÿÜÜÜÿÜÜÜÿÜÜÜÿÝÝÝÿÝÝÝÿÞÞÞÿÞÞÞÿÞÞÞÿÞÞÞÿÞÞÞÿÞÞÞÿÞÞÞÿßßßÿßßßÿßßßÿßßßÿßßßÿàààÿàààÿàààÿàààÿàààÿßßßÿßßßÿßßßÿßßßÿßßßÿßßßÿßßßÿßßßÿßßßÿßßßÿßßßÿßßßÿßßßÿßßßÿßßßÿßßßÿßßßÿßßßÿßßßÿßßßÿßßßÿßßßÿßßßÿßßßÿßßßÿßßßÿßßßÿßßßÿßßßÿßßßÿßßßÿßßßÿßßßÿßßßÿßßßÿßßßÿßßßÿßßßÿßßßÿßßßÿßßßÿàààÿàààÿàààÿàààÿàààÿàààÿàààÿàààÿàààÿàààÿàààÿàààÿàààÿàààÿàààÿàààÿàààÿàààÿàààÿáááÿáááÿáááÿáááÿáááÿáááÿáááÿáááÿáááÿáááÿáááÿáááÿáááÿáááÿáááÿáááÿáááÿàààÿàààÿàààÿàààÿàààÿàààÿàààÿàààÿàààÿàààÿàààÿàààÿàààÿàààÿàààÿàààÿàààÿàààÿàààÿàààÿàààÿáááÿáááÿáááÿáááÿáááÿàààÿàààÿàààÿàààÿàààÿßßßÿßßßÿßßßÿßßßÿßßßÿßßßÿßßßÿßßßÿßßßÿßßßÿßßßÿßßßÿßßßÿßßßÿßßßÿßßßÿßßßÿßßßÿßßßÿßßßÿßßßÿßßßÿßßßÿßßßÿßßßÿßßßÿßßßÿßßßÿßßßÿßßßÿßßßÿßßßÿßßßÿßßßÿßßßÿßßßÿßßßÿßßßÿßßßÿßßßÿßßßÿßßßÿßßßÿßßßÿßßßÿßßßÿßßßÿàààÿáááÿáááÿáááÿáááÿáááÿáááÿáááÿáááÿáááÿáááÿáááÿáááÿáááÿáááÿáááÿáááÿáááÿáááÿáááÿáááÿáááÿáááÿáááÿáááÿáááÿáááÿáááÿáááÿáááÿáááÿáááÿáááÿáááÿáááÿáááÿáááÿàààÿàààÿàààÿàààÿàààÿàààÿàààÿàààÿàààÿàààÿàààÿàààÿàààÿàààÿàààÿàààÿàààÿàààÿàààÿàßàÿàßàÿáßàÿáßàÿáßàÿáßàÿáßàÿáßàÿáßàÿáßàÿáßàÿáßàÿáßàÿáßàÿáßàÿáßàÿáßàÿáßàÿáßàÿàÞßÿàÞßÿàÞßÿàÞßÿàÞßÿàÞßÿàÞßÿàÞßÿàÞßÿàÞßÿàÞßÿàÞßÿàÞßÿàÞßÿàÞßÿàÞßÿàÞßÿàÞßÿàÞßÿàÞßÿàÞßÿáßàÿâàáÿâàáÿâàáÿâàáÿâàáÿâàáÿâàáÿâàáÿâàáÿâàáÿâàáÿâàáÿâàáÿâàáÿâàáÿâàáÿâàáÿâàáÿâàáÿâàáÿâàáÿâàáÿâàáÿâàáÿâàáÿâàáÿâàáÿâàáÿâàáÿâàáÿâàáÿâàáÿâàáÿâàáÿâàáÿâàáÿâàáÿâàáÿâàáÿâàáÿâàáÿáßàÿáßàÿáßàÿáßàÿáßàÿáßàÿáßàÿáßàÿáßàÿáßàÿáßàÿáßàÿâàáÿâàáÿáßàÿáßàÿáßàÿáßàÿáßàÿáßàÿáßàÿáßàÿáßàÿáßàÿáßàÿáßàÿáßàÿáßàÿáßàÿáßàÿáßàÿáßàÿáßàÿáßàÿáßàÿáßàÿâàáÿâàáÿâàáÿâàáÿáßàÿáßàÿáßàÿáßàÿáßàÿàÞßÿàÞßÿàÞßÿàÞßÿàÞßÿàÞßÿàÞßÿàÞßÿàÞßÿàÞßÿàÞßÿàÞßÿàÞßÿàÞßÿàÞßÿàÞßÿàÞßÿàÞßÿàÞßÿàÞßÿàÞßÿàÞßÿàÞßÿàÞßÿàÞßÿàÞßÿàÞßÿßÞÞÿÞÞÞÿÞÞÞÿÞÞÞÿÞÞÞÿÞÞÞÿÞÞÞÿÞÞÞÿÞÞÞÿÞÞÞÿÞÞÞÿÞÞÞÿÞÞÞÿÞÞÞÿÞÞÞÿÞÞÞÿÞÞÞÿÞÞÞÿÞÞÞÿÞÞÞÿÞÞÞÿßßßÿßßßÿßßßÿßßßÿßßßÿßßßÿßßßÿßßßÿßßßÿßßßÿßßßÿßßßÿßßßÿßßßÿßßßÿßßßÿßßßÿßßßÿßßßÿßßßÿßßßÿßßßÿßßßÿßßßÿßßßÿßßßÿßßßÿßßßÿßßßÿßßßÿßßßÿßßßÿßßßÿßßßÿßßßÿßßßÿÞÞÞÿÞÞÞÿÝÝÝÿÝÝÝÿÝÝÝÿÝÝÝÿÝÝÝÿÝÝÝÿÝÝÝÿÝÝÝÿÝÝÝÿÝÝÝÿÝÝÝÿÝÝÝÿÝÝÝÿÝÝÝÿÝÝÝÿÝÝÝÿÝÝÝÿÝÝÝÿÝÝÝÿÝÝÝÿÝÝÝÿÝÝÝÿÝÝÝÿÝÝÝÿÝÝÝÿÞÞÞÿÞÞÞÿÝÝÝÿÝÝÝÿÝÝÝÿÝÝÝÿÝÝÝÿÝÝÝÿÝÝÝÿÝÝÝÿÝÝÝÿÝÝÝÿÝÝÝÿÝÝÝÿÞÞÞÿÞÞÞÿÞÞÞÿÞÞÞÿÞÞÞÿÞÞÞÿÞÞÞÿÞÞÞÿÞÞÞÿÞÞÞÿÞÞÞÿÞÞÞÿÞÞÞÿÞÞÞÿÞÞÞÿÞÞÞÿÞÞÞÿÞÞÞÿÞÞÞÿÞÞÞÿÞÞÞÿÞÞÞÿÞÞÞÿÞÞÞÿÞÞÞÿÞÞÞÿÞÞÞÿÞÞÞÿÞÞÞÿÞÞÞÿÞÞÞÿÞÞÞÿÞÞÞÿÞÞÞÿÞÞÞÿÞÞÞÿÞÞÞÿÞÞÞÿÞÞÞÿßßßÿßßßÿßßßÿßßßÿÞÞÞÿÞÞÞÿÞÞÞÿÞÞÞÿÞÞÞÿÝÝÝÿÝÝÝÿÝÝÝÿÝÝÝÿÝÝÝÿÝÝÝÿÝÝÝÿÝÝÝÿÝÝÝÿÝÝÝÿÝÝÝÿÝÝÝÿÝÝÝÿÝÝÝÿÝÝÝÿÝÝÝÿÝÝÝÿÝÝÝÿÝÝÝÿÝÝÝÿÝÝÝÿÝÝÝÿÝÝÝÿÝÝÝÿÝÝÝÿÝÝÝÿÝÝÝÿÝÝÝÿÝÝÝÿÝÝÝÿÝÝÝÿÝÝÝÿÝÝÝÿÝÝÝÿÝÝÝÿÝÝÝÿÝÝÝÿÝÝÝÿÝÝÝÿÝÝÝÿÝÝÝÿÝÝÝÿÝÝÝÿÝÝÝÿÝÝÝÿÝÝÝÿÜÜÜÿÜÜÜÿÜÜÜÿÜÜÜÿÜÜÜÿÜÜÜÿÜÜÜÿÝÝÝÿÝÝÝÿÝÝÝÿÝÝÝÿÝÝÝÿÞÞÞÿÞÞÞÿÞÞÞÿÞÞÞÿÞÞÞÿÞÞÞÿÞÞÞÿÞÞÞÿÞÞÞÿßßßÿßßßÿßßßÿßßßÿßßßÿßßßÿßßßÿßßßÿßßßÿßßßÿßßßÿßßßÿßßßÿßßßÿßßßÿßßßÿßßßÿßßßÿßßßÿßßßÿßßßÿßßßÿßßßÿßßßÿßßßÿßßßÿßßßÿßßßÿßßßÿßßßÿßßßÿßßßÿßßßÿßßßÿßßßÿßßßÿßßßÿßßßÿßßßÿàààÿàààÿàààÿàààÿàààÿàààÿàààÿàààÿàààÿàààÿàààÿàààÿàààÿàààÿàààÿàààÿàààÿßßßÿßßßÿßßßÿßßßÿßßßÿßßßÿßßßÿßßßÿßßßÿßßßÿßßßÿßßßÿßßßÿßßßÿßßßÿßßßÿßßßÿßßßÿßßßÿßßßÿßßßÿßßßÿßßßÿßßßÿßßßÿßßßÿßßßÿßßßÿßßßÿßßßÿßßßÿßßßÿßßßÿßßßÿßßßÿßßßÿßßßÿßßßÿßßßÿßßßÿßßßÿßßßÿßßßÿßßßÿßßßÿßßßÿßßßÿßßßÿßßßÿßßßÿßßßÿßßßÿßßßÿßßßÿßßßÿßßßÿßßßÿÞÞÞÿÝÝÝÿÝÝÝÿÝÝÝÿÝÝÝÿÝÝÝÿÝÝÝÿÝÝÝÿÝÝÝÿÝÝÝÿÝÝÝÿÝÝÝÿÝÝÝÿÝÝÝÿÝÝÝÿÝÝÝÿÝÝÝÿÝÝÝÿÝÝÝÿÝÝÝÿÝÝÝÿÝÝÝÿÝÝÝÿÝÝÝÿÝÝÝÿÝÝÝÿÝÝÝÿÝÝÝÿÝÝÝÿÝÝÝÿÝÝÝÿÝÝÝÿÝÝÝÿÝÝÝÿÝÝÝÿÝÝÝÿÝÝÝÿÝÝÝÿÝÝÝÿÝÝÝÿÞÞÞÿßßßÿßßßÿßßßÿßßßÿßßßÿßßßÿßßßÿßßßÿßßßÿßßßÿßßßÿßßßÿßßßÿßßßÿßßßÿßßßÿßßßÿÞÞÞÿÝÝÝÿÝÝÝÿÝÝÝÿÝÝÝÿÞÞÞÿÞÞÞÿÞÞÞÿÞÞÞÿßßßÿßßßÿßßßÿÞÞÞÿÞÞÞÿÞÞÞÿÞÞÞÿÞÞÞÿÝÝÝÿÝÝÝÿÝÝÝÿÝÝÝÿÞÞÞÿÞÞÞÿÞÞÞÿÞÞÞÿÞÞÞÿÞÞÞÿÞÞÞÿÞÞÞÿÞÞÞÿÞÞÞÿÞÞÞÿÞÞÞÿÞÞÞÿÞÞÞÿÞÞÞÿÞÞÞÿÞÞÞÿÝÝÝÿÝÝÝÿÝÝÝÿÝÝÝÿÝÝÝÿÝÝÝÿÝÝÝÿÝÝÝÿÝÝÝÿÝÝÝÿÝÝÝÿÝÝÝÿÝÝÝÿÝÝÝÿÝÝÝÿÝÝÝÿÝÝÝÿÝÝÝÿÝÝÝÿÝÝÝÿÝÝÝÿÝÝÝÿÞÞÞÿÞÞÞÿÞÞÞÿÞÞÞÿÞÞÞÿÞÞÞÿÞÞÞÿÞÞÞÿÞÞÞÿÞÞÞÿÞÞÞÿÞÞÞÿÞÞÞÿÞÞÞÿÞÞÞÿÞÞÞÿÞÞÞÿÞÞÞÿÞÞÞÿÞÞÞÿÞÞÞÿÞÞÞÿÞÞÞÿÞÞÞÿÞÞÞÿÞÞÞÿÞÞÞÿÞÞÞÿÞÞÞÿÞÞÞÿÞÞÞÿÞÞÞÿÞÞÞÿÞÞÞÿÞÞÞÿÞÞÞÿÞÞÞÿÞÞÞÿÞÞÞÿÞÞÞÿÞÞÞÿÞÞÞÿÞÞÞÿÞÞÞÿÞÞÞÿÞÞÞÿÞÞÞÿÞÞÞÿÞÞÞÿÞÞÞÿÞÞÞÿÞÞÞÿÞÞÞÿÞÞÞÿÞÞÞÿÞÞÞÿÞÞÞÿÞÞÞÿÞÞÞÿÞÞÞÿÞÞÞÿÞÞÞÿÞÞÞÿÞÞÞÿÞÞÞÿÞÞÞÿÞÞÞÿÞÞÞÿÞÞÞÿÞÞÞÿÞÞÞÿÞÞÞÿÞÞÞÿÞÞÞÿÞÞÞÿÞÞÞÿÞÞÞÿßßßÿßßßÿßßßÿßßßÿàààÿàààÿàààÿßßßÿßßßÿÞÞÞÿÞÞÞÿÞÞÞÿÝÝÝÿÝÝÝÿÝÝÝÿÝÝÝÿÝÝÝÿÝÝÝÿÝÝÝÿÝÝÝÿÝÝÝÿÞÞÞÿÞÞÞÿÞÞÞÿÞÞÞÿÞÞÞÿßßßÿßßßÿÞÞÞÿÞÞÞÿÞÞÞÿÞÞÞÿÞÞÞÿÝÝÝÿÝÝÝÿÝÝÝÿÝÝÝÿÞÞÞÿßßßÿßßßÿßßßÿßßßÿßßßÿßßßÿßßßÿßßßÿßßßÿßßßÿßßßÿßßßÿßßßÿßßßÿßßßÿßßßÿßßßÿÞÞÞÿÞÞÞÿÞÞÞÿÞÞÞÿÞÞÞÿÞÞÞÿÞÞÞÿÞÞÞÿÞÞÞÿÞÞÞÿÞÞÞÿÞÞÞÿÞÞÞÿÞÞÞÿÞÞÞÿÞÞÞÿÞÞÞÿÞÞÞÿÞÞÞÿÞÞÞÿßßßÿàààÿàààÿàààÿàààÿàààÿàààÿàààÿàààÿàààÿàààÿàààÿàààÿàààÿàààÿàààÿàààÿàààÿàààÿàààÿàààÿàààÿàààÿàààÿàààÿàààÿàààÿàààÿàààÿàààÿàààÿàààÿàààÿàààÿàààÿàààÿàààÿßßßÿßßßÿÞÞÞÿÞÞÞÿÞÞÞÿÞÞÞÿÞÞÞÿÞÞÞÿÞÞÞÿÞÞÞÿÞÞÞÿÞÞÞÿÞÞÞÿÞÞÞÿÞÞÞÿÞÞÞÿÞÞÞÿÞÞÞÿÞÞÞÿÞÞÞÿÝÝÝÿÝÝÝÿÝÝÝÿÝÝÝÿÝÝÝÿÝÝÝÿÝÝÝÿÝÝÝÿÝÝÝÿÝÝÝÿÝÝÝÿÝÝÝÿÝÝÝÿÝÝÝÿÝÝÝÿÝÝÝÿÝÝÝÿÝÝÝÿÝÝÝÿÝÝÝÿÝÝÝÿÞÞÞÿÞÞÞÿÞÞÞÿÞÞÞÿÞÞÞÿÞÞÞÿÞÞÞÿÞÞÞÿÞÞÞÿÞÞÞÿÞÞÞÿÞÞÞÿÞÞÞÿÞÞÞÿÞÞÞÿÞÞÞÿÞÞÞÿÞÞÞÿÞÞÞÿÞÞÞÿÞÞÞÿÞÞÞÿÞÞÞÿÞÞÞÿÞÞÞÿÞÞÞÿÞÞÞÿÞÞÞÿÞÞÞÿÞÞÞÿÞÞÞÿÞÞÞÿÞÞÞÿÞÞÞÿÞÞÞÿÞÞÞÿÞÞÞÿÞÞÞÿÞÞÞÿÞÞÞÿÞÞÞÿÞÞÞÿÞÞÞÿÞÞÞÿÞÞÞÿÞÞÞÿÞÞÞÿÞÞÞÿÞÞÞÿÞÞÞÿÞÞÞÿÞÞÞÿÞÞÞÿÞÞÞÿÞÞÞÿÞÞÞÿÞÞÞÿÞÞÞÿßßßÿßßßÿßßßÿßßßÿßßßÿßßßÿßßßÿßßßÿßßßÿßßßÿßßßÿßßßÿßßßÿßßßÿßßßÿßßßÿßßßÿÞÞÞÿÞÞÞÿÞÞÞÿÞÞÞÿÞÞÞÿÞÞÞÿÞÞÞÿÞÞÞÿÞÞÞÿÞÞÞÿÞÞÞÿÞÞÞÿÞÞÞÿÞÞÞÿÞÞÞÿÞÞÞÿÞÞÞÿÞÞÞÿÞÞÞÿÞÞÞÿÞÞÞÿÞÞÞÿÞÞÞÿÞÞÞÿÞÞÞÿÞÞÞÿÞÞÞÿÞÞÞÿÞÞÞÿÞÞÞÿÞÞÞÿÞÞÞÿÞÞÞÿÞÞÞÿÞÞÞÿÞÞÞÿÞÞÞÿÞÞÞÿÞÞÞÿÞÞÞÿÞÞÞÿÞÞÞÿÞÞÞÿÞÞÞÿÞÞÞÿÞÞÞÿÞÞÞÿÞÞÞÿÞÞÞÿÞÞÞÿÞÞÞÿÞÞÞÿÞÞÞÿÞÞÞÿÞÞÞÿÞÞÞÿÞÞÞÿÞÞÞÿÞÞÞÿÞÞÞÿÞÞÞÿÞÞÞÿÝÝÝÿÝÝÝÿÝÝÝÿÝÝÝÿÝÝÝÿÝÝÝÿÝÝÝÿÜÜÜÿÜÜÜÿÜÜÜÿÜÜÜÿÜÜÜÿÜÜÜÿÜÜÜÿÜÜÜÿÜÜÜÿÜÜÜÿÝÝÝÿÝÝÝÿÝÝÝÿÝÝÝÿÝÝÝÿÝÝÝÿÝÝÝÿÝÝÝÿÝÝÝÿÝÝÝÿÝÝÝÿÝÝÝÿÝÝÝÿÝÝÝÿÝÝÝÿÝÝÝÿÝÝÝÿÜÜÜÿÜÜÜÿÜÜÜÿÜÜÜÿÜÜÜÿÜÜÜÿÜÜÜÿÜÜÜÿÜÜÜÿÜÜÜÿÜÜÜÿÜÜÜÿÜÜÜÿÜÜÜÿÜÜÜÿÜÜÜÿÜÜÜÿÜÜÜÿÜÜÜÿÛÛÛÿÛÛÛÿÛÛÛÿÛÛÛÿÛÛÛÿÛÛÛÿÛÛÛÿÛÛÛÿÛÛÛÿÛÛÛÿÜÜÜÿÜÜÜÿÜÜÜÿÜÜÜÿÜÜÜÿÜÜÜÿÜÜÜÿÝÝÝÿÝÝÝÿÝÝÝÿÝÝÝÿÝÝÝÿÞÞÞÿÞÞÞÿÞÞÞÿÞÞÞÿÞÞÞÿÞÞÞÿÞÞÞÿÝÝÝÿÝÝÝÿÜÜÜÿÜÜÜÿÜÜÜÿÛÛÛÿÛÛÛÿÚÚÚÿÚÚÚÿÚÚÚÿÚÚÚÿÛÛÛÿÜÜÜÿÜÜÜÿÜÜÜÿÜÜÜÿÜÜÜÿÜÜÜÿÜÜÜÿÜÜÜÿÜÜÜÿÜÜÜÿÜÜÜÿÜÜÜÿÜÜÜÿÜÜÜÿÜÜÜÿÜÜÜÿÜÜÜÿÜÜÜÿÜÜÜÿÝÝÝÿÝÝÝÿÝÝÝÿÝÝÝÿÝÝÝÿÜÜÜÿÜÜÜÿÜÜÜÿÜÜÜÿÜÜÜÿÛÛÛÿÛÛÛÿÛÛÛÿÛÛÛÿÛÛÛÿÛÛÛÿÛÛÛÿÚÚÚÿÚÚÚÿÙÙÙÿÙÙÙÿÙÙÙÿÙÙÙÿÙÙÙÿÙÙÙÿÙÙÙÿÙÙÙÿÙÙÙÿÙÙÙÿÙÙÙÿÙÙÙÿÚÚÚÿÚÚÚÿÚÚÚÿÛÛÛÿÛÛÛÿÜÜÜÿÜÜÜÿÜÜÜÿÜÜÜÿÜÜÜÿÜÜÜÿÜÜÜÿÝÝÝÿÝÝÝÿÝÝÝÿÝÝÝÿÝÝÝÿÝÝÝÿÝÝÝÿÜÜÜÿÜÜÜÿÜÜÜÿÝÝÝÿÝÝÝÿÜÜÜÿÜÜÜÿÜÜÜÿÜÜÜÿÜÜÜÿÜÜÜÿÜÜÜÿÜÜÜÿÜÜÜÿÜÜÜÿÝÝÝÿÝÝÝÿÝÝÝÿÝÝÝÿÝÝÝÿÞÞÞÿÞÞÞÿÞÞÞÿÞÞÞÿÞÞÞÿÞÞÞÿÞÞßÿÞÞàÿÞÞàÿÞÞàÿÞÞàÿÞÞàÿÝÝßÿÝÝßÿÝÝßÿÝÝßÿÜÜÞÿÜÜÞÿÜÜÞÿÜÜÞÿÜÜÞÿÜÜÞÿÜÜÞÿÜÜÞÿÜÜÞÿÜÜÞÿÝÝßÿÝÝßÿÝÝßÿÝÝßÿÝÝßÿÝÝßÿÝÝßÿÝÝßÿÝÝßÿÝÝßÿÝÝßÿÝÝßÿÝÝßÿÝÝßÿÝÝßÿÝÝßÿÝÝßÿÜÜÞÿÜÜÞÿÜÜÞÿÜÜÞÿÜÜÞÿÜÜÞÿÜÜÞÿÝÝßÿÝÝßÿÜÜÞÿÜÜÞÿÜÜÞÿÛÛÝÿÛÛÝÿÚÚÜÿÚÚÜÿÚÚÜÿÚÚÜÿÚÚÜÿÚÚÜÿÚÚÜÿÛÛÝÿÛÛÝÿÛÛÝÿÛÛÝÿÛÛÝÿÛÛÝÿÛÛÝÿÛÛÝÿÛÛÝÿÛÛÝÿÛÛÝÿÛÛÝÿÛÛÝÿÛÛÝÿÛÛÝÿÛÛÝÿÛÛÝÿÛÛÝÿÛÛÝÿÛÛÝÿÛÛÝÿÛÛÝÿÛÛÝÿÛÛÝÿÛÛÝÿÛÛÝÿÛÛÝÿÛÛÝÿÛÛÝÿÛÛÝÿÛÛÝÿÛÛÝÿÛÛÝÿÛÛÝÿÛÛÝÿÛÛÝÿÛÛÝÿÛÛÝÿÛÛÝÿÛÛÝÿÛÛÝÿÛÛÝÿÛÛÝÿÛÛÝÿÛÛÝÿÛÛÝÿÜÜÞÿÜÜÞÿÜÜÞÿÜÜÞÿÜÜÞÿÝÝßÿÝÝßÿÝÝßÿÝÝßÿÝÝßÿÝÝßÿÝÝßÿÝÝßÿÝÝßÿÝÝßÿÝÝßÿÝÝßÿÝÝßÿÝÝßÿÝÝßÿÝÝßÿÝÝßÿÝÝßÿÝÝßÿÝÝßÿÝÝßÿÝÝßÿÝÝßÿÝÝßÿÝÝßÿÝÝßÿÝÝßÿÝÝßÿÝÝßÿÝÝßÿÝÝßÿÝÝßÿÝÝßÿÝÝßÿÝÝßÿÝÝßÿÝÝßÿÝÝßÿÝÝßÿÝÝßÿÝÝßÿÝÝßÿÝÝßÿÝÝßÿÝÝßÿÞÞàÿÞÞàÿÞÞàÿÞÞàÿÞÞàÿÞÞàÿÞÞàÿÞÞàÿÞÞàÿÞÞàÿÞÞàÿÞÞàÿÞÞàÿÞÞàÿÞÞàÿÞÞàÿÞÞàÿÞÞàÿÞÞàÿÞÞàÿÞÞàÿÞÞàÿÞÞàÿÞÞàÿÞÞàÿÞÞàÿÞÞàÿÞÞàÿÞÞàÿÞÞàÿÞÞàÿÞÞàÿÞÞàÿÞÞàÿÞÞàÿÞÞàÿÞÞàÿÞÞàÿÞÞàÿÞÞàÿÞÞàÿÞÞàÿÞÞàÿÞÞàÿÞÞàÿÞÞàÿÞÞàÿÞÞàÿÞÞàÿÞÞàÿÞÞàÿÞÞàÿÞÞàÿÞÞàÿÞÞàÿÞÞàÿÞÞàÿÞÞàÿßßáÿßßáÿßßáÿßßáÿßßáÿßßáÿßßáÿßßáÿßßáÿßßáÿßßáÿßßáÿßßáÿßßáÿßßáÿßßáÿßßáÿÞÞàÿÞÞàÿÞÞàÿÞÞàÿÞÞàÿÞÞàÿÞÞàÿÞÞàÿÞÞàÿÞÞàÿÞÞàÿÞÞàÿÞÞàÿÞÞàÿÞÞàÿÞÞàÿÞÞàÿÞÞàÿÞÞàÿÞÞàÿÞÞàÿÞÞàÿÞÞàÿÞÞàÿÞÞàÿÞÞàÿÞÞàÿÞÞàÿÞÞàÿÞÞàÿÞÞàÿÞÞàÿÞÞàÿÞÞàÿÞÞàÿÞÞàÿÞÞàÿÞÞàÿÝÝßÿÝÝßÿÝÝßÿÝÝßÿÝÝßÿÝÝßÿÝÝßÿÝÝßÿÝÝßÿÝÝßÿÝÝßÿÝÝßÿÝÝßÿÝÝßÿÝÝßÿÝÝßÿÝÝßÿÝÝßÿÝÝßÿÝÝßÿÝÝßÿÝÝßÿÝÝßÿÝÝßÿÜÜÞÿÜÜÞÿÜÜÞÿÛÛÝÿÛÛÝÿÛÛÝÿÛÛÝÿÛÛÝÿÛÛÝÿÛÛÝÿÛÛÝÿÛÛÝÿÛÛÝÿÛÛÝÿÛÛÝÿÜÜÞÿÜÜÞÿÝÝßÿÝÝßÿÝÝßÿÝÝßÿÝÝßÿÝÝßÿÝÝßÿÝÝßÿÝÝßÿÝÝßÿÝÝßÿÝÝßÿÝÝßÿÝÝßÿÝÝßÿÝÝßÿÝÝßÿÜÜÞÿÛÛÝÿÛÛÝÿÛÛÝÿÛÛÝÿÛÛÝÿÛÛÝÿÛÛÝÿÛÛÝÿÛÛÝÿÛÛÝÿÛÛÝÿÛÛÝÿÛÛÝÿÛÛÝÿÛÛÝÿÛÛÝÿÛÛÝÿÛÛÝÿÚÚÜÿÚÚÜÿÚÚÜÿÚÚÜÿÚÚÜÿÚÚÜÿÚÚÜÿÚÚÜÿÚÚÜÿÚÚÜÿÚÚÜÿÚÚÜÿÚÚÜÿÚÚÜÿÚÚÜÿÚÚÜÿÚÚÜÿÚÚÜÿÚÚÜÿÚÚÜÿÚÚÜÿÛÛÝÿÜÜÞÿÜÜÞÿÜÜÞÿÜÜÞÿÜÜÞÿÜÜÞÿÜÜÞÿÜÜÞÿÜÜÞÿÝÝßÿÝÝßÿÝÝßÿÝÝßÿÝÝßÿÞÞàÿÞÞàÿÞÞàÿÝÞàÿÝÞàÿÝÞàÿÝÞàÿÝÞàÿÝÞàÿÝÞàÿÝÞàÿÝÞàÿÝÞàÿÝÞàÿÝÞàÿÝÞàÿÝÞàÿÝÞàÿÝÞàÿÝÞàÿÝÞàÿÝÞàÿÝÞàÿÝÞàÿÝÞàÿÝÞàÿÝÞàÿÝÞàÿÝÞàÿÜÝßÿÜÝßÿÜÝßÿÜÝßÿÜÝßÿÛÜÞÿÛÜÞÿÛÜÞÿÛÜÞÿÛÜÞÿÛÜÞÿÛÜÞÿÛÜÞÿÛÜÞÿÛÜÞÿÛÜÞÿÛÜÞÿÛÜÞÿÛÜÞÿÛÜÞÿÛÜÞÿÛÜÞÿÛÜÞÿÛÜÞÿÛÜÞÿÛÜÞÿÛÜÞÿÛÜÞÿÛÜÞÿÛÜÞÿÛÜÞÿÛÜÞÿÜÝßÿÜÝßÿÝÞàÿÝÞàÿÝÞàÿÝÞàÿÝÞàÿÝÞàÿÝÞàÿÝÞàÿÝÞàÿÝÞàÿÝÞàÿÝÞàÿÝÞàÿÝÞàÿÝÞàÿÝÞàÿÝÞàÿÝÞàÿÝÞàÿÝÞàÿÝÞàÿÝÞàÿÝÞàÿÝÞàÿÝÞàÿÝÞàÿÝÞàÿÝÞàÿÝÞàÿÝÞàÿÝÞàÿÝÞàÿÝÞàÿÝÞàÿÝÞàÿÝÞàÿÝÞàÿÝÞàÿÝÞàÿÝÞàÿÝÞàÿÝÞàÿÝÞàÿÝÞàÿÝÞàÿÝÞàÿÝÞàÿÝÞàÿÝÞàÿÝÞàÿÝÞàÿÝÞàÿÝÞàÿÝÞàÿÝÞàÿÝÞàÿÝÞàÿÝÞàÿÝÞàÿÝÞàÿÝÞàÿÝÞàÿÝÞàÿÝÞàÿÝÞàÿÝÞàÿÝÞàÿÝÞàÿÝÞàÿÝÞàÿÝÞàÿÝÞàÿÝÞàÿÝÞàÿÝÞàÿÝÞàÿÞßáÿÞßáÿÞßáÿÞßáÿÞßáÿÞßáÿÞßáÿÞßáÿÞßáÿÞßáÿÞßáÿÞßáÿÞßáÿÞßáÿÞßáÿÞßáÿÞßáÿÝÞàÿÝÞàÿÝÞàÿÝÞàÿÝÞàÿÝÞàÿÝÞàÿÝÞàÿÝÞàÿÝÞàÿÝÞàÿÝÞàÿÝÞàÿÝÞàÿÝÞàÿÝÞàÿÝÞàÿÝÞàÿÝÞàÿÝÞàÿÝÞàÿÝÞàÿÝÞàÿÝÞàÿÝÞàÿÝÞàÿÝÞàÿÝÞàÿÝÞàÿÝÞàÿÝÞàÿÝÞàÿÝÞàÿÝÞàÿÝÞàÿÝÞàÿÝÞàÿÝÞàÿÝÞàÿÜÝßÿÜÝßÿÜÝßÿÜÝßÿÜÝßÿÜÝßÿÜÝßÿÜÝßÿÜÝßÿÜÝßÿÜÝßÿÜÝßÿÜÝßÿÜÝßÿÜÝßÿÜÝßÿÜÝßÿÜÝßÿÜÝßÿÜÝßÿÜÝßÿÜÝßÿÜÝßÿÜÝßÿÜÝßÿÜÝßÿÜÝßÿÜÝßÿÜÝßÿÜÝßÿÜÝßÿÜÝßÿÜÝßÿÜÝßÿÜÝßÿÜÝßÿÜÝßÿÜÝßÿÛÜßÿÛÜßÿÛÜàÿÛÜàÿÛÜàÿÛÜàÿÛÜàÿÛÜàÿÛÜàÿÛÜàÿÛÜàÿÛÜàÿÛÜàÿÛÜàÿÛÜàÿÛÜàÿÛÜàÿÛÜàÿÛÜàÿÛÜàÿÛÜàÿÛÜàÿÛÜàÿÛÜàÿÛÜàÿÛÜàÿÛÜàÿÛÜàÿÛÜàÿÛÜàÿÛÜàÿÛÜàÿÛÜàÿÛÜàÿÛÜàÿÛÜàÿÛÜàÿÛÜàÿÛÜàÿÛÜàÿÛÜàÿÛÜàÿÛÜàÿÛÜàÿÛÜàÿÛÜàÿÛÜàÿÛÜàÿÛÜàÿÛÜàÿÛÜàÿÛÜàÿÛÜàÿÛÜàÿÛÜàÿÛÜàÿÛÜàÿÛÜàÿÛÜàÿÛÜàÿÜÝáÿÜÝáÿÜÝáÿÜÝáÿÜÝáÿÛÜàÿÛÜàÿÛÜàÿÛÜàÿÛÜàÿÚÛßÿÚÛßÿÚÛßÿÚÛßÿÚÛßÿÚÛßÿÚÛßÿÚÛßÿÿÿÿÿÿÿÿÿÿÿÿÿÿÿÿÿÿÿÿÿÿÿÿÿÿÿÿÿÿÿÿÿÿÿÿÿÿÿÿÿÿÿÿÿÿÿÿÿÿÿÿÿÿÿÿÿÿÿÿÿÿÿÿÿÿÿÿÿÿÿÿÿÿÿÿÿÿÿÿÿÿÿÿÿÿÿÿÿÿÿÿÿÿÿÿÿÿÿÿÿÿÿÿÿÿÿÿÿÿÿÿÿÿÿÿÿÿÿÿÿÿÿÿÿÿÿÿÿÿÿÿÿÿÿÿÿÿÿÿÿÿÿÿÿÿÿÿÿÿÿÿÿÿÿÿÿÿÿÿÿÿÿÿÿÿÿÿÿÿÿÿÿÿÿÿÿÿÿÿÿÿÿÿÿÿÿÿÿÿÿÿÿÿÿÿÿÿÿÿÿÿÿÿÿÿÿÿÿÿÿÿÿÿÿÿÿÿÿÿÿÿÿÿÿÿÿÿÿÿÿÿÿÿÿÿÿÿÿÿÿÿÿÿÿÿÿÿÿÿÿÿÿÿÿÿÿÿÿÿÿÿÿÿÿÿÿÿÿÿÿÿÿÿÿÿÿÿÿÿÿÿÿÿÿÿÿÿÿÿÿÿÿÿÿÿÿÿÿÿÿÿÿÿÿÿÿÿÿÿÿÿÿÿÿÿÿÿÿÿÿÿÿÿÿÿÿÿÿÿÿÿÿÿÿÿÿÿÿÿÿÿÿÿÿÿÿÿÿÿÿÿÿÿÿÿÿÿÿÿÿÿÿÿÿÿÿÿÿÓÕÔÿÓÕÔÿÓÕÔÿÓÕÔÿÓÕÔÿÓÕÔÿÓÕÔÿÓÕÔÿÓÕÔÿÓÕÔÿÓÕÔÿÓÕÔÿÓÕÔÿÓÕÔÿÓÕÔÿÓÕÔÿÓÕÔÿÓÕÔÿÓÕÔÿÓÕÔÿÔÖÕÿÔÖÕÿÔÖÕÿÔÖÕÿÔÖÕÿÔÖÕÿÔÖÕÿÔÖÕÿÔÖÕÿÔÖÕÿÔÖÕÿÔÖÕÿÔÖÕÿÔÖÕÿÔÖÕÿÔÖÕÿÔÖÕÿÓÕÔÿÓÔÒÿÓÓÑÿÓÓÑÿÓÓÑÿÓÓÑÿÓÓÑÿÓÓÑÿÓÓÑÿÓÓÑÿÓÓÑÿÓÓÑÿÓÓÑÿÓÓÑÿÓÓÑÿÓÓÑÿÓÓÑÿÓÓÑÿÓÓÑÿÒÒÐÿÑÑÏÿÏÏÍÿÏÏÍÿÏÏÍÿÏÏÍÿÏÏÍÿÏÏÍÿÐÐÎÿÐÐÎÿÐÐÎÿÐÐÎÿÐÐÎÿÐÐÎÿÐÐÎÿÑÑÏÿÑÑÏÿÑÑÏÿÑÑÏÿÑÑÏÿÑÑÏÿÒÒÐÿÓÓÑÿÓÓÑÿÓÓÑÿÓÓÑÿÓÓÑÿÓÓÑÿÓÓÑÿÓÓÑÿÓÓÑÿÓÓÑÿÓÓÑÿÓÓÑÿÓÓÑÿÓÓÑÿÓÓÑÿÓÓÑÿÓÓÑÿÓÓÑÿÓÓÑÿÓÓÑÿÓÓÑÿÓÓÑÿÓÓÑÿÓÓÑÿÓÓÑÿÓÓÑÿÓÓÑÿÓÓÑÿÓÓÑÿÓÓÑÿÓÓÑÿÓÓÑÿÓÓÑÿÓÓÑÿÓÓÑÿÓÓÑÿÓÓÑÿÓÓÑÿÓÓÑÿÓÓÑÿÓÓÑÿÓÓÑÿÓÓÑÿÓÓÑÿÓÓÑÿÓÓÑÿÓÓÑÿÓÓÑÿÓÓÑÿÓÓÑÿÓÓÑÿÓÓÑÿÓÓÑÿÓÓÑÿÓÓÑÿÓÓÑÿÓÓÑÿÓÓÑÿÓÓÑÿÓÓÑÿÓÓÑÿÓÓÑÿÓÓÑÿÓÓÑÿÓÓÑÿÓÓÑÿÓÓÑÿÓÓÑÿÓÓÑÿÓÓÑÿÓÓÑÿÓÓÑÿÓÓÑÿÓÓÑÿÓÓÑÿÓÓÑÿÓÓÑÿÓÓÑÿÓÓÑÿÓÓÑÿÓÓÑÿÓÓÑÿÒÒÐÿÒÒÐÿÒÒÐÿÒÒÐÿÑÑÏÿÑÑÏÿÑÑÏÿÑÑÏÿÑÑÏÿÑÑÏÿÑÑÏÿÑÑÏÿÐÐÎÿÏÏÍÿÏÏÍÿÏÏÍÿÏÏÍÿÏÏÍÿÏÏÍÿÏÏÍÿÏÏÍÿÐÐÎÿÐÐÎÿÐÐÎÿÐÐÎÿÐÐÎÿÑÑÏÿÑÑÏÿÑÑÏÿÑÑÏÿÑÑÏÿÑÑÏÿÑÑÏÿÒÒÐÿÒÒÐÿÒÒÐÿÒÒÐÿÒÒÐÿÒÒÐÿÒÒÐÿÒÒÐÿÒÒÐÿÒÒÐÿÒÒÐÿÒÒÐÿÒÒÐÿÒÒÐÿÒÒÐÿÒÒÐÿÒÒÐÿÑÑÏÿÑÑÏÿÑÑÏÿÑÑÏÿÑÑÏÿÑÑÏÿÑÑÏÿÐÐÎÿÐÐÎÿÐÐÎÿÐÐÎÿÐÐÎÿÏÏÍÿÏÏÍÿÏÏÍÿÏÏÍÿÏÏÍÿÏÏÍÿÏÏÍÿÎÎÌÿÎÎÌÿÍÍËÿÍÍËÿÍÍËÿÍÍËÿÍÍËÿÍÍËÿÍÍËÿÍÍËÿÍÍËÿÍÍËÿÍÍËÿÍÍËÿÍÍËÿÍÍËÿÍÍËÿÍÍËÿÍÍËÿÍÍËÿÍÍËÿÍÍËÿÎÎÌÿÎÎÌÿÎÎÌÿÎÎÌÿÎÎÌÿÎÎÌÿÎÎÌÿÏÏÍÿÏÏÍÿÏÏÍÿÏÏÍÿÏÏÍÿÐÐÎÿÐÐÎÿÐÐÎÿÐÐÎÿÐÐÎÿÐÐÎÿÐÐÎÿÑÑÏÿÑÑÏÿÑÑÏÿÑÑÏÿÑÑÏÿÑÑÏÿÑÑÏÿÑÑÏÿÑÑÏÿÑÑÏÿÑÑÏÿÑÑÏÿÑÑÏÿÑÑÏÿÑÑÏÿÑÑÏÿÑÑÏÿÑÑÏÿÑÑÏÿÑÑÏÿÑÑÏÿÑÑÏÿÑÑÏÿÑÑÏÿÑÑÏÿÑÑÏÿÑÑÏÿÑÑÏÿÑÑÏÿÑÑÏÿÑÑÏÿÑÑÏÿÑÑÏÿÑÑÏÿÑÑÏÿÑÑÏÿÐÐÎÿÐÐÎÿÐÐÎÿÐÐÎÿÐÐÎÿÐÐÎÿÐÐÎÿÐÐÎÿÐÐÎÿÐÐÎÿÐÐÎÿÐÐÎÿÐÐÎÿÐÐÎÿÐÐÎÿÐÐÎÿÐÐÎÿÐÐÎÿÐÐÎÿÏÏÍÿÏÏÍÿÏÏÍÿÏÏÍÿÏÏÍÿÏÏÍÿÏÏÍÿÏÏÍÿÏÏÍÿÏÏÍÿÏÏÍÿÏÏÍÿÏÏÍÿÏÏÍÿÏÏÍÿÏÏÍÿÏÏÍÿÏÏÍÿÏÏÍÿÏÏÍÿÎÎÌÿÍÍËÿÍÍËÿÍÍËÿÍÍËÿÍÍËÿÍÍËÿÍÍËÿÍÍËÿÍÍËÿÍÍËÿÍÍËÿÍÍËÿÍÍËÿÍÍËÿÍÍËÿÍÍËÿÍÍËÿÍÍËÿÍÍËÿÎÎÌÿÏÏÍÿÏÏÍÿÏÏÍÿÏÏÍÿÏÏÍÿÏÏÍÿÏÏÍÿÏÏÍÿÏÏÍÿÏÏÍÿÏÏÍÿÏÏÍÿÏÏÍÿÏÏÍÿÏÏÍÿÏÏÍÿÏÏÍÿÎÎÌÿÎÎÌÿÎÎÌÿÎÎÌÿÎÎÌÿÎÎÌÿÎÎÌÿÎÎÌÿÎÎÌÿÎÎÌÿÎÎÌÿÎÎÌÿÎÎÌÿÎÎÌÿÎÎÌÿÎÎÌÿÎÎÌÿÎÎÌÿÎÎÌÿÍÍËÿÍÍËÿÍÍËÿÍÍËÿÍÍËÿÍÍËÿÍÍËÿÍÍËÿÍÍËÿÍÍËÿÍÍËÿÍÍËÿÍÍËÿÍÍËÿÍÍËÿÍÍËÿÍÍËÿÍÍËÿÍÍËÿÍÍËÿÎÎÌÿÏÏÍÿÐÐÎÿÐÐÎÿÐÐÎÿÐÐÎÿÐÐÎÿÐÐÎÿÐÐÎÿÐÐÎÿÐÐÎÿÐÐÎÿÐÐÎÿÐÐÎÿÐÐÎÿÐÐÎÿÐÐÎÿÐÐÎÿÐÐÎÿÏÏÍÿÏÏÍÿÏÏÍÿÏÏÍÿÏÏÍÿÏÏÍÿÏÏÍÿÏÏÍÿÏÏÍÿÏÏÍÿÏÏÍÿÏÏÍÿÏÏÍÿÏÏÍÿÏÏÍÿÏÏÍÿÏÏÍÿÏÏÍÿÏÏÍÿÎÎÌÿÎÎÌÿÎÎÌÿÎÎÌÿÎÎÌÿÎÎÌÿÎÎÌÿÎÎÌÿÎÎÌÿÎÎÌÿÎÎÌÿÎÎÌÿÎÎÌÿÎÎÌÿÎÎÌÿÎÎÌÿÎÎÌÿÎÎÌÿÎÎÌÿÎÎÌÿÎÎÌÿÎÎÌÿÎÎÌÿÎÎÌÿÎÎÌÿÎÎÌÿÎÎÌÿÎÎÌÿÎÎÌÿÎÎÌÿÎÎÌÿÎÎÌÿÎÎÌÿÎÎÌÿÎÎÌÿÎÎÌÿÎÎÌÿÎÎÌÿÎÎÌÿÎÎÌÿÎÎÌÿÎÎÌÿÎÎÌÿÎÎÌÿÎÎÌÿÎÎÌÿÎÎÌÿÎÎÌÿÎÎÌÿÎÎÌÿÎÎÌÿÎÎÌÿÎÎÌÿÎÎÌÿÎÎÌÿÎÎÌÿÎÎÌÿÎÎÌÿÎÎÌÿÎÎÌÿÎÎÌÿÎÎÌÿÎÎÌÿÎÎÌÿÎÎÌÿÍÍËÿÍÍËÿÍÍËÿÍÍËÿÍÍËÿÌÌÊÿÌÌÊÿÌÌÊÿÌÌÊÿÌÌÊÿÌÌÊÿÌÌÊÿÌÌÊÿÌÌÊÿÌÌÊÿÌÌÊÿÌÌÊÿÌÌÊÿÌÌÊÿËËÉÿËËÉÿËËÉÿËËÉÿËËÉÿÊÊÈÿÊÊÈÿÊÊÈÿÊÊÈÿÊÊÈÿÊÊÈÿÊÊÈÿÊÊÈÿÊÊÈÿÊÊÈÿÊÊÈÿÊÊÈÿÊÊÈÿÊÊÈÿÊÊÈÿÊÊÈÿÊÊÈÿËËÉÿËËÉÿËËÉÿËËÉÿÌÌÊÿÌÌÊÿÌÌÊÿÌÌÊÿÌÌÊÿËËÉÿËËÉÿËËÉÿËËÉÿËËÉÿËËÉÿËËÉÿËËÉÿËËÉÿËËÉÿËËÉÿËËÉÿËËÉÿËËÉÿËËÉÿËËÉÿËËÉÿËËÉÿËËÉÿËËÉÿËËÉÿËËÉÿÌÌÊÿÌÌÊÿÌÌÊÿÌÌÊÿÌÌÊÿÌÌÊÿÌÌÊÿÌÌÊÿÌÌÊÿÌÌÊÿÌÌÊÿÌÌÊÿÌÌÊÿÌÌÊÿÌÌÊÿÌÌÊÿÌÌÊÿÌÌÊÿÌÌÊÿÌÌÊÿÌÌÊÿÌÌÊÿÌÌÊÿÌÌÊÿÌÌÊÿÌÌÊÿÌÌÊÿÌÌÊÿÌÌÊÿÌÌÊÿÌÌÊÿÌÌÊÿÌÌÊÿÌÌÊÿÌÌÊÿÌÌÊÿÌÌÊÿÌÌÊÿÍÍËÿÍÍËÿÍÍËÿÍÍËÿÍÍËÿÌÌÊÿÌÌÊÿÌÌÊÿÌÌÊÿÌÌÊÿËËÉÿËËÉÿËËÉÿËËÉÿËËÉÿËËÉÿËËÉÿËËÉÿËËÉÿËËÉÿËËÉÿËËÉÿËËÉÿËËÉÿËËÉÿËËÉÿËËÉÿËËÉÿËËÉÿËËÉÿËËÉÿËËÉÿËËÉÿËËÉÿËËÉÿËËÉÿËËÉÿËËÉÿËËÉÿËËÉÿËËÉÿËËÉÿËËÉÿÊÊÈÿÊÊÈÿÊÊÈÿÊÊÈÿÊÊÈÿÉÉÇÿÉÉÇÿÉÉÇÿÉÉÇÿÉÉÇÿÉÉÇÿÉÉÇÿÉÉÇÿÉÉÇÿÊÉÇÿËÊÈÿËÊÈÿËÊÈÿËÊÈÿËÊÈÿÊÉÇÿÊÉÇÿÊÉÇÿÊÉÇÿÉÈÆÿÉÈÆÿÉÈÆÿÉÈÆÿÉÈÆÿÉÈÆÿÉÈÆÿÉÈÆÿÈÇÅÿÈÇÅÿÈÇÅÿÈÇÅÿÈÇÅÿÈÇÅÿÈÇÅÿÈÇÅÿÈÇÅÿÈÇÅÿÈÇÅÿÈÇÅÿÈÇÅÿÈÇÅÿÈÇÅÿÈÇÅÿÈÇÅÿÈÇÅÿÈÇÅÿÇÆÄÿÆÅÃÿÆÅÃÿÆÅÃÿÆÅÃÿÆÅÃÿÆÅÃÿÇÆÄÿÇÆÄÿÇÆÄÿÇÆÄÿÇÆÄÿÇÆÄÿÇÆÄÿÈÇÅÿÈÇÅÿÈÇÅÿÈÇÅÿÈÇÅÿÈÇÅÿÈÇÅÿÈÇÅÿÈÇÅÿÈÇÅÿÈÇÅÿÈÇÅÿÇÆÄÿÇÆÄÿÇÆÄÿÇÆÄÿÇÆÄÿÇÆÄÿÇÆÄÿÈÇÅÿÈÇÅÿÈÇÅÿÈÇÅÿÈÇÅÿÉÈÆÿÉÈÆÿÉÈÆÿÊÉÇÿÊÉÇÿÊÉÇÿÊÉÇÿÊÉÇÿÊÉÇÿÊÉÇÿËÊÈÿËÊÈÿËÊÈÿËÊÈÿËÊÈÿÌËÉÿÌËÉÿÌËÉÿÌËÉÿËÊÈÿËÊÈÿËÊÈÿËÊÈÿËÊÈÿËÊÈÿËÊÈÿËÊÈÿËÊÈÿËÊÈÿËÊÈÿËÊÈÿËÊÈÿËÊÈÿËÊÈÿËÊÈÿËÊÈÿËÊÈÿËÊÈÿËÊÈÿÊÉÇÿÊÉÇÿÊÉÇÿÊÉÇÿÊÉÇÿÊÉÇÿÊÉÇÿÊÉÇÿÊÉÇÿÊÉÇÿÊÉÇÿÊÉÇÿÊÉÇÿÊÉÇÿÊÉÇÿÊÉÇÿÊÉÇÿÊÉÇÿÊÉÇÿÉÈÆÿÉÈÆÿÉÈÆÿÉÈÆÿÉÈÆÿÉÈÆÿÉÈÆÿÉÈÆÿÉÈÆÿÉÈÆÿÉÈÆÿÉÈÆÿÉÈÆÿÉÈÆÿÉÈÆÿÉÈÆÿÉÈÆÿÉÈÆÿÉÈÆÿÉÈÆÿÉÈÆÿÉÈÆÿÉÈÆÿÉÈÆÿÉÈÆÿÉÈÆÿÉÈÆÿÉÈÆÿÉÈÆÿÉÈÆÿÉÈÆÿÉÈÆÿÉÈÆÿÉÈÆÿÉÈÆÿÉÈÆÿÉÈÆÿÉÈÆÿÉÈÆÿÉÈÆÿÉÈÆÿÉÈÆÿÉÈÆÿÉÈÆÿÉÈÆÿÉÈÆÿÉÈÆÿÉÈÆÿÉÈÆÿÉÈÆÿÉÈÆÿÉÈÆÿÉÈÆÿÉÈÆÿÉÈÆÿÉÈÆÿÉÈÆÿÉÈÆÿÉÈÆÿÉÈÆÿÉÈÆÿÉÈÆÿÉÈÆÿÉÈÆÿÉÈÆÿÉÈÆÿÉÈÆÿÉÈÆÿÉÈÆÿÉÈÆÿÉÈÆÿÉÈÆÿÉÈÆÿÉÈÆÿÉÈÆÿÉÈÆÿÉÈÆÿÉÈÆÿÉÈÆÿÉÈÆÿÉÈÆÿÉÈÆÿÉÈÆÿÉÈÆÿÉÈÆÿÉÈÆÿÉÈÆÿÉÈÆÿÉÈÆÿÉÈÆÿÉÈÆÿÉÈÆÿÉÈÆÿÉÈÆÿÉÈÆÿÉÈÆÿÈÇÅÿÈÇÅÿÈÇÅÿÈÇÅÿÈÇÅÿÈÇÅÿÈÇÅÿÈÇÅÿÈÇÅÿÈÇÅÿÈÇÅÿÈÇÅÿÈÇÅÿÈÇÅÿÈÇÅÿÈÇÅÿÈÇÅÿÈÇÅÿÈÇÅÿÈÇÅÿÈÇÅÿÈÇÅÿÉÈÆÿÉÈÆÿÉÈÆÿÉÈÆÿÊÉÇÿÊÉÇÿÊÉÇÿÊÉÇÿÊÉÇÿÊÉÇÿÊÉÇÿÊÉÇÿËÊÈÿËÊÈÿËÊÈÿËÊÈÿÊÉÇÿÊÉÇÿÉÈÆÿÉÈÆÿÉÈÆÿÉÈÆÿÉÈÆÿÉÈÆÿÉÈÆÿÉÈÆÿÉÈÆÿÉÈÆÿÉÈÆÿÉÈÆÿÉÈÆÿÉÈÆÿÉÈÆÿÉÈÆÿÉÈÆÿÉÈÆÿÉÈÆÿÉÈÆÿÉÈÆÿÉÈÆÿÉÈÆÿÉÈÆÿÉÈÆÿÈÇÅÿÈÇÅÿÈÇÅÿÈÇÅÿÈÇÅÿÇÆÄÿÇÆÄÿÇÆÄÿÇÆÄÿÇÆÄÿÇÆÄÿÇÆÄÿÇÆÄÿÇÆÄÿÇÆÄÿÇÆÄÿÇÆÄÿÇÆÄÿÇÆÄÿÇÆÄÿÇÆÄÿÇÆÄÿÇÆÄÿÇÆÄÿÇÆÄÿÇÆÄÿÇÆÄÿÇÆÄÿÇÆÄÿÇÆÄÿÇÆÄÿÇÆÄÿÇÆÄÿÆÅÃÿÆÅÃÿÆÅÃÿÆÅÃÿÆÅÃÿÅÄÂÿÅÄÂÿÅÄÂÿÅÄÂÿÅÄÂÿÅÄÂÿÅÄÂÿÆÅÃÿÆÅÃÿÆÅÃÿÆÅÃÿÆÅÃÿÇÆÄÿÇÆÄÿÇÆÄÿÇÆÄÿÇÆÄÿÇÆÄÿÇÆÄÿÇÆÄÿÇÆÄÿÇÆÄÿÇÆÄÿÇÆÄÿÇÆÄÿÇÆÄÿÇÆÄÿÇÆÄÿÇÆÄÿÇÆÄÿÇÆÄÿÆÅÃÿÆÅÃÿÆÅÃÿÆÅÃÿÆÅÃÿÇÆÄÿÇÆÄÿÇÆÄÿÇÆÄÿÇÆÄÿÈÇÅÿÈÇÅÿÇÆÄÿÇÆÄÿÇÆÄÿÇÆÄÿÇÆÄÿÆÅÃÿÆÅÃÿÆÅÃÿÆÅÃÿÆÅÃÿÇÆÄÿÇÆÄÿÇÆÄÿÇÆÄÿÇÆÄÿÇÆÄÿÇÆÄÿÇÆÄÿÇÆÄÿÇÆÄÿÇÆÄÿÇÆÄÿÇÆÄÿÇÆÄÿÇÆÄÿÇÆÄÿÇÆÄÿÇÆÄÿÇÆÄÿÇÆÄÿÇÆÄÿÇÆÄÿÇÆÄÿÇÆÄÿÇÆÄÿÇÆÄÿÇÆÄÿÇÆÄÿÇÆÄÿÇÆÄÿÇÆÄÿÇÆÄÿÇÆÄÿÇÆÄÿÇÆÄÿÇÆÄÿÆÅÃÿÆÅÃÿÆÅÃÿÆÅÃÿÆÅÃÿÆÅÃÿÆÅÃÿÆÅÃÿÆÅÃÿÆÅÃÿÆÅÃÿÆÅÃÿÆÅÃÿÆÅÃÿÆÅÃÿÆÅÃÿÆÅÃÿÆÅÃÿÆÅÃÿÆÅÃÿÆÅÃÿÆÅÃÿÆÅÃÿÆÅÃÿÆÅÃÿÆÅÃÿÆÅÃÿÆÅÃÿÆÅÃÿÆÅÃÿÆÅÃÿÆÅÃÿÆÅÃÿÆÅÃÿÆÅÃÿÆÅÃÿÆÅÃÿÆÅÃÿÆÅÃÿÆÅÃÿÆÅÃÿÇÆÄÿÇÆÄÿÇÆÄÿÇÆÄÿÇÆÄÿÇÆÄÿÇÆÄÿÇÆÄÿÇÆÄÿÇÆÄÿÇÆÄÿÇÆÄÿÇÆÄÿÇÆÄÿÇÆÄÿÇÆÄÿÇÆÄÿÇÆÄÿÇÆÄÿÈÇÅÿÈÇÅÿÈÇÅÿÈÇÅÿÈÇÅÿÈÇÅÿÈÇÅÿÈÇÅÿÈÇÅÿÈÇÅÿÈÇÅÿÈÇÅÿÈÇÅÿÈÇÅÿÈÇÅÿÈÇÅÿÈÇÅÿÈÇÅÿÈÇÅÿÈÇÅÿÈÇÅÿÈÇÅÿÈÇÅÿÈÇÅÿÈÇÅÿÈÇÅÿÈÇÅÿÈÇÅÿÈÇÅÿÈÇÅÿÈÇÅÿÈÇÅÿÈÇÅÿÈÇÅÿÈÇÅÿÈÇÅÿÇÆÄÿÇÆÄÿÇÆÄÿÇÆÄÿÇÆÄÿÇÆÄÿÇÆÄÿÇÆÄÿÇÆÄÿÇÆÄÿÇÆÄÿÇÆÄÿÇÆÄÿÇÆÄÿÇÆÄÿÇÆÄÿÇÆÄÿÇÆÄÿÇÆÄÿÇÆÄÿÇÆÄÿÇÆÄÿÈÇÅÿÈÇÅÿÈÇÅÿÈÇÅÿÈÇÅÿÈÇÅÿÈÇÅÿÈÇÅÿÈÇÅÿÈÇÅÿÈÇÅÿÈÇÅÿÈÇÅÿÈÇÅÿÈÇÅÿÈÇÅÿÈÇÅÿÇÆÄÿÇÆÄÿÇÆÄÿÇÆÄÿÇÆÄÿÇÆÄÿÇÆÄÿÇÆÄÿÇÆÄÿÇÆÄÿÇÆÄÿÇÆÄÿÇÆÄÿÇÆÄÿÇÆÄÿÇÆÄÿÇÆÄÿÇÆÄÿÇÆÄÿÇÆÄÿÇÆÄÿÇÆÄÿÇÆÄÿÇÆÄÿÇÆÄÿÇÆÄÿÇÆÄÿÇÆÄÿÆÅÃÿÆÅÃÿÆÅÃÿÆÅÃÿÆÅÃÿÆÅÃÿÆÅÃÿÆÅÃÿÆÅÃÿÆÅÃÿÆÅÃÿÇÆÄÿÈÇÅÿÈÇÅÿÈÇÅÿÈÇÅÿÈÇÅÿÈÇÅÿÈÇÅÿÈÇÅÿÈÇÅÿÈÇÅÿÈÇÅÿÈÇÅÿÈÇÅÿÈÇÅÿÈÇÅÿÈÇÅÿÈÇÅÿÈÇÅÿÈÇÅÿÈÇÅÿÈÇÅÿÈÇÅÿÈÇÅÿÈÇÅÿÇÆÄÿÇÆÄÿÇÆÄÿÇÆÄÿÇÆÄÿÆÅÃÿÆÅÃÿÆÅÃÿÆÅÃÿÆÅÃÿÆÅÃÿÆÅÃÿÅÄÂÿÅÄÂÿÅÄÂÿÅÄÂÿÅÄÂÿÅÄÂÿÅÄÂÿÅÄÂÿÅÄÂÿÅÄÂÿÅÄÂÿÅÄÂÿÅÄÂÿÅÄÂÿÅÄÂÿÅÄÂÿÅÄÂÿÅÄÂÿÅÄÂÿÅÄÂÿÅÄÂÿÅÄÂÿÆÅÃÿÆÅÃÿÆÅÃÿÆÅÃÿÆÅÃÿÅÄÂÿÅÄÂÿÅÄÂÿÅÄÂÿÅÄÂÿÄÃÁÿÄÃÁÿÄÃÁÿÄÃÁÿÄÃÁÿÄÃÁÿÄÃÁÿÄÃÁÿÄÃÁÿÅÄÂÿÅÄÂÿÅÄÂÿÅÄÂÿÅÄÂÿÅÄÂÿÅÄÂÿÅÄÂÿÅÄÂÿÅÄÂÿÅÄÂÿÅÄÂÿÅÄÂÿÅÄÂÿÅÄÂÿÅÄÂÿÅÄÂÿÄÃÁÿÄÃÁÿÄÃÁÿÄÃÁÿÄÃÁÿÄÃÁÿÄÃÁÿÄÃÁÿÄÃÁÿÄÃÁÿÄÃÁÿÄÃÁÿÄÃÁÿÄÃÁÿÄÃÁÿÄÃÁÿÄÃÁÿÄÃÁÿÄÃÁÿÄÃÁÿÄÃÁÿÄÃÁÿÄÃÁÿÄÃÁÿÃÂÀÿÃÂÀÿÃÂÀÿÃÂÀÿÃÂÀÿÄÃÁÿÅÄÂÿÆÅÃÿÆÅÃÿÆÅÃÿÆÅÃÿÆÅÃÿÅÄÂÿÅÄÂÿÅÄÂÿÅÄÂÿÅÄÂÿÅÄÂÿÅÄÂÿÅÄÂÿÅÄÂÿÅÄÂÿÅÄÂÿÅÄÂÿÅÄÂÿÅÄÂÿÅÄÂÿÅÄÂÿÅÄÂÿÅÄÂÿÅÄÂÿÅÄÂÿÅÄÂÿÅÄÂÿÄÃÁÿÄÃÁÿÄÃÁÿÄÃÁÿÄÃÁÿÄÃÁÿÄÃÁÿÄÃÁÿÄÃÁÿÄÃÁÿÄÃÁÿÄÃÁÿÄÃÁÿÄÃÁÿÄÃÁÿÄÃÁÿÄÃÁÿÄÃÁÿÄÃÁÿÄÃÁÿÄÃÁÿÄÃÁÿÄÃÁÿÄÃÁÿÄÃÁÿÄÃÁÿÄÃÁÿÄÃÁÿÅÄÂÿÅÄÂÿÅÄÂÿÅÄÂÿÅÄÂÿÆÅÃÿÆÅÃÿÆÅÃÿÆÅÃÿÆÅÃÿÅÄÂÿÅÄÂÿÅÄÂÿÅÄÂÿÅÄÂÿÅÄÂÿÅÄÂÿÅÄÂÿÅÄÂÿÅÄÂÿÅÄÂÿÅÄÂÿÅÄÂÿÅÄÂÿÅÄÂÿÅÄÂÿÅÄÂÿÅÄÂÿÅÄÂÿÅÄÂÿÅÄÂÿÅÄÂÿÅÄÂÿÅÄÂÿÅÄÂÿÅÄÂÿÅÄÂÿÅÄÂÿÅÄÂÿÅÄÂÿÅÄÂÿÅÄÂÿÅÄÂÿÅÄÂÿÅÄÂÿÅÄÂÿÅÄÂÿÅÄÂÿÅÄÂÿÅÄÂÿÅÄÂÿÅÄÂÿÅÄÂÿÅÄÂÿÅÄÂÿÅÄÂÿÅÄÂÿÅÄÂÿÅÄÂÿÅÄÂÿÅÄÂÿÅÄÂÿÅÄÂÿÅÄÂÿÅÄÂÿÅÄÂÿÅÄÂÿÅÄÂÿÅÄÂÿÅÄÂÿÅÄÂÿÅÄÂÿÅÄÂÿÅÄÂÿÅÄÂÿÅÄÂÿÅÄÂÿÅÄÂÿÅÄÂÿÅÄÂÿÅÄÂÿÅÄÂÿÅÄÂÿÅÄÂÿÅÄÂÿÅÄÂÿÅÄÂÿÅÄÂÿÅÄÂÿÅÄÂÿÅÄÂÿÅÄÂÿÅÄÂÿÅÄÂÿÄÃÁÿÄÃÁÿÄÃÁÿÄÃÁÿÄÃÁÿÃÂÀÿÃÂÀÿÃÂÀÿÃÂÀÿÃÂÀÿÃÂÀÿÃÂÀÿÃÂÀÿÃÂÀÿÃÂÀÿÃÂÀÿÃÂÀÿÃÂÀÿÃÂÀÿÃÂÀÿÃÂÀÿÃÂÀÿÃÂÀÿÃÂÀÿÃÂÀÿÃÂÀÿÃÂÀÿÃÂÀÿÃÂÀÿÃÂÀÿÃÂÀÿÂÁ¿ÿÂÁ¿ÿÂÁ¿ÿÂÁ¿ÿÂÁ¿ÿÂÁ¿ÿÂÁ¿ÿÂÁ¿ÿÁÀ¾ÿÁÀ¾ÿÁÀ¾ÿÁÀ¾ÿÀ¿½ÿÀ¿½ÿÀ¿½ÿÀ¿½ÿÀ¿½ÿÀ¿½ÿÀ¿½ÿÀ¿½ÿ¿¾¼ÿ¿¾¼ÿ¿¾¼ÿ¿¾¼ÿ¿¾¼ÿ¿¾¼ÿ¿¾¼ÿ¿¾¼ÿ¿¾¼ÿ¿¾¼ÿ¿¾¼ÿ¿¾¼ÿ¿¾¼ÿ¿¾¼ÿ¿¾¼ÿ¿¾¼ÿ¿¾¼ÿ¿¾¼ÿ¿¾¼ÿ¿¾¼ÿÀ¿½ÿÁÀ¾ÿÁÀ¾ÿÁÀ¾ÿÁÀ¾ÿÁÀ¾ÿÁÀ¾ÿÁÀ¾ÿÂÁ¿ÿÂÁ¿ÿÂÁ¿ÿÂÁ¿ÿÂÁ¿ÿÃÂÀÿÃÂÀÿÃÂÀÿÃÂÀÿÃÂÀÿÃÂÀÿÃÂÀÿÃÂÀÿÃÂÀÿÃÂÀÿÃÂÀÿÃÂÀÿÃÂÀÿÃÂÀÿÃÂÀÿÃÂÀÿÃÂÀÿÃÂÀÿÃÂÀÿÃÂÀÿÃÂÀÿÃÂÀÿÃÂÀÿÃÂÀÿÂÁ¿ÿÂÁ¿ÿÂÁ¿ÿÂÁ¿ÿÂÁ¿ÿÂÁ¿ÿÂÁ¿ÿÂÁ¿ÿÂÁ¿ÿÂÁ¿ÿÂÁ¿ÿÂÁ¿ÿÂÁ¿ÿÂÁ¿ÿÂÁ¿ÿÂÁ¿ÿÂÁ¿ÿÂÁ¿ÿÂÁ¿ÿÂÁ¿ÿÂÁ¿ÿÂÁ¿ÿÂÁ¿ÿÂÁ¿ÿÂÁ¿ÿÂÁ¿ÿÂÁ¿ÿÂÁ¿ÿÂÁ¿ÿÃÂÀÿÃÂÀÿÃÂÀÿÃÂÀÿÃÂÀÿÄÃÁÿÄÃÁÿÄÃÁÿÄÃÁÿÄÃÁÿÄÃÁÿÄÃÁÿÄÃÁÿÄÃÁÿÄÃÁÿÄÃÁÿÄÃÁÿÄÃÁÿÄÃÁÿÄÃÁÿÄÃÁÿÄÃÁÿÄÃÁÿÄÃÁÿÄÃÁÿÄÃÁÿÄÃÁÿÄÃÁÿÄÃÁÿÃÂÀÿÃÂÀÿÃÂÀÿÃÂÀÿÃÂÀÿÃÂÀÿÃÂÀÿÃÂÀÿÃÂÀÿÃÂÀÿÃÂÀÿÃÂÀÿÃÂÀÿÃÂÀÿÃÂÀÿÃÂÀÿÃÂÀÿÃÂÀÿÃÂÀÿÃÂÀÿÃÂÀÿÃÂÀÿÃÂÀÿÃÂÀÿÃÂÀÿÃÂÀÿÃÂÀÿÃÂÀÿÃÂÀÿÃÂÀÿÃÂÀÿÃÂÀÿÃÂÀÿÃÂÀÿÃÂÀÿÃÂÀÿÃÂÀÿÃÂÀÿÃÂÀÿÃÂÀÿÃÂÀÿÃÂÀÿÃÂÀÿÃÂÀÿÃÂÀÿÂÁ¿ÿÂÁ¿ÿÂÁ¿ÿÂÁ¿ÿÂÁ¿ÿÂÁ¿ÿÂÁ¿ÿÂÁ¿ÿÃÂÀÿÃÂÀÿÃÂÀÿÃÂÀÿÄÃÁÿÄÃÁÿÄÃÁÿÄÃÁÿÄÃÁÿÄÃÁÿÄÃÁÿÄÃÁÿÄÃÁÿÄÃÁÿÄÃÁÿÄÃÁÿÄÃÁÿÄÃÁÿÄÃÁÿÄÃÁÿÄÃÁÿÄÃÁÿÄÃÁÿÄÃÁÿÃÂÀÿÃÂÀÿÃÂÀÿÃÂÀÿÃÂÀÿÃÂÀÿÃÂÀÿÃÂÀÿÃÂÀÿÃÂÀÿÃÂÀÿÃÂÀÿÃÂÀÿÃÂÀÿÃÂÀÿÃÂÀÿÃÂÀÿÃÂÀÿÃÂÀÿÃÂÀÿÃÂÀÿÃÂÀÿÃÂÀÿÃÂÀÿÃÂÀÿÃÂÀÿÃÂÀÿÃÂÀÿÃÂÀÿÃÂÀÿÃÂÀÿÃÂÀÿÃÂÀÿÃÂÀÿÃÂÀÿÃÂÀÿÃÂÀÿÃÂÀÿÂÁ¿ÿÂÁ¿ÿÂÁ¿ÿÂÁ¿ÿÂÁ¿ÿÂÁ¿ÿÂÁ¿ÿÂÁ¿ÿÂÁ¿ÿÂÁ¿ÿÂÁ¿ÿÂÁ¿ÿÂÁ¿ÿÂÁ¿ÿÂÁ¿ÿÂÁ¿ÿÂÁ¿ÿÂÁ¿ÿÂÁ¿ÿÂÁ¿ÿÂÁ¿ÿÂÁ¿ÿÃÂÀÿÃÂÀÿÃÂÀÿÃÂÀÿÃÂÀÿÃÂÀÿÃÂÀÿÃÂÀÿÃÂÀÿÃÂÀÿÃÂÀÿÃÂÀÿÃÂÀÿÃÂÀÿÃÂÀÿÃÂÀÿÃÂÀÿÃÂÀÿÃÂÀÿÃÂÀÿÃÂÀÿÃÂÀÿÃÂÀÿÃÂÀÿÃÂÀÿÃÂÀÿÃÂÀÿÃÂÀÿÃÂÀÿÃÂÀÿÃÂÀÿÃÂÀÿÃÂÀÿÃÂÀÿÃÂÀÿÃÂÀÿÃÂÀÿÃÂÀÿÃÂÀÿÃÂÀÿÃÂÀÿÃÂÀÿÃÂÀÿÃÂÀÿÃÂÀÿÃÂÀÿÃÂÀÿÃÂÀÿÃÂÀÿÃÂÀÿÃÂÀÿÃÂÀÿÃÂÀÿÃÂÀÿÃÂÀÿÂÁ¿ÿÂÁ¿ÿÂÁ¿ÿÂÁ¿ÿÂÁ¿ÿÂÁ¿ÿÂÁ¿ÿÁÀ¾ÿÁÀ¾ÿÁÀ¾ÿÁÀ¾ÿÁÀ¾ÿÀ¿½ÿÀ¿½ÿÀ¿½ÿÀ¿½ÿÀ¿½ÿÀ¿½ÿÀ¿½ÿÀ¿½ÿÀ¿½ÿÀ¿½ÿÁÀ¾ÿÁÀ¾ÿÁÀ¾ÿÁÀ¾ÿÀ¿½ÿÀ¿½ÿÀ¿½ÿÀ¿½ÿÀ¿½ÿ¿¾¼ÿ¿¾¼ÿ¿¾¼ÿ¿¾¼ÿ¿¾¼ÿ¿¾¼ÿ¿¾¼ÿ¿¾¼ÿ¿¾¼ÿÀ¿½ÿÁÀ¾ÿÁÀ¾ÿÁÀ¾ÿÁÀ¾ÿÁÀ¾ÿÁÀ¾ÿÁÀ¾ÿÁÀ¾ÿÁÀ¾ÿÁÀ¾ÿÁÀ¾ÿÁÀ¾ÿÁÀ¾ÿÁÀ¾ÿÁÀ¾ÿÁÀ¾ÿÁÀ¾ÿÀ¿½ÿÀ¿½ÿÀ¿½ÿÀ¿½ÿÀ¿½ÿÀ¿½ÿÀ¿½ÿÀ¿½ÿÀ¿½ÿÀ¿½ÿÀ¿½ÿÀ¿½ÿÀ¿½ÿÀ¿½ÿÀ¿½ÿÀ¿½ÿÀ¿½ÿÀ¿½ÿÀ¿½ÿÀ¿½ÿÁÀ¾ÿÂÁ¿ÿÂÁ¿ÿÂÁ¿ÿÂÁ¿ÿÂÁ¿ÿÁÀ¾ÿÁÀ¾ÿÁÀ¾ÿÁÀ¾ÿÁÀ¾ÿÀ¿½ÿÀ¿½ÿÀ¿½ÿÀ¿½ÿÀ¿½ÿÀ¿½ÿÀ¿½ÿÀ¿½ÿÀ¿½ÿÁÀ¾ÿÁÀ¾ÿÁÀ¾ÿÁÀ¾ÿÁÀ¾ÿÁÀ¾ÿÁÀ¾ÿÁÀ¾ÿÁÀ¾ÿÁÀ¾ÿÁÀ¾ÿÁÀ¾ÿÁÀ¾ÿÁÀ¾ÿÁÀ¾ÿÁÀ¾ÿÁÀ¾ÿÀÀ¾ÿÀÀ¾ÿÀÀ¾ÿ¿¿½ÿ¿¿½ÿ¿¿½ÿ¿¿½ÿ¿¿½ÿ¿¿½ÿ¿¿½ÿ¾¾¼ÿ¾¾¼ÿ¾¾¼ÿ¾¾¼ÿ¾¾¼ÿ¾¾¼ÿ¾¾¼ÿ¾¾¼ÿ¾¾¼ÿ¾¾¼ÿ¾¾¼ÿ¾¾¼ÿ¾¾¼ÿ¾¾¼ÿ¾¾¼ÿ¾¾¼ÿ¾¾¼ÿ¾¾¼ÿ¾¾¼ÿ¾¾¼ÿ¾¾¼ÿ¾¾¼ÿ¾¾¼ÿ¾¾¼ÿ¾¾¼ÿ¾¾¼ÿ½½»ÿ½½»ÿ½½»ÿ½½»ÿ¾¾¼ÿ¿¿½ÿ¿¿½ÿ¿¿½ÿ¿¿½ÿ¿¿½ÿ¿¿½ÿ¿¿½ÿ¿¿½ÿ¿¿½ÿ¿¿½ÿ¿¿½ÿ¿¿½ÿ¿¿½ÿ¿¿½ÿ¿¿½ÿ¿¿½ÿ¿¿½ÿ¿¿½ÿ¿¿½ÿÀÀ¾ÿÀÀ¾ÿÀÀ¾ÿÀÀ¾ÿÀÀ¾ÿÀÀ¾ÿÀÀ¾ÿÀÀ¾ÿÀÀ¾ÿÀÀ¾ÿÀÀ¾ÿÀÀ¾ÿÀÀ¾ÿÀÀ¾ÿÀÀ¾ÿÀÀ¾ÿÀÀ¾ÿÀÀ¾ÿÀÀ¾ÿÀÀ¾ÿÀÀ¾ÿÀÀ¾ÿÀÀ¾ÿÀÀ¾ÿ¿¿½ÿ¿¿½ÿ¿¿½ÿ¿¿½ÿ¿¿½ÿ¾¾¼ÿ¾¾¼ÿ¾¾¼ÿ¾¾¼ÿ¾¾¼ÿ¾¾¼ÿ¾¾¼ÿ¾¾¼ÿ¾¾¼ÿ¾¾¼ÿ¿¿½ÿ¿¿½ÿ¿¿½ÿ¿¿½ÿ¿¿½ÿ¿¿½ÿ¿¿½ÿ¿¿½ÿ¿¿½ÿ¿¿½ÿ¿¿½ÿ¿¿½ÿ¿¿½ÿ¿¿½ÿ¿¿½ÿ¿¿½ÿ¾¾¼ÿ¾¾¼ÿ¾¾¼ÿ¾¾¼ÿ¾¾¼ÿ¾¾¼ÿ¾¾¼ÿ¾¾¼ÿ¾¾¼ÿ¾¾¼ÿ¾¾¼ÿ¾¾¼ÿ¾¾¼ÿ¾¾¼ÿ¾¾¼ÿ¾¾¼ÿ¾¾¼ÿ¾¾¼ÿ¾¾¼ÿ¾¾¼ÿ¾¾¼ÿ¾¾¼ÿ¿¿½ÿ¿¿½ÿ¿¿½ÿ¿¿½ÿ¿¿½ÿ¿¿½ÿ¿¿½ÿ¿¿½ÿ¿¿½ÿ¿¿½ÿ¿¿½ÿ¿¿½ÿ¿¿½ÿ¿¿½ÿ¿¿½ÿ¿¿½ÿ¿¿½ÿ¿¿½ÿ¿¿½ÿÀÀ¾ÿÀÀ¾ÿÀÀ¾ÿÀÀ¾ÿÀÀ¾ÿÀÀ¾ÿÀÀ¾ÿÀÀ¾ÿÀÀ¾ÿÀÀ¾ÿÀÀ¾ÿÀÀ¾ÿÀÀ¾ÿÀÀ¾ÿÀÀ¾ÿÀÀ¾ÿÀÀ¾ÿÀÀ¾ÿÀÀ¾ÿÀÀ¾ÿÀÀ¾ÿÀÀ¾ÿÀÀ¾ÿÀÀ¾ÿÀÀ¾ÿÀÀ¾ÿÀÀ¾ÿÀÀ¾ÿÀÀ¾ÿÀÀ¾ÿÀÀ¾ÿÀÀ¾ÿÀÀ¾ÿÀÀ¾ÿÀÀ¾ÿÀÀ¾ÿÀÀ¾ÿÀÀ¾ÿÀÀ¾ÿÀÀ¾ÿÀÀ¾ÿÀÀ¾ÿÀÀ¾ÿÀÀ¾ÿÀÀ¾ÿÀÀ¾ÿÀÀ¾ÿÀÀ¾ÿÀÀ¾ÿÀÀ¾ÿÀÀ¾ÿÀÀ¾ÿÀÀ¾ÿÀÀ¾ÿÀÀ¾ÿÀÀ¾ÿÀÀ¾ÿÀÀ¾ÿÁÁ¿ÿÁÁ¿ÿÀÀ¾ÿÀÀ¾ÿÀÀ¾ÿÀÀ¾ÿÀÀ¾ÿ¿¿½ÿ¿¿½ÿ¿¿½ÿ¾¾¼ÿ¾¾¼ÿ½½»ÿ½½»ÿ½½»ÿ½½»ÿ½½»ÿ½½»ÿ½½»ÿ¾¾¼ÿ¾¾¼ÿ¾¾¼ÿ¾¾¼ÿ¾¾¼ÿ¾¾¼ÿ¾¾¼ÿ¾¾¼ÿ¾¾¼ÿ¾¾¼ÿ¾¾¼ÿ¾¾¼ÿ¾¾¼ÿ¾¾¼ÿ¾¾¼ÿ¾¾¼ÿ¾¾¼ÿ½½»ÿ½½»ÿ½½»ÿ½½»ÿ½½»ÿ½½»ÿ½½»ÿ½½»ÿ½½»ÿ½½»ÿ½½»ÿ½½»ÿ½½»ÿ½½»ÿ½½»ÿ½½»ÿ½½»ÿ½½»ÿ½½»ÿ½½»ÿ½½»ÿ½½»ÿ¾¾¼ÿ¾¾¼ÿ¾¾¼ÿ¾¾¼ÿ¿¿½ÿ¿¿½ÿ¿¿½ÿ¿¿½ÿ¿¿½ÿ¿¿½ÿ¿¿½ÿ¿¿½ÿÀÀ¾ÿÀÀ¾ÿÀÀ¾ÿÀÀ¾ÿÀÀ¾ÿÀÀ¾ÿÀÀ¾ÿÀÀ¾ÿÀÀ¾ÿÀÀ¾ÿÀÀ¾ÿÀÀ¾ÿÀÀ¾ÿÀÀ¾ÿÀÀ¾ÿÀÀ¾ÿÀÀ¾ÿÀÀ¾ÿÀÀ¾ÿÀÀ¾ÿÀÀ¾ÿÀÀ¾ÿÀÀ¾ÿÀÀ¾ÿ¾¾¼ÿ½½»ÿ½½»ÿ½½»ÿ½½»ÿ½½»ÿ½½»ÿ½½»ÿ½½»ÿ½½»ÿ½½»ÿ½½»ÿ½½»ÿ½½»ÿ½½»ÿ½½»ÿ½½»ÿ½½»ÿ½½»ÿ¼¼ºÿ¼¼ºÿ¼¼ºÿ¼¼ºÿ¼¼ºÿ¼¼ºÿ¼¼ºÿ¼¼ºÿ¼¼ºÿ½½»ÿ½½»ÿ½½»ÿ¾¾¼ÿ¾¾¼ÿ¿¿½ÿ¿¿½ÿ¿¿½ÿÀÀ¾ÿÀÀ¾ÿÀÀ¾ÿÀÀ¾ÿÀÀ¾ÿÀÀ¾ÿÀÀ¾ÿÀÀ¾ÿÀÀ¾ÿÀÀ¾ÿÀÀ¾ÿÀÀ¾ÿÀÀ¾ÿÀÀ¾ÿÀÀ¾ÿÀÀ¾ÿÀÀ¾ÿÀÀ¾ÿÀÀ¾ÿÀÀ¾ÿÀÀ¾ÿÀÀ¾ÿÀÀ¾ÿÀÀ¾ÿÀÀ¾ÿÀÀ¾ÿÀÀ¾ÿÀÀ¾ÿÀÀ¾ÿÀÀ¾ÿÀÀ¾ÿÀÀ¾ÿÀÀ¾ÿÀÀ¾ÿÀÀ¾ÿÀÀ¾ÿÀÀ¾ÿÀÀ¾ÿÀÀ¾ÿÀÀ¾ÿÀÀ¾ÿÀÀ¾ÿÀÀ¾ÿÁÁ¿ÿÁÁ¿ÿÁÁ¿ÿÁÁ¿ÿÁÁ¿ÿÀÀ¾ÿÀÀ¾ÿÀÀ¾ÿÀÀ¾ÿ¿¿½ÿ¿¿½ÿ¿¿½ÿ¿¿½ÿ¿¿½ÿ¿¿½ÿ¿¿½ÿ¿¿½ÿ¿¿½ÿ¿¿½ÿÀÀ¾ÿÀÀ¾ÿÀÀ¾ÿÀÀ¾ÿÀÀ¾ÿÀÀ¾ÿÀÀ¾ÿÀÀ¾ÿÀÀ¾ÿÀÀ¾ÿÀÀ¾ÿÀÀ¾ÿÀÀ¾ÿÀÀ¾ÿÀÀ¾ÿÀÀ¾ÿÀÀ¾ÿÀÀ¾ÿÀÀ¾ÿÀÀ¾ÿÀÀ¾ÿÀÀ¾ÿÀÀ¾ÿÀÀ¾ÿÀÀ¾ÿÀÀ¾ÿÀÀ¾ÿÀÀ¾ÿÀÀ¾ÿÀÀ¾ÿÀÀ¾ÿÀÀ¾ÿÀÀ¾ÿÀÀ¾ÿÀÀ¾ÿÀÀ¾ÿ¿¿½ÿ¿¿½ÿ¿¿½ÿ¿¿½ÿ¿¿½ÿ¿¿½ÿ¿¿½ÿ¿¿½ÿ¿¿½ÿ¿¿½ÿ¿¿½ÿ¿¿½ÿ¿¿½ÿ¿¿½ÿ¿¿½ÿ¿¿½ÿ¿¿½ÿ¿¿½ÿ¿¿½ÿ¿¿½ÿ¿¿½ÿ¿¿½ÿÀÀ¾ÿÀÀ¾ÿÀÀ¾ÿÀÀ¾ÿÀÀ¾ÿÀÀ¾ÿÀÀ¾ÿÀÀ¾ÿÀÀ¾ÿÀÀ¾ÿÀÀ¾ÿÀÀ¾ÿÀÀ¾ÿÀÀ¾ÿÀÀ¾ÿÀÀ¾ÿÀÀ¾ÿÀÀ¾ÿÀÀ¾ÿÀÀ¾ÿÀÀ¾ÿÀÀ¾ÿÀÀ¾ÿÀÀ¾ÿÀÀ¾ÿÀÀ¾ÿÀÀ¾ÿÀÀ¾ÿÀÀ¾ÿÀÀ¾ÿÀÀ¾ÿÀÀ¾ÿÀÀ¾ÿÀÀ¾ÿÀÀ¾ÿÀÀ¾ÿÀÀ¾ÿÀÀ¾ÿÀÀ¾ÿÀÀ¾ÿÀÀ¾ÿÀÀ¾ÿÀÀ¾ÿÀÀ¾ÿÀÀ¾ÿÀÀ¾ÿÀÀ¾ÿÀÀ¾ÿÀÀ¾ÿÀÀ¾ÿÀÀ¾ÿÀÀ¾ÿÀÀ¾ÿÀÀ¾ÿÀÀ¾ÿ¿¿½ÿ¿¿½ÿ¿¿½ÿ¿¿½ÿ¿¿½ÿ¿¿½ÿ¿¿½ÿ¿¿½ÿ¿¿½ÿ¿¿½ÿ¿¿½ÿ¿¿½ÿ¿¿½ÿ¿¿½ÿ¿¿½ÿ¿¿½ÿ¿¿½ÿ¿¿½ÿ¿¿½ÿ¿¿½ÿ¿¿½ÿ¿¿½ÿ¿¿½ÿ¿¿½ÿ¿¿½ÿ¿¿½ÿ¿¿½ÿ¿¿½ÿ¿¿½ÿ¿¿½ÿ¿¿½ÿ¿¿½ÿ¿¿½ÿ¿¿½ÿ¿¿½ÿ¿¿½ÿ¿¿½ÿ¿¿½ÿ¾¾¼ÿ¾¾¼ÿ¾¾¼ÿ¾¾¼ÿ¾¾¼ÿ¾¾¼ÿ¾¾¼ÿ¾¾¼ÿ½½»ÿ½½»ÿ½½»ÿ½½»ÿ¼¼ºÿ¼¼ºÿ¼¼ºÿ¼¼ºÿ¼¼ºÿ¼¼ºÿ¼¼ºÿ¼¼ºÿ½½»ÿ¾¾¼ÿ¿¿½ÿ¿¿½ÿ¿¿½ÿ¿¿½ÿ¿¿½ÿ¿¿½ÿ¿¿½ÿ¿¿½ÿ¿¿½ÿ¿¿½ÿ¿¿½ÿ¿¿½ÿ¿¿½ÿ¿¿½ÿ¿¿½ÿ¿¿½ÿ¿¿½ÿ¿¿½ÿ¿¿½ÿ¿¿½ÿ¿¿½ÿ¿¿½ÿ¿¿½ÿ¿¿½ÿ¿¿½ÿ¿¿½ÿÀÀ¾ÿÀÀ¾ÿÀÀ¾ÿÀÀ¾ÿÀÀ¾ÿÁÁ¿ÿÁÁ¿ÿÁÁ¿ÿÁÁ¿ÿÁÁ¿ÿÁÁ¿ÿÁÁ¿ÿÁÁ¿ÿÁÁ¿ÿÁÁ¿ÿÁÁ¿ÿÁÁ¿ÿÁÁ¿ÿÁÁ¿ÿÁÁ¿ÿÁÁ¿ÿÁÁ¿ÿÁÁ¿ÿÁÁ¿ÿÁÁ¿ÿÁÁ¿ÿÁÁ¿ÿÁÁ¿ÿÁÁ¿ÿÁÁ¿ÿÁÁ¿ÿÁÁ¿ÿÁÁ¿ÿÁÁ¿ÿÁÁ¿ÿÁÁ¿ÿÁÁ¿ÿÁÁ¿ÿÁÁ¿ÿÁÁ¿ÿÁÁ¿ÿÁÁ¿ÿÁÁ¿ÿÁÁ¿ÿÁÁ¿ÿÁÁ¿ÿÁÁ¿ÿÁÁ¿ÿÁÁ¿ÿÁÁÀÿÁÁÁÿÂÂÂÿÂÂÂÿÂÂÂÿÂÂÂÿÂÂÂÿÂÂÂÿÂÂÂÿÂÂÂÿÂÂÂÿÂÂÂÿÂÂÂÿÂÂÂÿÂÂÂÿÂÂÂÿÂÂÂÿÂÂÂÿÂÂÂÿÂÂÂÿÂÂÂÿÂÂÂÿÂÂÂÿÂÂÂÿÂÂÂÿÂÂÂÿÂÂÂÿÂÂÂÿÂÂÂÿÂÂÂÿÂÂÂÿÂÂÂÿÂÂÂÿÂÂÂÿÂÂÂÿÂÂÂÿÂÂÂÿÂÂÂÿÂÂÂÿÂÂÂÿÂÂÂÿÂÂÂÿÂÂÂÿÂÂÂÿÂÂÂÿÂÂÂÿÂÂÂÿÂÂÂÿÂÂÂÿÂÂÂÿÂÂÂÿÂÂÂÿÂÂÂÿÂÂÂÿÂÂÂÿÂÂÂÿÂÂÂÿÁÁÁÿÁÁÁÿÁÁÁÿÁÁÁÿÁÁÁÿÁÁÁÿÁÁÁÿÁÁÁÿÁÁÁÿÁÁÁÿÁÁÁÿÁÁÁÿÁÁÁÿÁÁÁÿÁÁÁÿÁÁÁÿÁÁÁÿÁÁÁÿÁÁÁÿÀÀÀÿÀÀÀÿÀÀÀÿ¿¿¿ÿ¿¿¿ÿ¾¾¾ÿ¾¾¾ÿ½½½ÿ½½½ÿ½½½ÿ½½½ÿ½½½ÿ½½½ÿ½½½ÿ½½½ÿ¾¾¾ÿ¾¾¾ÿ¿¿¿ÿ¿¿¿ÿÀÀÀÿÀÀÀÿÁÁÁÿÂÂÂÿÂÂÂÿÂÂÂÿÂÂÂÿÂÂÂÿÂÂÂÿÂÂÂÿÂÂÂÿÂÂÂÿÂÂÂÿÂÂÂÿÂÂÂÿÂÂÂÿÂÂÂÿÂÂÂÿÂÂÂÿÂÂÂÿÁÁÁÿÁÁÁÿÁÁÁÿÁÁÁÿÁÁÁÿÁÁÁÿÁÁÁÿÁÁÁÿÁÁÁÿÁÁÁÿÁÁÁÿÁÁÁÿÁÁÁÿÁÁÁÿÁÁÁÿÁÁÁÿÁÁÁÿÁÁÁÿÁÁÁÿÁÁÁÿÁÁÁÿÁÁÁÿÁÁÁÿÁÁÁÿÀÀÀÿÀÀÀÿ¿¿¿ÿ¿¿¿ÿ¿¿¿ÿ¿¿¿ÿ¿¿¿ÿ¾¾¾ÿ¾¾¾ÿ½½½ÿ½½½ÿ½½½ÿ½½½ÿ½½½ÿ½½½ÿ¾¾¾ÿ¿¿¿ÿ¿¿¿ÿ¿¿¿ÿ¿¿¿ÿ¿¿¿ÿ¿¿¿ÿ¿¿¿ÿ¿¿¿ÿÀÀÀÿÀÀÀÿÀÀÀÿÀÀÀÿÁÁÁÿÁÁÁÿÁÁÁÿÁÁÁÿÁÁÁÿÁÁÁÿÁÁÁÿÁÁÁÿÂÂÂÿÂÂÂÿÂÂÂÿÂÂÂÿÂÂÂÿÂÂÂÿÂÂÂÿÂÂÂÿÂÂÂÿÂÂÂÿÂÂÂÿÂÂÂÿÂÂÂÿÂÂÂÿÂÂÂÿÂÂÂÿÂÂÂÿÂÂÂÿÂÂÂÿÃÃÃÿÃÃÃÿÃÃÃÿÃÃÃÿÃÃÃÿÂÂÂÿÂÂÂÿÂÂÂÿÂÂÂÿÁÁÁÿÁÁÁÿÁÁÁÿÁÁÁÿÁÁÁÿÁÁÁÿÁÁÁÿÁÁÁÿÀÀÀÿ¿¿¿ÿ¿¿¿ÿ¿¿¿ÿ¿¿¿ÿ¿¿¿ÿ¿¿¿ÿ¿¿¿ÿ¿¿¿ÿ¿¿¿ÿ¿¿¿ÿ¿¿¿ÿ¿¿¿ÿ¿¿¿ÿ¿¿¿ÿ¿¿¿ÿ¿¿¿ÿ¿¿¿ÿ¿¿¿ÿ¿¿¿ÿÀÀÀÿÁÁÁÿÁÁÁÿÁÁÁÿÁÁÁÿÁÁÁÿÁÁÁÿÁÁÁÿÁÁÁÿÁÁÁÿÁÁÁÿÁÁÁÿÁÁÁÿÁÁÁÿÁÁÁÿÁÁÁÿÁÁÁÿÁÁÁÿÁÁÁÿÁÁÁÿÁÁÁÿÁÁÁÿÁÁÁÿÁÁÁÿÁÁÁÿÁÁÁÿÁÁÁÿÁÁÁÿÁÁÁÿÁÁÁÿÁÁÁÿÁÁÁÿÁÁÁÿÁÁÁÿÁÁÁÿÁÁÁÿÁÁÁÿÀÁÀÿÀÁÀÿ¿ÁÀÿ¿ÁÀÿ¿ÁÀÿ¿ÁÀÿ¿ÁÀÿ¿ÁÀÿ¿ÁÀÿ¿ÁÀÿ¿ÁÀÿ¿ÁÀÿ¿ÁÀÿ¿ÁÀÿ¿ÁÀÿ¿ÁÀÿ¿ÁÀÿ¿ÁÀÿ¿ÁÀÿ¿ÁÀÿ¿ÁÀÿ¿ÁÀÿÀÂÁÿÀÂÁÿÀÂÁÿÀÂÁÿÀÂÁÿÀÂÁÿÀÂÁÿÀÂÁÿÀÂÁÿÀÂÁÿÀÂÁÿÀÂÁÿÀÂÁÿÀÂÁÿÀÂÁÿÀÂÁÿÀÂÁÿÀÂÁÿÀÂÁÿÀÂÁÿÀÂÁÿÀÂÁÿÀÂÁÿÀÂÁÿÀÂÁÿÀÂÁÿÀÂÁÿÀÂÁÿÀÂÁÿÀÂÁÿÀÂÁÿÀÂÁÿÀÂÁÿÀÂÁÿÀÂÁÿÀÂÁÿÀÂÁÿÀÂÁÿÁÃÂÿÁÃÂÿÁÃÂÿÁÃÂÿÁÃÂÿÁÃÂÿÁÃÂÿÁÃÂÿÁÃÂÿÁÃÂÿÁÃÂÿÁÃÂÿÁÃÂÿÁÃÂÿÁÃÂÿÁÃÂÿÁÃÂÿÁÃÂÿÁÃÂÿÁÃÂÿÁÃÂÿÁÃÂÿÁÃÂÿÁÃÂÿÁÃÂÿÁÃÂÿßàâÿßàâÿßàâÿßàâÿßàâÿßàâÿßàâÿßàâÿßàâÿßàâÿßàâÿßàâÿßàâÿßàâÿßàâÿßàâÿßàâÿßàâÿßàâÿßàâÿßàâÿßàâÿßàâÿßàâÿßàâÿßàâÿßàâÿßàâÿßàâÿßàâÿßàâÿßàâÿßàâÿßàâÿßàâÿßàâÿßàâÿßàâÿßàâÿßàâÿàáãÿàáãÿàáãÿàáãÿßàâÿßàâÿßàâÿßàâÿßàâÿÞßáÿÞßáÿÞßáÿÞßáÿÞßáÿÞßáÿÞßáÿÞßáÿÞßáÿÞßáÿÝÞàÿÝÞàÿÝÞàÿÝÞàÿÝÞàÿÝÞàÿÝÞàÿÝÞàÿÝÞàÿÝÞàÿÝÞàÿÝÞàÿÞßáÿÞßáÿßàâÿßàâÿßàâÿàáãÿàáãÿàáãÿàáãÿàáãÿàáãÿàáãÿàáãÿàáãÿàáãÿàáãÿàáãÿàáãÿàáãÿàáãÿàáãÿàáãÿàáãÿàáãÿßàâÿßàâÿßàâÿßàâÿßàâÿßàâÿßàâÿßàâÿßàâÿßàâÿßàâÿßàâÿßàâÿßàâÿßàâÿßàâÿßàâÿßàâÿßàâÿßàâÿßàâÿßàâÿßàâÿßàâÿßàâÿßàâÿÞßáÿÞßáÿÞßáÿÞßáÿÞßáÿÞßáÿÞßáÿßàâÿßàâÿßàâÿßàâÿßàâÿßàâÿÞßáÿÝÞàÿÝÞàÿÝÞàÿÝÞàÿÝÞàÿÝÞàÿÝÞàÿÝÞàÿÞßáÿÞßáÿÞßáÿÞßáÿÞßáÿßàâÿßàâÿßàâÿßàâÿßàâÿßàâÿßàâÿàáãÿàáãÿàáãÿàáãÿàáãÿàáãÿàáãÿàáãÿàáãÿàáãÿàáãÿàáãÿàáãÿàáãÿàáãÿàáãÿàáãÿàáãÿàáãÿáâäÿáâäÿáâäÿáâäÿáâäÿáâäÿáâäÿáâäÿáâäÿáâäÿáâäÿáâäÿáâäÿáâäÿáâäÿáâäÿáâäÿáâäÿáâäÿâãåÿâãåÿâãåÿâãåÿâãåÿâãåÿâãåÿâãåÿâãåÿâãåÿâãåÿâãåÿâãåÿâãåÿâãåÿâãåÿâãåÿáâäÿáâäÿàáãÿàáãÿàáãÿàáãÿàáãÿßàâÿßàâÿßàâÿßàâÿßàâÿßàâÿßàâÿàáãÿàáãÿàáãÿàáãÿàáãÿáâäÿáâäÿáâäÿáâäÿáâäÿáâäÿáâäÿáâäÿVÈr8¯íöÇþ^¡}ÃáþZÆP0êD7Óî¢pW¶¤nÕØx¬"Pj!ûë£¶ªFô[8÷âÁÎý#ôº­Ê+BãÅ{"ýü(ñþ{
|µ^¯\yÞDÀï:CÀ»Pqß¦ý=~e*áÞ*	Q\Ø5Të¤bÑ?F:K^ÀAÓMA}áC.­"Tuê(
UïuTåûtT,ÔêV¹°è9}B1£¸Ðhüæ&"iEçêLã®jÑ#¨ v3/õ®/µðk5WWCÕCPÉWÇò0XÚ¾ÚjåÎ%E%®é)Ê±è¨ÝÜÄ¾OxÖgiÂþ M¸Ê-gû;ðQuËM)õ¾,Â:­8ÖæÎO¹Wrb
HNÂ±ª°63«/õ®/u+T'_å«èg°nµ\'mbm°
ØIú!fÙ­®s%yÑc­Ø©ôÔßßrè¥ûÄL¥Üò9¸5mm)±.R:oZÓ7É-AX.Ì×Ý½ûî¾ûî¿"UÃrõ65|_áÓpÅU´ý]=½'ðçDëªíW¿®c§µÌaTà©Zòó¶Rw
ìR«ÜóÜ¦á¢¥ZèÆé
©É#,ÁÖô¡JóSîÞtG0C;ó¾;ó6!,r_·	Aùõ;òôtví¡Òá^[µo¦ÊB!ò6
fgßðÈ|ì§æß81²ÊÌb®ÜDBi:ìãõõç¯¤"üÖëÛÄ§}Û	Ü]Û[aÖj®U*;=p,¤æÍtÂD|Æ.Ó	¡1/S=÷/<)bA+ë e)dÂ­GùZÖ1{ÿë0Û7ÝØÝ"fME¤@Äfrë±ÿÒªl_,>'ÕÂ»®Â»®ÂÛÜ_4Ç?lßd¶CE:!Ðp<d&âp+RKÄÌËóc°p÷]ãn+ØnðýúÀ
Â³lßòÞW¹%ìNóØù~ìå®s,·¸¢³È D8ªáJ`GÕÂû®Âû®ÂjbÂÁ0¸BÔÐ+¿þè.SåJ\Äâ*`kïÒã[ÕÄ=´ËâP¬O xWQ¬"òçâ¸=Ëñ=Ò½[¡Áè®ñ¤¸u¡.d¾qE?ÛGÜnpj³QMÅè®ÙÄè®ÙÄè6ÅÌ©y(	ÕCpès/Ó9°aÛRB¶J0i­ìÎDÞ£{7ÛýµYÓ'Cj® F!ÐZ_î»ÍÚã,£·<p$Ð¶D.Yïî~Ã0ëBé.Æ¸¢¶eôÒÂ+DÕÄ»®Ä»®Ä­P­%sÂ¥J¢% X(´G;(0"È9ÂXLMC)T	ª¿õ'H¬8ËPý­D\é0¾k:òÈ{ª{DâÌ¾ç±Q[å1L
ÃãÐFiÆ]@W`ËÚjrT]Ü*®È.T\![¡:ª"{jïIoüvmä¼²ÚG:ää^'& ÅäG#æÆÊù¾É`J@-5¨2^ÙÃ¯¼Ç|{D, ¸eTpHß3"«²æC?v~öU³¸¢¶![Z¥¾ª+w]!M¨ºB·Bu`Eö4dé3CPVk#²XÄµ\&"OªÁ°HD;ÖïtúNÖþ7W:Ú¤æ·ÓWg	ºå#¹FKÍWh(uáUÙð	p.D'Î§ÍàB[!ÝÒå'MÏ»Ï&T-'·é¸dN@ó6'k /ü~ûYvµ¡oJ_£r»bKLïFRM0*5çSzÑ´©¯§¡a<eâA¸¥Spw3zçëùèU1J!ª´¢¿btà"@
Ð]³	P*f ­PH¢WµG>í]@ÌúÖ	A6³árû¸³kM´N¬Êu*P5ÞÍOYª"TÆÞ¡*V ý;x}Òã,ï¶<p$¼¶äÉ#7Zs+çB}Wô1:îEè&ò®Bw×lBw×lBw]Kæ¤mÛ6½ö©e½ÿàjÂz°ÝÐIÄ*½Vb@-b´a,DÀÂ¤aêqHlÀmåV#¾gÉ¶ÇA²m[âêÜñ>¨ ´tË¡ra
´¢¤%r/â¢vðbDR]QíVWê]Wj¡±t!ó¾4QÒ^a¹~Ê6	oq%[´*læ°Ã¢òÀ}c¶º¢íôûtÈ_~úwÞ¾ã»õ?ýüÝÿï¿üöó/¿þõo¯Ìÿý÷KÅäX(òd!»hyéïÃ[¢]h§¤ã	àÊÌáû4 úWÌ*¶Ñ»¶ÑÂjUDWs!*a^aä·EÒÎ¿Y$¤óñÒ±ñoaØ `æJÈ%ò±¸;eÛd«ÜÒ99à"ô¡O]FÜ+:+¸û)÷4Xãn¸Á#ê.wßÀtßÀTj&]­§²\N!ËqH±Õ	XÁ)ü²Qè¨ã1MI!Ò<¨¶{µ|¦"¤ßq¥ÞÔÛ*·Ë¿ß'í­EhòÃ¯qX±$$r¯N;óÌÊZoÞT·äÔ|!]¨øBoóqÁ4iP´ÔôA~ýqCÃÂÕ?Y¼ö*[:¡×àÌèÆÇ¯¡ ÐìÃBþ pø¶~ÆoTgéºå#º¥fæûýþðÆ'Üÿþ$ÈÃ©´Ù	&|Ã/^ñ¼k6ñ¼k6ñ¼MÍsB6,J[ma]|K·Ô*
öX_
ñ+4/µÓ­dím×'`X¬)PÁj¾ØLËg¹á 1·Ê=ã2ø
/²-a3ß»áêì²aÅÙ§Ü©fàèMÅ±Y}!w}!<,9p0'tc%Ê®øªÏáK$¤åt×ÓFjwik#¬E	rû.¬Ðó")#±)­ìòµ©qXeëlÝ*÷õ¶³"¬[bgÆ!ÉÛØë°âì'ò[¶®¼Â,õzÚ(:SQíVWê]WêV¨6N$s¼ø
ºY´X[Ü¡
hð[;¹èÛ9ñ¬*ãcáÝúªcgúpAynÆp%åDlµUîYs&¯Æ-q#É°¨Åa½Ù©y¢ø)÷&8£Ë¯ýÿ}ÉMoÜ«ºÞÃ2`I¿ËÖò¬«`@>Øoïê¥+«æÚ,f²&ÍdL©»ujLM!g¦Åë]ÙM×I:YV;iL$®Ø öíÊù} ÍYQ	Ô¿>Õé½Þm#÷[/'afÙpd1!º¬øôñyõÈbá¼¥@å ª+¦GéÜl!¨M(m!ªË#÷ãùºæê
Y7ùø{)f!ÌÚ=Òõ(caÞpAÝû¬'"µÙHmAõ ,ºí%ð¶îFBæz¿<Ñ¸¡ÿ'úbÂdütÆyÃáUåÛÜý¡{^øQÄk*p§Æ¸ScÜuZ¯ìÇé¸ë¬|éÆl¸B=¿<)Oàgßz"×i¹,tW³s1"Ätn¼ì¶·[ØÜgÁû3Ë'p]èá©:ÜB®=½¸À]!Å0¤Ñé¾Ñé¾Ñu®ì§LD%%î}­ñkuÇìÎXSB*Ig¡3*¬E|jg{»ZãñJ+½`ØÔ¤|ÛËÄ-lìÈ¸`zÑíæúZ´Ó×öìé³Ï	Ù»~é[= [\o©ºÂxja<µ0^gæÊËm1Â:3'k ~Ò.éjóq<D©1q,:8ÿO'Ìf«§>ö¡r|3¶oHð[p{ßËÕ-lî[n©|b¸¸!tñÁðµmEÜ1AÂ·ÜW§sí\'\t7äÎrçÆ¹"²/E JÒËÇµHïk"èêbCD._þ#èªdÐ®«É	v¶,n/ÌC*Õ´ÜÇÏû^Âny`G.ÏW?YÉ.÷»É°³wü-÷{°ß ÔÅæ1­¨®@ÚB Om!×	»²R!J
~ÃÌì
ðÒÉ4Î¼öe åk1ªj#·ò>FÊÃ=î^Îí^°GÉ½å¦{·«
Bèá3OÓÆ¹ù8	¨£ßE°ïÃ\î
Ôº7cT
cÔu&®ì§yÜ
ùY³L²8DìÕ VÜQõªã,g3´mÙ6½Õòmo
zï{©¸å-wdQpl<ázÈ8§½-pÐÝ¯¿$ç¨$G*MÛCì`N¡Cª®@ÚB »PØB ¯Sqe?R%Åã
V«âqMÄÆÛ"¬eßí&\àPâ)®³>8ÇYª¥£%î÷Ro÷ÔÛ[n)W;Pó¥BÝFqvk+>½ô0©7¶ÆpBZÝÇ##ôhÆÇ.ÆÇëä[ÙO9¼cá¯ÀZdh`[	F-çàÉ:O_\G6é ô²6"UéÇrû^òmy`CéÇµ>ê!°áZDr£ßDò
·Eç»i-Å¾	Úé¾	Úu®­½HLöWóyr['Ûäct&ÛïÝYl¹¦ÞW6&º'bx@Çé<·nÉN{Ý®ÌÓ´õ<÷½ìÚòÀÌÌ
ò§Si3z+[ª# ÙÆ®ùT8bV«¯ì_$p·Ñi±¯Ø<ëÆæ	Üu:­ì§E
ët¬Áúæ"åZ${}þN¤
Y(û0Æ£O N(ÞÖ^:ÌüsÂa/¿v/lW=È¼	~æ­dç­lA.n>ºáoã×É¯²rfK55Dî u¡Ø7A»N¥5³bCô¶ëdÚ÷Çï¹3ª:ÊÁmE	ýëø1<vÖO£[ÜG1þÁØ7ÿ²[SÓ0yðwãÞîeÓîÛª0.ép¸^ aTàR÷ví@[óé£ébGn	ôµe¥£è®èCøÎÍ!~½nmÎ3éræÂ~Pf·º$ód*fÂ×(7;ÉÑÿçö8ig[VÛ²_>ûHò2
»Kâ½OÇõ^Êí^°k!§ËóêÓ
ë¾èéæ#áëBQÃ6-÷;'ç;'×)¶²£Rø+JÊ)íµÆÛß-fl¼ñJºcÙv«û	ÎK³!Yé O Y)ç¥¹ªl7¥Ð{é·å~Ñ.ª_fzË½ÂFÇGÍeð»±o_Ï^,º2hjÌaðtÓ@ïtÓÀîÚfÐ\6Sb^QØýþø»¸'@]a^
'¼¦ØÕmÇÀ8` võöJqrÓ'Ýì¯Wo.÷±b[ØV!OàpQæpu¡»WÁáö-Ä"^_Ê~ÈbËxwê¢é. ÚBOm!G¡lìì¦æ.gD²I¤UäùÑHã_NXU;ï%¤|Cïn3ÿ²þA¨V]éí¢åëg]?ösË[>H¬=¸·²àKië+æî[îáF¨l ÌhªÀ§¦à.¦àëÔ\ÙNóÓëÔ¬ñ®2*¨^´ËÆ$õù"û@G-Æ}=¨ÓUé¨ÕÃTË&à¨³ÙY8wÔ{¹GãÉZX1r9¼¶¶Í
~+#)áhXÔ-ø¢£9\¶%ë9'¢S`<50v¡00^'æú»ÍÓ¨)ðn(ÌËTh@;gz]1(rÁª±À¬¨R¸|ù=ô8à©»n¤3{¹å-Îxdm.Èn;ÎpÃ¢XáF¡Þ*FÄ.p¨ëMYÁítóÄítóÄí:W¶ã#c%µB=#À¨ØDüjB¢viC°U§úioKf&ôLÜ¸ãªÈL|lÞ|ìåÝ¶uä]P^ìlÞ|+[Üíõq~1í}Å,=û{E
`c\ÓîÛ©-Ä­	¥-Äí(TââF1«¯Ä4+?)½]3ð]tK$§JÀç´4AQ¦ÆßY¡ ±äÚgHï¥å$kÄH·Ñ¸Ì^koe4p$Ì¢­x.G½ÜÒ¸}µó´ÝO÷N»Pì^gåÊvJ
()®W­Ç×úÓõæ¡d#½  H~C Ø¦ß+Ë¢ò"Y9µ
A?ÿêôÈw/)÷hYÃíÈÉ\·ûÝ_qëBOÁ3´}¼cÜÏØ=?áí­ñWTOM!§¦Æë<]ÙN)%ÆB£%î5ÿd!;-×hª ¼¹4Y½ê1è*Ã7Îaº{R®æ}G60}Üq¦.t.#Òê
¦#%Ç_-ý«0-ÆNM!L§¦¦BÚW,mÞVx*UÂ(A¸±Si0EÎ_Nü2_&Jxn8óO7 PE>{ oª{y¶Gã¼G©ÜUéO£p¡g)*«+ú]
ô¨#ßz¾¨òõ¢ºÔÆê+'s1µXÚB¬®ónÕTÝe£âRÇÑ·L¯DÇ]ªQmÙ£)ô©%uàS?¡ë³¿©Ï½dÚòÀcØ[néeC5úÅÇÊÂ©ÐÕÃüö×R¿å¾ÞmÒÎw\Îw\P6®ízQ¸=¼A¸ªcl¥nÓkzá?U<ßEÛ«23«O Í%\dkÛðs/¡¶<°±ÚÂuÛ§¬·²¥uú×­Ö½¾õ[îØ;.xò0 Tæ4ÝÃS[a
[áõµ²am&Ã¸èÈmyêÒÆÅ²Ä±ñfÛêÔ4úD÷UÃP:¡W|<r=÷rfË[@,í]çój¤ißÊ^s¡Ðh\®Êª+z ¶ìjª
f§['f](¶NÌ®sde;
³ë¬>:^%§-üàº<-IÌT8VE3Ëü ï{ßx»Ås/C¶<°´#ÁÒ¢Û£¿-Aç_ÎÈoÕ=ð hGþ¦1»MWAítïD­	åÞÚQ(S´Ý4ÛâØ.3©e9¼ÏÕ¶HZÈ4$RVÏ}4=°è?Ëüú¼®5}sÒJ$!JñßÜ8õ¹+[Øg!PGv|»ÞÚè#¤Ng0Ïè·±eÞ%CDl/X"+Ìîð¹5¸K¥5Äø:}V6THQR¢	áÆjMhÀH(o`P¬ô'qeYQñíÓà7å	ä}f\ø7kÞøýVû±n/»ölPI@¼å^ ½^punÎJ©KéÐ¬kz¡(¡ýÚÛOR7g±g9CS]-}^fRa-R/+jg½QIA¶°j×hL§L5«lÙiD¶²w1Ç±^Î©$®eÈº9Z÷gÏÄÙ[nA+¼0/K)\£¡E[Ó3ÞD«ÐT½£­í¿ÀS4ÕÝ!»'<×É³²¡R.J
<¢BK[9Æõúþº <E	ÇÍôh[Fr×ub*ü~$}{É³å-Að"ç§5FA3)Ôl:ÇÆ ¢Ñgî·Ý>ÃkjË®ÝùîÝùîÝQªÆÕ8NW9Kñå0Ç+CèeÕÂêTSZËÇùÆ¢ñÕæáNØ?ðj¹SJ{©¶å- 9'È|'!­2·ó­ó
öôùëôH´¡M»óRWëu³måÖçÙÖæQ¦ ¹Zõ{­Ñ,¬Õ¥M?u§èG- Ð,â"³ódvlê³1íôÑãkß/ö²qÏlÜ[n©"Ã\ÿ£çAMýéTnå¬+^²Ôì[î§@]³ÜêEu·o3l!¾§¶àël\ÙO×Ù8Yê:&7'>èç2¸D$­Ä·nì¹4Ö>½µÒØcÔ>¸ÒûíÓíJ
iÄ;ûn1|=0wÐ¿rKÙ	¥YæBÇCVOöÝÝÿéø#÷3§¥f9º)+ Þ°û¿}/xÆ(Ãx±û¿3¡ îÚ~n>"ëïMKÌº]¤!Q%"'%"§¬ éYdSÒÌO·»}§-ìä©W{=þÙÍFyÛ­§ÃNjïõÀTÄÏÅçü«lÁÅ·Þe$ÝWô~¢zìÃ%%Z6Ñ®êlª+Æ§¶ã&¶ã£Aï¿ÿ'\úË·Ç~óù3}ÿÃC§EþOANºà[øÈøGW`%èiµÃWr¦ªüîÃñN"ïtø¡Æ·¶_¹¥~âBÿ¦Ó
B×û^%EÈDÞ£@6æù5Õ²¾Í°ÚBÈ®2{m?Õ-¯R{ºÈ(VµöêØ¢©SE.`SÂ[¡äÂ´àÈ78:îN:ïtøáYfÐùp¸Ë98è_e/|Ã±¸Áw[±AWé<»,öùëª»bwj±ëBa±+äg­«Q(Â¯¤P
áWÀª4ÿÒÇåæérTTFé¯iáhÖOHÝÌÝéÐX´æuGÁ·Ø×^×í	Ý¶â5Zä>W¬Ç®©®ÈÚBäNm!rWY»¶ÜQIA®pc25Ü$¹Âÿï³ÖõË@÷||¤óÃ[ïöd0ìKX[Æ'ÿÒ½g¼mÞK1£æ¥cIÎä#ÁÃÙ¥§¼µóWHB¿òÁ»ùZ=Nc*È}aA>µ _%ð©
ä«®ÁfcûgìÞäã<Í%ÈE%
~.nÃzÜØ=?EÖÆn,ß<vr}¯¶ñFV½:9GT»PØWl®û¥ìçÊ»®£:IÄê©-DõÔ¢z÷k¦6TJë>®£ZD@KOQ­, ×'ÒuøÀ,½Õ¹>ögï{B.Þ`ÓcÄßéÐø§¤
î? ùè%¿ÊèÃ)tnÉ¶â5æE¨²(j¯ î u¡Ø7A+ÜYFÊiÖãa¯y	!¿TÓ¯ßÔ²úºÄÎ+*o#âi*ÁëÇ1°è¥Ââ¾Úß|·t'AÇo+L×ù~Å×/AjBøÒÇ[}E¯òczBÙ¼¨iª8n8n8V,qZÞepm%PY»[þ5ª,T!Gùk'VÑs_HëëãQòòDJ`ûà GòNc67"Yè*åx§lBÙ¥@,·5ýz.bù%÷sèË;,.dº"UWpÏ­!ºçÖÞ£T0ÕmGç?éë;zd]
÷ËÚÏCc!Ôî-q1J Y±NãÝ45oÌ!óFãEA½JpÂö§	éã^oy`s~Ë½4(5ñj.ÄÂ.Ü¡úF£®y³/ ­Úôûø5
¾vønØ9à+R	ßn9Sà·Ë>ÄßrßñÊãmÎúþHDËíÂG«_Þi-'<N~UäìAåôuÆ
ïÿ¥Ãw/[wlDQ	ßrßðÅôkZ	_!HÜîæUß¶¦gß	ß67Â7ÕTøúrçï|çï:;×
ª·/ ªÞ~ä¾áÆRXÎC-ø MÎCüBÃDßQ	R&9÷Ä¶ñõÄ4'ùûà½ÜÝq#w÷{`sIu<_åò_©1Åæ÷<À#{ÇN½ÿ#Ù»bNµï3­!¨çÖÔëü]{Á>.y¿Áßåßª"Ó²
ÑY,Ì\Úd¹~¹K£#NýÓàøw]wÅ{©¼ãF*ï-· oéù(§T¹¯Åq% ÷4?<yø×-ª£{NÕÉÂkUkä
käu6¯ìèì§0"yÔ5ù¥È~ñ}°0q×¨Vf1`ÕjA{¾*Á,"¸5M+£QÚÅoVÏ}*¯?÷2}Ë[bdá´\SR'¯}eÑ¸¾ìÜÏTµMÈNÕÙskì¹5Dö:ÛWÍ	Ãª¤[H±léÀÆ²o÷û*PlyuÒÖú¾Á»Á;6ÏeMäËùt>GGãº¯¯Ç?Ê~
Ñ0]¼pÙ}tlØ;:Ý;ºÎØÓP×;YØKýè	Ã­\ÓËN£Y@5î~úT3ùÃÑéyã	ãèó=ØËÊÈBý·Ô¥¹`pÌ¡T^è
2èdÛ©cø0®¸á:@EuîÔ×Âw+ÛiÀ]'åd
­òVZÝD|,«4\Þ/gJýÒÓý¦ÒÃ
q£Jtô«ê.Æª{9¹åGÆåzBÉÓ¤t¸.þqãä\a<ÒSè0Ë¹kYÒÖ¬)8ÚBOm!×yº²¼&\HA¹®(W£V¸8f.*$T*$ìû=$eÍÙÐwúbyÝKgÍþ~	Ü5ï¥ðÂkÙTÄ+°sTÐ©®èØ'¦_Ê~Z=ì`W/©º¦§¶ÓS[éuN¯*TIÁ´òdpHbZDqY71­^©ÒT%¼EQó	I>ë¶£mgø®|ÎJì¥ì*jÈú
ýJgl2kI·õîz·#]Wç´eÑD±¥Üf¦·3S[	*ºì¦Ôù[eÂ9¦M·&	[ÙiÜ{ËXØ8ºÏ]qïXØ8:'è]éÇºËÓ^Zny`Cñ[®%&s?zH¸®çx­èJ5
¡Ó]¡Ó]¡k»A·Q7Ê^2f¢&1úýñ»ª£oÇ?[³ªgM%+çÕY¬H,×#jK]ÆÀúDNÎ`]d¨^¶á´[ØX!ª.OWJ*ßÊñ7õæ¥Ê§º¢çå	Ù×?i
75ÕÆS[cJ[äª@.T¡VÄñ¨¥àØh¯¼¹H5 Ú½	¡+\½ò1q{×ÔpÁ­l¸U­I!Û½ôÛ©Ño%<xË-¼qF¶!tq!zÚ¶bíH¾Ý|+¦N$ùVTWØ
aÖl!l](l!l×©·²©J
jÀz|ùmÔle(óqz¨6ÞX°qH«xìgç5}I¤(\äð+âÈÝK·*õÙ²·zóµ!WèÝ¼GÈm+ÞíA;m(ã?¥Î²è®Ðõ}1îÔBwk+û)Á­()ÐUÒcâL&þ8ÂUBWvµ»dÎÒÖ<Ð5:.gi«ujÓ¯Nò^víT®äE8ÍdMå[ÙíWÜ*~j+¬±Â"Êú;Ö!í[TWOm!M(m!G¡l¸ï¦fa{{Hë²ÛHvFx´ê®ôPàú=°!ÀrC@(>%ú%ªÂßãÈ/aý§Ó^ny`Kh<R+Hîá~39·²à¸WÉñH×u$À_+¾ç¤äWC\EøÔ"\1D¸E¢Û#%º\ån¸¯NGaô!ØµéÂz,×ÉÁÅgË:¨DNY·àÖÙ?§½\ÝòÀLsf¢Öç­lÁ40)11Ý¸:{EL[Jþ7'ÇQ©ÚBH»PØBH¯uõåêáio¬Ù¥Â.rÐ7¥è¾ç¬*uVÄOfÍõ'>áó8kcýåi/[·<°ÈÂö ó{õñ´tÎ.)Ý	äÆÖy9¼ÂÑ§
Úé¾	Úé¾	Úuf®ì§0Ì¢¤J»}ÙV¤Úbî++eÅÙD@ÆNª­_îÉ`Ú6ý,ç@ywãGÏ{¹ÓFfî-G{¹^ÑPRñHÿ@S(#n+:GüÌG°åÔ²ùaÛVîî^gâÊ~
'J
»ä=µº
^üeaâQî[Ï9"LnÃº°å 7:^¡ãµSÏÇ¨x/1wÚHÌ½åàÞyÏ
ïÈÄ\î÷'téxÛ¿©9zÇµ,S+ÆT Û6Óyj¼ÎÍÕÛ2Æ£e!¸PRYbAIeFÔ±ú\ãÚâ£D¿É"«b0njÚ8ïeç6
o¹»O4m¶{ºý¦äÞêÞÆ
§+Ê+jNçûNçûNU(oÕ,§X·Ë}hûû¦êPi{i-r²©äãìËQâÉ@ßSV£é¶»Ùó^^ny`TGåz¹\ïÃÍ¾-l3[ÃÍÖ=&"TG^]Þhÿ»Þo£Rëtï«	åÞ	×u®æd:ÑºÎÃÉÇå/}sæJW²è::KÀÃÚ1,VE2ä@t ¡ögÛ­H¸¶gçØ©å-¨ipÈÚ¨5¡óÍDé`-ç¬3Q;Òr¸jC'QQ]Q<µ(ÚBBÙ¥ÜMÍ6Ï.m²êÙ}Â*rd.âÑ^AÂ6eÕº-;U¤CXÀaZÄÎ{	¹å-¹+æýðOÌºPôÈ³ó¹Ä¬rvÙ]oRwíÔvjA»NÈ[Ká¯(ÉxV>æÏºHäru¨¥¯5:îjl9Âýòt½¦ôv[p»;7vÌC´a¼å^}Ï¢íHíÐÍÿkÄq]Ñ~Äc!t-dÄ,ëoN¬Ý6MDìÊvP´S¶ã£ê+¥61 }}üh³öÌ'ÛÓÛ®è¤§U¾Í©"Øø¶y>Q0tWy-hùY8ïåÛÜ7KF ]ËH·²å TÐ?!orbT*Ë02»IPÕÔSSjJSêQÈ<AÝØ?çá	ë*WlFjù:Ñl"~M;-«dL	rëW2es
}ò(ýç½ôÚòÀt¿=Îò20!ÏN7z­Aø%÷SMiá/n÷²TB¸¨.BOM!ÌCnÕImC.	cYÓD¡p	o- 6lmÇª'+«R;	`áÐÐOS¦D_
^I3ü}Æó^íÜ8¯æGät;_NÞÉG<»ÐÅkS4zlj¸tÉ£2|K$\ö^à;Ý9á;Ý9á»Î³µWéý¯tÀbWÆÂY=15Xþó· ÉéWTÂÊqÙ×Q¬É¶ÎYI»>Ñ£
Sú¼+ò±Ní¼i[Øâb óÞßÊ^tnÑ+WáìdL+W)ÁöòékWP<Ý;QlB¹w¢xikÛ)SyDK9Ï	[ó~V£²>W_ç=\¥ôB	½­qkÞ:ÇpÁ¸5é7ºÛ½ÜÚ¹1]ÍÝ¤Êùr{â·."õ|á}<äzªýÞ¨#³Ö3KðÐTÛWàoÞ_óç%Ä­Z¶ë¼Zy±0Ô¾Þô¾ë¼|Ì¡àÖx5ÿ#nÅ;[ÑÁÙO4q,ePÓ0w£¿½ì%Ù6øÛ·Ü7@AYGÂe~Î@ÄPÖ« þû³¼=ëªêñÔxj	@,2ÐàWvsñ|`X´¤ïÑ*t]ý1Gøà[@´n<¦8ÒªJ"ìU	©P	øa5«(Ãÿû±ðe/÷¶<°Á#_ô<O7ÃÞ·.¢7~¢7\Ö3ö-÷`­¥>þô=ð¡ª.YB«LZB2èfU{ó²l²üT¢WzÐî1èÎ¸¯¼Ùà÷©ªñ§TRWE-}A³Hlè¯êïËs4ïåä.!³/ òÂo¹W«z½1pÖö²ëµ§ç\7DZME^¸l¼Qó}¼Ó}½ëü[Ýß&F\ÍÏÄ·Ü;Gl×Ì×1«²Å,PZ»H ñ^qÄ*ò,*±ò}pìîåæ.)+ØYó	5Ý@ìÐ÷/'væk¿½ç´ZÙ}ðtóðtóð:×ÞfIA@£²étMÄ~	èse§0¬ÿF¢[dÔ«"¸ï(TÅpXè·Ë^úmy`KÐ0r4üs|ÑoeKlüx¢ÿ3vÊp³føû5iÅuHK«î7L!tM(!t×I¹²R¥.J
r{~ùÈt-ë¯²Xòø
zÌ7È¢2[ÚèqEì<¾©²Â½¼Û¥q>~c lÍãôDâ!Ol.t+y¾bVôÊÛæ÷Õ~³ÒsSÛ©)Ä­iQ¶Óp+T$}e
ÎïË~dñ HU²ÍøT¡Î8ÎIKN²2]À(«{mÙÁ{p°l»4B¨áV8ÒweFÔ[Ùwò?ÔËAm$ÛnQåW{*5
¸S[\
[\¡ä¸iª_^ÃPwTR®PYG\¡ëÐáªHk©PsjP+J8$r
\]6ÒnÛpÓ½&á>N¸ì%Ù4rÀï¸EDô¿#e	â²JÿëBh¹N7Í1È}É½"å¤qvTc§¦ÆSSãuÖ­l§cáªrª/a,"¸"Û)t§_Yë«:z  ËàË½ÄªÌ(îÿ>ãv/±vIjªãVxLC¸z ÎÃÝ¼G©Þ¶¢ã¸}É½pÙÛ:§¨n¸BÜNM!n×y¶²7J
n¸Âõ	öëLÜæÜ"³ñþ"t+W¨³KÞ×µ|w÷²lFM5+<
³ (ý­]Ë¥uE@Ü®°XLææÆF§Û&F§Û&F×Iµ¶?J2FXçÔ¾?~gÁÎøY)8]QÂØVvúå<Qi§êy
s¬$*gûÊë^Úly`Cð[*@=O¸Ðãè_àMë*¿å^ÿ¡R(Ê~#ÍÑEwêÜ@un *BIí8w¤t§ò1jïK°Ä4_@UDÐ×nïPU%¤u¾C&ÂlY´ÏyæJ¯v©×Çzë^öly`¥±ë|Ä¾ÅDÞÊÎ5fv}î<ü£il7;åìÞo¹°À`ðg¥¢èn@ÚB PÚB B9ª=@].{d9vVd2WE0XGÏAY#d·:.¤~ÿ³SEpKx¦ÄT#­ß¨·ÔÂu/g¶<°ÃÖÖu½]mÄ°=]n¤Ñ)Kq¾å~d6µ^4_T7OM!§¦ÂÂµEf¡l§L%ÅkÆò&T¶¢ úb!üó«J0ÕÆ¦gO>	ûF!PÛ0òcÁîu/a¶<°¸#»r;î±í[/pgKäêgñZñ=Î7¢,¿)ªp§¦¸.¦¸ëôYÛNÖ.\¡µ.QÝMàH)!¤²hW¸hÿr¯>àf÷»+½
?²îr÷òg×dü/§²·ÜçT²¹.t;ú-òt¹mE/f%r_r?ñoÎ)üYÑÝ ;ò> JÒB×ÒBw>+Ûyúa<j)Ø5þÌ]±küYsº²Õ/0Àð@l
ck°Ø¦õb×½ÚòÀ§;ò+#Ê³éý­k9Þ«ëù)À×C,âd¹yU¼¯í2-!nÕÚ´°eJ´ÛÉ2Ù©îÚs£¨å8$ûUäëôQi>"
=hÉùVÊ]Æ"¢#ùÜÙî¥Î®©³·Ñø8îþRÞ<Éãx~Rº³ÜDìH¡o¤ÉÚæFu_¹wbt¶wbt(ë¦é[×©2ù±,-ÌÕ&iê?gâ¨JÄìH©nÐÞ¬kÔx<76§]÷òfË[ÜîH<ï§©"UWÒekæ¡A<²f¨2ÑH²L·ª.YBHÏ,!¤×I³²Ï¬"¢G-%Z®
ì¡ÑkÛ¡³0.¡¢³%[íõÄFyÒg2Á×Ïz.~¿kî{÷Òf×´Ù[n©HÀÅwOi·BÎ@èYjë>¬Ài3¶\é_wÆÍ\ßgCèN!v×³bkÞ J
t|[	]yb:¼¬ìÐ}#®®@6Ê«$ÅDâ7ÁÇ£Cg-`ûý	pïeÑ®Y´·ÜÆËÃoä"G^÷._Cþ·­èla,Ü:ÿn]UuA±m3m!§¶Å²ÇÌUS³_­¿s|Úò&ÚDÊÕÅ"Û7KÖÁø±2Ý×)ãÐE®øºñ
Û^Îmy`Cñ[0|»a0Å^Àp]ýg®+úe»Àð·ÜOy¹
hÕæUubxn0<·¡äÜÊ~Jé(IO,#ÏëÍ°®x2Aëð½ª3Hµ±Þ¼5b
}mÉ¹ÒËÆâóÛ^Îmy`]:¯'?wÈ*t9`<_¤}ë^A ¿½w#ö´êªîä©1DòÔ"Y:ÀÂw[
ñ»½;xcYî#.¾²Hð#
¡ÅoµÐl¨ç½+þ²	S@9ûê}-7|	Twé@OÜm/%·<°â#§s>ÜÐùU;oeKÅáv?øí¶ôÕó*,Bü%÷ã«óº¡¬¬ªÂ§¶á&¶á"¯¦&­Ü_IÒÊ²FKúlºmaðnz ×Ñ[oQ7ÒIÄ9aÁ£³l.Ó°ù¶[Ø`éôºÞ.?ÑÒGÐµÝÅ]WôqBðHÍ±"óÂUUìtïìtïì(dþ½ðe?÷R^Äf&q®6XÃé>fµ¹ñþ4ë³k0g[â~ÖàùwÛç½Ým#a÷[|-®_AýoPÍ!tòtr[Ñkýç2áESS°<j9·}Ë.û&×É¹²rg¡()òkï2JLë·[ÑÚ<õ5ô¿JÔ¾xÀU÷-If}~;«ÁÆþ!,øU>·½¼ÝòÀ,LÖ~Æ Gv¡×¤ÁÐòC2¼ÒUF75ÁÓ}ÁÓ}Á+û¡7ÎýjuQR,¤Ù
7^g	ä5Dð¨2ûé©KD%z!JØ7§_ÏÝËÛÝ6òvo¹E¾Á5<Øº\1wÈÙ="¶­ès6XíòÓ0A»¶o n JQ÷c¸ä©®Ê b\Î°¤éKÊBÆÖK,
þ°=0Þ=°Y;¶tI:[]r(¥ñð`/;wklY©çyË-P} <sìª#;sÐ¹¥$Ú^jI¨üø"ÈÙnè®ÆëÛ[Ý©-Äî:CWöî§`w¢UþxLHÚ%{àÆñ(É7As¨í>5ÕµúdE¤³ýx|LCìeïnÙ»·ÜR¸~= .¢xà¬ÁÝn§_ÝK\¶¬nÿûIC$¬vîªõ?nù¹-õÔÂZ¾LCTSK¢Ê4ðeènË¢
ÙGH¶EZPl³JT	æáhÚ¬øi#òÖïZ¦b<ýØ¾qÛËë-l	GªçDòÑ»'è·]Ì^¦Ùå³è·GeO2Â¨ÎÓÎÓÎë,^ßO²x].Y<Yn9né(þ¬fó'.ÞiAxFÀ¹fCjñ*ãgV½»°-ò¸ïeõÁWû¥B?ý[.úÈ¼_	C!S ¸®x³c ø[nW']Ñ]*ç¶Ós[i
]¶SX=QG=ù¸wÒH\ùà'pUÉ"x[¶Á«mø¾|,
ºï¥ñ¶ w$vc.^g
ßûV¶ÀBr¼«+ÞrT*STÀó5
¤Óm¤.Û&HE(Aúóño/Á±Ü¢)Z
JGêÕÂWt&AH¼¦ j1¤ DâSÈ§"×/¯ÝB ÛÿÝ8£ú¾[ØQé­zâÐæ?Ä¨=wmäÿLÑ»<Üùëåîcn§¦·SS[JÜVK³¸þ|r9fYÁmÍ.â5+°lz¼{a)a¡Ùx¤SÓPY.áZ6S÷½TÜòÀdÊ!D1ìBW+C\]ÑÃ
bX¨8¼H/Á´C}ïÏú£³ 7v¦ÃSSa¡¹Ã¹Ò±!JëCª
hï\¿î0Ú1ÂØ¸³çAÛk³ñ^=gÀ§cvÎï¤¿ÿP{÷r÷Êk¸w$X®b'ý7Õ&_aûÕmE÷àDõ:!WÔ4/<Ý6<Ý6<
Ñ­Êc[ËcÛ·Ü75@ÕJr£!QÅ¸Eû~ËãÇ 6rê¤HüÝtÉB´Ñ.àm|Ý1qlüûu¸ï¥â¶xäjy0ç7/
xëbàIð<±5Í¶ÜÜç¤©¦?ÞFÎé.%D³X[,!ãJwÜvSî>®»v!p]HØDJÎA´ä@KúbQ2»)h.m¢ MgÁ>%ï{iºå-hö¥÷{ôÄ&ù%ÑHª»{ÄóKî§ßZBëÝ0¦¶ÐS[hJDWSK<ª)!Pe-²¢6¿Âxè#%¼y:cccíZl,"Èd Abüû8Aâ¾·[Ø]áy70.%P!Ô¤	uE'ÝN~·ÒÓé¾Óé¾Óu®ìçÝèeÑR`:ø?äUDê
ÏGÊNQ » »b£Y¬"¨ÏHNEPù±òá¾w[ØKa÷jÜ3¸u¡ÛÃà¶L>«°±ÈZ#2+]ÈnÈnÈ²3£ì§LàQ»t·0ã¨Z
òªT%a*¶MÏ	Z#Å®VßL²oÚùk×ûXïÇµ½DÛ½²Uå¸&$ÓàD»fleÐÛVôF(á¼f-ç¶oÂyºoÂye?<¯å~Êp?QRüìKÉ{åIi¸ã¹Äã¾Ê!M5¯;&G	8÷¬T	sà¯¶rC²ö±W[ØàßrKEÏùô¸=òæBÏSpÁuEï%`¿åÞQm¸¢ôÉÝðÉs[â¹-±¥O.ûyúÌND¢%Q,£ï¢ôyºH¹ÔXíññÉYþ *Ñ
8VØ'UId½eëc¢ì±f[Øä»¹b*ÎK¼->Çz¹ZJ@NBêqjª@^«tà[äà¢@ÚB PÚB ¯7ËuSí½ÉíxùâYôØÓè×EüüÐÂ^¬#¾Xàµ>é}"ÚK¸Îá@îÎx/
÷hTQ)rxË-ð¼áöÏ¥#ÅàBõÑC]ÑçÃ#tqcøzÁp5&1<jÆ¬´´6¡´3Îý8bàQIñÅB!IÅg¢Øö
*WvÌ/këäÉM%®_>GH%æCLGê^²ínAË8÷-÷Td82¡àB¸Ù$Êê
©Âdù5-¸ÏâlzÛjL"uÔÌ©~ajBiºÎ¶ý£()H
ãÊ
RMÄKDÔQXÎ$H ~ífÉgY>9Wz}nñØË¯-l	B]ä³ÜðöV¶ Å(ÄKÛø5/õ¡Ë}ÉýÔ%klª	äJ&§¶È&¶È+ qe?¥	N £:Ã cñA²ì´åtU	ËÍWû,+È²²&éEéäÏñï^²íÑ8!?~¡@ò-·=9ðëá¯ÐOè¤÷>F¿u=	ãlcrmª*TñtãílãÄì(SÂjW¦xEMA­0WGÜ¨©o¨U
<ËsTIL^%LDÓEQù
8ïl¢!{)´åw¶
£#1rÃ´T/S`xk2@ëëÙk&FWÈ)ºÕ$§>g&>g&>×²¶Ä8v(É@Øå×1Ox]QI;~#]	5ó³2±*"H)j¬ÙÄ{T»&{4¶©áS¨<ûltÔ®eêo_Ñ|:2F i´#U³²¨n¨BØNM!n^S/ÃX ¾[Û6[åì7)!·îhÏI+"Xb$hDËjs]#$-¬«Â²*ÊÇôn^³þw|7^hëçCÛ^ºíÑ(«oaÐ¿Ûk2Fp¡kËõ¶ýryÂû%÷S|BRWÃótïÄótïÄ³WçjZÎª/Ýç£ÏBQ!^(ç5ñxxË¾9ÍO×ÜÎfãü+Ñ'ò
CBx\Þx=ác/¿¶<°%æqÆ`üìÔ|+[) 9Ây\kÄÿ¸Â#×¡ËJWà÷	Ú,RwôÔBÚÂBzskÛÁw}%tÑ+,Ø)âZ*þ}GObäk<Ï¤+ÖeÚ`µ}§ù=÷mËû[Îg¸îèõG-BèìB8¡ÕÝ#¹ßr?Î×x6dÌÒÕ¸sSÜ¹)®å­m'É	Q'6ùS)½p°uoÙVs"ùÜª@?+Ð}¿WEX;¦U¼¿ÿ3{µå-À
	õÐ7o p]èî9x·±HOóßîØËbæC¹Ã°ènÈÚBäNm!rü(¢mçìl\®¨)ØWaïeÖ5ÞE`_bWJG±+ëàþ®±jçØ²ÑL(ÒûE; 7êPÞË¯=%Uà·ÜâoG
³@PÙÌÌÄ°>3Pn+ú5òKî'ÙsÊuDEw²o3l!§¶ÊëüZÙNÞ'J
²zb.ÃÚvºdyÓN"PãâÂdÂZ°ÜO§$¡O =[ã]éí¬ßÆÏ½dÜòÀ-dÎ£I¬Mè^/âº¢IÖ+Dâß¢¦!xºm"xºm"xÊ¡nUÆ¿].SßrßågHßZlÙÊÏdY~&×;âD=?Ò ,VtjdÛ¦¾Î±ÃÙ}ð^ÂíYé/ûú§xË->øy=½>x¤WNº:ºb«RD¨Ì©EWC¬o+öNÄN÷NÄ®le;)%Åç
Guþò'zYñÓQW jeæ!T%|îEwJ(!È;hJ8Ýf³+?ö¶=÷ÒmË[|®°M;~h ]÷:¦Ï-ÄÆ­¨}î
¿EÛø-{Ù[}ÂÓ}ÂÂÉe\ÍÊ<ZÛ7çT²ßrßNÕú#¹7ÙTq³²çVö 
H ØNèfWC­Ð§>Ë%ÑFôwØ8µú¹[Ø^¡¢û'×NG1N
ít<ä¼³o¹×ïé×Ò_ÏQ)ÚB@Om! ×	º²27U,$×-n,¤O6øÊF£Î¯1rG£ÜÐ0	°BâÀ÷±_è¹[Ø[au×óÅ§·.#â¶°QGbM§;òs×e±z5¦àvjq;µ¸¡tÄijÃ­Ué}ró[ñúÆ£Èlà)a,*s2~¾aª<Àó C?{)¹çFJî-÷ªÚ9]0Æ"(9º[4\V<ú)9ÖídÝdÝ|A°i²w"ØrïD°°[à4­TøâydC*­&eá|4>+*xiÀê¥,&ä
ø×Ç§Á~¤ÛKÊ=EÖÒj#^6\+cßUºe±pYñèaA<r7/Í\nÅ¨ÖTO!ª§ÆÕë¬\ÙOóËë¬ÁË0²ZÂDâÞXúeÙiÜ´L\;)WqFÊ9ÑÍ@XÙ\¬éý§ÿøßÿòïÿñçvüÏGü(üßãå_þõ?ÿ¯ÿ÷WÿöÿúoÿþþüÏ0aôúgÿõ¿,÷;¾¿rû} ¬7ïLN¡§gÐÿª¯zË½gD÷[rÝî[þvØæÁaËßP°rm?Î>þ½)	w¬»+ç5TÿÓ4@Ä²l«N\ólUÐ)Ñüf"HÅE¥ky{1õ·¸vp/jkU¤Ð^îïÚ	ÃÎ<hH¡s©ý
ý#Ãñ-ZÝLÙª¢/¨êòøãoð_víyÍÍ¦.'LW)¸¶ãÑ«EÔQMª°X8dTeé¾Òü7èË;2þ1xåá?¹N#Ñéÿ¨á+ààÜÉ±ñ:úµ¿À&r}:&A#YÓ×s¶udØà$âæ}Z=ìqm
ßÜU¬-§"ãÑíC#QöA.eº	áè«0'*Ãå­l&±Ó¦eÂÑÙf"(Ä(Õ;ÔÊä§êóa'·özÀ"
g¡pc³çý%þÁ*sÃ±Ò#Û¾·]Î/]¯øCð5>@A°½4¢ùgùu4Ï!gÍBÈ%s3'Üv¡rôºUÎû¶&G®tÆãþ0Ø$±PcSÂYÔ(è×À¿Ï§"8âñïW§»êTÜùP¨¸íU¹]yy&ËÛm=ï"¶_r/lG)%
Òüû@p§î$æ~¥5Kî%÷*-×6ÿjb{ÔR"
!³¸^5Ä*.OÏE¨ÂÔìiö4g³ÍlÙVý`"h*²Q®RhçÃN&îõÀ=²+3nTµÿ=´ÉðH7ÂÊÏDñKîçg5MD±ýËâÔÝP<³(YB¯2sýÅúvè¢ër]î'Z)Ä¯E½{<àtÑÂ@~e¦Í°Sÿ£ws
ýc!%åNx'2Iþ¶ÀWÈ4§"e^ØO1ÑVtÂ~É½·|3%lÿc8u7Om!§¶Â«\\ÛN6 «â${dîL5 ÅÕã±ôÊJÍù\/óóáÄ­à²ó{Ú%F¿Ða¼;*Q!~åRiYÖB×¼8¶¯èM±RsvðkU>MuC±ðiÍ¢ØÂ¢xkÛI^CGVnCVNt·FÌÙÿ°U*.&ö¶¶ÿZ>òÒÛüÛùPÙ°[¡§®\S¢ºùÞ·­è¶Â¿ùÄdÖ¢ã³©n°BØNM!lWé¸º'?j
pøâ²ÈPr°dú\1¨ÔB¨<{¼í	vzêÎ7m¨×Ïg¹ÜùP±de¤Ð×ÂzÄer[Ñë 	ä»é80Ú¦»!yj<µH^¥à>Z«$®Â(a`<Þ)fÀ'ªÅ¸ðØôÇ¢â©&þÈÕnkq9AmôÜVï|ÜKÏ-lßrÑq¿ÜN¡³Ý¨ëÞ¹	P2ÄÆe¬TÓU@<ß;@<ß;@,BIÇÓJ,,JÒËÇ({YwÁyP&ÔêFËo¡äÉ)ã_X7ÖÛ&bÛÄÇñq/;·<°´#ÚÐ;¦LÆî­ÈÐãì -|`L"h_r?î\2EwñÔØÒX"mÜMµÄ]ÎB&¤e9ä$ f¿Ì¸ùyêh«Â)«$ÇQHìÀÂGO÷RxË[<²0óùäðÞÊ`
sõ¹®èÕDðJ²EMëtÛ«Å¶	ÖÕ¸nUÞ¥jÏKPwåºpµUôÀB5N%+|ªÝ£ÆÒDfw»¿£NÛÖÿñkÃy/wlRa¤ßrDê÷Ñ[¨ü° Ý(ÒÃu5GåÀCIÍ7e¥Vb¶sâyä²î¸IÒvN4¯3vÝ0ûa¥ëm¯ÛS·t½BÀ!3CÄkäQ5M	±+ë  IRNE²Ühµlo·?÷rË[¯PP¸*ôProeK¶
BWXËð¡Ñrçä÷+Ge(ÎìoÓÔà:Ý:ëB±uBvëÙÿ]'âäc`¿ê
Kþ³tbM%a;®ÌAÚû:G*Á¤a¿¶°5nohv·ºw;6Ú§¹U¡hþ?e_¶]Ð÷.ÿý'hö#Ç	gsÁp|køs¼}ªÎhº³éVlvsTâ°Y$ûWåsÔeV6B7ÿ!PÛç÷ûÄ¹ùÌC¢«AuóðªÅá	UÊÀ6ÏÓ(cÑRBa²®¥SÏhâ®`¶{BU)6û¸é`eÓ¤!òU+jÊu~Zá|S£-Zç/§£ìÛ´`·¾æþzâI¼¬¹ÐÍ_G&ûæ¬<ã}ÃÛM1Oª]ÖîêMcêMcêuú­ØZQR0-,GBDþW4üiC ô¤h×$e|¿Y
Áþ3jãß ÿ5¥CA§ûß£ëÛ÷Ç³Ü;ßïwoÍ``+ÄÎs]'tÛPº#ã]¸¯äàª»A×ÎÆºÆº"þ¸Új!C&w-(V^óúÅ*×6ÖCÇ³D±ñoÙl"Û}É¶`ÿàËé(7-ØãGZ7sæi*Âý
íÎ|Ó#õ¸½%ÑiÞ´Þ´^çãÊy¹ÏbQS,dH²H`e¶`èQ¿ü9?YàÆuSZ¢ÜâdJ+³nØb,ä¾ºáÓQ>nZ°É#YÉÄò¬lÊ¡AèYÊzê$G>ÏUèn¯Awóð®Åá	Ýu®ØæÅGôÅëôü×¸,8s	ÿ
ËA¿üM:WI»2ÂDöx`Ñ	¼sD7ì-ìÀí,7AñBôÃ»ÊÜ*êþÉ·¢¬e<OÕUp»}xàvûðÀ­
EÑmKâ¸Ëe»lÇÄ°d{½zãD«Êö´§àBËà,>¥Ü¦{@;R&WVPælÕË¬lB6®ÞDÐ6ÊÍZ%i|´MSìæÑ	Y£²£PÒÄå<'<ö¨Ð³UËô×ÈîÊ¯AßlMæ(wXS	×+¿ÎwµTi°c­ïVÌàÇ,¥¿ö'|<"\,¡<¥Ý¦â«ÅèåÞºçG.ÂPR\Eß1Û:ä>	5D»û-º
÷¶}vÂXØ)¼Ag'×¹·nZÞßDM»òkfòÚæ"9XÏV#SBä
Á¥dÈ6¨Þà3d Û "¾µi±Èá|SìÁªpJ(º@ãEbÕð¸V|@ÝCIwx&wäÕbÙ\t7ìnÚBìnÚBì®3mí8ðéëGb}±0`ùPàêÑåD°n·/"XDÐûõ"B®õç£4Û´`¨¹__O÷ÈsULÕ©8ÛF³ùÅ^á´/¤ÕÍc«Ç&VG!³êêqÎ`«Õz±úûßÇ¹z­¼Aeÿ]»*ÅQ¼¯±dxØQÊ2õ+; ¼ñ±ÃtÆ¦ôe¯/E»`BÉ±)&Ó=Xtè=N×Ë.,£È¡îè³¾å·²O²=[+\fÍêïMSïMSïu^®§D£ECY"D¯fÎLNãyèóH.ØÂCZ¼Ø·y>J½Mö v¤P.(ÐÃÌù!Lè~óÿH^Úõæs:ÚzC,fïè7U7ÔnBÔnBÔB&zåjiIv¹,í{Á"/oÂt=¿l½íM'-v~ùÇE<yö°×²"BWÀ-gÝ¯,Éç£lÜ´`G~êKÎ`Çkr?±î;¹v~Üì%óäåýDó¨ÌCÆ©¦!wóØDîæ±Üã¹å8¤5Åã

Iû'.ïêÉJP!zâu{S_]Vú¦/K-_éroç}"LXI?4ËíûÖÙ<+#)tu&n;Þí'×òÇkgQÝP½i
QíBa
Q½N½ãä?UR0-üÒA¼É)ö[½î¨¤DÂÆ¡ùÔ
"[Ü(4ÄÓ
ææ{â÷(Ëv.<Õ©¥ÌFþpÄ³.t÷jRb¶íØ0;²l{Ó©»vÓvÓvt+¦ò58ÕRP«tX|U &Ä/o§ë5ìfWduv-¡°)}Ý´iÑ÷^²nÓÑÃ,G·úº¢w>Ca¹dZÝÏÍÁóþÈ}¿ö¡ÂófrS]øMKâMKaI6£¦4½°üú?ÂñºEÁñØ¥G^§
H ZU²Ü:¨çZëÉp5Ï»¾Bð{1_|9JÂMö`Xø§ç÷éâì²³²©Bw÷ðÅuGï7$Ç¾·»Ç5ÑT7oÚB»PØB¯³rå<¥R=4D²Ü¢7@ÆûB®(9áDÉ¦eï.àÄ/Y8]@¢CóÄËù()wù3Qñ,7r×óý»¹f!¶ tò¬>QÝvt^¨ÛÂðþµ6Ggßy¸ë5Õ
Õ~Ì°¨Þ´¨^'éÊyJX,J
ª:/¶ZÐLèãä¿ì«Wã¶ûãTe{
ÆvÝqóS|@kÕ3q£dÞ´`çùtºä£ÊYÙÔ±¡»·Ïã¹òD1>yuv¥I	ò¢»|ÓÜÂ|*!H§¹îQI¹²k·Ru)ÇÀ`{¡ë~ùE®[öAQP<°dbÌ×O
?ÌÇå(7-ØÜÁè¿ÓÃçÐ0æ0¡óÙ=Ûx,o)$r×Y¼¦¦tóÜéæ¹	Òó íVÎM°x¢¥ TÈ;tYàí-s®ô¿ãQ2Ï&¿®e>"òÍSKHR¨2!=Tñb.ørìAåHµ\QäMD¥	Ý¿ÝO¡1J¹gg(Ã×æ³7]
'47Oh®3på<~B9()È4VËÿ³	K¹%e!"|üJ¡ìáTt.}­¡ùVAp­ÓQ|»4©äÖf¹¬@níZF£ÄU®;6ün½ù"+QbLõÈ8á?2m!¨](l!¨G¡óÜh)¨,'¥Õ&âmÄ
K6àØ>`"WDfP`lÞó´4+Û3G¹¸KcÆr¯úÆSô~Í¢ÿu¡Wé«;6ä¾}&[[*3Ë­Ó»i»i»NÐSóÉYURkôÜz2alt G|06~ÎÆ"5«d"å[,J»¥à¦{_¹^ïHdð¬lòËº>íC¥àLáì[î3X¿ø^è!*.·¨nÀÝ´Àu¡°À]çà©(G-1®WQØ.»àµ!ï¯ X!Ã[È«Õd®r·â
Ù½q(îÙx½2*XO<C¢Ü=òQî²§åÞ½x-ù3ÑB÷¹%*O¥í¢,«#ÚÁG¦èú(ç&](ÎMBYØS?È{¤U¹GqÄ#MÉÙRJñ òÊâ{<c¹À	­Øz;E/p%%,Ü®ö§£#c VXÏ¾è¯GÙ¹iÁ·<ËMè}Þß>öñD=$[®;:q·ü#÷©¯Ôßøëe¥ZS]½m½m-B	óxU?®w¢$a,¿F}ÚúS@X<üOød=vÔª#P1ÑJàL©*Þ_Ê1/£ø(?wý°2LÆ,7îàY.t%G½¥Ý/þÞQÜvô'¼âÞz¾aYÞ¦»Áx¤¢nÍÂØÒÂxJÇÜmÍ:ø.uð²Ý<Ckÿ9Ä°Òl¢kC6UI^m©?þ±°CÄóðÓ®ôyÚÙÔq=JÖMÜQ;GºYnb
4&%Ä»"Ìè;fâíGîí¨cO½øÕ¥hÛ|Ó\=µâniw¹,)íy\ôÛ;'ªùï¥bÏÈw5(ª§êÎ÷ªUËY`¬+ÐÖÅo"ÂVýE¢îz¨ìÁ·ð<÷ÛÄoº}Á¬}G*èÂG¢éöÏÕÕ
ß¦ß¦ßë4]9NÉk}iëQ)$
x}Ì,³ÔD*!5¬û0ô Ik¹¿v&ä®GiºiÁÜ
Iu¿Ýp Ä­¡º4ýr£é·#cµ·©ºávÓâvÓâv¹+m©p%·BUÜ.æÑ1ËA£%þVpêÒ³sxa,S}/Lä¼Xüs=JäMöàV¬:¯æÅÏÍß6"Ïûèoßrïx¢û{^Swî¦-î¦-î:¯×ã
ÞüF-¹JÙ8£dÀû1kÅhñ¸ ªìbcàJöBE½ÈÂLá3;¹%ò¦{P,<ªïÎÅ&¦ó¼ø5êÐç;ÅBäõ{^ªj Ý<:A»ytv·ëYHÔj
jPÃHL$ïvrR<W¤ª¨ÀÈÁìcVg½¾)ä¢··åèö(mwm´]»½£¹;"SÂ(äÚ>8UÚ.0Jö£Óp»i
q»i
q»ÎÚãDØDØZ
lúB`)Ý­x
¬u½&pE	â»)çWÆ	¦ôuÒA>Ui×£4Þ´`ÃI©¿w]èáÑ>n£ñÛ"GË¸¦µL[ênHÞ´HÞ´H^§ñ©f['ñdf×JÜ Y¤w	d1ÇÇµÇÆÓ½ììJÒyù#Ê[wÒt×F5<2/xÈs$²nV6C¬Xzà¶£îÈSÁñhÉOmá(Æ4ÜnBÜºPBÜ
íù³´´ñ+Ô¦£Èa9üí§°g·/ÿÐÛQ5|¸¢XÛh§Ë¦
WúÆÄÁ|;JÑMv¸ÜYî
J(í÷!ôô6¸ÜºcA®(Ãç.×>K\ÔêÜmSÜmS\=b ·§Lø-;È¯K× ë">ÐU{"¢tU	2´óm<,u%±Áí(7-ØÔÜAEåéêÍ}rgeá¡»æ PçõBp±¢9ÅV45\n¸t¡89q)fË4¬4V¨YªU~
XÚ&LÊå5Ä¨0_£ÂÜíouÜHÖ¥¹Òe2ÃíQíÖ:ÔJ0ËMLòåv{z9^¥ë¾îèålÄ°]È©h®§.ª¨ýa
A½i
A½ÞWSZâDIñµÂkaoÞÓD'	'yl¦_öcÙY$Ì|ÿº¥³5nH(9Rf·ì½:RG¶ä¶6ÌØ¬ì
ç«î" ­;6¤Y¼B8+wêÔMST
SÔuÂ¬'ÑDIAªÐTÈ?¤ÛL;Ño©0àãÞæ?Á©®ÅÅÊQ8rÞÈz"»UÂÊþ)Qº0ËM¥xÑíêÅô©ÂÄ@)²DjÛÑ³ô©+üÕ¢¦âl°Ü<7a¹Îó§DIå{)ø÷Ì&ãÕñ$Y)¿Þjj§75vÛS(u&Õ%Éë"²GÙ±[ãªsó³KµÍ¬lÂ5.^ñÉP¶²cÉêþÈ}Ú,,[À¢Öré*º7!](!×é±b«ÏËEÂV+Uuù²D5A¬"ðÁ4È/±¤{5J¬"dåeyn#÷(#vküTC®P,#ö'élUè2ûÜÊä
#ælÎÂ¥.ªp7m!p7m!pG!ûD¡X5µL¯îræÁxC¯o*üa)o^¨e_ÞAJ÷+JP¸õÒb°Ìyé
´ÛÉÛÒûEï$í·£ìÙ´`ObA"Ô*\üv¡§Ó=óD0eÏÒP·¨nÞ´Þ´^§Ï©ÔÓ¯ÓgòkT©g,êØ
tuGT,%í«Û Ý*¬GÖ'¨È÷¹oGé²iÁä
1ôº>® $r]ýòú6ºÌã}"w.³¯\ºã¢»AwÓBwÓBw/+çi	u¾Löø·º/sÒ¡©'EPqp[[SÒxihµ+°p,ªà=¬8JÝvÒg³Ü4+êû#óÍ·jo¾Õ=L$GúyÈÇdîd!1²µ7àD(ÊyÚÅn@=ä2ÈÚE V­¼Þ­Jp3Ëá}*°:Tu¾ZX½~¸åÏ¦;|ð,÷sv?Ýüq,øàºûP>DuÇEP®(CV&òð¹MWêöáÕíÃÃçê¡(ç)5¹¢$ïnòk4Izâ^ñª}|ÞN¸W ©e³ôÌÕÃéÆ¶Ùé"'ë_ÊÝòiÓ=À)Ë÷}M5×W/£%pæ»¸o¹wâÙ/òóho_4Õ
Ç¶Ç¶ÇBU%«©ÙóÓ?ìùíP¾à/ÒBáíØä%ôÐèõ0B`^IÀ*q|ÃÆÒ¡F¾7_~»%Ô¦{@<2%xßDASÌÊ¦ïÇR×½ú ~ïøé[³â¶f&MÜt7oCPC¯Sjå<HÛ·-no¢¦øc%»ÈCðZ #©
U|\R*ÂÞ^#ÕîßZy²:åØî;9¶YnÂåÏ¸øt+zàa¹@èUªÛ¥wäØ¦Ð!ët®V?W`Ý<<ÁºÎªó´ÐaTR *<h6Ë1ÐæãÏ:ÈIÛuMìo¦ÀdÌ+"lÒróß/»­Ý2nÓ=Nw¤eràÔõtº.tu1r(TÙÙ9âvTA½­Õ¡}Muñ¦-ñ¦-ñ:WÎÓ`¼B !ó+{ü!IW83¼i±2\%¨ôÍT¯ÅÃ¤zUµóRÍ¤#÷(ñv/TÕÙ-W<ËMh.i¹{¸­ûÙ×qû§ÕwÍ¶ytâtdÐãG'L×I¶bYIâmÙÂ|ùlæ
|í³#Jå 1)÷4Ù/-=îúiÔÈ¦ô	ZWú½ó©ûQÎmZ`îöì#f	Ú1ÁÓÆÊÞVeòÜfß¯äòÒ­ZHv­ÝlpÝ:4áºrPkå0/SÊ@vÔRðúþõ\Üp·±,äµlE%Ñ+¶E¼Aôö´Y$9²LW |ËrWº{Ðôý(»6-Ø^ag¾ñl/c\A7Yçôýr®ÈÜr¥'Ù	é$×¤·,!¤·,!¤GÓ
-)Â=ñÊA´3f.eÌ "ð¤*B<Ë¡cÀ4ñ,J0§¤ÉtVñ Z{[næ¹¥Õ¦{ ;ò#ÈqÜÊÐ²Y#	Î)uæ}¿,q]9q¯¨ièÜ:4Ñi2qh¢s<«69WB»NÉ¯ÙûgÈ³ÐqM	19îaÿHdÐ\æÖäLãÊ
$³"ÇÞo:lù÷ÓåÎî;«áÁH½ÜNx>Ó¾¬è`M,E&ÀÚ~Îe0¦u´5íÞµujÂuëÔëÊiäiî><h]çÈ~~=ÇxZ~âÕ/Æ+*]9·? Eô ;üÍÂUD+¹c·Ç®£|Ù´`så¦+ßÁÈ­ËýÕZ\Áê~Þ¬¸þÈ}lCÙj¦¼®ÙÍ£³GfE&nYvôv9sYd;$¶J©xE+"Èãf*ÁW÷méæô¹é
(Í¢ÎÇÎÂã(m6-ØßíquMÁÁýWâ·0IgwËÄïH]ñÇÌ.
MwÃó)Ä³Ê¤)Ä³kÁuKmèr	âYX¨××%s¹*òôªÑ,èÙ«¬*ÙMBE@edõ£°¢rç;@£Ú´Àáìa#³ÜTeþ<?JFÌd.gïu%?ìÊ0KõìWÂyÂM¬¨)±îæ¡	\Ùè&pzJà6ÿFôPm÷Æ>w¤§ì­Î#fGZð/Óñ§øh¥ìðV!BbÙg¾é¤ÙôÀ(¬Úù:÷ã(Ë6-pûp"|$mðïvËÁ*rzzZø.ÞÙS	Ä÷È°!­©LÊÕË<¢»~Ãb^DÒB~1¸!^îfZLAÈ×Ãü!/¼øßì66´WDN(Î
ÂB`¼XfÏTa*AêW%or£¼Ú´`RGÖå7ãJAÎ¬þú»÷§«UóÁÄê[î*S¨rVºâ¤NÝ
«[¬*­£L6VtC3UÖå²G¶ûsº!d&!)Î[c	£×üsÆÝNE´Ë2^á¼<MEüþ7Z*âq^ì°P6çïË³<*?+{÷kâûÁ5áF°¹[&G
ñ%b` SuCð¦)°	¥)Äð(d·Yz±ozzÜ*ÍA²µ¤Þ\Â³ðxfÐdÅá
MTYóê>è¹Ïô0Ù»Øýó8Ê®Mö`V¦æöáYÙY½]Mb}tÄì:¿VÔ4|nøt¡86ñ¹Î°ã<ý{ð\gØä×È÷~k*¶f×T£Ê°ò°çãõ»ÒÂÐõôxW-*[Î¯åÛîiáîÈ± ì
SÈÏªÞÅQ°N,·ÝÜQËo¹¹À!ÂÝìdkª[rbÃÂ[EÂ[DòfVpZ>MØÅl±ZÍ3ÝrðVý *çÍÏ»1tþ1C`R{`Ù?%ã®eL4<^±õÈÄ³`¢`²Çu7oÈ"WØ/ÆåÐ
»g&v7ÎLìHb·}r¢g®r8^ÕÞr?$Çí3	Æ[Ô.ä#ìtx?-ïmÆÑÝP0þØ
ÆÆÑy¾ EdûµÕa²#ÿûþõ¯ûÓßýÿ{ºþÓ?ÿÍÿúÿ/ýçù×ÿó·ùïòûo¦ïÍ#k iduñjª}:­	áq¬,K¯;zi*+ÊJ?[V¥7Õ
Ì¶Î¶Ð"n®w!ÐUÎ>:Úè1g_ñ±~°ÎDñ6gÛr;åÌ{ÈEÒáþg ~eê¦_
HÍrSy:~÷k0l2 Fí»±DßÏ|4 ü#·2£$Ùæ¢»ËÁÀ"Ä]7Ôäà.gÿ °l§Tî¸HÔí¨Y1ðU(¶Ð<Â]põY3a©ÇòQÖîÙX´e¡¨Îx×%k(g]o¼¿Þ<H,×ý
¥¬<Èãvêå-Ce	CåQ&[ËaJµº(É¸X~K×­Â»HiºÐÆô^"XA|ág.BE0$K']ËE:JqÏF$5Jo×H²#sÖ5¡-o>¸(­ûäèq×É¸¢¦!rëÐD¤ÉÄ¡ÈÃ OVÓ9*)4îªOINÎ1®;8_ÂS87äiyÿÄºiÍLþºÈòjÏ£ÄÚ´ â¼7Ë¦¢ÂD¥§ïu½¢
LÅ&'Õà:2RåÔD«Ä©	VéP¶ÕÀ:*)`îj>ÓÏ%¿ÿG%Èäfk°(À ÈýSdë®@µDùÊWÞÉùdîL²iÏÆnùW5Ã×d»äX`ô:<P9U}7û¡+¹´}Ï¦Õ
¯f¯f¯ÂI%^ëgj¾kó¡ý\àº}y¦ßü&â#âpõÒCmfxUå.$×,"2Ü|V{6JÇgSÉÂ ÝgO¤Ê&sóæu¿$(~ä>%ùvjMuÉ%lZB4oYB8?p®feÿ@²R¶§æcígáÃî_eðà÷H©
OýèíûÉ0]»Ûd,àó®ºÃbÍÃó(ý6-ð ¢a{$PîfP^uMåèq)Wõý²¹íGîm$9wÆMuÃö%Ä¶É%Äö:WNSfüZmWSJØ+"x5%ïÉ&àô²ÜL$P=VT¸FYJðýàÅÊçQVmZ°¦#/lî³LCuM0ÅëÎÑ7^Íç\1yµ}£rêÓ-KSIKÓQ¦äÂª¡YÓ?,Ííú ©rôÐñÔ0/kÆ9ÕM§+"W8Ý¬ÑhÅwæ=8J£=»ããmC±u½]ËÜ^Áô·ýî9iDué"­»uëÔ«Êä©	Öu*­~^qÅð·oàgø+T.H ÏbÌ <U^ÝÄ°zC°:{¶ù* ®¨¯¦è©ÐT¯ßdÚó(6-ßkßDîHnßwÿcøk2x¯B?OúÞÆ5è®nQÓ »ujBwëÔîÊiËÓ´LÃ¨¤ï_ÿ÷¨¨Ä+*ywc·v!`Þá¥ÁkR¿ºtöW"èûÎ){¯£$Ú´ÀÁ{·+À;Ë1(¸lñ>a×eÎ>nàíûeJ÷Gîý§DLsM³û­¨.yMCçMCgIâ¡&Þ§+5hù5zÞ¼cÞ×EÌÃzÔaÕ±cÜ.@@¬ý?ÉJè>Ó²³âuJìA´°KÏ'¦cfâwV6±I¹ïw¶¹Ï
ã,>D@Qt5o(v¡8;a¼Îã¸s G%ÄÂk=b&9A,"ÈLØ'C+é=Y#T	ç®6ù ÖðÄÙ¸©¶!zÁàºñg)ü:J®Möàv¤a®§zén]èVrÂ}Ç¤,~ä>
Ê5±¿¢À8»ãMSãMSãQ(oqÍR'£ãÆ7úÐ'ÄÅ²Û¾òÕ'ÐB=b?-gÞN«JxÌrüÉFN](9ù7ÇZÚîu}ì³ôz1²(üÛ¬lj¶Ðµ¤ÎúIqüÈ}&Zê%Ü¥¹ènxÞ´xv¡°xº+ÃÝÔä9ªWÐBs¡¹ZDÐ¬Ïm]ö^è®4Þª²÷MWÀ_@F{=çbÊíu¿ìøH¼ÜngÄöQ0t6¡×ètÆÎµò[n?rÞ½õ¶#¢¬\ÿü`yzBzóôô:u×Ë¢³"ÁúBD+#JtÑ.b`¢3G7&c£Õ6ÄþsÈ)¿GØ&E,R¯£´Ý´`GJè
UéI«Vz91Üø,L¿åÞ~ø¬X/³©îçMcçMcçuî®ÛÈ].;e;üCZsw&å¤:D$¯  E	SKï§ÊGW¼[mÞGM°o¢µD1¦>ÊÞ½>äÏØÑ²#Iô<}ßå¢YÙÔ²!<±wÁ¶£[ø[îã£¿Ë£fLCø¦-D¸-Dø:WÎSF¬r7zîÁNØ¡`l$½¶»=+Jå#vé¦eAYz eÚ¨°:N;@£\ß«QRcÊn$oNpÜÏÒB/'·é·ë%²Ù>¾ªS<zº[d½iAíBaA-BYçq¨G%ÔJ¾ÁÏfð¡"mT¥´V>}|ß¨+ö¸j#ïðz}2ß¯ÆI5T\Ñóéq>Ñµ±}Gó8tÕ£2L	R¡×iLõ¦)õ¦)µPl	ê<N!WDIµtHßl"~Ñ¡oV2Ðþ18xÓÙ3ÑSû®I§¨ib¼DÑ8r¯ÆÍ5´£Zñ3¦6!<]IuG
IÏ	AM
´''h7ONÐB%g×>JÏ¾3iWåÊpÜ]çÏ¾è¦Álä`A³lÊ¹ºk¢ÃµJC·]6¸c}¡ï~%LøþÊ1~Ý®xM+àBWú{¼qÏ#ú	ßÜ'^ÆûDA6]	àgÿOÃ±>ÆÙÿ³	X):=Nx]ý5@­÷¿Ù1øàmòßM$úýWÂKw²k1N¤2LdmTúÝë÷AÒï½`pîÂXç5ß*úÕöís»é]NîG×x¹|Æã¹9ß¬T6!¼<é?VÝ
ÊÛÖË&U¬!G©ï³`l¤3ä"¡Ûý9á}W]ïhºV\84T³«D+ªüGûð5Åª-ùtGõAJ>§8Çæ¥åìùM:8Á_mªß¯Ó);CûÞ÷ð9-h ÐÓcÞ0ÞCÆÁÊñ	c3²0^%¬rÎ¹(çÔíþø~rg'¯Ig-¼àé	o½²®[ÌþÊg>]eTÔ²k<ð?MYçóR¾cú /xýþð3£×lúèûq=×"ÿj#¦Ï°¿&=uÛÓGé·Ü§@C'1}£«2î¦º9êmcpJcðQªDi«76ýSR¢!ûP±ì½$%êPp=ÆDveßrwÑÁg+Z_O¼92×ïÊÇüþv	tÂe"fôürßóuË¹7Ù©¸?§=
ËÛÖË!ÖË£TÁrû³nCÕ4+ÑW53ÖPÈXcÁõ1ºDôÈÇ=¾5g|¶­@m"tÌN0õc)¯g
^þ*;Wà,Äc<ø÷8·KacÎýJß
¡gA|ø1­xæ4§¡yÛ¢yÛ¢y*!tû|ýQ>úæ*Ý|º«ÕÂå¡)A-GÎÄ¶	²~Ñ¼g"L¬è6ñ¸
è¥q×ïß{ÁßÈÎÚû5ßùÕ6*)·¾gíÈñímÒ
´ÛÆ´!Æ´«$_³5ÛôTIqÀÂ¥U¤DAê(ÆtC;ÃÑ±v/S²|¹]\zá<|8Èã]¿÷ñx¿r(=ÜkÐßL
be°ð~W`$ÜöôÞ0ú[eòPB½ÒMWÃj+NO¬nX]åîÚæP%«ÂxÝ£Zw8ñ-ombOi)5%]#l"òqÕ94q×ï}dÜ¯Ü4ñâ¡Ç¢¦hH<%h{úx+Bó-÷ÉÛ°P$R÷Ðq{!R·!REÊ	¹þùú{èêgRÒBÝ¿Ü?´&â.­:úAébjË>hÉnjúÔQÂd«X²q×ï}lÜ¯ÜÆXrÌ5_õÔÝ_¢m{:ÛF¿å>
N	cûc6-U7ÇcãmccaÆy ¼¢bDñ¨¥x\áÈ	bY5ü¹ÂÕÉ êÜÌ¼dL(Ë®xæs5Ç,@@´K¡ø/ÔýÅ«Úé(O7-ØõÎrSûÒùö}*.c¦ëOùGê!û3ØmO$¨ô¯
`ÿÈÕÇ	å¢¬@yÇñåÇE*Øæëì[
XîB°ÍºùÌ ÉPÒ¯Õª\¾`ö}¾tØ±|Æº+8åùÄãÃ7drvÓ= >60ÏW²¡j1¤ò¸pv ~Ë½AfMåixç¢ºAzÛBzÛBZ½ðÎí@É?tÎòkÎ«È,¢ÎË.8@dÂ2Ù«û3cYè'2îã`=JÅvRq³ÜäK(~æ«Káº3³¥äØÅ¿_	Ö5ç0Ö]ÌÜkÖ]Â{Å¢U¬Dk(/UIA«ð\×Æ*Ë1þ\£6q°ÚSÞW	fz/¦¶£²ó:§'CµÄ})Êq0åàN;9¸Ynó+-¯.2ã|DüWJÀMÒ¹CÕÅæzGz	0E_[C0T±`^'áÊâ[ÁÄ¨¥ Yø°Z#!Cd(¬}ùLÂ¦äËg0j£\Ê¨LA©Ûm_?ÚÓ=06(hBÎ7ËÔfmo?nxÃ¾Y8*êâ_ôÅo¹cðÝÅ»ù95¯Ù\¬!|E*}q5Ö¾´ß*g7çÿjÛõb9Ñ,û¬,^0²àU»D"|ÌkùÞvb;í¤Øf¹	ÏÛí¢£HH'ÏcÜö¼x);Rlàó³L-ë{îæxGö³5D®K¥5D®H%rË|ñÙÜ&ç}ßD®0h¯¨­AbMEòÕ$JyË+û a]j(q,°û%áQ1Ê¾B×ÓQnZ°Ç\ÊïÏWMêèGÙûû¶çådÿ#DõÈÁµ}
cã]$Ü,ÅÿÑn
Q½m
Q-äV¢:t¾xO7Q]åâAÝrË&ª÷ú.Ü±l½¨LfTZ$ðÒbµ)YLÛy|ã3JQ^êÔf¹	r#Ú£¯!ÚËâªËñðA­ìfY§æC¨	êÔÝ\õH)]«5µK¥5õ:[×TÒ£"wºe§ÁÅ1ôÏÂÖé¿«l>6n¶·g¬_¿KMÿàz4vÞÉìMé_'X_ï¸ÕgKô{ûQêÖé@Ê'ð	ë¯ov¹!ªw1{;!ªÇíÑCTË!ÓUçü)):jaÀT	£¡Ùà³`ÍE¼ê¨V:Ï§øØ²^Üh µ¨(á³þw;è£äÞi'¹7ËÉ·3¼óµpÔ*,[6ðXö¼¸³%ÜKåjEuóÏ#	Õ!EªC$RY®ÖmÍRù.µlr5OJ2èíÉfzA"ËT	nxÙã¡"¨-qÿ¿"YwÓáò,7÷
ææåIbW¸Ôùû4\XFýJÙ7¡àþhûwV6â$Ôtäî°ÈÝa
«RáÛ|ñîxá.gw¸cÙîæª$A"Y?,"¨÷1%pÇ¦d|læS±¦"èµºný,p	ÔL*Ï"ã£üÝ¹õ¿yp|Gýò¹8àâ#h{^|Òq<òws ?.ºG¢êV­!C*¬!×	¼r RÏ&J2B_3üÍ» ÞÐÏnWD²Äà5/½®Jã]¢U°]zé]ïQ>ï¼Ïå^<3rºcndâRê7_Ûs6þÈ}æm*AÏyYáVT7ìôX7Ø
©0Ø]§óÚ¾Y$j
zÐC5fA¯jLÙÞ CE6Ë(tÁ2
5t%Ôvd%÷Î;É½YnBö
æÃÛA^ÄÏRÈ¦æ
¯íyq¦nù­íì×ÅÅÙiNC¶3!²·!²×¹½bëÅËØbÚ_³¬"ox*Ì©ôÊÂU~y*^Yx;8Ô¬2V6pÂ´ c9åò¦{áAáåÅÔ­ùáF[yÐL´\îºÈA±5øØñêú_§ìIë¶5ë¶5«Ðb§±%!!JÖ]ÎÙ­/þ`¬~Z%¤u2¼ªÜAèJ¨ïu;k4ÏG¹¾iÁd4
ÆÕâúVgm·¦Ô«·=/^ä@d\_ík.·ÏNT8,qÝÉïíô»BzEfM~$Ä½\åYËÞgúÝQdk4 ½°¨ÌðÔdcåóð¨\þËæÏGù¼iÁä\`eÃ Tèq»z!¯ÖvD<¢>âVØ4ç¨?Ø×(2ÄMuNÍôc[äM[ãQ(»©öÝN 7.Ï$FùÌ5¤ÕTLðÖÐ	Y,[¼¶ÛzY"!-'ËªOBÚD¬dh9çvÍ;ïdóf9ºÙÇ¯&xîù 
=üÎAH7.ÏEBZ¹<ËTÒ§rÛ+º¦ýa1½i1½Nå[OþR
!½ÎåÉ¯Aa¶LÓ}9HFzc£ó¼&ÐTÕe¯/õÆËòQÆî¼±åÝçNíÓ!tGrB·ÓÃL#t_çÝ·ÜêL¶¦«AÕÎ'T7O¨
ëaDµÍÜ4±Zå²B¶ã|6ËYÒý
Ëùlå"§Ö$hªC1£|ûçl	]³¾é~G¥Ï¶>JÎws³AûzÞPÕun!tv§LÐ6jÎßÁ&hk}TU
³#ETÏNÌºPrJ1­åG%å
'r/J-ðDÆÁrîò°JpÐvÁ©ì0!)eÙí-ÇÅ8árì}g¹nÑFYáº8¡í
ä}ä>IálòÈ0¡©.8Þ¶8Þ¶8¡Äq9OÁ±(IË¯9»eæÌE rõ¤ñ(4®*á0*Md®hoªRNYÓÆ²eåæ.;¹¹Y8>}_ÎÏG)w)¶>ÛÇÜö¼8Aü#÷A²u>ãý%s¸Ä5Õ
ÉÂ§Uke*ÖËÒqD76Kä»\ÈËvPE}v.âô=a-¦Å°ÂÚ6Ncl[ÄÂºé¤Àú©ÕoÔdÜÆå(k7-ØãBÝÄí_gmoð¿.W	Ö)¼xGX]x¬Ò6<°©n°Þ¶°v©´°¥2;ÑÍ²Ì*ç3ríoóùÝ]$;Ô² Q- i%Çú)¤ÐH?g?Þ74þz9ÊØMö Z©Ót\:\
nÅYðâDõÈØaðBtg]T7To[CTo[CTRÕÕØ¼ôµ?ÄÅ»PjaÕ8ÃU¿jyDAg-¦}9+CXôÞçð5Ád×,eÅÚYSq9ÊåMöàX«óãrÇ¼â]ý{QÔö¼xº8¹<ÌÃ.¯à¸Ð
ÇÛÖÇÛÖÇë\^1¶py¢¤ÐÂå=*ù,
eÁ/ÒEylY¹<àÎþûhÈ>¨²3´#a¡¦}=¹^ÒuÓ=àêñýº¿ÜäÙfmSh©ÇÍ'Ã3´HNë|qzàé:ô·Ç®Öíã­.Ç'Z×»r"''h%­B!¿@¢)8ÿï§«5Â.«U	>ãr¿3¯¹Z¥è^ßKé=>JÑ]
;t.µ³qxFî	ÍeD«PVpÈ×3üDkc¤üõ¢õ-÷®¶¦ªÕÎUNO°n`¥ìÛæËj÷þ!dµ»lroÌe ä×«âVGø»¨P%¸{atÓøS"#K´(Eäªûñg1M|9JËMö8]iÐºÝNß¢I!@öAxq#æ¼0VbÎª0Q4Q"}¼Ü|é²ZCXo[CX}ifl_?õËÈW±g«Çt¯J£;:1¾èùÊ>YÆpAD0êÅþY."9®{#ß£Ýe'G7ËýüåogÔ%ÂºÝn÷»OL"CÕp<²thRøã¢º¹g?gZCo[CRÅ=7c=õËh¢Ê%m'Û!ÝVê]¤áXýå+Ä±Ðvu|¶ 8¨àXy:¼z¸³ó°â(mwÙIÛÍrhå§dL9#³sÔýÙÂFÜùpEúc!î0ÒókÙÑÑÌi8ös¦5Äñ¶5Ä±H¥?®ÆÚÉã*géeúc!Ï®e¼KdcH\¾üBË.kïxÍé5YÜP"LÙ-Ð2P_rzÓAÆ,GP_îbu)o¥ÔÍ¥àÛÿê¹õaMYñóÆ;ÎT2yåDÎFÄ¢$¯vòë>"ÓDÎH=¥÷i'dËª­öZ×y	;DÇB ¡â_hç`×£¼Þ´`½B©èUÅhÌÚ&ÄS*ÆËK¼xñ1±<öÜ¡Þ¤õ)5]
ÊÛÇ'C*O(¯7ÙRZ(«áI ­¯éõ >ÉÐ5îî~SèfË®¨nX-Ã<¬¥7Ü
åî®;;îf¹	8ÎùÛ?,Ä)u*,GÛóâÕUîÈÝÁË´[ÓÕ ;RQx¸Ð
©8>¡»ÞcWNTFf]¡Î=Ëz
ÑÏÓÂNDÎ_^qAðÊ>à2²HEêl6AÔ°wÄöõ()7-ØãiG¯5¯ÒF7k#¨!GëMô´§òDá:r1ðè-C­îßms_*æ¾ë¬\·6Gnw9)baÙS­²¦ME²HÊ_ÛH6VÎ"PüòI$a¢»ß}Ýñ¥å®Çj¹âYnÂè3ÏÞ.HÇ;²4WÌÙÆc	æUä²çÅI>"y¤åPº2o¢énH¶sämsäQ*³ÝÚlvîrvû#	Cç[Æ*`'Gãê®HYÁås9Ç,è+zjÆÉ²\ôÒyú£tÞµPkô#csÅÍBÐún{^üI?~ÔÐ·¶¥¦«|ûøùöñ	òu:¯¨5yndk*«]0¹ÍÃO¹1áÜ±4óÎÐh,Ítë*ËGÉ¾ëN²o£¿}ãíºoçBåÿ¤În{^îÙ÷#7ªt_SÖÀ'óÌÛç'<\7/»ðºyBzlãòü.ºÏE.zÑ*8VòÏ_i#ÊóÏ.ZDP]õA""EFÜ£ôÞµ°OÕ	<Í
.ób»ÌV¸òàö]ÌÈ£1^^O'<Ò{7EçÌíBrSÝ`¼m
a¼m
a,LYÂ8­>Yx0ÕBð
gV	^A#kD¸U7MðJ8ö×R±ÄìeÂ
Í²dËUheü®;¿YnòÉt`^ãR"´¹åÉ*B{dü^>#ÕCÉ4Õ
Ú#u«ÖÚ!ÖÚ£TI1§±~`Y±D¶Ðo×/éÈÌ¾ÊúcAr#»¡U	¢Ë¦£[]9!6ce%ýöÈòýð(éwÝIúÍrxJ,£ax1Ò:ïÁ¢øgB¹ñ[ÞÕG(¤0òã2¥énXö¦9Äò¶9Äò:ëWNtzº%ë§ìµlâ"fGX~z¬n¼*Aâ²U\¤+pÎ²zWïzù«þþÿYøq;JüMv¤ðf¹	ØxÎüþ(6C
=9É¢íyq`ÿÈ}âfÄÙ¿×t ï8>¼ãø²He!}·.éë.ôµlV$]Â<¹=[ªJjØó
Ùô¤+bâ'R®óöÜÉùÝr~Ó=0é¡ûõvøçYÁN©cÊh{¢=Jåãr
sSÓ¼}r"Ø¥òäDð:ÝWNTJèEI&1~~ýþçå(c\ñ< 'àá×tÅrîhBÀ,ì¥ÎÚNÉB|âvÜ¯ÛÌSw·G	¾ÛNoû ð|ó'âtäSÿZ8¢íYqºÂ¤§åè
§q¦89qº}râtÛ+'j8´&Ü+_æ~pº¢8Í;úâÔ>û«!úU	ÄÜÙRªÏòë¼Ú£4ß­Pn-E1Ë}@{Ãó¢p)Ì:öJ6¶Ñ|Í¹JnFÐ5
´£þ#åÉ	Z*''h×½nXfÕº\fÕ~äf?k"¡Â¤ùÙñö'"~Å¸x¿Æï®;A×]°ië¥d#ø(½wÛIïÍrõgíqJáQ½÷´áÁHï¡´5ºî
½×ìi°©¤{5°©0°¥2QNÔ|ñ¨¤øbçô²Á_A;sÂ"NO÷«6(ÝØèÑØA§^dB Ï3?c	oG)½iÁ8xdwðJKÞ¬íýï©Gxñ¨@Ë}fZ(Î9²;ì9
çÛÖç!Öçë_9Q©ê%çÂ­!ñPît&rV¿
=wôRÑgeôtpY¡¡ÂkRoØGù½ÛN~o {¿?¯OÄÀyd|îB÷HrÕmÏÿØom<¸ê§(çoHöåñäíãÉëô^·ÎrQH¸u9û´ÀÈv¤½×;!ÚîmÊ §ydUÚ}.1ãW<K~é?Ørí(ÁwÛIðÍrrgÌÕ|Ú;Ò5ªy»?®dôÜ>gKÜàCJ¾ÑMWCn,OänÈ]gôÊ9UH,¼×5ÊÏW¹¯N·bÜ,çôÁFè=ÐËj]ÑBwbÙ#Ô<r>ÊáÝvrx³Ü^XÙÛåî7ò5wHÀùMÛóò´¿0Ñ;rx`.³0ÎNÀa±§¡ÙæÍÛæÍ£TÆuk³«ºËeWµlâÃK/	laÖ0Þ0E(";
ãT%of3ÆçyÙ(¬|Þ0ØI{åón;ù¼Y°~Ï0)H¤n.E§Ü+ÿëÖ£¶ksDuQÝPçkêmkj9eT]µ8yTR|´t(Ömd¸7!wôÉôÉ¢¡&?Ùí¤+às
ý©QæïG»iÁ+Þ,Gè>/xæä/¨ H)¸ÑÈe´=ãm@W´Ù65¦;Nî89`ºv"´('
Æ1°hIþüú'Çæ(V×§òë:H$0èñÒFõt78=ÒßÚ/µ8Çâ~¢ìÁíH¾`Úñã-ÃåÎÚ&tSêìÆÁå¶=/>3¸Ûò0ùJ#	TùÌCùsÎá¹Èæmsæ
sæuÞ®[kîhz+
ä×N(
·k"¨ÏVÂY¹:¯ß5%_Ù§x
¯ÀwÜÿw¼æØ·ûÝ£ÔÝ½ð_¿þÌ©Tÿ'¡MäQ¾ý¹ë¤]QS¨Ù:2ªVÅÎu¶®åâµfç:]÷óëÙÕÞ³®v_g½/±)ü+êµ	#£[]ÌEÁª
qÆÎÌïG	»i¹Z°lú?J¨
yöý«3@0<áA#ëü Xßr§íì¾ª5ë)
À[Á[Â+l"£´³ôA,uzl
ä¤Ó»ÊAÛÃ`ª³v³TE._þ
.dÿ²kWrÿâÜkS/Z#_Ýwlà*ççÿ¯ë¦´ÚéHQéb@@ê1hF}y»ëK<ºîeè.-ó£u¬ÐP¨ QÜ.spA}ýì
íÅ$ Õ4xnMxLMx®spÅrÖYx
ÌFnýó5®©d* f¿;Doñ<G§"(û«Î;õí\öòjË¨ö <GåK!í¿UEÀ½e<moËÎQ»¸ú%M5[T·¬uÃvÃâuK+¶:®()xVx-ðÜî¬­hÙÌ.LBþÌ&³¬¨¯¿Óhu:î)YvÙK-^A«B:â[#ÂÕdÚãíyØFªËÄëHáwP¼Öa(MuÃë'ì'D¬ÈDU«XSîµ%±ÎýãJZUa÷bkÄVÈ´§T0Í3* zÖ¬õØì%Ê.´a5±#Ý;nË­"ÂÚ@)iÕ§ÙOAÌ®pQ§EMÃçÍç(Rl&:EK¢³ºnÿ¢ÑÇ!ÎñF1mÜkFe/~hV³S¡¯pv¨¼üs-§F]qFA>Os½Ø¥PHè­ÊÝP(W¼Ê*PCßq9sú´$ÃîVÝöVÑFVï¯-´äuÃ
BwÃ
BW´$t«Iõï>I0yºÏ³Ì%8L8\a´0ªÁ¦Adg®À¿TÈy_<úsÙË-,KÀ}¹caz&Þ¨@6hK$êägÄRèÍ¿º¯Ñ]¢h*º[»ëTW±¦P]ê~9è?ct´:|}ðÓ¡$²£å%òó!º2~eEÇ¯)å5ÜãçigÍ¼	[¼à¹	ÛKÆ`2gð¼àú<ï®ïr·POÛ5]%oØ4Þ4V¿Ý³dDMf¶ògAó®hd*rBaUAf+"ÖE£Jê4©sÒTEï1|fËlç½Ô×²ÀêG¤Ù>ä ¯õ*öc.sðIj(nõç%yp»õ+zôÓºÁê3l:BØ
ABîa»NxcJ=VÐ
oAß·ð¾¯Ç(VÂ£Îì8W
ÐgE¶dÂtåa
y~jmÞK}-¿ñ>äüââäÌxUä=Ãl!ÚN®av<¹`Õrî½xÒà+LVúAôHúAð®óaýKÍWÔø
S²V«*Y
}ë>¯. ú{ó4y°ªäÝ³ú£¢ùKE@e¥Áµm÷´>6ïåÇ¯àYXãôÃ2Ìµ44öç%Ùp&]g#yÑÕ¼e9!¼e91¼Nc
ã J
K>Lp0°HT	1gRyÊa%ÊÊa&2ú?OÏÏ{)°eA 2÷c¹[Å=³±3³NaP0ôN¨*FÙu¬©iy¬hÁ<L³pT°hEròBw)¥v9Ó=Ù]îÞkÀ"¾×3¿MÌj:Ùæîn~ ±Tx.´Å$¦"<qöâÁy/3¶,pÔúM¡ÌmGºÄX¥*Ó_ÚB_üDÔÌX-~5M
¸f¸f¸ëDX÷*GHQÛ±2Ñº£tÔpÙÿ#©<g
\<®@-­¤¯¦¯µÌ{Ù±e"Ö³KâU 	ÿúl¶Ç±£ÛmC³ |"lG¯¨<\¢ºùæèu¬¹ëïôzg%°Ìu[86DÁXÏ&÷\}¡*Q7ÈÉ*iðÉíê×32^JØKÍÉñLÇR´}ÈÝ·bóÔºhS
×å¬ñJÞÐIôÞänïKÜå¶!+þØWþïCóñËso]¡ê¦3_zæ
¡»Bè¡Ç«|Á­¦°Bz1s2
ÃÇ²|«"8¬ÉÙÍ¸,vÇJÆe£ÀÎëhg&!+PÎ->vÓåPÞË£ÍÉùLG¯x1,Ë+æ¶y(á6ÌfIÁ(ÜX&«C Êø¶òºí@I4Õ-
oúBoúBYÑMWý:àQI	ÀÂo!l"ëÓc!},T©Çvõ~IÂØ(×Ã©§ä§ã¬?·#7TûïÏïß½ÿ}ÿù?ÿÿÿÿDQ
Â0D¯²ì¬ED4 ýòCÐ#ÔvÛlØ¬··ªófÌHâ¨¦aÈÐò#j%ZósA¨¯ðX®%Öÿ¸5És$
íE ç¨§nêîô¨ÂÈ5Ç'Içfjq!f¨vÖ«ç­¾îáÆª<.ä©éHfÚà4ÅºÀüèÅrÏHíÿÿPK!¢°ÿ^Í xl/theme/theme1.xmlìY[7~/ô?óîø6ãËoñ5Ûd7	Y'¥Z[ö(«IÞ	>B¡¼J_úPJ-4´ý/ÝÐËèfìÖr®Ý]ü££s>9ºøÎzGÂ_¾Pò=Ø$Ós8(4|OHe	nù,üw¶ß~ë"Ú±òØB-?r¶U,#qÍpßMG>-9:½1-VJ¥Z1F$ñ½Å öÚdBFØûýÑ/|õð·>?{9GÂDj`Dù¾[;>,+X.åÞ¢-¦³ã!¾#}"!á_Ò?~qûbmeBTn5äú'ËÆ='¬&
0¨µWú5Êu\¿Þ¯õk+}F#Xij­³^éÖ¥º{õ^µlá
ýÕ5Û¡úµðêÖðA¼há5(Åkø°Óìôlýâkkøz©Ýê~
(I×Ð¥°Ví.W»LÝqÂa0¨W2å9
²a]j	Kä¦\ÑmÆP@$I<¹á	A2w%x»dAâÍPÂ*¥A©
ÿÕo ?é¢-ieX"Ö=q2-ÿ2hõ
ÈãGNîÿxrÿ§?<¹ÿ]6·VeÉí djÊýõõ§ñ÷ç_þõà³têÓxaâ|ûÑ}zXqîÇÿäÇï?üäo8´·9:0áCcá]ÅÇÞ
ÃöãþbÃKE Û¡º/#xu¨×Á¶oq`ðÒü¶eë~Äç8f¾Åp1ÚaÜé+j.ÃÃÃy2uOÎç&îBG®¹»(±ÜÏ^Ke7Â×)J$âKO}Ç1v¬î}B,¿îgM¤÷>ñ:8]2$V"åB;$¸,\B¨-ßìÝò:ºVÝÃG6¶¢ãZn¼æÅ.CSÓá»HF.#÷|dâúBB¤§2¯?ÆB¸d®qX¯ô+À0î°ïÑEl#¹$.»1ÙcÝÅ3§Í$Lì»âRy×tÁ÷½CÔ3Ä%Ã}`+ÜÏ&@®¦Iy¨oæÜËKÙûqA'»X¦Íc]Û8³£3Z©½1EÇh±wó]6³|}9VÙÁ®Äºì\UÏ	ØÓuÍ:Eîa¥ì>²
öì-NÏ%1â4_¨[©§J¯ÑÑ¡	¼J 
|q:åFr÷7i½!ëìRÏÂ¯nÅïyöìËÛ/º/A¿°ûsûf¨5A0CnAÄ
.¢ÎU-6wÊMìM
#«ÞIòÌâçTÙþ;e»9Ç­øUJM²sªÀÙû5=4O®c8IÖ9ë¼ª9¯jüÿ}U³i/×2çµÌy-ãzûz-µL^¾@ewytÏ'ÞØòJ÷åâ]¡»>ÞhÆÔí(Ý\µg|ÌLnÊñ8ïíGh­¡²n`NE¦z*¼Ð1ÒÃº£OéÖ}§y¼ÇÆi§³\V]ÍÔÉ|¼®Æ¡K%St­wïVêu?tª»¬KìaLfQuQ_Bf^ÙXÑtXÑPê¡ZFqå
0mxåöàE½åAÚAfçc§´¼®
ÎFz3©Pb/3 tSÙºqyjuiª=G¤-#t³0Ò0á,;ÍûYÆºÔ2O¹b¹r3ê×kE"§¸&&SÐÄ;nùµj+#4kùèÃÇx¹#Ô[¢S¸}Inøa²D:\NÊ1{Ä-_-
4Ñ¢m+WÞXã@+oqt;Èx2Á#iÝQNáS®p~«Å_¬$ÙÂ½½:ç7¤XX/+rêÍ1°åùwê`Êh×¼Ò9#:Pv¢dÂ5®ÌÑO+OÙÁ¡ë.<ªöOÝgÕÊsiæg¦Å*êÔtéë;ä
«òCÔ²*¥nýN-r®k.¹ÕyJ<ãÔ}Á0-Ì2MY¼NÃ³³QÛ´3,OÔ6ømuF8=ñ²'?ÈÎZu@,ëJøúæÜ¼Õf·<zp8§RèPÂ5GPô¥7)mÀ¹#³>ysNZþÝRØº°[(5Â~!¨¥B#lWí0¬ûa¹ÔëTîÁÁ"£¸¦·ö¸Â ìî^¯ÝßÇË[#¾/jÃõý}¹âº¿ªyß#@:wkA³ÚìÔ
Íj{PzF¡Ù­u
½Z·Þôºa£9¸ç{G´«Ý Öojån·ÔJÊüF³P*vPo7úAû^VÆÀÊSúÈ|îÕvmÿÿÿPK!byñJ	-M
xl/styles.xmlì\[ÛÆ~/Ðÿ@è£Ì»$.$v	H v¾R¥eÍ@R6AE`)PmòÐ¢i×}¨
´}¨¶ééÊö¿èáeft­©%{Esæ;ç;sÎ·¾'<v¢Ø
®¨ÜEÁ	FáØ
¦]ñ'­F[âÄÆ¶NW¼pbñ­ÞÐÏypî8"¸+'ÉìDâÑ¹ãÛñ½pæðË$|;Ãh*Å³È±Ç1jä{*ËMÉ·Ý@L%ø#!¾=Ï£ÐÙ;t=7¹À²DÁ¼=
ÂÈzu¡èöHX(ÍHÍ{À§Ö:ñÝQÆá$¹B¥p2qGÎ:VS2%{D$ØIRIVSÅ{I$±0
çAÒU°>xò(?,ô"¦õ:ñÂcÛ3(õ:£Ð#!k²øL`ûNzÅËg¾üö¿èªí»ÞEzVÅÍÎí(ÖRIÎaÎ²¦¾D'%­N]·×´ÖÐU­wÜéyr3ÝímÐ},ÞàQ¢éî±Æómp¬î×ïØÝoòùh:ìñCåM.pdÇÏú72@¨²£U¥þ¥Y­cëÏx?å~f=¬û­Ó*y¸þ·Ù Ë?Cn~ÎënØ²Ð§"7¬¾¸-öÍ
ífë>t}'Þu>Þ};XM8ØC²
ÿ¡r=¯(õ4
Uup¦×26q¢À!ûþðb5]7,¥×í¹zÙË¾qè¹cb:ÀdQÍ3kpû¥ñ¢Ø"Ô²­#=ëòLìgRê«|JFzß@ÒÕªJ³i6vð£sòÄE&ù^Ë4Í¶Òl·Û¦®)º<Ì<Ú
ÆÎÂwÅfifZG`SkMÈzwu«4Ð2¶¡ªÿpð9>²mjU³J!¨U
AE¬âz¾Ä±Ú¬U
AE¬R*bµUVÈâ_«rV)±J!¨U¼ VâXµÞó* "V)±ZZñU³rV)±J!xcVñì
æsÃ0ÃÆI¾xòù¹^Çs&	ÌÜ"´
pÿÃ$
^gìÚÓ0°=4·K¥pµØséÉ¹;z1ËÀivq¬è £ª[oérK7Ôf:±)©kß»s]»¢ïüm÷+NÙ0(:Éf¾dGBüeôq¶ÀTc¦9Oä.ÁÙ¢Éz)¯T>©:R-Jò¢q8=ÀU-«-ËéÒÌ¡¶Ü,p·5÷¶Y·çÞ&,º·M~ÓWÑWcjÁç7TN¿¡ZÜÌo6<fÑb¿½ËßÈÔd¹"
æû½zý3¯^¾ÏÈ«×ïÒ-KcGç=@yê§"5ÂªL¯³ÁÜ·üämXn´»¥ÏìkÓ^ÇöÜià;ìV;QâÐæ÷tz1Ù.öüÑé±=yïÎý¡YøîE°ä¨3<9¾Ã!§ÞÂÄ%øî	´|ÄÚÄÈø¸õ-ÁÖÜ6=.BX?ÙÈ:Ø¶æaDÔÔ/aõ"·)MÐ]owìÀ\<ÇT×#Ì,s0êæI9FJ#ÞáÇÓ
JY(_$ au  *oU©¥¶%=0[MÂBe9´L8¨Ìm­¾Ar?+Äp°i¨¹n«Q¶åâJuXÂb]ÆéU=³å(x×$®?ÈÚ_
å(¾×ßµ­¿èÃ`»æíÛ4H¦ «HÚ)J£®¦dòx]AÞ£¨i¢nÓ©¤Tët¨U»sÔúæÚ)ïBÒQët(§¼9G­oÎ¡ò.$í.Lt´»s´ÊsDob¥[ZÔnVóFYÂbRÂ®B-Ð®:\ÞAºTE¦GÔ
-ºMìRû!\Jí¬¾×¶ýïÏ[¾	w;¢ÝÅÌÍÈrFVÐÂY¶{'ÐãcÚ¯fw«  ÇÑ£Ù?ÂËß_¾úôïØ9õj¤ëpîzp×$Ü(æ1ÜÔOOfÏeïNÇ¡AEe,%
ÆL*?(aèRa8ma°¸0(,3a¨Ä¤ëÚdÂXNôlây#e3 #°ê}Jh}°0Â&ªÓ(a õÁÂ(¿R@/#l¢Znw°°M¥4"Ìà$ ¹MTëP6ãtZFauZÓiaMÖiÖ<6c6Ù¨¡sF
Fa:gÔ`6YN__½þÓWEeHD{J<¦Je8Íz<ÊVH)µ4Zõ>@JÁ>Ng´³þòë>Ï
Ë2­r*sýâÅ«§SE5ÂðCÀ«©îúÉò«ÙH&ñ\æûÛÕòò_;¬ÀæôWÏÿøòùÖ1Ño.xrýùo®?ùåòëÒX·@YGÚ«§ß¼¾úlyùtùÛ«åïþZHc­dðJ{öçë_¶"jÅÓ8£éë/¾[þjìBËY<j¾¾üÅÿ^<ËµcÓZ}à2Õw_\_}[XMhWÈ'Or!lFGÆZù·¢ç(ÌÄäÂ
?
I+¬ëhC:CC
k_Ó¾JXïÓ9Gj&x¬uN/ÿñ]Ë¬DË-ti?ÌÆrÿ*l	z«¾³µ)±3±ç^ò°ø±+ï?ÆÏ2»ÙUï¹Ãèä;~]ä$xÄY$ïÄðàüæÛ?:ë·ÌÓ3Km´å~»¡kÑ0þiÃÐýÓSËUyðsÐ½ëÞõ/·Â¯âjý$öàXQ¦lþ9×©>¾3`ÓØMµ)ß7¹ai²ÒÐv»ÑnjFÃ2õ´©÷ÏË °7|,)Jþ:­b$ðjÏ
r®rè³@îPBÊÈ{ÎzÿÿÿPK!Äú8:£5ßxl/sharedStrings.xmlÛrÜf²¥ï'bÞA¡Û¡ÛC¡P¶w PG³J$o:´-º­h[òHì½gÏÓÏ êÁZÕsa;\¬Âá?ä¹råÊþíÿñû«ÿxøòõãçO?¾Nþ2yýêáÓ/?|üô·_ßôëïÊ×¯¾>¾ÿôáýï?=üøú¿¾¾þ·þûûáë×ÇWüöÓ×_ÿöøøçÿüþû¯¿üöðÇû¯ùüçÃ'þòëç/¼ä¿üíû¯~yxÿáëoüþ}:ßÿñþã§×¯~ùüO?¾.ò	÷ùÇ§ÿëõÓGiM^ÿôÃ×?ýðøÓ/¿}ùáûÇ~ø>þ÷å£Ïtï¿<Ú¿¬>}þéýãÏ¾þòù~øøõñ·¿üÝ\ößÿüËßÿbøK÷ñÿ<|õ?ýþ·¿ü9þ:ýúAFà×Ï¿øëÃ§/¿üöÇÃ'ýõ/þç?É}þðùoé_~ýeüÇú¯i:ÍÒ¿$ã?íOu2M¦Ó¼ÿö?Æ0ùWîi$YÊ/ÏË|&×*¯Ò¤¼J&©\rrMËò*ñ¯®÷Û%<þ8ãBùäj6Óç\)M§ãV]/O5Ïåqªãu»L
¹çÔÆ{Mæt1IäÒ«}ÕÚt|é$O®¦s3.³DÆ±[ª¬_¡©÷§ñgÛÍzüQ^¥¹Ï´Èä¡Õf'®7{}z30M{]µéB^ôªÌY3þÇH&óä*I
þ¤ÓÌ`ßnds¸ªoªIæúÕþ°:$:Êi®ÃÔ/®å÷Ëí¶Öóëd_å3÷³dÎ^ÈgYbÇêm&ËÎ,£î®'aý$lñÏÙ[E"í}-ó¹ÝÞ¶»7r¯ùìj6½¹»%ó$c£òn§Z¢Hy8¶½yè4akgi);¿^ÜÊH¦ºÓÕ®jR³XûñÝô]ÚîÅ\¬Ylf©o*]Ã²²Òrz5-ìLKy±Ýn¥Ã¶oûL^á6áî:«SybzUf¬ÏÌ<F1§±9çò,Ír¥fgs×Éä\`j¾¾`×5G÷¦Y-ý¹¥MJ]Z©Ó88¦&§ l©¹¾úu}¬dÍ¦fï5ìwYelsLØÉýãßÔË\MÆo~åo5|Û×GyÜì¨}ÛÖSyûE¿He-Û¥lÕd®Ou\5­:k1ÚÉ,¿JÝ;eóD<¾í¸re6K¯ÒY*63¦º^âº7Ï¯8ÿÒTO|¦i^Ì¯ÒR§éÅ_²Òì_MÝÃÎSvÇº>î±®t÷2DIçâÌ7ÇÅUÁ:¿ÎòÔ$b_rcU½g¯6MÕë¹ÐVMcü-6ØÔùmÓ©÷Ã%*YëêXË#ã*ÜÊNÀC9û4ÕªÚn«;Ø½ÙDÞ¹ê½ÿ"ÁôËÄÉNdBvû¤WæÃR?Å{¾ÂÖÃºærªÝnVk1ÈK56q¦È¦Wi¦Æ°Ã&ÄðÄLaçÂÓÇ¿¸iÚ¤ÔßØ7Mo\ö[{ó2¶íTÆåpW/·W9wyï+çx¦S^*°³y&/¼Üuò
M½ÜêÚ_ÕêeÎlwõÊróMÎ¥VNð¹q,ß6]&çCß6:Ý¡ZÚmût^Nd^Wý±Ú«;]L®æ.eSùr¹©ô³ä*c£ãMN·¤¦L2>§d¼¸ºªîtç«;ãdâëÍò¹<èæçJ}pw¢>;³$Åv<ÝÊ"º®ûe"&øÜ%Õl¦\Ã¶[«cÔö§Äµl¹fÖz°·Õ¢hr]o»¥nFrÆYîüõ,Å"d³¹Ì'Oæuä÷õA÷û³×àìëïÔ*æb¸×Û¡"×áàÜ©ß¨'Þ;9rµ7]Så	f³«2aÁÍ¹?­[fC;ÓQ²úÓù?"¹ÜíaËÕõ²%rój¿Q´$Ûø°+:Ã<®ußÊÆÛ×YYÉR<,òYÄx¦vÑä»_ÞxSí½;Æ]­ô)|¶$GçN³[­	QçoðådNª[xÓmÔ.WûVC»ÖÍ~>féL¾$ÖU}½Ñ(ázyÊrÙD5¬)ÇÙ«):ìêj/OËEìÊlÖw¡ºê_·ØjÎäªô¡+qjºØî·+uv}£¨Z¹,1SàeNnësåI¢¦­mäÀ=yZÊß\hçdquùÃºjäu"[q 4Êè¶éR£$NBgt5l¾i±¸ÍBa5NLgö9)Ô)©Õ¡ïä'íÍñVÍ.ÞHx,-Nñê³ç)DÖâ²#Ü¿FÓb¨äþNI^lsïH$/²èÄãòª	b·;d{ÄÌ9eØÇpð±e±k1M_o:I
_*õñºÓ½45Ø ^¬¥ãVvù»w
aEÀt9Ë w}µÑ¨?¬¼µí¨2MÛ®¥±©­[¸Çv-Û/êd)Å.ÿ{oK$¶ZV²S3 ØI"V~Hlà[àxMÈ³MÒÄàGñ7^Lu¤òU}òØ\\%Å=}[Æ4þô9ÅP`ÑÖü b7u  ãLSHK}u{'ÑfþBÈMÁHÉú9ªmr!½¶Ú! éÃãØ#7å¹<P5ê7&DMõ:^yªçESãD$ÅNdêvµ¸SØ=ù*(w°²ËN9´Ô;Tz§8Õ)Î~¶Èi^(ÕnOssªÙå*I#JÖIµ¬ïHO),4sxsåàXHf'7¿PH¤iÏoû5©Õñ°W9Ñl-Þ4µ[LyÀay¡eÏ1«pH}³È]Y¢®|×¯0BãV×U£»àx½[ÈÛ´C®§AÕ]¶aää*ÀB]AÓ<«wýµæñ-@#è°çpÄ$
ÍoO·U2ùN}ç¦mÕÉÍx·kÖ
ç'ïevÅ,"+Y~3DezOÉ­ÂàÙÁâÙ{cÛ@â44ªº BEß"nóDEBÒÜi>¢À,?,&)§'é- ìÙ,ãßådZ(vß¯
Ò5ýä%$K9(Á°Ò"ç_%.ö4S*A©_N_ÂDñQ«¤9¢+ÐcÖ³§SWþìàÊ^Z´
Æ2¿6ÆÍ1cW<Uk·N4Odþ@ â
_j×®å(¥¹¨íqM5¾0­ºDSØTù|Ëº¯û£JfÌ4éÉ~¨µ?×ÛrL¢ÇôSs6>Ú^æ<3XØL,ëHOEl1+fò¼/yI)Pö+r«âZLz_ÁU1âlÖ°=ÿç¼½#~´u²³#ÓklX¬§RGåöºÕõt'Çx°Cè|JÖÙv)Ë·åWÒL¹£45Û©»Ù+äà©Úì	G=îJÆÙ½M8è×øe6KÃY6wÉ|/ãw¿n4!;]{øØ$×æshÏ¨Ù|¦ÔS³WJÔOD¤¿"9éöu®áE3åò$y:/J³Ô îÝªWp³Îõ[v8#U³X$;qÙAÑ`­ÊKDVN!'&Wº³¦³èFK6ÑEé8ø4
§ÉLòA
tK(2þPLÄjZuÎÉDïÐ,¯uK
´©ÁÛ¬á-«a(y9Epùiü¥¤ÊL#ê¢-m ë;ñ©;ìB¬¦§ÿ©[4
ër3ÇbN°ðÉD½ØpF527#B2+]Õ«Þ%	rdñ.C¼oÆ9¼4µÀkä/qð$®[ÑF5Ã`½âôJvp£w"½péõÍ¤äÈ*dn
ð
³¯5¥¶Ý½]éAÙîã#É<ç¿¨ÑÄÈÚø£C¶í}]o[TÉL(ætüé¡Î%Ã1%9aÙ79c,« ÌÉt1¾×ÓÇ
µsaÏ¯ùôB´{Ì
ñ,xÐ¤Å8iì=5)¹Ã©>	Ì:ØË½Ígÿ47{ãÉèËÈ.Õvº¿`¿3yûã:È:`¾rF0¾&¦Á0»<Àù2YÞM¸éÜÐÁp3ÅºÑñe"±;f~H9«q>{8ýd52h@ãÁ0)PeþãLÓ»H7Ë«ge67^h×ënº[6²DÍî6ÇI95QµkxHà'dRqøÂµ5;¯>`¢fëú¨ì´ºüüå×LÖÏ`'ç¥np·òlI¤Ý3&Es4T@u
ñìÅ\ÀcuL$7:dºùhÖp>SÞÕÊÃw¿<×ã£Ì£lV·Ê¾&©ñB»;Êº:Cl#Y^«¾Rä®©®eÉ§ð\òpö¨±Hæ³Ï¦BHkËRëC¦&©}³%Î¯¡>È 'ÑÅ^*"È1'ÄzÐ¬äðud¼»N=º²ð°GuúØil]4ûfS)L°n§É ¨(JM
@º8íÌÅËéûZ]ãUh<ÒØO¼ìúV¢ù7MÝ}jÊãØt²J¶«ªW>+6ÖÍ±¿Ó£ªÝ-sñCÒ)ñºs¢â±4Ç¦>ÞÊÊÊÍ®nOµ0Iug!ë¢ß.4EvcæsÀÉQ³s8òÈ_ÚÄuëd¢øM«¤¦\K®h*¤Ã8o-±yá¾,5èw¾Ýßì5Ë©/%ÿîLkã.Àã AÊð}lô'³¤èÆi£ÛgÀú ½^5¥ú~	nfL1ÿL¯¬yÈáM¸E:ÉDÏmu½RBVo3qÉÇ9küÖøÓ'ëoù0>£ù»ÊÐ.§A3sW +t±:*ÐE^^¢êj%K]K.¹j¶z¨ÓêXËÝ¢¿6gk®ìÏÓfÝêrÃ'ÅÃa³	gØ¤Ê¶E0Í£2Ra´üb,<aóiu§¡
#«jÝÀÍÈ*(`¸4ÅñU»rBÓ]µZ¾Z+©
Î{ÂboYÐ'JmÞµ_ Ro»£ñÝqÿÝ@}rYrÍÍ÷DÝ!¹=Ñ°t/SÃ(QgÛòÔ®Õ·ÅðaB}l20$0ãl¾
¾6þjxéòâ½¬÷0^aÃlÉDäÕLÝrÐÒ4Î}[âEUkÐ;/pª+tÕS5@;!_DúVgzw/cHðÃkVÊDM¿N+¥ïë½÷¯Õo}·lj¦§Ú>Iüjê³îÚA×èÞì#lNì»`Öé{C§ìÁªXÔî×@Ìf=Kx'õ¯õ	~°p`r³MÃJ~N9C§ ×P%b¶&rÜSþ°`ÎC0W>
ÌdByËWç
0×«c£Ã¦<8óØn)¦,ë¹kÊÓ 4¸">F^TBS@5;-ÇóÌ.d8t¥½S=Îà©uÊ¦JÃú¿­6H¡AêòXÔ¥ >y82xá½*pqwÔU:31Lj¬-Yáô­ËA÷áÏa-ÙòÃ¢Á0xÉó "1þÅ\hª3ðÏ©:gs³â2O4GõZbQÈp	Kï¦zBk ~üJÍ^âÜHXnO2Àñ¢«õFO8m¦ÄÅçCëÄ<ö®[ºõVÙÒ["ñÕx«¬Q²Cò2)å±vqéf©rõºq [À¦,øÝD¯¤çZÜZ.ðÈ	á7J}*ýÔM?	áÈàióÏn²ÿûðÚM¿ÞÅDD:$H¬ÜÜ.eÁÁ8ÚE¼/pèâTiÙ×®ß,SYÀÀ´?é¬Ç×?.*fË[8ÀV0DºìÑDJÈÊ§À×',Ó
ÄoüÐ=µEÂ'FÀÇW2­ mä÷ÀÔ~R}&fS¯5kwÆ§8¯ÅC¯ß!ÿnî£ØÀQ ¹2¾L°AqËRµ§úZ·!I[oMº¼A÷¾rL(æÉ
¿Ù®t(ùXðùÉ`hK¢"Y^«T¸Þ×Gàfû|\©¥/g=2}Q_!k£:¬L9<.vb´,Æ×}»¸^¶ûñêm»Ô`yðI=¨AáGùõ¦¾K<´6¸._*ÿeLGcßÓèZ<å'Õö/ë½zîáN¯ÉSÍ^Y/Áp¥@§¾aÞ_«KCÞVéOÓT}ðª?é¹JY:fìò4DEÃåµa¼Mcé/ý1\ãÊ¢ÎM[iµèJó¦ô8`Ð´ö©^ë`¿øXèî_)ÊÌåPï÷­)¤d4%XÖóÁQnL85þnÈµóµ§$hx~¦ºâiGj¨÷KÀLl6µ0,ähL2É(ö½ A¼?*)p2µì±«÷Óm³^f¯æÆß­oÕê27vÍÂ 'ê]ß5i¡¤ªóò£ÈT<ñIë÷_¼ÏÏ÷I'ºnÆFl~Ög=,$ùvaµªÐ´òË}mÕ(AËF¶¦ÿ$(-ÃC_¢ÁÔhHTÙQ¢jyûÅ)¢¹Lçê°×51·=°ó<krçfE>Ñô£ñK×)Z=ð&VÇ²t2A=¾v!òª¢tÌú¨\YÃæo©3ÕJ|¥&$&Aòm¾¶D¾|¼¾-¾ôm)/´Û¶§ÓAÆ4à5Ã(|Á ÈË½Sä,I¾N¢AEÑNðkO{'3;ÅÅ¢SMãjM ä³ÂÌTÌY½¼á-îeFãíaée ?ìîÍI>EÞS>r	Özü9ÙjNDãöWI4¡æ2¦OÑ¦Icmð÷PU8K"Íæ
½4KfÙtO¢<²^¹a_6"i;ñ$¬<yÅIºóÊ/Á"AUÖdo+_`Ñi6åÇ¤äÖµØ>¹zðÁÛKT×ºè[ÙÁ¨(ÊüTË¶Je[«¾Ôxf©¦£ÑT¹¯+j²§CnAÏþlÕs5;ÃÂ×&=y9Q©Ò©$weò)ÇÕ^#7¶+'½Cù×%WaÆ óæðk._Ú0Á}KM¡3hæ
b{8kßèìMùi×L)	ëPÑ+a4~§f¿ºÞjV½iÇß>µÒoéØ¤+
ùÜ±PÄ«è]Si®:0@Ý¤S%v
üA:ÍàÞ×)B²W]ÛotloÕÝõÈD©.· `ª5¾q#òÈ+±§¸èrÃKMÆ¦º/»sªæEDòþ¦êj¼[¶ºIVrFêË z­ëøt#rÕt¥ª4Ív3ÿUºV[`Ôö54ÞÊùY÷­Äpô0QrGòjÃ^T2O0;eõÙG£ÕÝ6{Í Q§é kAØ¾û¾NWBAp)ß"ëmÏøûUü®¥øáÓD£ql(ÂªR-ÜÉrq°fÛ2Gþó1ó,|rËãÇàøï×Ä{)s8ÊhlZ´ÈåÒ¼GâóÍCÑ×\kõsCAïNÇÕf¯¦mQÝ«=][¦apµºªQbèÔ&s]y/>ÛTQm
|ÔÆy÷ $ñs´MW\«$±yhdÿÇBâB¸güéry«<¬>v0ôÑ¢«TÈC¿]ëFíÅõH5:ÿ@Ë/"ÑåÓs5hô×±J}»Vá¬W¹\à0ó	©§¾^kg8}Â»Q©§æWZÅ÷¶Â9"î3ò?~^mÐ´pË¬Ð,'´z"ËÂp¤]Dá ¸CåÁdÈ×p·9¨w¸Sýö~eØlY¨£Û[á-]G]ÉPÜùøa+õ¸;c,x¬(Øoä @ÔFE§+(À|±×/ªPèøÝr}gÜ·Ñöu8A¾§Ü­wJvÕê[Ä5W@ÔßZáêÃÝI¸[À3¬@-¥L)	Ê£òÎv/!~æ0êñ´<LHrÚ×Ý¬o+=DK3-SKÄQIe«{èí;Ã×6ê´ÔÑ§^ÄÄÁ¶ÓüÎ²I<7èÉfªÌßWµbgà}BAXIk^®®dPæKPË²t©­Ät"¢Ô²æÝ;Ãah¶wÛ]£ÈFbBU­[ê¯¯å/|¢x&<íïº£9HIxÖçÊ¹ïÞí´ök³\DX;Ï!$Z7ðéDÒZ¨ýf'ç¿\_÷±
·Yôü\]oàµ8·¬Ô
Üë£
«ÌÌøº áéw ¬î+ÅèöêÊ#Y1JMddèÈÉ-IØÁ_ÒÚ¹îÔÖz¦&
*kÑàÁHé|>¥À1ñ*iS¨¨ç¼d#£KRÁJ4}YöÐQÆãJPâî*KÄX3ZIkº½Õp2 C£2\¶0" T2¾7ÁÃR]¶ínQo­y¼iÜBÉ=TjåÁòFÓ<»71oÛÐ4@ÓZ¹Î"ÞN1MÈ­©#S¯÷*úYW]£'ÂP<Èn;y&QòX-²	§ÊBâLQØ-k+¡ÔETAÃ²Æ°]ÄfEÝf©'ñJ Ò&È2¤A¾F¥Ãªï÷òDîg¿ÿ ËÚ 85Õø«ócÖ^aB4¾]sÍó¡ú {6_¬ô&KD.¨Ó2ô ³uÆ»ÇúÇlÖÎn}ô"	Æ¥ØE'áby­E'¥8½/W(%Õ-6ïf¡úø/¾9EÖÄD®É°è6{mzw]íµ¬øÛ
ÙoJño¥1y\úÉ¤)j\zM¡ÄØxvðÑÆ?Ïö¨]#^Þi®ØðËßfÔ)O}ÂU»XÈl}»Ò.{N]t±ãÇ~üª,Ã`¥0­ÎÆÄN£EmuüëA×dt¨Ä¢+W!z¼
#úü!-UhS³ãbeò!±­Lh(¶¶_(Õò¶­kÙ¾< eÇf¥^nDæý­ÂSÇ$Ú
fÂ+XSCÏGúON·¨±D9T¬PÌ!GÜ0/tÝ¯e:±²CA}vgæêÎJB¦çe(N³¥ExFâM»u+7ÌÒ(zpÑ®º8ÎEÓ¾¸¹ÿ3k¤Mdû/¹2ÃúST;õã¢0ÜH=XÆ'ÒÎ%e+nQì=2wè|B¤QµYkìõÍ+§&OgBª(ð¶Eÿüïr»<&ÔOî¨³Ð@hpðUÜnO2JV+O9CXJ1´ñµ±¦0ÓüwTI(«/h3(0cÔYóâºwÅkH)ä·¯Åª+Ú6jUyLCÈ%h·d1÷
s¬[Îwò¢Ý,<qáNÆcÝRäÈ%4¡'R4nóO°|¶hÐæ;.F)*¹­';»r¨Þ)Ùï­
={{U=­ï¹?hV1t'¢>ó©~+"l_nî8Qx4(Cù//BP·¤Á¸{ÓX]éÓ2-*Ð\kÉ
·Ò# ´¯¬q.}¢Ç;®n¥Ú*Èáüèù$§Íd,õHÙ%.çlnÏã(Ç¸M°áÜaÔ¹äIºÕ~uD¤qüÌ¿ÙIõìâ¸¶%R`æy°d¦0|]]ÖÐNMÁì E¨F*ÚÖY·FsãgY¡gh¥fõÍv?»»ùDÓ8!b$î²\|b´½&m=Ð.=ÛM{ÝÕ7K´a®
Û~MYáDø0|Ö¡@'ªµÅÞw½n°MÔáhPâ·ºh² ¤2ìUÂ.p/f!Ã?E6~ü8ív±T<9èêw«ª}èò)Ë§©éï]¹mÞLHåQÐ¡RÁÃh¹Ä[Ô.há "D+FÁRrµ[Ç* cn$ÄÁdô7ÛNcfsD²ªgúÆ´eËÖ§<¬êxÄ·
âP¨0lÀ;EL&nF²TÉ)Es8d5Ñð	J÷îtkzLI±®¢Íµ§«}/è`tºUÀ¨ot\I)yÙWHÊâ¶7ËZ·Øá¦ÎÅÉ¡\OYDö5´
¿uPK´S ¦Q?îÍÖe}ÜoLÇm×	«þ+x°Ô^Ý¤ôù·+£_§ÌoÏ+bx|1UÁ·jíÅ	j¥E8/ri3duÀ¹)
ãI*!Dé))(Çq¿Ó9vÚQÊêÑ{'3·}{­ùªýv¯YùCÝëþkk(/­Q_E
*Áf jCÚ\}UZ"àxÜvo äÃ_ÆsbäBí^ð4¡Ð5ùp{ØP¡*ë/t3ü
É3í±@ûp±ûÕzq¶íQ9ApÕ&ÎO¨îFãù©ODÀSB]Gäÿ"L[qCýÁöÌµ¿«nuïyieV¦Gô:×ó(ÔÅÊ8!PI{Y½Ý^ò»Í²ÖfÒëU§+Å´ü&u§.ÍÙ§MÕFvFUY¶wËFcu×Bj_¨m¨]6!soj7ËR	Æo
ØFÀ&øôÓ}¬#µ­q *X]ÞcÚìÝ]Ä\Rm"»¾áCµä\|oÈ¼ºåÐëâéyJ°	6#céë5çÎâ;§EÜë,~¡bÒ4Ìª×:Ö/²:kñÁ±&¯.Xë]U¡)o7A}M½BU-È	Ts£;	uÆÏk](ÐD,6/¤üâÖ­_¨ó ¢+­¬¬²ÁÙ40fð9­d\¨4ÄÔ¹¿},ÏôTov«{µ%g+u¹ó¡GúC
^ÊÊ=u£6©ý]­òÏÿTÃgZÁï`hu`²ÐÛÖUÑ)Þ²Xèm#¶)aMãùcT> RÒ«@&­mõèÚrú¤"Xòi©:ô8Ö#rCzÒÕØÑ¶ÿ6A:~ïLj4ñ±MùR	}	ýù@ý°jßic6)íWëBIÃ K9¥·Ñgx<ô8X,â¸
]¬mÉu-.ÎZ±O³ZâÑÅÆq¯ÌÄ¨Eî·G|¼óÊ_ÀPË 9vÑ.B?VY×x¾2«Ý:×b·èåì±×Æ·<[£×¿¯5¾_ÐBwESøÇ.k §ñAÄFó¯ÓÑnFB&KCÓAòBÛÍÂKúå?ùÔò[A&²gúî×\2=}Ûhj)Ô@y|m'#v=,²B¹P¼¨iÿü²©é¼xµªO_/$¯£ï´8×1¶Â$åøýê¨×²P¡²Ã¥WAáØFS°¬ùòn£þF¬F«§T´¹t@xïòj$Ky«âóÙµÐª¦Vk{lM%sEJyº }É*xÒpÐèt£¿çoaöqÄ¦½­µ=Ð¬F°¬Øv'Äög»ËÅ©
;M|ëB«Ì2¤½t×Àøp­puäÊCtÉ®b,UH)¥Ð<LwF#hèCG»¡Ë-K>4÷í	ÂÆEd´ü¸?ôFC².³Ûý¶2Ä9SYX§BFÇ~*ØR[)Y*¿ZqlñìÇóÝä­"99YÉ»½¶äÚíçÙGoßñ´/gêN{M|~Tö 
£3^u¦Ôb">8~2Z1uR~3þænÝ³Îå÷MciùÄ3D«ñ/fQeCYýª&»àÌáÍäÍÔ;9W;JÐ_-¸%ÖõÈä¢aï|NìýI¬ßýv¤jÇ¦ÚëV°m+î£eõD#Ï!´ÎUq'ú¨h0¿¡å²ì¨µ.´â*»M§â/¹B«jÈZu¶ÀFmã~¹Ýj§èëVmÆïCGZ£ír~HH6¼¥Òprn4?ö®£«Ôø¶w6­ËJÚæmFÙGjU@å8b<£´¸ÕÂ`()ÿ<Ú©kÐGãt,dù×ÑÊ¨¡ä ¿èFk³$§W'XÇëNýÍq¡tz»2=aeÏcAgjL×¶SÄ4
{4%Wsz«:hm¬4Hlê.l6ñP7m$ÈÉXÛ'jß[¥ó0ÑjÉtGW,Õá²ÎrùóV½\<)æêª^ÈLÌ_á°­ïdS.6ê<5êàzxÂ4ù­O¢Q³'Éû~®õAF¬³8­|\MeÐ|¢ç/,jÝ²¿âe°ãCyëp½·F¶ýñv<¸«Cz¢§ÉiÙ§ÑOÆðÎÃ=­¢ñl
(±_M¾$î¦îD>uý`Ã×þx©ASµ:÷ Ð{3QO@yÔ)SM«¯Ð¶zÌË´i¦º¥|epD6ËöA&³>~)@FÓV;<+&Çø
ÑD3\a0\¢r/*Y\ CïOÆ$ÛÏ"Âd<,9a
[[F'Ùêï·º*Z,@Ü}%ÄHÆ÷º	n©<m4#PÑE×´wÎ§d{A¶Ò27nb
 YIS·U?¾ru­DÕmê¡è9iÄÈyW[of2TÁvWÑ÷G 
F»Ì7*_^íÄ$Ï^2¾¹¬Öè¥}W­^c·½'·_®E¥Áu,sW´Á·ÓSzCnÈh8Ðg{hª&¢Ó°¶¹Á*ð`íeHÙ|ÑÄgkã@¨>ÖBý£nàzaP¦YU}¥:Q©Ûæ»ÂA>Òùòu2³e¦ÑÒÛÚJ°±t§[óJRI|»AÆ=¸Fáp,RØ#ÄË'Êgj9MFÝÐùºÃî ïwbUãèÛ§oÆUaÄÝ	r¹t»éäuò¦§,JF¹aîU®ày3L
÷þÞ4X½\ã¥Æq\ÙRÍVkÅê[}VÂT	àLCæÕº®FPþÄvÛÐ1¥gIhj¢ºYb2o5Úà¨±d&õé¡ø&òwwãÙ ¿ä]R¥¼]Ýëj©oVFZá?üßr}¯ù®9j+ÖÝ±i¦Ò
¯%QöøªýM§4Ê(U¸fÓ©ßED>Õ\îýB½V¢$¡×µÂOÝ²ïÄ+-¬àÄj

_¬¦õãoß½óþ5ÌNÃçMx2U	öªEÌL`«®ÆfOYÈ2ý¶¸4þ#e`ªxpöñQhLoãÒoA_´ñïõIÍ.My+ÙsH>GK»¼R0MK92º}}½þ©©ò_°GJa$ÍÕ³Â²¹D.ÇÃÑ:R_Pæ9÷¸S%GÔ½á#µæg½ÚC¬ã!*L
65~m»ÕYZ¦ÌcÓ_+<ÉãöØfýEÅi<G2ÉÂF¢Ù÷e÷±£a½2± #
#²ï¶ªd~6#üXW27Û£©ÀEÑéË¶«êÂ¹£Ìû7 hø÷Ñìkí¸p84$ôÇÓs0mC0'ªØWSâdä/4¬±9²	C0Å-2¸æªÓË½\x·^+·?Ô'Y¼tXoM# ê SyVXÀJf´ÿ¸néB-'n'â÷ÑUl<®Ë]§,ðóê´¤7ÈÙâëâCiâ|v Ñ
eq¼¯êº{?ªXA-½ôf8PKU[n·Ôy#Í'Ãs³9=Éj¾bc ÆÐsÍ!
\ªr-Ïé¹|Î{Âjvºñ-©33È'F-­mûÃ%¸zjèFývuØ©ã¸¿¹WU³PçBÿ¼D4Æoºz[éz`y#Ï@èZ$Å\;r^o!®¨º×¦5Ü¢³Á1i®hweÔp0©Ç6ÁVGEN·©äq¨/lÑî¥Ë+cO½`3Ì5Kr ®BéÏ-MÅä±ï\kÌÙaaºÛq¦ð÷Ìnp§ÖâÄ6ËÝµæÅªeÃLêW×f
6¸41ÒG-±aÒà9Çùhmµ©ö`]GÛJøãSFg£mÈ;èn$0«Cßé¢ïê£Æõ$èQj<zWã÷¤
=¢FV&hJÒùÃ
t¼B RVÌ²
¥CCEÓf|§£ÀôÈSSÄyBþð`²C7t#Ýê@R¨¨õQÝN©âXriF®ÔBÙVçs#y^+fðTq&{ëÈ²ÒTp7«Ê´zìñø·R¤_Âø.häkçõ¼Ý«ÐNÐ¡+dTàj(Þ½ß;Áç¬+Ò²Þ#oNëÔ¡SûÆ.7Ú$>Q#B[KºÖíª{âLÿq;ÚaÈÆ@²ï4«¸Úk/ó£­®ñuÎkíB<èÒºñÏpºPZ*6øÈ[	àãiDÍ+ä»7eû{ãÈã§}×Â6ýnvÝëZª1e-ïLM*¯
5]$8ä:3R¿CTÁÍKàÅ-¿Y®ÄûYù"{
ÃF¯d¾XPI[é¦î|¯|¾6MF÷@ú9nñ"ôóËê´%Ð²¯ãZ-Ç)[1H(°èçf%$
 ©Éfêé!ã{ÞapÐWGug\[v{½2«A¤MäU4a "Þe.>dée(<ÙdÓy
=~æWl2ö!àãd¾ªÿéêJß®è®0¾
I/¥;\BËøûÝA~Åc«è!hö·&	P×­,{[¨ád;ÝÞÖï6»EÓ,õ< *3~âÈ³Úm<Wq^&çûì5Ð?H·kÃëJù&C¹çqSª/(ª/2bô¹ )f£å¶Vív×²²M#­:Rä¨mÀÍQçæºðÃf8G¹êëJ(G2@ãK´kÍÆ,zwÈþ©º"ÜôvMë­¦'_M&gwTuçV<êÙ-EWïRCaÒ7/{Êt¿ÛÝënäÌHìõ»Zû¬¤uÁèÎ¥N/}\RXmìÿøÉBF"@8û"¡gZ8Þ`×aNhTúúÌ©¢4óõM {£r¢ñÞGYçÁF$Ï¸æüf9¨]Ðc.ÙðÒ +£È/®6þÙß/©Ø$¬ÈK|¥ÀWÔ ³£ØT÷{(åé~©yÑÕ¢]ÀÄÃI«øÑ;Ã^
ðA«¢!:ñ	ÞèªÃ²®v¦0-ÀUr"çÝ¥/óårüHHgú'¥©Ãø»UmÄbÎ÷5
Uúê¯rþñ·¾=¨².j|é´p)j*Ìz_g

9@ B$£0tôO/Ï²­V©©çñÛÜ5ýBOÊÄdYÙ$Ê\58ßÂØñîZ3]f"üdfúóÃ¨öÔ@ð¢­¯êLpÎÊ¸'qM´ä0It¤æð8S'å?ãèÒª°TKY Z0EÝE£5ùi¦Ë
4Å£êÌÆ¬Ò³Qr÷McÔ6BçÀ¥ÓqB¡M7Ón»Wi9ò
AÀx0 ½ÏàÐc¤Zg
Ñ»GÕ%
ÂãíØÑ/4ÚJS='á!25¾CjóFTa)>ÝKhd£¦î4ãÕ?Ñ+Üî±
ì²&É­e-dóÇ!­M Ï`Ð4dù
~FÏð°PPÉ+ÊYÝ5æ,êî$PÊ±ð,¬
,ùÂ(ûÅ@ÐðA±íéägöÒA ö¢0_HÞ°³gô %1²zÀ4£àS	Ò
õÍßS+üÍ5¶Ð_¦K¤z£)ð¨*KÑ3á¾®²º^hQáýZ¶C¨6f.ÄÊ	4´zu jN1`aªé$¶ì¡öFöPä®FÓ}l}êÐ[?¥ÌEÅÆH¡ãVXzðØM÷ºÞI<"c;QÓ³5^²Ot¢Nót¨DXÎJTFq!G¥×ðk»oü²Q}VÞô³N:Ö9¥
ãO4ìøCHFoä{]iëö`ªE|ýDíZIÌD`òfvÖ0	¡L©'rÈ*Ñ«¡¹i 1v¢å-oN®Ä´÷Z7ó©s¦lýÔÜÛTiºÑØý¨Ö(e©®a	=OªSX8÷ûõÝÛæbÉáSêáÄ|[izH%z\ªÏRÏÉÜ*½.dÄpí&¿À®PiÇåÒq±KÄÔÅAh]=þf¶J0öî¯4§¼pÀ±ÞîÚïªÅw¹BÂÇN/DAÜ*Ù·_þ+©tRVÏýiãtÑ¿ n_¦ðîèäÎWE×GÁE<áÖÓ/ñáL±
¼ËPjÅ··_ù¨yÊ=¥hh×hæ¦N÷eçÿ*X7­ ÎÏ(Â¬0xÍ $²ºøÌõ ÿ§;]|-#bë¼ùþ¥-&ÇíUã_Nq¥äjZ£ò¼JGÇ?xüíã/ïßyþòço?=<~ü¥ùòê×Ïw~|¯_=þ×?¾þô¹þüé?¾|ýøùÓëïúáû¯ú!þyü©úðáã#¿ÿýÕ¯x5}Õ¿ÿwþÛå¯ýõáËÃ§Çüñ¢zõçÃû¿}õñC|ôëÇ¯þýáñ?>½züíáÕã~~õ·/ÿñç×ÿÏçùþë×Çþ/ÿÿPK!±Å
æ8docProps/core.xml ¢( l_KÃ0Åß¿CÉ{vU7BÛ=Áâ[Hîºhó$[·ooÚÕº¡É9ùÝsnùA6Ñ¬Z(KRbUèu½g(r*N­ DGph^]_Ì¦-<[mÀz.
$å3%ÚzoÆmAR
âF[I}8ÚÊ¾h
x¦wX§z;`lF"H³³MàCw8K2üëõ`¥û÷A¯9¥ðG:
qÏÙÄÑ}pb4¶m´y#äÏðûêé¥¯Õíª
Î³@½¶Õ£ ÑB«ús§
|vßí°¡Î¯Âº7øý±j@é½.ð_%ûüDî(D"§?Ò[¾xX/Q5I'yÎâlºN3rsKòéG7ùPõc.?±úÿÿPK!ZfdocProps/app.xml ¢( ÁN1ïH}Ëwâ
EE^#DZqhE¤l¸ÞÙÄªc¯ìaôY¸ôP7è©owW
pâ63ÿè÷çßgµe
h¼ËùxqNûÒ¸eÎÅ÷ÃSÎ"+Áz9ßbägêË_c %s¾"ª'BD½Â5ÄQ]R*Ö@©
Ká«Êhz}»FGâ(ËNn]åa½3ä½ã¤¡Ï^·|ñºØÖ	XÉóº¶F¥[ªF}EìÛF£b(ÊD7G}mU&Å°s
/±ªÀFâu /ÚÐf`BT²¡I|`ÑüN±qv[78JXíZßtµ­#õøïïÃÿ»§?÷R$½uåpuXc5îR±¿ØôIØ',YWÕ}<w=nSÀE6?fSSUï0»§ßñÃ¸_qQ~
/	îå|Ëú.áÝ@^¦ðmM.VàX¾ì¼Ú÷¾î?µ²¯YzÊÁL×ï«ÿÿPK-!bîh^[Content_Types].xmlPK-!µU0#ôL_rels/.relsPK-!<³f£¼xl/workbook.xmlPK-!>óº	xl/_rels/workbook.xml.relsPK-!MÍ>W9£¶xl/worksheets/sheet1.xmlPK-!¢°ÿ^Í Cxl/theme/theme1.xmlPK-!byñJ	-M
Òxl/styles.xmlPK-!Äú8:£5ßG¥xl/sharedStrings.xmlPK-!±Å
æ8ÛdocProps/core.xmlPK-!ZfÝdocProps/app.xmlPK

Wà
