# Supplementary material for: Transcriptome-wide m6A methylation profiling of Wuhua yellow-feathered chicken ovary revealed regulatory pathways underlying sexual maturation and low egg-laying performance
Source: Front Genet. 2023 Oct 20;14:1284554. doi: 10.3389/fgene.2023.1284554 (PMC10622773; doi:10.3389/fgene.2023.1284554)
Supplement: Supplementary file 1 [file DataSheet1.ZIP › Supplementary Materials/Table S5 GO terms enriched by genes with DMPs.xlsx]

## Sheet: Additional file 6 Table S5 GO t
Additional file 6 Table S5 GO terms enriched by genes with DMP
#GO_classify1	GO_classify2	diff-	Gene
#Total_gene		971
biological process	biological adhesion	86	AGR2; AOC3; C1QTNF1; CASK; CD248; CD274; CD4; CDH12; CDH13; CDH23; CDH4; CDH7; CERCAM; CLSTN2; CNTN6; COL28A1; CR1; DLG5; DOCK5; DPP4; DSCAM; DST; EPHA7; FAP; FARP2; FAT4; FES; GLI2; GREM1; GRID2; HOMER3; IL15; IQGAP3; ITGA9; ITGB1BP1; LAMA2; LAMA3; LAMC3; LCK; LOC100857714; LOC107051419; LRFN5; LRP6; LRRC7; LYN; MADCAM1; MAGI2; MELTF; MRPL23; MYPN; NCAM2; NLGN1; NRXN3; NTNG2; NUAK1; OPCML; PARD3…
biological process	biological regulation	602	ABHD4; ACD; ACE; ACER3; ACIN1; ACOD1; ACOT11; ACOX3; ADAMTS5; ADCY3; ADCY8; ADCYAP1R1; ADGRA1; ADGRD1; ADRA2C; ADRB1; ADRB2; AFAP1L2; AGR2; AGTR1; AKAP6; ALPK1; ANGPTL4; ANKIB1; AOC3; APBB1IP; AQP3; ARFGEF1; ARHGAP10; ARHGAP11B; ARHGAP24; ARHGAP25; ARHGAP28; ARHGAP33; ARHGAP35; ARHGAP44; ARHGEF10; ARHGEF10L; ARHGEF7; ARID1A; ARID4B; ARL3; ASIC2; ATAD5; ATCAY; ATOH1; ATP11A; ATP13A4; ATP2C2; ATP6A…
biological process	cell killing	1	F2
biological process	cellular component organization or biogenesis	374	ACD; ACIN1; ACOT6; ACOX3; ADAMTS2; ADAMTS4; ADAMTS5; ADRB2; AFG1L; AKAP6; ARFGEF1; ARHGAP10; ARHGAP24; ARHGAP25; ARHGAP28; ARHGAP35; ARHGAP44; ARHGEF10; ARHGEF10L; ARHGEF7; ARID1A; ARID4B; ARL13A; ARL3; ASCC3; ASIC2; ASPM; ATCAY; ATOH1; ATP11A; ATP9A; BAIAP2L2; BAZ1A; BBS12; BEND3; BHLHA15; BOP1; BRD9; BTBD8; C1QL1; C1QTNF1; C1QTNF3; C2CD3; C2orf88; C8orf37; C9orf72; CALCOCO2; CAPG; CARD8; CCDC28…
biological process	cellular process	774	ABHD4; ACD; ACER3; ACIN1; ACOD1; ACOT11; ACOT6; ACOX3; ACSS1A; ACTR5; ADAMTS2; ADAMTS4; ADAMTS5; ADCY3; ADCY8; ADCYAP1R1; ADGRA1; ADGRD1; ADRA2C; ADRB1; ADRB2; AFAP1L2; AFG1L; AGBL1; AGPAT3; AGR2; AK8; AKAP6; AKR1A1; ALG10; ALPK1; ANGPTL4; ANKIB1; ANKRD16; AOAH; AOC3; APBB1IP; AQP3; AQR; ARFGEF1; ARHGAP10; ARHGAP11B; ARHGAP24; ARHGAP25; ARHGAP28; ARHGAP33; ARHGAP35; ARHGAP44; ARHGEF10; ARHGEF10L;…
biological process	developmental process	378	ABHD4; ACD; ACIN1; ACOD1; ADAMTS2; ADAMTS4; ADAMTS5; ADRB2; AGR2; AK8; AKAP6; ALG10; ANGPTL4; AOC3; AQP3; ARFGEF1; ARHGAP24; ARHGAP35; ARHGAP44; ARHGEF10; ARHGEF7; ARID1A; ARID4B; ARL3; ASIC2; ATAD5; ATCAY; ATOH1; ATP6AP1; BACE2; BBS12; BHLHA15; BHLHE41; BLK; BTBD8; C1QL1; C1QTNF3; C2CD3; C2orf88; C8orf37; C9orf72; CASZ1; CCBE1; CCDC39; CCDC71L; CCDC88A; CCNT2; CD274; CD4; CDH13; CDH23; CDH7; CDK…
biological process	establishment of localization	231	ACD; ACOT6; ACOX3; ADCY8; ADRB2; AGAP1; AKAP6; AOC3; AP4S1; AQP3; ARFGEF1; ARHGAP25; ARHGAP44; ARHGEF7; ARID1A; ARL3; ASIC2; ATP11A; ATP13A4; ATP2C2; ATP6AP1; ATP6AP1L; ATP9A; BBS12; BG8; BHLHA15; BLK; BSPRY; C1QTNF1; C1QTNF3; C9orf72; CACNA1E; CACNA2D4; CARD8; CASK; CCDC88A; CD274; CD4; CDH13; CENPC; CENPE; CFTR; CHD7; CHRNA4; CHRNA7; COLQ; CPLX4; CREB1; CUBN; CUX1; CUX2; DCTN4; DDX3X; DENND1A; …
biological process	growth	62	ADRB2; AGR2; AKAP6; C2orf88; C9orf72; CFLAR; CHD7; CHST13; COBL; COL27A1; COLQ; CREB1; CTR9; DDX3X; DRD3; EPHA7; ERBB4; F2; FBRSL1; FZD9; GHSR; GLI2; GPR149; HNF1B; HOMER3; IQGAP3; KAZALD1; KCNK2; LHX2; LOC427025; LPAR3; LRP4; MATN4; MRPL23; NEDD4L; NKX6-1; NTN1; PALB2; PAPPA2; PCNT; PNPT1; PPP2R3A; PRKCQ; RAI1; RAPH1; RTF1; SDC3; SEMA3A; SIK3; SLC1A2; SP2; SPTBN2; SYT1; TRPV2; TUSC5; WASF1; WDR1…
biological process	immune system process	117	ACIN1; ACOD1; ALPK1; AOC3; ARHGEF7; ATAD5; ATP11A; ATP6AP1; BG8; BLK; BST1; C1R; C2; C2orf88; CALCOCO2; CARD8; CD1B; CD274; CD4; CDK13; CDKN2A; CENPE; CHD7; CHIR-AB-487; CLNK; CMKLR1; CPN2; CREB1; CTR9; DDX3X; DLG5; DOCK11; DPP4; DTX3L; DYRK3; F2; FAM105B; FAM20C; FARP2; FES; FZD9; GAB3; GBP4L; GFI1; GLI2; GPR174; GPR183; IFIH1; IFIT5; IL15; IL18R1; IQGAP3; IRF1; IRF2BP2; ITGA9; JAK2; L3MBTL4; LC…
biological process	localization	319	ABHD4; ACD; ACOT6; ACOX3; ADCY3; ADCY8; ADRB2; AGAP1; AGR2; AKAP6; AOC3; AP4S1; AQP3; ARFGEF1; ARHGAP24; ARHGAP25; ARHGAP35; ARHGAP44; ARHGEF7; ARID1A; ARL13A; ARL3; ASIC2; ATCAY; ATOH1; ATP11A; ATP13A4; ATP2C2; ATP6AP1; ATP6AP1L; ATP9A; BBS12; BG8; BHLHA15; BLK; BSPRY; C1QTNF1; C1QTNF3; C2CD3; C2orf88; C9orf72; CACNA1E; CACNA2D4; CARD8; CASK; CCDC39; CCDC65; CCDC88A; CCNE2; CD274; CD4; CDH13; CD…
biological process	locomotion	94	ADCY3; AOC3; ARHGAP24; ARHGAP35; ARHGEF7; ATOH1; C2orf88; CCDC39; CCDC65; CCDC88A; CD274; CDH13; CDH7; CELF3; CMKLR1; CNTN6; CSPG4; DLG5; DNAH5L; DOCK5; DPCD; DPP4; DRD3; DST; EPHA7; ERBB4; FAM110C; FAP; FBRSL1; FES; FGF1; GHSR; GLI2; GLIPR2; GPR183; GREM1; GRIN2A; HGF; HOMER3; HTR6; IQGAP3; ITGA9; ITGB1BP1; LAMA2; LAMA3; LHX2; LOC101750908; LOC420903; LOC427025; LOXL2; LYN; MADCAM1; MAGI2; MID2;…
biological process	metabolic process	481	ABHD4; ACD; ACER3; ACIN1; ACOD1; ACOT11; ACOT6; ACOX3; ACSS1A; ACTR5; ADAMTS2; ADAMTS4; ADAMTS5; ADCY3; ADCY8; ADRB2; AFAP1L2; AFG1L; AGBL1; AGPAT3; AGR2; AK8; AKAP6; AKR1A1; ALG10; ANKIB1; ANKRD16; AOAH; AOC3; AQR; ARHGAP35; ARHGEF10L; ARID1A; ARID4B; ASCC3; ATAD5; ATCAY; ATOH1; ATP6AP1; BACE2; BAZ1A; BEND3; BHLHE41; BLK; BOP1; BTAF1; C1QTNF1; C1QTNF3; C1R; C2; C2CD3; C2orf88; C3H8ORF80; C9orf72…
biological process	multi-organism process	86	ACOD1; ADAMTS2; ADAMTS5; ADCY3; ARID1A; ARID4B; C3H8ORF80; CALCOCO2; CARD8; CD274; CD4; CELF3; CFLAR; CFTR; CHD7; CLN8; CREB1; CREBZF; CTR9; DDX3X; DGKG; DIAPH2; DPCD; DTX3L; EEA1; F2; FAM46A; FUBP1; GFI1; GHSR; GJB3; GLI2; GNB1L; HS3ST5; IFIH1; IFIT5; IL15; INPP5K; IRF1; KALRN; KATNAL1; KDM4A; KIAA0430; LOC100857358; LOC101749220; LOC101750908; LOC107050559; LOC121107542; LYN; MAPKAPK3; MAST2; M…
biological process	multicellular organismal process	427	ACD; ACE; ACIN1; ACOD1; ACOT11; ADAMTS2; ADAMTS4; ADAMTS5; ADCY3; ADCY8; ADRA2C; ADRB1; ADRB2; AFAP1L2; AGR2; AGTR1; AK8; AKAP6; ALG10; ANGPTL4; AOC3; AQP3; ARFGEF1; ARHGAP24; ARHGAP35; ARHGAP44; ARHGEF10; ARHGEF7; ARID1A; ARID4B; ARL3; ASIC2; ATAD5; ATCAY; ATOH1; ATP6AP1; BACE2; BBS12; BG8; BHLHE41; BTBD8; C1QL1; C1QTNF1; C1QTNF3; C2CD3; C2orf88; C8orf37; C9orf72; CACNA2D4; CARD8; CASZ1; CCBE1; …
biological process	negative regulation of biological process	271	ABHD4; ACD; ACIN1; ACOD1; ACOT11; ADAMTS5; ADCY8; ADRB2; AGR2; AKAP6; ANGPTL4; ARFGEF1; ARHGAP10; ARHGAP24; ARHGAP25; ARHGAP28; ARHGAP35; ARHGAP44; ARID1A; ASIC2; ATAD5; ATOH1; BACE2; BBS12; BEND3; BHLHA15; BHLHE41; BTAF1; C1QTNF1; C1QTNF3; C2orf88; C3H8ORF80; C9orf72; CAPG; CASK; CASZ1; CD274; CDH13; CDH7; CDK13; CDKN2A; CFLAR; CGGBP1; CHD7; CHFR; CHIR-AB-487; CHRNA7; CHST13; CILP; CLN8; CMKLR1;…
biological process	positive regulation of biological process	313	ABHD4; ACD; ACER3; ACIN1; ACOD1; ADCY8; ADRB1; ADRB2; AFAP1L2; AGR2; AKAP6; ALPK1; ANKIB1; AOC3; ARFGEF1; ARHGAP35; ARHGEF10; ARHGEF10L; ARHGEF7; ARID1A; ARID4B; ASIC2; ATAD5; ATOH1; ATP6AP1; BAIAP2L2; BG8; BLK; BST1; C1QTNF1; C1QTNF3; C1R; C2; C2orf88; C9orf72; CALCOCO2; CAMKK1; CARD8; CASK; CASZ1; CCBE1; CCDC71L; CCDC88A; CCNE2; CCNT2; CD274; CD4; CDH13; CDK13; CDKN2A; CELF3; CENPE; CFLAR; CHD7…
biological process	regulation of biological process	559	ABHD4; ACD; ACER3; ACIN1; ACOD1; ACOT11; ADAMTS5; ADCY3; ADCY8; ADCYAP1R1; ADGRA1; ADGRD1; ADRA2C; ADRB1; ADRB2; AFAP1L2; AGR2; AGTR1; AKAP6; ALPK1; ANGPTL4; ANKIB1; AOC3; APBB1IP; ARFGEF1; ARHGAP10; ARHGAP11B; ARHGAP24; ARHGAP25; ARHGAP28; ARHGAP33; ARHGAP35; ARHGAP44; ARHGEF10; ARHGEF10L; ARHGEF7; ARID1A; ARID4B; ARL3; ASIC2; ATAD5; ATCAY; ATOH1; ATP6AP1; ATRNL1; BACE2; BAIAP2L2; BAZ1A; BBS12; …
biological process	reproduction	55	ACOD1; ADAMTS2; ADCY3; ARID1A; ARID4B; CCNE2; CELF3; CFTR; CHD7; DIAPH2; DPCD; E2F8; FANCM; GCM1; GHSR; GJB1; GJB3; GNAQ; GPR149; HNF1B; KALRN; KATNAL1; KIAA0430; LOC101749220; LOC121107542; LOC427025; LRP6; MAST2; MCM8; MEI4; PAPPA; PCSK5; PDIK1L; PLK4; RFX2; RHBDD1; RHOBTB3; SENP2; SETD2; SPAG16; SPATA20; SPATA5; SPIN1; STAG3; SULF1; SYCE2; TERB1; TIAL1; TOP2B; TPGS1; WIPF3; ZCCHC11; ZFPM2; ZNF…
biological process	reproductive process	55	ACOD1; ADAMTS2; ADCY3; ARID1A; ARID4B; CCNE2; CELF3; CFTR; CHD7; DIAPH2; DPCD; E2F8; FANCM; GCM1; GHSR; GJB1; GJB3; GNAQ; GPR149; HNF1B; KALRN; KATNAL1; KIAA0430; LOC101749220; LOC121107542; LOC427025; LRP6; MAST2; MCM8; MEI4; PAPPA; PCSK5; PDIK1L; PLK4; RFX2; RHBDD1; RHOBTB3; SENP2; SETD2; SPAG16; SPATA20; SPATA5; SPIN1; STAG3; SULF1; SYCE2; TERB1; TIAL1; TOP2B; TPGS1; WIPF3; ZCCHC11; ZFPM2; ZNF…
biological process	response to stimulus	450	ACD; ACOD1; ACOT11; ACTR5; ADAMTS5; ADCY3; ADCY8; ADCYAP1R1; ADGRA1; ADGRD1; ADRA2C; ADRB1; ADRB2; AFAP1L2; AGR2; AKAP6; ALPK1; AOC3; APBB1IP; AQP3; AQR; ARFGEF1; ARHGAP10; ARHGAP11B; ARHGAP24; ARHGAP25; ARHGAP28; ARHGAP33; ARHGAP35; ARHGAP44; ARHGEF10; ARHGEF10L; ARHGEF7; ARID1A; ARL3; ASCC3; ASIC2; ATAD5; ATOH1; ATP11A; ATP6AP1; ATRNL1; BACE2; BG8; BHLHA15; BHLHE41; BLK; BSPRY; C1QTNF1; C1QTNF3…
biological process	rhythmic process	10	BHLHE41; CREB1; DRD3; GPR149; GRIN2A; NLGN1; OPN3; RAI1; SOX14; USP2
biological process	signaling	333	ACOD1; ACOT11; ADCY3; ADCY8; ADCYAP1R1; ADGRA1; ADGRD1; ADRB1; ADRB2; AFAP1L2; AGR2; AKAP6; ALPK1; APBB1IP; ARFGEF1; ARHGAP10; ARHGAP11B; ARHGAP24; ARHGAP25; ARHGAP28; ARHGAP33; ARHGAP35; ARHGAP44; ARHGEF10; ARHGEF10L; ARHGEF7; ARID1A; ARL3; ASIC2; ATAD5; ATOH1; ATP6AP1; ATRNL1; BG8; BHLHA15; BHLHE41; BLK; C1QTNF1; C1QTNF3; C2CD3; C2orf88; C9orf72; CACNA1E; CAMKK1; CASK; CCBE1; CCDC88A; CD274; CD…
cellular component	cell	865	ABHD4; ACD; ACE; ACER3; ACIN1; ACOD1; ACOT11; ACOT6; ACOX3; ACSS1A; ACTR5; ADAMTS15; ADAMTS4; ADAMTS5; ADCY3; ADCY8; ADCYAP1R1; ADGRA1; ADGRD1; ADRA2C; ADRB1; ADRB2; AFAP1L2; AFG1L; AGAP1; AGBL1; AGPAT3; AGR2; AGTR1; AK8; AKAP6; ALG10; ALPK1; ANKIB1; ANKRD13B; ANKRD16; AOAH; AOC3; AP4S1; APBB1IP; AQP3; AQR; ARFGEF1; ARHGAP10; ARHGAP11B; ARHGAP24; ARHGAP25; ARHGAP28; ARHGAP33; ARHGAP35; ARHGAP44; …
cellular component	cell junction	94	AKAP6; AQP3; ARHGAP24; ARHGAP33; ARHGAP44; ARHGEF7; ATCAY; BAIAP2L2; BTBD8; CASK; CDH12; CDH13; CDH4; CDH7; CHRNA4; CHRNA7; COLQ; CPLX4; CSPG4; DCTN4; DDB2; DENND1A; DLG5; DNMBP; DPP4; DSCAM; DST; ERC2; FAIM2; FAP; FBF1; FES; FRMD4A; GABRA3; GABRA5; GABRG2; GABRP; GJA3; GJA5; GJB1; GJB3; GRID2; GRIN2A; GRIN3A; IQGAP3; IQSEC3; KCNB1; KCND2; KCTD8; LCP2; LGI1; LOC101748017; LOC101750635; LOC1211097…
cellular component	cell part	862	ABHD4; ACD; ACE; ACER3; ACIN1; ACOD1; ACOT11; ACOT6; ACOX3; ACSS1A; ACTR5; ADAMTS15; ADAMTS4; ADAMTS5; ADCY3; ADCY8; ADCYAP1R1; ADGRA1; ADGRD1; ADRA2C; ADRB1; ADRB2; AFAP1L2; AFG1L; AGAP1; AGBL1; AGPAT3; AGR2; AGTR1; AK8; AKAP6; ALG10; ALPK1; ANKIB1; ANKRD13B; ANKRD16; AOAH; AOC3; AP4S1; APBB1IP; AQP3; AQR; ARFGEF1; ARHGAP10; ARHGAP11B; ARHGAP24; ARHGAP25; ARHGAP28; ARHGAP33; ARHGAP35; ARHGAP44; …
cellular component	extracellular matrix	27	ADAMTS15; ADAMTS2; ADAMTS4; ADAMTS5; CASK; CILP; COL11A1; COL24A1; COL27A1; COL28A1; COLQ; CSPG4; DST; FBN2; KAZALD1; LAD1; LAMA2; LAMA3; LAMC3; LOC107049643; LOXL2; MFAP5; PXDN; THBS2; TNX; USH2A; VWA2
cellular component	extracellular matrix part	4	COL27A1; FBN2; LAMA3; MFAP5
cellular component	extracellular region	147	ABHD18; ACE; ADAMTS15; ADAMTS2; ADAMTS4; ADAMTS5; AGR2; ANGPTL4; AOAH; AOC3; C1QL1; C1QTNF1; C1QTNF3; C1R; C2; C2orf88; C9orf72; CA6; CAPG; CASK; CCBE1; CD274; CDH13; CENPC; CHRDL1; CHST9; CILP; CNKSR2; CNTF; COBLL1; COL10A1; COL11A1; COL23A1; COL24A1; COL27A1; COL28A1; COLEC12; COLQ; CPN2; CR1; CSPG4; CUX2; DDX3X; DKK2; DNASE2B; DOP1B; DPP4; DST; EEA1; ELFN1; ENTPD6; ERBB4; EYS; F2; F5; FAM20C; …
cellular component	extracellular region part	119	ACE; ADAMTS15; ADAMTS2; ADAMTS4; ADAMTS5; AGR2; ANGPTL4; AOC3; C1QTNF1; C1QTNF3; C1R; C2orf88; C9orf72; CASK; CCBE1; CD274; CDH13; CENPC; CILP; CNKSR2; CNTF; COBLL1; COL10A1; COL11A1; COL23A1; COL24A1; COL27A1; COL28A1; COLEC12; COLQ; CPN2; CR1; CSPG4; CUX2; DDX3X; DKK2; DOP1B; DST; EEA1; ELFN1; ENTPD6; F2; FAM20C; FAN1; FAP; FAT4; FBN2; FGF1; FGFBP2; GDF10; GLIPR2; GREM1; HOMER3; IL12B; IL15; IQ…
cellular component	macromolecular complex	235	ACD; ACIN1; ACTR5; ADCYAP1R1; ADRB2; AKAP6; ANKIB1; AP4S1; AQR; ARFGEF1; ARHGEF7; ARID1A; ASCC3; ATP6AP1; ATP6AP1L; BAIAP2L2; BAZ1A; BHLHE41; BOP1; BRD9; C1QL1; C1QTNF1; C1QTNF3; C9orf72; CACNA1E; CACNA2D4; CARD8; CCBE1; CCNE2; CCNT2; CDH12; CDH13; CDH4; CDH7; CDK13; CELF3; CENPC; CENPE; CFLAR; CFTR; CHAF1A; CHRNA4; CHRNA7; CLCC1; CNOT6; CNOT6L; COL10A1; COL23A1; COL24A1; COL27A1; COL28A1; COLEC1…
cellular component	membrane	465	ACE; ACER3; ACIN1; ACOX3; ADCY3; ADCY8; ADCYAP1R1; ADGRA1; ADGRD1; ADRA2C; ADRB1; ADRB2; AFAP1L2; AFG1L; AGPAT3; AGTR1; AKAP6; ALG10; ANKRD13B; AOC3; AP4S1; APBB1IP; AQP3; AQR; ARFGEF1; ARHGAP10; ARHGAP25; ARHGAP33; ARHGAP35; ARHGAP44; ARHGEF7; ARL13A; ARL3; ASIC2; ATCAY; ATP11A; ATP13A4; ATP2C2; ATP6AP1; ATP6AP1L; ATP9A; ATRNL1; BACE2; BAIAP2L2; BG8; BLK; BSPRY; BST1; BTBD8; C1QTNF1; C1QTNF3; C3…
cellular component	membrane part	364	ACE; ACER3; ADCY3; ADCY8; ADCYAP1R1; ADGRA1; ADGRD1; ADRA2C; ADRB1; ADRB2; AGPAT3; AGTR1; AKAP6; ALG10; AOC3; AP4S1; AQP3; ARHGAP25; ARHGAP33; ARHGAP44; ARL13A; ASIC2; ATP11A; ATP13A4; ATP2C2; ATP6AP1; ATP6AP1L; ATP9A; ATRNL1; BACE2; BAIAP2L2; BG8; BLK; BST1; BTBD8; C1QTNF1; C3orf18; CACNA1E; CACNA2D4; CASD1; CASK; CD1B; CD248; CD274; CD4; CDH12; CDH13; CDH23; CDH4; CDH7; CENPC; CFLAR; CFTR; CHIR…
cellular component	membrane-enclosed lumen	211	ACD; ACIN1; ACOT6; ACOX3; ACSS1A; ACTR5; ADAMTS4; ADAMTS5; AQR; ARFGEF1; ARHGAP33; ARID1A; ARID4B; ARSH; ASCC3; BAIAP2L2; BAZ1A; BEND3; BHLHE41; BOP1; BRD9; BTAF1; C20orf112; C3H8ORF80; CAPG; CARD8; CASK; CASZ1; CCNT2; CDK13; CELF3; CENPC; CENPE; CEP152; CERCAM; CGGBP1; CHD7; CHD9; CHFR; COL11A1; COL23A1; COL24A1; COL27A1; COL28A1; CPSF4; CREB1; CSPG4; CTR9; DBR1; DDB2; DDX24; DDX3X; DDX54; DENND…
cellular component	nucleoid	1	FASTKD5
cellular component	organelle	664	ABHD4; ACD; ACER3; ACIN1; ACOD1; ACOT6; ACOX3; ACSS1A; ACTR5; ADAMTS4; ADAMTS5; ADCY3; ADCYAP1R1; ADRB1; ADRB2; AFG1L; AGAP1; AGPAT3; AGR2; AK8; AKAP6; ALG10; ANKRD13B; ANKRD16; AOAH; AOC3; AP4S1; APBB1IP; AQP3; AQR; ARFGEF1; ARHGAP24; ARHGAP33; ARHGAP35; ARHGAP44; ARHGEF10; ARHGEF7; ARID1A; ARID4B; ARL13A; ARL3; ARSH; ASCC3; ASPM; ATAD5; ATCAY; ATOH1; ATP11A; ATP2C2; ATP6AP1; ATP9A; BACE2; BAIAP…
cellular component	organelle part	448	ACD; ACER3; ACIN1; ACOT6; ACOX3; ACSS1A; ACTR5; ADAMTS4; ADAMTS5; AFG1L; AGPAT3; AK8; AKAP6; ALG10; AQR; ARFGEF1; ARHGAP33; ARHGAP35; ARHGEF10; ARID1A; ARID4B; ARL13A; ARL3; ARSH; ASCC3; ASPM; ATCAY; ATP11A; ATP2C2; ATP6AP1; ATP9A; BACE2; BAIAP2L2; BAZ1A; BEND3; BHLHE41; BOP1; BRD9; BTAF1; C20orf112; C2CD3; C3H8ORF80; C8orf37; C9orf72; CALCOCO2; CAPG; CARD8; CASD1; CASK; CASZ1; CCDC146; CCDC28B; …
cellular component	synapse	90	ADCY8; ARHGAP33; ARHGAP44; ARHGEF7; ASIC2; ATCAY; BTBD8; C1QL1; CAPN5; CASK; CHRNA4; CHRNA7; CLN8; CLSTN2; CNKSR2; CNTN6; COLQ; CPLX4; DAGLB; DENND1A; DGKG; DLG5; DNMBP; DOC2B; DRD3; DSCAM; EEA1; ELFN1; EPHA7; ERBB4; ERC2; FAIM2; FCHO2; FCHSD2; FZD9; GABRA3; GABRA5; GABRG2; GABRP; GHSR; GRID2; GRIN2A; GRIN3A; GRM1; GUCY1A3; HCN2; IQSEC3; KCNA6; KCNB1; KCND2; KCNK2; KCNMA1; KCTD8; LAMA2; LGI1; LOC…
cellular component	synapse part	72	ADCY8; ARHGAP33; ARHGAP44; ASIC2; BTBD8; C1QL1; CASK; CHRNA4; CHRNA7; CLN8; CLSTN2; CNKSR2; CNTN6; COLQ; CPLX4; DAGLB; DENND1A; DLG5; DOC2B; DRD3; EEA1; ERBB4; ERC2; FAIM2; FCHO2; FZD9; GABRA3; GABRA5; GABRG2; GABRP; GHSR; GRID2; GRIN2A; GRIN3A; GRM1; IQSEC3; KCNA6; KCNB1; KCND2; KCNK2; KCNMA1; KCTD8; LAMA2; LOC101748017; LOC107057415; LRFN5; LRP4; LRRC7; LRRTM4; LYN; MAGI2; MAP1A; MCTP2; MPP2; N…
molecular function	antioxidant activity	2	KDM3B; PXDN
molecular function	binding	676	ACD; ACE; ACIN1; ACOT11; ACOT6; ACOX3; ACSS1A; ADAMTS15; ADAMTS2; ADAMTS4; ADAMTS5; ADCY3; ADCY8; ADCYAP1R1; ADRB1; ADRB2; AFAP1L2; AFG1L; AGAP1; AGBL1; AGR2; AK8; AKAP6; ALPK1; ANGPTL4; ANKIB1; AOAH; AOC3; AQR; ARFGEF1; ARHGAP33; ARHGAP35; ARHGAP44; ARHGEF10; ARHGEF10L; ARHGEF7; ARID1A; ARID4B; ARL13A; ARL3; ARSH; ASCC3; ASPM; ATAD5; ATCAY; ATOH1; ATP11A; ATP13A4; ATP2C2; ATP6AP1; ATP9A; ATRNL1;…
molecular function	catalytic activity	283	ABHD4; ACE; ACOD1; ACOT11; ACOT6; ACOX3; ACSS1A; ADAMTS15; ADAMTS2; ADAMTS4; ADAMTS5; ADCY3; ADCY8; AFG1L; AGAP1; AGBL1; AGPAT3; AK8; AKR1A1; ALG10; ALPK1; ANKIB1; AOC3; AQR; ARHGAP35; ARID4B; ARL3; ARSH; ASCC3; ASMTL; ATCAY; ATP11A; ATP13A4; ATP2C2; ATP6AP1; ATP6AP1L; ATP9A; BACE2; BLK; BST1; BTAF1; C1R; C2; C3H8ORF80; CA6; CAMKK1; CAPN15; CAPN5; CASD1; CASK; CDK13; CENPE; CFLAR; CFTR; CHD7; CHD…
molecular function	channel regulator activity	12	ADRB2; ALG10; CFTR; CHRNA7; KCNK2; KCNMB2; KCNS3; LOC107051419; LRRC55; NEDD4L; SCN3B; WNK2
molecular function	enzyme regulator activity	62	AFAP1L2; AGAP1; ANGPTL4; ARHGAP10; ARHGAP11B; ARHGAP24; ARHGAP25; ARHGAP28; ARHGAP33; ARHGAP35; ARHGAP44; ARHGEF10L; CARD8; CCNE2; CCNT2; CDKN2A; CFLAR; COL28A1; CPN2; DDX3X; DTX3L; ELFN1; ETAA1; F2; F5; FRY; GMIP; GNAQ; GREM1; IBTK; IQGAP3; ITGB1BP1; KALRN; LOC101749220; LOC121108721; LOC771972; LRP6; MADD; MRPL23; PHACTR3; PI16; PIK3R1; PPP1R14C; PPP2R3A; PRKAR2B; RABGAP1L; RALGAPA1; RCAN2; RGS…
molecular function	molecular transducer activity	70	ADCYAP1R1; ADGRA1; ADGRD1; ADRA2C; ADRB1; ADRB2; AGTR1; CD4; CDK13; CHRNA4; CHRNA7; CMKLR1; COLEC12; DRD3; EDAR; EPHA7; ERBB4; ESRRB; F2; FZD9; GABRA3; GABRA5; GABRG2; GABRP; GFRA3; GHSR; GPR149; GPR158; GPR174; GPR183; GPR88; GRID2; GRIN2A; GRIN3A; GRM1; GUCY1A3; HOMER3; HRH3; HTR1E; HTR6; IL12B; IL17RD; IL18R1; IL1RAP; INPP5K; LOC100858777; LOC100859173; LOC101750908; LPAR3; LRP6; MC4R; MED13; …
molecular function	receptor regulator activity	14	C2orf88; CNTF; DKK2; EPHA7; FGF1; GDF10; GREM1; HGF; HOMER3; IL12B; IL15; MRPL23; NRTN; SEMA3A
molecular function	structural molecule activity	34	AKAP6; COL10A1; COL11A1; COL23A1; COL24A1; COL27A1; COL28A1; COLQ; DST; ERC2; FBN2; HCN2; IQGAP3; KRT17; LAD1; LAMA2; LAMA3; LAMC3; LOC112529929; LOC121109775; MAGI2; MFAP5; MPP2; MPP7; NEBL; PCNT; PXDN; SNTB1; SPTBN2; SRBD1; TNX; TUB4A; WWC2; WWC3
molecular function	transporter activity	76	AQP3; ASIC2; ATP11A; ATP2C2; ATP6AP1; ATP6AP1L; ATP9A; CACNA1E; CACNA2D4; CFTR; CHRNA4; CHRNA7; CLCC1; CLCN5; GABRA3; GABRA5; GABRG2; GABRP; GJA3; GJB1; GRID2; GRIN2A; GRIN3A; HCN2; ITGB1BP1; ITPR2; ITPR3; KCNA6; KCNB1; KCND2; KCNH8; KCNK12; KCNK2; KCNMA1; KCNMB2; KCNS3; KCNT1; KCNT2; KCNV1; LOC101748017; LOC107054877; LOC107057415; LOC121108174; LRP6; LRRC55; LRRC8C; OSBPL3; PIEZO1; SCN3B; SFXN5…
