# Supplementary material for: Transcriptome-wide m6A methylation profiling of Wuhua yellow-feathered chicken ovary revealed regulatory pathways underlying sexual maturation and low egg-laying performance
Source: Front Genet. 2023 Oct 20;14:1284554. doi: 10.3389/fgene.2023.1284554 (PMC10622773; doi:10.3389/fgene.2023.1284554)
Supplement: Supplementary file 1 [file DataSheet1.ZIP › Supplementary Materials/Table S6 KEGG analysis of genes with DMPs.xlsx]

## Sheet: Additional file 7 Table S6 KEGG
Additional file 7 Table S6 KEGG analysis of genes with DMP
ID	Description	ListHits	ListTotal	PopHits	PopTotal	EnrichmentScore	pvalue	p.adjust	LPP-vs-BLP	level1	level2	level3
ko04145	Phagosome	2	11	7	154	4	0.0801707	0.44947	MMR1L4/MRC1	CP	Transport and catabolism	Phagosome
ko04621	NOD-like receptor signaling pathway	2	11	7	154	4	0.0801707	0.44947	CASP18/GBP4L	OS	Immune system	NOD-like receptor signaling pathway
ko00232	Caffeine metabolism	1	11	2	154	7	0.138189	0.44947	PNAT10	Meta.	Biosynthesis of other secondary metabolites	Caffeine metabolism
ko00062	Fatty acid elongation	1	11	3	154	4.66667	0.200557	0.44947	ACOT6	Meta.	Lipid metabolism	Fatty acid elongation
ko04115	p53 signaling pathway	1	11	3	154	4.66667	0.200557	0.44947	CASP18	CP	Cell growth and death	p53 signaling pathway
ko04350	TGF-beta signaling pathway	1	11	3	154	4.66667	0.200557	0.44947	LOC112532694	EIP	Signal transduction	TGF-beta signaling pathway
ko04622	RIG-I-like receptor signaling pathway	1	11	3	154	4.66667	0.200557	0.44947	CASP18	OS	Immune system	RIG-I-like receptor signaling pathway
ko00983	Drug metabolism - other enzymes	1	11	4	154	3.5	0.258794	0.44947	PNAT10	Meta.	Xenobiotics biodegradation and metabolism	Drug metabolism - other enzymes
ko01040	Biosynthesis of unsaturated fatty acids	1	11	4	154	3.5	0.258794	0.44947	ACOT6	Meta.	Lipid metabolism	Biosynthesis of unsaturated fatty acids
ko04514	Cell adhesion molecules	1	11	4	154	3.5	0.258794	0.44947	CD4	EIP	Signaling molecules and interaction	Cell adhesion molecules
ko04625	C-type lectin receptor signaling pathway	1	11	4	154	3.5	0.258794	0.44947	CASP18	OS	Immune system	C-type lectin receptor signaling pathway
ko04060	Cytokine-cytokine receptor interaction	2	11	15	154	1.86667	0.291064	0.44947	CD4/LOC112532694	EIP	Signaling molecules and interaction	Cytokine-cytokine receptor interaction
ko04210	Apoptosis	1	11	5	154	2.8	0.313149	0.44947	CASP18	CP	Cell growth and death	Apoptosis
ko04530	Tight junction	1	11	5	154	2.8	0.313149	0.44947	LOC420903	CP	Cellular community - eukaryotes	Tight junction
ko00830	Retinol metabolism	1	11	6	154	2.33333	0.363856	0.44947	CYP2W1	Meta.	Metabolism of cofactors and vitamins	Retinol metabolism
ko04620	Toll-like receptor signaling pathway	1	11	6	154	2.33333	0.363856	0.44947	CASP18	OS	Immune system	Toll-like receptor signaling pathway
ko05132	Salmonella infection	1	11	6	154	2.33333	0.363856	0.44947	CASP18	HD	Infectious disease: bacterial	Salmonella infection
ko05164	Influenza A	1	11	8	154	1.75	0.455202	0.531069	CASP18	HD	Infectious disease: viral	Influenza A
ko05168	Herpes simplex virus 1 infection	1	11	9	154	1.55556	0.496248	0.548485	CASP18	HD	Infectious disease: viral	Herpes simplex virus 1 infection
ko04217	Necroptosis	1	11	12	154	1.16667	0.603101	0.633256	CASP18	CP	Cell growth and death	Necroptosis
ko04080	Neuroactive ligand-receptor interaction	1	11	22	154	0.636364	0.82766	0.82766	UTS2RL	EIP	Signaling molecules and interaction	Neuroactive ligand-receptor interaction
