# Supplementary material for: Transcriptome-wide m6A methylation profiling of Wuhua yellow-feathered chicken ovary revealed regulatory pathways underlying sexual maturation and low egg-laying performance
Source: Front Genet. 2023 Oct 20;14:1284554. doi: 10.3389/fgene.2023.1284554 (PMC10622773; doi:10.3389/fgene.2023.1284554)
Supplement: Supplementary file 1 [file DataSheet1.ZIP › Supplementary Materials/Table S7 Differentially expressed genes based on transcriptome sequencing.xlsx]

## Sheet: Additional file 8 Table S7 Diff
Additional file 8 Table S7 Differentially expressed genes based on transcriptome sequencing
gene_id	BaseMean	lfcSE	stat	FoldChange	log2FoldChange	p-value	q-value	Regulation	Expression_BLP1_input	Expression_BLP2_input	Expression_BLP3_input	Expression_LPP1_input	Expression_LPP2_input	Expression_LPP3_input	gene_symbol	description	GO_id	GO_term	pathway	pathway_description
A2ML3	209.227	0.373346	-5.96154	0.213793	-2.22572	2.49869e-09	3.61679e-08	Down	1.18492	2.06756	1.07482	0.340346	0.198078	0.311829	A2M	alpha-2-macroglobulin-like [Numida meleagris]	GO:0005615,GO:0048306,GO:0019966,GO:0019959,GO:0002020,GO:0004867,GO:0005102,GO:0043120,GO:0001869,GO:0048863	extracellular space|calcium-dependent protein binding|interleukin-1 binding|interleukin-8 binding|protease binding|serine-type endopeptidase inhibitor activity|signaling receptor binding|tumor necrosis factor binding|negative regulation of complement activation, lectin pathway|stem cell differentiation
A4GNT	58.7965	0.699318	-3.34373	0.197739	-2.33833	0.000826608	0.00362253	Down	0.438239	1.28056	1.8349	0.221217	0.101103	0.326951	A4gnt	alpha-1,4-N-acetylglucosaminyltransferase isoform X1 [Coturnix japonica]	GO:0000139,GO:0016021,GO:0008375,GO:0009101,GO:0050680,GO:0006493	Golgi membrane|integral component of membrane|acetylglucosaminyltransferase activity|glycoprotein biosynthetic process|negative regulation of epithelial cell proliferation|protein O-linked glycosylation
AARS2	3163.74	0.133852	-4.95433	0.6315	-0.663146	7.25782e-07	6.61775e-06	Down	27.6172	32.586	30.3424	17.0829	15.5411	19.9829	Aarsl	alanine--tRNA ligase, mitochondrial isoform X2 [Gallus gallus]	GO:0005739,GO:0004813,GO:0016597,GO:0005524,GO:0000049,GO:0008270,GO:0006419,GO:0070143,GO:0033108,GO:0006400	mitochondrion|alanine-tRNA ligase activity|amino acid binding|ATP binding|tRNA binding|zinc ion binding|alanyl-tRNA aminoacylation|mitochondrial alanyl-tRNA aminoacylation|mitochondrial respiratory chain complex assembly|tRNA modification
ABAT	1508.55	0.205049	-3.38034	0.618508	-0.693135	0.000723959	0.00322809	Down	8.59837	12.3661	7.94875	4.44461	5.77705	6.19786	GABAT	4-aminobutyrate aminotransferase, mitochondrial [Gallus gallus]
ABCA1	3988.06	0.170233	8.2926	2.66046	1.41168	1.10797e-16	4.54936e-15	Up	8.24524	8.35225	7.79608	23.1731	14.4459	22.1473	ABC1	ATP-binding cassette sub-family A member 1 [Gallus gallus]
ABCA13	898.818	0.176833	-4.07191	0.607077	-0.720049	4.66287e-05	0.00028465	Down	1.49801	1.62476	1.37528	0.766711	0.971809	0.767742	ABCA13	ATP-binding cassette sub-family A member 13 [Gallus gallus]
ABCA9	835.53	0.211557	10.7495	4.83703	2.27412	5.96065e-27	7.37946e-25	Up	1.1375	1.86309	1.25972	6.33274	6.46855	6.09909	ABCA9	ATP-binding cassette sub-family A member 9 [Gallus gallus]
ABCB1LA	508.386	0.238006	-6.84057	0.323515	-1.6281	7.8876e-12	1.75612e-10	Down	5.37528	3.82939	5.46743	1.25422	1.69448	1.41517	MDR1	multidrug resistance protein 1 isoform X1 [Gallus gallus]
ABCB5	1167.65	0.187204	-5.39067	0.496837	-1.00915	7.01946e-08	7.93306e-07	Down	6.14377	8.85607	9.22443	3.6778	3.67271	3.71491	PGP1	ATP-binding cassette sub-family B member 5 isoform X1 [Gallus gallus]	GO:0016324,GO:0016021,GO:0046581,GO:0005524,GO:0099038,GO:0090554,GO:0090555,GO:0008559	apical plasma membrane|integral component of membrane|intercellular canaliculus|ATP binding|ceramide-translocating ATPase activity|phosphatidylcholine-translocating ATPase activity|phosphatidylethanolamine-translocating ATPase activity|xenobiotic transmembrane transporting ATPase activity
ABCC13	299.054	0.346401	2.73039	1.92627	0.94581	0.00632589	0.0206343	Up	1.67238	0.684315	1.33666	2.57423	2.08708	1.89189	RCJMB04_32d20	multidrug resistance-associated protein 1 isoform X1 [Gallus gallus]	GO:0016323,GO:0016021,GO:0016020,GO:0005774,GO:0005524,GO:0042626,GO:0055085	basolateral plasma membrane|integral component of membrane|membrane|vacuolar membrane|ATP binding|ATPase activity, coupled to transmembrane movement of substances|transmembrane transport
ABCC3	1211.96	0.181274	4.15707	1.68596	0.753569	3.22352e-05	0.000206099	Up	3.56714	3.24979	3.0081	5.93293	3.97774	5.33629	CMOAT2	canalicular multispecific organic anion transporter 2 isoform X3 [Gallus gallus]
ABCD2	1165.51	0.215567	4.61047	1.99151	0.993865	4.01768e-06	3.13698e-05	Up	12.1259	6.6873	9.14914	16.1667	17.3878	17.685	ALD1	ATP-binding cassette sub-family D member 2 [Gallus gallus]
ABCG4	714.961	0.219147	-3.77057	0.563969	-0.826311	0.000162874	0.000863342	Down	4.65424	4.62677	4.10003	1.73251	2.29472	2.91286	WHITE2	hypothetical protein ASZ78_009474, partial [Callipepla squamata]
ABHD12	3819.22	0.114042	5.73102	1.57307	0.653578	9.98308e-09	1.30934e-07	Up	22.4615	25.4867	23.447	32.1921	36.2651	34.7277	RCJMB04_24m17	monoacylglycerol lipase ABHD12 isoform X1 [Gallus gallus]	GO:0032281,GO:0032839,GO:0016021,GO:0047372,GO:0004622,GO:0008474,GO:0046464,GO:0007628,GO:0052651,GO:0006660,GO:0002084,GO:0010996	AMPA glutamate receptor complex|dendrite cytoplasm|integral component of membrane|acylglycerol lipase activity|lysophospholipase activity|palmitoyl-(protein) hydrolase activity|acylglycerol catabolic process|adult walking behavior|monoacylglycerol catabolic process|phosphatidylserine catabolic process|protein depalmitoylation|response to auditory stimulus
ABHD17B	1094.16	0.187858	-4.26171	0.574112	-0.800596	2.02869e-05	0.000135153	Down	13.1054	11.577	12.7364	5.98993	8.0947	5.63644	RCJMB04_22d6	alpha/beta hydrolase domain-containing protein 17B isoform X1 [Podarcis muralis]	GO:0030054,GO:0043197,GO:0014069,GO:0045211,GO:0055038,GO:0008474,GO:1902817,GO:1905668,GO:0002084,GO:0018345,GO:1902950,GO:1902473	cell junction|dendritic spine|postsynaptic density|postsynaptic membrane|recycling endosome membrane|palmitoyl-(protein) hydrolase activity|negative regulation of protein localization to microtubule|positive regulation of protein localization to endosome|protein depalmitoylation|protein palmitoylation|regulation of dendritic spine maintenance|regulation of protein localization to synapse
ABHD3	71.3184	0.725199	2.47886	3.47658	1.79767	0.0131802	0.0380954	Up	0.14579	0.308551	0.259943	1.19589	0.930018	0.146274	Abhd3	phospholipase ABHD3 isoform X1 [Gallus gallus]	GO:0016021,GO:0052740,GO:0047372,GO:0016298,GO:0052739,GO:0008970,GO:0004623,GO:0102567,GO:0102568,GO:0034338,GO:0044255,GO:0051792,GO:0051793,GO:0046470	integral component of membrane|1-acyl-2-lysophosphatidylserine acylhydrolase activity|acylglycerol lipase activity|lipase activity|phosphatidylserine 1-acylhydrolase activity|phospholipase A1 activity|phospholipase A2 activity|phospholipase A2 activity (consuming 1,2-dipalmitoylphosphatidylcholine)|phospholipase A2 activity consuming 1,2-dioleoylphosphatidylethanolamine)|short-chain carboxylester…
ABHD4	630.628	0.190306	4.27791	1.75822	0.814112	1.88657e-05	0.000126718	Up	3.87952	3.52371	3.25355	6.55657	5.59735	5.06662	ABHD5	1-acylglycerol-3-phosphate O-acyltransferase ABHD5 [Gallus gallus]	GO:0005829,GO:0005811,GO:0003841,GO:0030154,GO:0006631,GO:0010891,GO:0006654,GO:0051006,GO:0010898	cytosol|lipid droplet|1-acylglycerol-3-phosphate O-acyltransferase activity|cell differentiation|fatty acid metabolic process|negative regulation of sequestering of triglyceride|phosphatidic acid biosynthetic process|positive regulation of lipoprotein lipase activity|positive regulation of triglyceride catabolic process
ABHD6	6054.93	0.152269	-5.8902	0.537041	-0.896896	3.85732e-09	5.40621e-08	Down	72.369	83.0353	86.1874	33.6849	36.987	48.7304	Abhd6	monoacylglycerol lipase ABHD6 [Gallus gallus]	GO:0032281,GO:0098982,GO:0098978,GO:0016021,GO:0099055,GO:0005739,GO:0047372,GO:0004620,GO:0046464,GO:0060292,GO:0030336,GO:0120163,GO:0009395,GO:0046889,GO:2000124	AMPA glutamate receptor complex|GABA-ergic synapse|glutamatergic synapse|integral component of membrane|integral component of postsynaptic membrane|mitochondrion|acylglycerol lipase activity|phospholipase activity|acylglycerol catabolic process|long-term synaptic depression|negative regulation of cell migration|negative regulation of cold-induced thermogenesis|phospholipid catabolic process|posit…
ABHD8	260.508	0.307729	-6.36862	0.257063	-1.95981	1.90737e-10	3.35525e-09	Down	4.06904	2.64861	2.72589	0.757945	0.875726	0.595369	abhd8	hypothetical protein CIB84_014575, partial [Bambusicola thoracicus]	GO:0016787	hydrolase activity
ABTB2	611.414	0.223116	-3.44301	0.587153	-0.768192	0.000575273	0.00264373	Down	4.13301	2.93011	3.74209	1.93135	1.59185	2.32216	ABTB2	LOW QUALITY PROTEIN: ankyrin repeat and BTB/POZ domain-containing protein 2 [Gallus gallus]	GO:0005654,GO:0005634,GO:0046982,GO:0097237	nucleoplasm|nucleus|protein heterodimerization activity|cellular response to toxic substance
ACAN	80.2806	0.52601	-4.30176	0.208372	-2.26277	1.69445e-05	0.000115091	Down	0.347638	0.492535	0.501639	0.0524078	0.137764	0.0659875	AGC1	RecName: Full=Aggrecan core protein; AltName: Full=Cartilage-specific proteoglycan core protein; Short=CSPCP; Flags: Precursor [Gallus gallus]	GO:0031012,GO:0005509,GO:0030246,GO:0005540,GO:0007155,GO:0007417	extracellular matrix|calcium ion binding|carbohydrate binding|hyaluronic acid binding|cell adhesion|central nervous system development
ACAP3	4231.8	0.140176	-5.15953	0.605735	-0.723241	2.47571e-07	2.49126e-06	Down	21.0173	24.3946	22.0702	10.7112	12.2474	14.6287	CENTB5	arf-GAP with coiled-coil, ANK repeat and PH domain-containing protein 3 isoform X11 [Coturnix japonica]	GO:0030426,GO:0005096,GO:0046872,GO:0001764,GO:0010975	growth cone|GTPase activator activity|metal ion binding|neuron migration|regulation of neuron projection development
ACAT2	8115.11	0.121761	-5.02456	0.654382	-0.611796	5.04593e-07	4.761e-06	Down	170.72	182.496	192.783	101.996	122.879	103.339	Acat2	acetyl-CoA acetyltransferase, cytosolic [Gallus gallus]	GO:0005737,GO:0005829,GO:0005739,GO:0005730,GO:0005634,GO:0003857,GO:0003985,GO:0003988,GO:0004300,GO:0006696,GO:0006635,GO:0045797	cytoplasm|cytosol|mitochondrion|nucleolus|nucleus|3-hydroxyacyl-CoA dehydrogenase activity|acetyl-CoA C-acetyltransferase activity|acetyl-CoA C-acyltransferase activity|enoyl-CoA hydratase activity|ergosterol biosynthetic process|fatty acid beta-oxidation|positive regulation of intestinal cholesterol absorption
ACCSL	979.278	0.169016	-4.68646	0.577508	-0.792087	2.77965e-06	2.24432e-05	Down	4.59676	4.60533	4.04492	2.01497	2.32748	2.69089	ACCS	1-aminocyclopropane-1-carboxylate synthase-like protein 1 isoform X2 [Gallus gallus]	GO:0003824,GO:0030170,GO:0009058	catalytic activity|pyridoxal phosphate binding|biosynthetic process
ACER3	1923.22	0.168795	8.06515	2.56926	1.36135	7.31482e-16	2.74802e-14	Up	3.67981	4.17365	4.26988	11.4673	9.27887	7.88097	Aphc	alkaline ceramidase 3 isoform X1 [Gallus gallus]	GO:0030176,GO:0030173,GO:0070774,GO:0006672,GO:0071602,GO:0008284,GO:0046512	integral component of endoplasmic reticulum membrane|integral component of Golgi membrane|phytoceramidase activity|ceramide metabolic process|phytosphingosine biosynthetic process|positive regulation of cell proliferation|sphingosine biosynthetic process
ACKR4	903.724	0.203245	17.064	11.0669	3.46818	2.74867e-65	2.04176e-62	Up	1.68184	1.15659	1.81962	14.6997	16.4175	16.3893	Ccr11	atypical chemokine receptor 4 [Gallus gallus]	GO:0005769,GO:0009897,GO:0016021,GO:0055037,GO:0019957,GO:0016493,GO:0019956,GO:0004950,GO:0005044,GO:0019722,GO:0060326,GO:0006935,GO:0006955,GO:0007204	early endosome|external side of plasma membrane|integral component of membrane|recycling endosome|C-C chemokine binding|C-C chemokine receptor activity|chemokine binding|chemokine receptor activity|scavenger receptor activity|calcium-mediated signaling|cell chemotaxis|chemotaxis|immune response|positive regulation of cytosolic calcium ion concentration
ACLY	11573.6	0.121193	-7.26665	0.543116	-0.880669	3.68502e-13	9.58926e-12	Down	74.2763	75.4227	69.4529	32.6981	41.4265	35.1689	ACLY	ATP-citrate synthase isoform X1 [Gallus gallus]
ACOD1	134.8	0.401259	7.17123	7.34887	2.87752	7.4326e-13	1.86867e-11	Up	0.207978	0.325891	0.369535	2.4481	2.07053	1.5737	Irg1	cis-aconitate decarboxylase [Gallus gallus]	GO:0005739,GO:0047547,GO:0047613,GO:0035458,GO:0071346,GO:0071347,GO:0071222,GO:0071219,GO:0071393,GO:0071356,GO:0006952,GO:0007566,GO:0006954,GO:0050728,GO:0045824,GO:0032088,GO:0034136,GO:0034144,GO:0032480,GO:0002760,GO:2000379,GO:0019679,GO:0009617,GO:0032496,GO:0072573	mitochondrion|2-methylcitrate dehydratase activity|aconitate decarboxylase activity|cellular response to interferon-beta|cellular response to interferon-gamma|cellular response to interleukin-1|cellular response to lipopolysaccharide|cellular response to molecule of bacterial origin|cellular response to progesterone stimulus|cellular response to tumor necrosis factor|defense response|embryo impla…
ACOT12	174.829	0.357692	-3.2203	0.45004	-1.15187	0.00128057	0.00528197	Down	1.12991	1.52075	1.13973	0.421871	0.720599	0.420234	CACH	acyl-coenzyme A thioesterase 12 isoform X2 [Gallus gallus]	GO:0005829,GO:0003986,GO:0047617,GO:0005524,GO:0052689,GO:0000062,GO:0008289,GO:0036042,GO:0016290,GO:0006084,GO:0006637,GO:1900535,GO:0006090	cytosol|acetyl-CoA hydrolase activity|acyl-CoA hydrolase activity|ATP binding|carboxylic ester hydrolase activity|fatty-acyl-CoA binding|lipid binding|long-chain fatty acyl-CoA binding|palmitoyl-CoA hydrolase activity|acetyl-CoA metabolic process|acyl-CoA metabolic process|palmitic acid biosynthetic process|pyruvate metabolic process
ACOX2	1306.07	0.217055	-3.74605	0.569159	-0.813097	0.000179642	0.000943352	Down	9.55569	8.99499	11.4874	5.44963	3.67121	6.64433	ACOX2	peroxisomal acyl-coenzyme A oxidase 2 isoform X2 [Gallus gallus]	GO:0005829,GO:0043231,GO:0005782,GO:0005777,GO:0033791,GO:0003997,GO:0071949,GO:0005504,GO:0050660,GO:0016402,GO:0042803,GO:0005102,GO:0006699,GO:0033540,GO:0055088,GO:0010942,GO:1902884,GO:0006625	cytosol|intracellular membrane-bounded organelle|peroxisomal matrix|peroxisome|3alpha,7alpha,12alpha-trihydroxy-5beta-cholestanoyl-CoA 24-hydroxylase activity|acyl-CoA oxidase activity|FAD binding|fatty acid binding|flavin adenine dinucleotide binding|pristanoyl-CoA oxidase activity|protein homodimerization activity|signaling receptor binding|bile acid biosynthetic process|fatty acid beta-oxidati…
ACP5	3202.92	0.475565	9.64118	24.0007	4.585	5.35699e-22	4.39919e-20	Up	4.16112	4.21513	6.88615	174.851	73.9546	88.9722	T5ap	tartrate-resistant acid phosphatase type 5 [Gallus gallus]	GO:0005764,GO:0003993,GO:0008199,GO:0008198,GO:0060349,GO:0045453,GO:0050830,GO:0016311,GO:0050728,GO:0032691,GO:0032695,GO:0045019,GO:0032929,GO:0032720,GO:0001503,GO:0034097,GO:0032496	lysosome|acid phosphatase activity|ferric iron binding|ferrous iron binding|bone morphogenesis|bone resorption|defense response to Gram-positive bacterium|dephosphorylation|negative regulation of inflammatory response|negative regulation of interleukin-1 beta production|negative regulation of interleukin-12 production|negative regulation of nitric oxide biosynthetic process|negative regulation of…
ACPP	128.529	0.420399	2.81486	2.27106	1.18336	0.00487985	0.0165107	Up	0.354875	0.598081	0.317112	1.10207	0.604617	0.942786	Acpp	prostatic acid phosphatase isoform X2 [Gallus gallus]	GO:0045177,GO:0005576,GO:0031985,GO:0005765,GO:0005771,GO:0005886,GO:0030141,GO:0008253,GO:0003993,GO:0033265,GO:0042803,GO:0016311	apical part of cell|extracellular region|Golgi cisterna|lysosomal membrane|multivesicular body|plasma membrane|secretory granule|5'-nucleotidase activity|acid phosphatase activity|choline binding|protein homodimerization activity|dephosphorylation
ACSL6	120.612	0.459471	-2.73151	0.418979	-1.25505	0.00630449	0.0205727	Down	0.398119	0.583826	0.709383	0.3372	0.14501	0.170303	ACSL6	long-chain-fatty-acid--CoA ligase 6 isoform X3 [Gallus gallus]	GO:0005789,GO:0016021,GO:0016020,GO:0005741,GO:0005778,GO:0005886,GO:0005524,GO:0102391,GO:0019899,GO:0004467,GO:0042803,GO:0006637,GO:0001676,GO:0035338,GO:0007405	endoplasmic reticulum membrane|integral component of membrane|membrane|mitochondrial outer membrane|peroxisomal membrane|plasma membrane|ATP binding|decanoate-CoA ligase activity|enzyme binding|long-chain fatty acid-CoA ligase activity|protein homodimerization activity|acyl-CoA metabolic process|long-chain fatty acid metabolic process|long-chain fatty-acyl-CoA biosynthetic process|neuroblast prol…
ACSM3	27.6981	1.1358	-3.78364	0.0508547	-4.29747	0.00015455	0.00082484	Down	1.35798	0.321891	0.169488	0.0106936	0.0108608	0.0653991	Sa	acyl-coenzyme A synthetase ACSM3, mitochondrial isoform X1 [Gallus gallus]	GO:0005759,GO:0005739,GO:0003996,GO:0005524,GO:0047760,GO:0015645,GO:0004321,GO:0046872,GO:0006637,GO:0006633	mitochondrial matrix|mitochondrion|acyl-CoA ligase activity|ATP binding|butyrate-CoA ligase activity|fatty acid ligase activity|fatty-acyl-CoA synthase activity|metal ion binding|acyl-CoA metabolic process|fatty acid biosynthetic process
ACSM4	16.2285	1.82804	-2.01923	0.0774153	-3.69124	0.0434631	0.102656	Down	0.829986	0.0199127	0	0.0257995	0	0.0350627	Sa	acyl-coenzyme A synthetase ACSM4, mitochondrial [Gallus gallus]	GO:0005759,GO:0005739,GO:0003996,GO:0005524,GO:0047760,GO:0015645,GO:0004321,GO:0046872,GO:0006637,GO:0006633	mitochondrial matrix|mitochondrion|acyl-CoA ligase activity|ATP binding|butyrate-CoA ligase activity|fatty acid ligase activity|fatty-acyl-CoA synthase activity|metal ion binding|acyl-CoA metabolic process|fatty acid biosynthetic process
ACSS1A	1346.52	0.232168	2.90721	1.59655	0.674961	0.00364666	0.0129047	Up	5.67672	5.06448	3.06574	7.97385	5.54323	6.74613	Acas2	acetyl-coenzyme A synthetase 2-like, mitochondrial isoform X1 [Gallus gallus]	GO:0005759,GO:0005739,GO:0003987,GO:0016208,GO:0005524,GO:0019413,GO:0006085,GO:0019427,GO:0019542	mitochondrial matrix|mitochondrion|acetate-CoA ligase activity|AMP binding|ATP binding|acetate biosynthetic process|acetyl-CoA biosynthetic process|acetyl-CoA biosynthetic process from acetate|propionate biosynthetic process
ACSS1B	579.133	0.178853	-4.26268	0.589518	-0.762392	2.01992e-05	0.000134623	Down	6.34158	6.48264	7.36434	3.67936	3.74545	3.51754	ACAS2L	acetyl-coenzyme A synthetase 2-like, mitochondrial [Phasianus colchicus]	GO:0005759,GO:0003987,GO:0016208,GO:0005524,GO:0019413,GO:0006085,GO:0019427,GO:0006069,GO:0019542	mitochondrial matrix|acetate-CoA ligase activity|AMP binding|ATP binding|acetate biosynthetic process|acetyl-CoA biosynthetic process|acetyl-CoA biosynthetic process from acetate|ethanol oxidation|propionate biosynthetic process
ACSS3	1139.49	0.183279	-3.67652	0.62684	-0.67383	0.000236439	0.00120483	Down	12.7906	9.62633	13.6943	6.29119	7.00527	7.53611	Acss3	acyl-CoA synthetase short-chain family member 3, mitochondrial isoform X1 [Gallus gallus]
ACTA1	5117.6	0.386134	7.17127	6.81669	2.76907	7.43061e-13	1.86867e-11	Up	22.5089	22.3645	13.1981	103.846	170.519	87.9227	ACTA	actin, alpha skeletal muscle 2-like [Denticeps clupeoides]	GO:0005884,GO:0001725,GO:0005865,GO:0005524,GO:0048741,GO:0030240	actin filament|stress fiber|striated muscle thin filament|ATP binding|skeletal muscle fiber development|skeletal muscle thin filament assembly
ACTA2	35892.9	0.162089	18.0234	7.5758	2.9214	1.2767e-72	1.60491e-69	Up	83.3693	79.6964	66.6249	504.19	658.664	432.98	Actsa	actin, aortic smooth muscle [Delphinapterus leucas]	GO:0015629,GO:0044297,GO:0005737,GO:0030175,GO:0030027,GO:0001725,GO:0005524,GO:0090131,GO:0006936,GO:0070374,GO:0010628,GO:2000491,GO:0061874,GO:0061870,GO:0061041	actin cytoskeleton|cell body|cytoplasm|filopodium|lamellipodium|stress fiber|ATP binding|mesenchyme migration|muscle contraction|positive regulation of ERK1 and ERK2 cascade|positive regulation of gene expression|positive regulation of hepatic stellate cell activation|positive regulation of hepatic stellate cell contraction|positive regulation of hepatic stellate cell migration|regulation of woun…
ACTBL2	1064	0.191937	-11.1094	0.228094	-2.1323	1.12958e-28	1.55123e-26	Down	14.0985	13.207	11.7701	2.61453	3.32623	2.23716	acta1b	actin, aortic smooth muscle-like [Terrapene carolina triunguis]	GO:0044297,GO:0005737,GO:0005856,GO:0030175,GO:0030027,GO:0005524,GO:0090131,GO:0010628	cell body|cytoplasm|cytoskeleton|filopodium|lamellipodium|ATP binding|mesenchyme migration|positive regulation of gene expression
ACTC1	749.363	0.692839	3.01964	4.26376	2.09213	0.00253076	0.00949441	Up	6.06421	7.66064	2.64498	21.3561	34.0282	8.2968	Actc	hypothetical protein AV530_010532 [Patagioenas fasciata monilis]	GO:0042643,GO:0044297,GO:0005737,GO:0030175,GO:0098978,GO:0031674,GO:0030027,GO:0005524,GO:0016887,GO:0017022,GO:0033275,GO:0060048,GO:0055008,GO:0055003,GO:0090131,GO:0043066,GO:0010628,GO:0042493,GO:0045471,GO:0030240	actomyosin, actin portion|cell body|cytoplasm|filopodium|glutamatergic synapse|I band|lamellipodium|ATP binding|ATPase activity|myosin binding|actin-myosin filament sliding|cardiac muscle contraction|cardiac muscle tissue morphogenesis|cardiac myofibril assembly|mesenchyme migration|negative regulation of apoptotic process|positive regulation of gene expression|response to drug|response to ethano…
ACTG1	16317.3	0.0922588	-6.43364	0.662706	-0.59356	1.24583e-10	2.25964e-09	Down	311.562	324.82	325.581	192.044	204.585	189.207		Actin, cytoplasmic type 5 [Acipenser ruthenus]	GO:0005856,GO:0097433,GO:0005925,GO:0005886,GO:0005524	cytoskeleton|dense body|focal adhesion|plasma membrane|ATP binding
ACTG2	22532.6	0.120343	26.7178	9.28764	3.21531	2.92515e-157	2.39014e-153	Up	92.9391	92.6204	82.0698	750.84	850.83	680.375	Acta3	PREDICTED: actin, gamma-enteric smooth muscle isoform X1 [Pseudopodoces humilis]	GO:0044297,GO:0071944,GO:0005737,GO:0030175,GO:0030027,GO:0032982,GO:0005524,GO:0090131,GO:0010628	cell body|cell periphery|cytoplasm|filopodium|lamellipodium|myosin filament|ATP binding|mesenchyme migration|positive regulation of gene expression
ACTN1	8264.03	0.112448	11.63	2.47558	1.30777	2.90066e-31	4.6022e-29	Up	33.6997	34.6989	33.1838	85.9636	75.3444	69.8221	ACTN1	alpha-actinin-1 isoform X1 [Gallus gallus]	GO:0005923,GO:0005623,GO:0031252,GO:0097433,GO:0005925,GO:0090637,GO:0030027,GO:0016328,GO:0090636,GO:0001726,GO:0042383,GO:0030486,GO:0001725,GO:1990357,GO:0030018,GO:0005915,GO:0051015,GO:0051393,GO:0005509,GO:0030274,GO:0051219,GO:0042803,GO:0017166,GO:0051764,GO:0051017,GO:0045214,GO:0048741	bicellular tight junction|cell|cell leading edge|dense body|focal adhesion|inner dense plaque of desmosome|lamellipodium|lateral plasma membrane|outer dense plaque of desmosome|ruffle|sarcolemma|smooth muscle dense body|stress fiber|terminal web|Z disc|zonula adherens|actin filament binding|alpha-actinin binding|calcium ion binding|LIM domain binding|phosphoprotein binding|protein homodimerizatio…
ACTR5	6059.76	0.127785	-8.46947	0.472285	-1.08227	2.46504e-17	1.10366e-15	Down	29.4424	28.6018	29.9261	10.7509	13.43	14.0136	RCJMB04_19k24	actin-related protein 5 [Gallus gallus]	GO:0005737,GO:0031011,GO:0006310,GO:0006302,GO:0070914	cytoplasm|Ino80 complex|DNA recombination|double-strand break repair|UV-damage excision repair
ACVR2A	2344.42	0.134221	4.59151	1.53291	0.616274	4.4006e-06	3.40022e-05	Up	8.45524	7.56891	7.41415	12.4107	10.0422	10.5903	ACVR2A	PREDICTED: activin receptor type-2A isoform X1 [Struthio camelus australis]	GO:0048179,GO:0009986,GO:0005737,GO:0034673,GO:0005887,GO:0016020,GO:0043235,GO:0048185,GO:0017002,GO:0005524,GO:0098821,GO:0015026,GO:0019838,GO:0034711,GO:0046872,GO:0030165,GO:0043621,GO:0046332,GO:0005026,GO:0005024,GO:0034713,GO:0032924,GO:0009952,GO:0009798,GO:0008283,GO:0007368,GO:0048706,GO:0001702,GO:0048333,GO:0007389,GO:0043084,GO:0032927,GO:0030501,GO:0045648,GO:0045669,GO:0010862,GO:…	activin receptor complex|cell surface|cytoplasm|inhibin-betaglycan-ActRII complex|integral component of plasma membrane|membrane|receptor complex|activin binding|activin-activated receptor activity|ATP binding|BMP receptor activity|coreceptor activity|growth factor binding|inhibin binding|metal ion binding|PDZ domain binding|protein self-association|SMAD binding|transforming growth factor beta re…
ACVRL1	818.025	0.176543	5.68178	2.00427	1.00308	1.33297e-08	1.71388e-07	Up	8.86925	6.94215	7.7454	13.0624	14.6751	15.6972	Acvrlk1	serine/threonine-protein kinase receptor R3 [Gallus gallus]	GO:0048179,GO:0009986,GO:0030425,GO:0005887,GO:0043025,GO:0005886,GO:0043235,GO:0048185,GO:0016361,GO:0005524,GO:0098821,GO:0019838,GO:0046872,GO:0019901,GO:0004674,GO:0046332,GO:0050431,GO:0005025,GO:0005024,GO:0001525,GO:0060840,GO:0008015,GO:0048514,GO:0001974,GO:0030509,GO:0071773,GO:0071560,GO:0035912,GO:0003203,GO:0042118,GO:0061154,GO:0001701,GO:0001946,GO:0060836,GO:0043537,GO:0007162,GO:…	activin receptor complex|cell surface|dendrite|integral component of plasma membrane|neuronal cell body|plasma membrane|receptor complex|activin binding|activin receptor activity, type I|ATP binding|BMP receptor activity|growth factor binding|metal ion binding|protein kinase binding|protein serine/threonine kinase activity|SMAD binding|transforming growth factor beta binding|transforming growth f…
ADAM10	3225.9	0.147599	5.50963	1.75712	0.813215	3.59586e-08	4.29872e-07	Up	14.0161	12.7349	13.1058	25.7164	20.0098	18.6671	ADAM10	disintegrin metalloprotease ADAM10 [Gallus gallus]	GO:0009986,GO:0098978,GO:0000139,GO:0005798,GO:0016021,GO:0005634,GO:0097038,GO:0014069,GO:0097197,GO:0046872,GO:0004222,GO:0042803,GO:0019901,GO:0017124,GO:0051089,GO:0001701,GO:0006509,GO:0042117,GO:0007162,GO:0007219,GO:0051088,GO:0030307,GO:0008284,GO:0010820,GO:0099173,GO:0006468,GO:0016485,GO:0098696,GO:0034612	cell surface|glutamatergic synapse|Golgi membrane|Golgi-associated vesicle|integral component of membrane|nucleus|perinuclear endoplasmic reticulum|postsynaptic density|tetraspanin-enriched microdomain|metal ion binding|metalloendopeptidase activity|protein homodimerization activity|protein kinase binding|SH3 domain binding|constitutive protein ectodomain proteolysis|in utero embryonic developmen…
ADAM12	701.63	0.252939	3.90694	1.98373	0.988217	9.34731e-05	0.000528926	Up	1.66933	1.03421	1.17255	2.24961	2.93647	1.87236	UNQ346/PRO545	disintegrin and metalloproteinase domain-containing protein 12 isoform 1 precursor [Gallus gallus]
ADAM19	1267.87	0.197107	-4.83133	0.516812	-0.952287	1.35625e-06	1.16652e-05	Down	14.654	21.2834	13.0788	7.74844	7.924	7.57904	FKSG34	disintegrin and metalloproteinase domain-containing protein 19 precursor [Gallus gallus]	GO:0062023,GO:0005794,GO:0016021,GO:0005634,GO:0005886,GO:0046872,GO:0004222,GO:0017124,GO:0030198,GO:0006509,GO:0001890,GO:2000049,GO:0010628	collagen-containing extracellular matrix|Golgi apparatus|integral component of membrane|nucleus|plasma membrane|metal ion binding|metalloendopeptidase activity|SH3 domain binding|extracellular matrix organization|membrane protein ectodomain proteolysis|placenta development|positive regulation of cell-cell adhesion mediated by cadherin|positive regulation of gene expression
ADAM22	232.905	0.319256	3.85955	2.34922	1.23218	0.000113594	0.000627569	Up	0.459221	0.377148	0.314859	1.00001	0.57707	0.913766	mdc11b	disintegrin and metalloproteinase domain-containing protein 22 isoform X1 [Gallus gallus]	GO:0016021,GO:0005886,GO:0004222	integral component of membrane|plasma membrane|metalloendopeptidase activity
ADAM32L2	263.639	0.410043	2.72019	2.16654	1.1154	0.00652445	0.0212269	Up	2.73035	2.18288	0.781488	4.2397	3.22682	3.86489	UNQ5982/PRO21340	disintegrin and metalloproteinase domain-containing protein 32-like [Gallus gallus]	GO:0016021,GO:0004222	integral component of membrane|metalloendopeptidase activity
ADAM33	1564.4	0.176182	7.85871	2.61092	1.38456	3.88124e-15	1.34665e-13	Up	5.3379	3.76004	4.82092	12.6426	9.80082	11.0162	UNQ873/PRO1891	disintegrin and metalloproteinase domain-containing protein 33 precursor [Gallus gallus]
ADAM8	154.64	0.504691	5.16009	6.08076	2.60425	2.46828e-07	2.48531e-06	Up	0.594124	0.21543	0.14044	1.92059	1.91011	1.48346	Ms2	disintegrin and metalloproteinase domain-containing protein 8 isoform X1 [Gallus gallus]	GO:0071133,GO:0071065,GO:0009986,GO:0005737,GO:0032127,GO:0005887,GO:0032010,GO:0005886,GO:0002102,GO:0042581,GO:0070820,GO:0005509,GO:0050839,GO:0005178,GO:0004222,GO:0008237,GO:0008270,GO:0001525,GO:0043534,GO:0000902,GO:0098609,GO:0007160,GO:0071456,GO:0006954,GO:0002523,GO:0048247,GO:0061025,GO:0043524,GO:2000399,GO:0072675,GO:0002675,GO:0045780,GO:0045785,GO:0002693,GO:2000418,GO:2000415,GO:…	alpha9-beta1 integrin-ADAM8 complex|alpha9-beta1 integrin-vascular cell adhesion molecule-1 complex|cell surface|cytoplasm|dense core granule membrane|integral component of plasma membrane|phagolysosome|plasma membrane|podosome|specific granule|tertiary granule|calcium ion binding|cell adhesion molecule binding|integrin binding|metalloendopeptidase activity|metallopeptidase activity|zinc ion bind…
ADAMDEC1	325.559	0.312521	3.28196	2.03592	1.02568	0.00103088	0.00439057	Up	1.16757	1.84871	0.875741	2.34828	2.09878	2.82723	ADAM23	disintegrin and metalloproteinase domain-containing protein 28 isoform X1 [Gallus gallus]	GO:0005576,GO:0016021,GO:0005739,GO:0005886,GO:0046872,GO:0004222,GO:0008237,GO:0007283	extracellular region|integral component of membrane|mitochondrion|plasma membrane|metal ion binding|metalloendopeptidase activity|metallopeptidase activity|spermatogenesis
ADAMTS1	3578.65	0.191909	4.04089	1.71176	0.775484	5.32476e-05	0.000320388	Up	16.0559	19.7465	14.8205	34.7204	20.6315	24.3426	Adamts1	A disintegrin and metalloproteinase with thrombospondin motifs 1 [Gallus gallus]	GO:0005604,GO:0062023,GO:0031410,GO:0031012,GO:0008201,GO:0004222,GO:0008270,GO:0060347,GO:0001822,GO:0016525,GO:0001542,GO:1900087,GO:0010976,GO:1904754,GO:1904707	basement membrane|collagen-containing extracellular matrix|cytoplasmic vesicle|extracellular matrix|heparin binding|metalloendopeptidase activity|zinc ion binding|heart trabecula formation|kidney development|negative regulation of angiogenesis|ovulation from ovarian follicle|positive regulation of G1/S transition of mitotic cell cycle|positive regulation of neuron projection development|positive …
ADAMTS12	548.719	0.213908	4.38368	1.91548	0.937705	1.16692e-05	8.23747e-05	Up	1.32227	1.01785	1.51411	2.15569	2.25929	2.38223	UNQ1918/PRO4389	A disintegrin and metalloproteinase with thrombospondin motifs 12 isoform X2 [Gallus gallus]	GO:0062023,GO:0046872,GO:0004222,GO:0016477,GO:0007160,GO:0071773,GO:0071347,GO:0071356,GO:2001113,GO:1902548,GO:0032331,GO:1902203,GO:0030167,GO:0051603,GO:1901509,GO:0050727	collagen-containing extracellular matrix|metal ion binding|metalloendopeptidase activity|cell migration|cell-matrix adhesion|cellular response to BMP stimulus|cellular response to interleukin-1|cellular response to tumor necrosis factor|negative regulation of cellular response to hepatocyte growth factor stimulus|negative regulation of cellular response to vascular endothelial growth factor stimu…
ADAMTS15	1307.9	0.184772	8.38691	2.9275	1.54967	4.99086e-17	2.14633e-15	Up	3.37169	3.76988	3.37448	10.9489	9.99479	7.32055	Adamts15	A disintegrin and metalloproteinase with thrombospondin motifs 15 [Gallus gallus]	GO:0009986,GO:0062023,GO:0005615,GO:0004175,GO:0050840,GO:0008201,GO:0004222,GO:0008270	cell surface|collagen-containing extracellular matrix|extracellular space|endopeptidase activity|extracellular matrix binding|heparin binding|metalloendopeptidase activity|zinc ion binding
ADAMTS19	1021.38	0.204287	4.12376	1.79307	0.842431	3.72739e-05	0.000234011	Up	3.54863	4.94144	3.28133	6.72115	5.36629	7.31582	ADAMTS19	A disintegrin and metalloproteinase with thrombospondin motifs 19 isoform X1 [Gallus gallus]	GO:0005576,GO:0046872,GO:0004222	extracellular region|metal ion binding|metalloendopeptidase activity
ADAMTS2	7305.26	0.155262	7.471	2.23451	1.15996	7.95873e-14	2.29592e-12	Up	6.66267	8.51213	8.05562	14.27	19.0324	14.3405	NPI	A disintegrin and metalloproteinase with thrombospondin motifs 2 [Gallus gallus]	GO:0062023,GO:0004222,GO:0008270,GO:0032964,GO:0030574,GO:0030199,GO:0030324,GO:0016485,GO:0043588,GO:0007283,GO:0097435	collagen-containing extracellular matrix|metalloendopeptidase activity|zinc ion binding|collagen biosynthetic process|collagen catabolic process|collagen fibril organization|lung development|protein processing|skin development|spermatogenesis|supramolecular fiber organization
ADAMTS20	502.924	0.201879	-4.12062	0.561803	-0.831864	3.77862e-05	0.000236954	Down	2.07564	2.65873	2.1245	1.21158	1.23052	1.09589	Adamts20	A disintegrin and metalloproteinase with thrombospondin motifs 20 isoform X1 [Gallus gallus]	GO:0005615,GO:0004175,GO:0004222,GO:0008270,GO:0030198,GO:0043066,GO:0045636,GO:0009967,GO:0006508,GO:0048070	extracellular space|endopeptidase activity|metalloendopeptidase activity|zinc ion binding|extracellular matrix organization|negative regulation of apoptotic process|positive regulation of melanocyte differentiation|positive regulation of signal transduction|proteolysis|regulation of developmental pigmentation
ADAMTS4	155.152	0.322842	2.09139	1.5968	0.675188	0.0364933	0.0887726	Up	0.867411	1.06887	0.784818	1.46469	1.09982	1.42925	UNQ769/PRO1563	A disintegrin and metalloproteinase with thrombospondin motifs 4 [Gallus gallus]	GO:0062023,GO:0005576,GO:0005615,GO:0016607,GO:0046872,GO:0004222,GO:0008237,GO:0008233,GO:0002020,GO:0022617,GO:0006508,GO:0001501	collagen-containing extracellular matrix|extracellular region|extracellular space|nuclear speck|metal ion binding|metalloendopeptidase activity|metallopeptidase activity|peptidase activity|protease binding|extracellular matrix disassembly|proteolysis|skeletal system development
ADAMTS6	521.997	0.237651	5.88576	2.63674	1.39876	3.96224e-09	5.53427e-08	Up	0.837385	0.993369	0.81744	2.57126	1.56858	2.28536	ADAMTS6	A disintegrin and metalloproteinase with thrombospondin motifs 6 [Gallus gallus]	GO:0005576,GO:0046872,GO:0004222,GO:0008237,GO:0035904,GO:0003279,GO:0060976	extracellular region|metal ion binding|metalloendopeptidase activity|metallopeptidase activity|aorta development|cardiac septum development|coronary vasculature development
ADAMTS7	5176.5	0.111711	5.96661	1.58726	0.666536	2.4224e-09	3.52197e-08	Up	14.2698	13.7752	14.8763	18.987	21.8476	21.7961	ADAMTS7	A disintegrin and metalloproteinase with thrombospondin motifs 7 [Gallus gallus]	GO:0009986,GO:0005788,GO:0005576,GO:0046872,GO:0004222,GO:0008237,GO:0071773,GO:0071347,GO:0071356,GO:0032331,GO:0051603	cell surface|endoplasmic reticulum lumen|extracellular region|metal ion binding|metalloendopeptidase activity|metallopeptidase activity|cellular response to BMP stimulus|cellular response to interleukin-1|cellular response to tumor necrosis factor|negative regulation of chondrocyte differentiation|proteolysis involved in cellular protein catabolic process
ADAMTS8	3585.25	0.179498	-7.60526	0.388199	-1.36513	2.84324e-14	8.76685e-13	Down	26.5821	21.0302	25.0079	7.3312	10.9158	7.63008	METH2	A disintegrin and metalloproteinase with thrombospondin motifs 8 [Gallus gallus]	GO:0062023,GO:0008201,GO:0005178,GO:0009673,GO:0004222,GO:0008237,GO:0008270,GO:0008285	collagen-containing extracellular matrix|heparin binding|integrin binding|low-affinity phosphate transmembrane transporter activity|metalloendopeptidase activity|metallopeptidase activity|zinc ion binding|negative regulation of cell proliferation
ADAMTS9	3515.31	0.142323	6.9875	1.99237	0.994482	2.79822e-12	6.63693e-11	Up	6.4103	5.22062	5.8009	12.2347	9.3252	10.3999	KIAA1312	A disintegrin and metalloproteinase with thrombospondin motifs 9 isoform X1 [Gallus gallus]	GO:0009986,GO:0005783,GO:0031012,GO:0005615,GO:0043231,GO:0004222,GO:0008237,GO:0008270,GO:0035909,GO:0090673,GO:0030198,GO:0006516,GO:0003179,GO:0007275,GO:0010596,GO:1903671,GO:0045636,GO:0015031,GO:0006508,GO:0009617,GO:0003229,GO:0016192	cell surface|endoplasmic reticulum|extracellular matrix|extracellular space|intracellular membrane-bounded organelle|metalloendopeptidase activity|metallopeptidase activity|zinc ion binding|aorta morphogenesis|endothelial cell-matrix adhesion|extracellular matrix organization|glycoprotein catabolic process|heart valve morphogenesis|multicellular organism development|negative regulation of endothe…
ADAMTSL2	1432.3	0.133999	4.72037	1.55028	0.632525	2.35415e-06	1.93519e-05	Up	4.6828	4.91995	4.3422	6.15853	6.74332	6.96448	KIAA0605	ADAMTS-like protein 2 isoform X1 [Gallus gallus]	GO:0031012,GO:0050436,GO:0008233,GO:0030198,GO:0060481,GO:0030512	extracellular matrix|microfibril binding|peptidase activity|extracellular matrix organization|lobar bronchus epithelium development|negative regulation of transforming growth factor beta receptor signaling pathway
ADAP1	1136.44	0.158935	-4.39265	0.616364	-0.698147	1.11978e-05	7.93217e-05	Down	13.5732	12.5362	10.4851	7.28756	6.34525	7.10443	CENTA1	arf-GAP with dual PH domain-containing protein 1 [Gallus gallus]	GO:0005737,GO:0005829,GO:0005634,GO:0005886,GO:0005096,GO:0043533,GO:0046872,GO:1902936,GO:0005547,GO:0007166,GO:0043087	cytoplasm|cytosol|nucleus|plasma membrane|GTPase activator activity|inositol 1,3,4,5 tetrakisphosphate binding|metal ion binding|phosphatidylinositol bisphosphate binding|phosphatidylinositol-3,4,5-trisphosphate binding|cell surface receptor signaling pathway|regulation of GTPase activity
ADAP2	220.942	0.285086	7.6677	4.55028	2.18596	1.75106e-14	5.5243e-13	Up	1.25626	0.983342	1.01625	4.94629	4.73182	3.94677	Centa2	arf-GAP with dual PH domain-containing protein 2 [Gallus gallus]	GO:0005737,GO:0005829,GO:0005740,GO:0005886,GO:0005545,GO:0005096,GO:0043533,GO:0046872,GO:0005547,GO:0043325,GO:0005546,GO:0007507	cytoplasm|cytosol|mitochondrial envelope|plasma membrane|1-phosphatidylinositol binding|GTPase activator activity|inositol 1,3,4,5 tetrakisphosphate binding|metal ion binding|phosphatidylinositol-3,4,5-trisphosphate binding|phosphatidylinositol-3,4-bisphosphate binding|phosphatidylinositol-4,5-bisphosphate binding|heart development
ADARB2	163.186	0.408328	-5.58949	0.205564	-2.28234	2.27744e-08	2.84106e-07	Down	1.35658	1.3592	1.25944	0.206125	0.391386	0.150724	Adar3	double-stranded RNA-specific editase B2 [Gallus gallus]	GO:0005737,GO:0005730,GO:0005634,GO:0003726,GO:0003725,GO:0046872,GO:0008251,GO:0006382,GO:0006397,GO:0006396	cytoplasm|nucleolus|nucleus|double-stranded RNA adenosine deaminase activity|double-stranded RNA binding|metal ion binding|tRNA-specific adenosine deaminase activity|adenosine to inosine editing|mRNA processing|RNA processing
ADCY6	1085.13	0.2291	3.26007	1.67816	0.746884	0.00111384	0.00469374	Up	4.69512	5.84952	4.52379	9.0957	5.17181	9.01679	Adcy5	adenylate cyclase type 5 [Gallus gallus]	GO:0005929,GO:0005768,GO:0016021,GO:0005887,GO:0045111,GO:0016020,GO:0045121,GO:0005886,GO:0004016,GO:0008179,GO:0005524,GO:0008294,GO:0046872,GO:0046982,GO:0097110,GO:0001973,GO:0007191,GO:0007189,GO:0007195,GO:0006171,GO:1904322,GO:0007626,GO:0050885,GO:0007204,GO:0061178	cilium|endosome|integral component of membrane|integral component of plasma membrane|intermediate filament cytoskeleton|membrane|membrane raft|plasma membrane|adenylate cyclase activity|adenylate cyclase binding|ATP binding|calcium- and calmodulin-responsive adenylate cyclase activity|metal ion binding|protein heterodimerization activity|scaffold protein binding|adenosine receptor signaling pathw…
ADCY7	283.343	0.258268	3.08107	1.73597	0.79574	0.00206259	0.00797796	Up	0.734406	0.634672	0.674724	1.31929	0.90857	1.03772	ADCY7	adenylate cyclase type 7 isoform X1 [Gallus gallus]	GO:0016021,GO:0005887,GO:0005622,GO:0005886,GO:0004016,GO:0005524,GO:0046872,GO:0007189,GO:0007193,GO:0006171,GO:0071361,GO:0071377,GO:0071285,GO:0007186,GO:0060135,GO:1900016,GO:0002819,GO:0003091	integral component of membrane|integral component of plasma membrane|intracellular|plasma membrane|adenylate cyclase activity|ATP binding|metal ion binding|adenylate cyclase-activating G protein-coupled receptor signaling pathway|adenylate cyclase-inhibiting G protein-coupled receptor signaling pathway|cAMP biosynthetic process|cellular response to ethanol|cellular response to glucagon stimulus|c…
ADCY8	151.182	0.43005	-2.72245	0.444179	-1.17079	0.00648008	0.0211035	Down	0.964403	1.63475	0.680463	0.367315	0.591075	0.374398	ADCY8	adenylate cyclase type 8 isoform X1 [Gallus gallus]	GO:0016324,GO:0030424,GO:0016323,GO:0030425,GO:0060076,GO:0098978,GO:0098686,GO:0005887,GO:0099056,GO:0005622,GO:0016020,GO:0032809,GO:0005886,GO:0098685,GO:0004016,GO:0005524,GO:0008294,GO:0046872,GO:0007189,GO:0007193,GO:0006171,GO:0071377,GO:0007186,GO:0010255,GO:0007611,GO:0007616,GO:0150076,GO:0032793,GO:0035774,GO:1900454,GO:1900273,GO:0031915,GO:0080135,GO:0051480,GO:0003091,GO:0007165	apical plasma membrane|axon|basolateral plasma membrane|dendrite|excitatory synapse|glutamatergic synapse|hippocampal mossy fiber to CA3 synapse|integral component of plasma membrane|integral component of presynaptic membrane|intracellular|membrane|neuronal cell body membrane|plasma membrane|Schaffer collateral - CA1 synapse|adenylate cyclase activity|ATP binding|calcium- and calmodulin-responsiv…
ADGRA2	2300.46	0.122877	5.25538	1.56457	0.645767	1.47717e-07	1.56956e-06	Up	6.26575	6.29866	6.18327	8.5753	8.35952	10.0474	ADGRA2	adhesion G protein-coupled receptor A2 isoform X1 [Gallus gallus]	GO:0009986,GO:0030175,GO:0016021,GO:0005886,GO:0004930,GO:0007166,GO:0007417,GO:0043542,GO:0007186,GO:1900747,GO:0010595,GO:0045765,GO:0050920,GO:0090210,GO:0002040	cell surface|filopodium|integral component of membrane|plasma membrane|G protein-coupled receptor activity|cell surface receptor signaling pathway|central nervous system development|endothelial cell migration|G protein-coupled receptor signaling pathway|negative regulation of vascular endothelial growth factor signaling pathway|positive regulation of endothelial cell migration|regulation of angio…
ADGRB3	67.181	0.466231	-2.91817	0.389435	-1.36054	0.00352087	0.0125437	Down	0.419373	0.427369	0.411016	0.154801	0.181408	0.113283	BAI3	adhesion G protein-coupled receptor B3 isoform X1 [Gallus gallus]	GO:0016021,GO:0005887,GO:0005622,GO:0005886,GO:0098794,GO:0043083,GO:0004930,GO:0005096,GO:0007189,GO:0007166,GO:0007186,GO:0099558,GO:0061743,GO:0007520,GO:0016525,GO:0016322,GO:0051965,GO:0048814	integral component of membrane|integral component of plasma membrane|intracellular|plasma membrane|postsynapse|synaptic cleft|G protein-coupled receptor activity|GTPase activator activity|adenylate cyclase-activating G protein-coupled receptor signaling pathway|cell surface receptor signaling pathway|G protein-coupled receptor signaling pathway|maintenance of synapse structure|motor learning|myob…
ADGRD1	904.306	0.21852	9.26835	4.07081	2.02532	1.89054e-20	1.29268e-18	Up	1.7692	1.4031	0.983895	5.10362	4.94515	5.50272	GPR133	adhesion G-protein coupled receptor D1 isoform X1 [Gallus gallus]	GO:0005887,GO:0005622,GO:0005886,GO:0004930,GO:0007189,GO:0007166,GO:0007186	integral component of plasma membrane|intracellular|plasma membrane|G protein-coupled receptor activity|adenylate cyclase-activating G protein-coupled receptor signaling pathway|cell surface receptor signaling pathway|G protein-coupled receptor signaling pathway
ADGRD2	646.284	0.219132	-4.14627	0.532709	-0.908581	3.3794e-05	0.000214387	Down	4.3503	4.4846	5.44816	1.86698	2.26383	2.87292	GPR144	adhesion G-protein coupled receptor D2 isoform X1 [Gallus gallus]	GO:0016021,GO:0005887,GO:0005622,GO:0004930,GO:0007189,GO:0007166,GO:0007186	integral component of membrane|integral component of plasma membrane|intracellular|G protein-coupled receptor activity|adenylate cyclase-activating G protein-coupled receptor signaling pathway|cell surface receptor signaling pathway|G protein-coupled receptor signaling pathway
ADGRF5	223.813	0.274482	2.78202	1.69774	0.763614	0.0054022	0.0180242	Up	0.593364	0.746292	0.598329	1.1254	1.01639	0.878477	GPR116	adhesion G protein-coupled receptor F5 isoform X1 [Gallus gallus]	GO:0045177,GO:0009986,GO:0031410,GO:0016021,GO:0005886,GO:0004930,GO:0007166,GO:0006112,GO:0048821,GO:0045444,GO:0007186,GO:0003094,GO:0042593,GO:0043031,GO:0061626,GO:0071073,GO:0043129	apical part of cell|cell surface|cytoplasmic vesicle|integral component of membrane|plasma membrane|G protein-coupled receptor activity|cell surface receptor signaling pathway|energy reserve metabolic process|erythrocyte development|fat cell differentiation|G protein-coupled receptor signaling pathway|glomerular filtration|glucose homeostasis|negative regulation of macrophage activation|pharyngea…
ADGRG6	403.974	0.348465	2.90504	2.01713	1.01231	0.00367202	0.0129803	Up	0.365272	1.06009	0.681307	1.1194	1.42172	1.35599	DREG	hypothetical protein ASZ78_015171 [Callipepla squamata]	GO:0016021,GO:0005887,GO:0005622,GO:0005886,GO:0005518,GO:0050840,GO:0004930,GO:0043236,GO:0007189,GO:0019933,GO:0007166,GO:0007186,GO:0060347,GO:0007005,GO:0042552,GO:0022011,GO:0014037	integral component of membrane|integral component of plasma membrane|intracellular|plasma membrane|collagen binding|extracellular matrix binding|G protein-coupled receptor activity|laminin binding|adenylate cyclase-activating G protein-coupled receptor signaling pathway|cAMP-mediated signaling|cell surface receptor signaling pathway|G protein-coupled receptor signaling pathway|heart trabecula for…
ADGRL4	982.183	0.202147	6.56343	2.50842	1.32678	5.2583e-11	1.01215e-09	Up	3.81808	4.00903	3.02203	7.97745	10.0406	6.93871	UNQ202/PRO228	adhesion G protein-coupled receptor L4 isoform X1 [Gallus gallus]	GO:0031410,GO:0016021,GO:0005887,GO:0005886,GO:0005509,GO:0004930,GO:0046983,GO:0007189,GO:0007166,GO:0007186	cytoplasmic vesicle|integral component of membrane|integral component of plasma membrane|plasma membrane|calcium ion binding|G protein-coupled receptor activity|protein dimerization activity|adenylate cyclase-activating G protein-coupled receptor signaling pathway|cell surface receptor signaling pathway|G protein-coupled receptor signaling pathway
ADH1C	443.388	0.339506	2.67308	1.87583	0.907527	0.00751578	0.0238537	Up	5.53777	2.55146	2.66611	7.97423	4.6171	5.9902	ADH1	alcohol dehydrogenase 1 isoform X1 [Gallus gallus]	GO:0005737,GO:0004022,GO:0008270	cytoplasm|alcohol dehydrogenase (NAD) activity|zinc ion binding
ADIPOQ	1245.14	0.305373	3.67672	2.17765	1.12277	0.000236252	0.00120463	Up	8.78323	10.2936	3.49289	16.6512	14.97	13.442	Acdc	adiponectin precursor [Gallus gallus]	GO:0071944,GO:0009986,GO:0005581,GO:0005783,GO:0005615,GO:0048471,GO:0032991,GO:0005201,GO:0005179,GO:0042802,GO:0042803,GO:0033691,GO:0005102,GO:0050873,GO:0071320,GO:0035690,GO:0071872,GO:0032869,GO:0007623,GO:0070994,GO:0006635,GO:0019395,GO:0042593,GO:0006006,GO:0034383,GO:0045776,GO:0030336,GO:0120163,GO:2000279,GO:0070373,GO:0045599,GO:0045721,GO:0030853,GO:0034115,GO:0046888,GO:0043124,GO:…	cell periphery|cell surface|collagen trimer|endoplasmic reticulum|extracellular space|perinuclear region of cytoplasm|protein-containing complex|extracellular matrix structural constituent|hormone activity|identical protein binding|protein homodimerization activity|sialic acid binding|signaling receptor binding|brown fat cell differentiation|cellular response to cAMP|cellular response to drug|cel…
ADK	1671.17	0.197132	-3.72144	0.601394	-0.733617	0.000198087	0.00103028	Down	8.36646	8.72339	5.42818	4.30516	4.47599	3.64397	ADK	adenosine kinase isoform X2 [Coturnix japonica]	GO:0005829,GO:0005654,GO:0005634,GO:0004001,GO:0005524,GO:0046872,GO:0003723,GO:0044209,GO:0006175,GO:0006166,GO:0043101,GO:0009156	cytosol|nucleoplasm|nucleus|adenosine kinase activity|ATP binding|metal ion binding|RNA binding|AMP salvage|dATP biosynthetic process|purine ribonucleoside salvage|purine-containing compound salvage|ribonucleoside monophosphate biosynthetic process
ADM2	79.2577	0.46637	2.563	2.28993	1.19531	0.0103772	0.0312079	Up	1.16117	2.32466	1.40354	3.24357	3.82762	3.18018	Am2	ADM2 [Gallus gallus]	GO:0005576,GO:0005622,GO:0005179,GO:0044877,GO:0007189,GO:0001525,GO:0007586,GO:0007631,GO:0045776,GO:0045766,GO:0010628,GO:0006468	extracellular region|intracellular|hormone activity|protein-containing complex binding|adenylate cyclase-activating G protein-coupled receptor signaling pathway|angiogenesis|digestion|feeding behavior|negative regulation of blood pressure|positive regulation of angiogenesis|positive regulation of gene expression|protein phosphorylation
ADORA1	75.9807	0.470845	4.88681	4.92775	2.30093	1.02483e-06	8.98967e-06	Up	0.43673	0.481643	0.249095	1.76115	1.83093	1.68204	ADORA1	adenosine receptor A1 [Gallus gallus]	GO:0043197,GO:0016021,GO:0005886,GO:0001609,GO:0060079,GO:0050728,GO:0002686,GO:1900453,GO:0070256,GO:0003093,GO:0051930	dendritic spine|integral component of membrane|plasma membrane|G protein-coupled adenosine receptor activity|excitatory postsynaptic potential|negative regulation of inflammatory response|negative regulation of leukocyte migration|negative regulation of long-term synaptic depression|negative regulation of mucus secretion|regulation of glomerular filtration|regulation of sensory perception of pain
ADPRHL	198.964	0.327798	-4.86872	0.330803	-1.59596	1.12325e-06	9.81616e-06	Down	2.87536	2.57886	1.75552	0.757201	0.582376	0.854229	ARH1	protein ADP-ribosylarginine hydrolase isoform X3 [Gallus gallus]	GO:0005622,GO:0003875,GO:0005096,GO:0000287,GO:0030955,GO:0017137,GO:0090630,GO:0006464,GO:0006886,GO:0051725	intracellular|ADP-ribosylarginine hydrolase activity|GTPase activator activity|magnesium ion binding|potassium ion binding|Rab GTPase binding|activation of GTPase activity|cellular protein modification process|intracellular protein transport|protein de-ADP-ribosylation
ADPRHL1	14.3534	1.10562	2.05454	4.82838	2.27154	0.0399235	0.0957086	Up	0.0733454	0.0835846	0.0762849	0.187711	0.131984	0.721169	ARH2	protein ADP-ribosylarginine hydrolase-like protein 1 [Meleagris gallopavo]	GO:0003875,GO:0000287,GO:0051725	ADP-ribosylarginine hydrolase activity|magnesium ion binding|protein de-ADP-ribosylation
ADRA2A	1008.66	0.19169	6.84489	2.48302	1.3121	7.65323e-12	1.70859e-10	Up	4.88706	3.33251	4.15875	10.3977	8.18036	9.72669	A2AR	alpha-2A adrenergic receptor [Gallus gallus]	GO:0005887,GO:0005622,GO:0004935,GO:0031692,GO:0004938,GO:0051379,GO:0046982,GO:0071880,GO:0007189,GO:0007193,GO:0007188,GO:1901020,GO:0051926,GO:0030168,GO:0043268,GO:0006940,GO:0019229	integral component of plasma membrane|intracellular|adrenergic receptor activity|alpha-1B adrenergic receptor binding|alpha2-adrenergic receptor activity|epinephrine binding|protein heterodimerization activity|adenylate cyclase-activating adrenergic receptor signaling pathway|adenylate cyclase-activating G protein-coupled receptor signaling pathway|adenylate cyclase-inhibiting G protein-coupled r…
ADRA2BL2	41.4412	0.626601	-2.37716	0.356129	-1.48953	0.0174466	0.0481608	Down	0.717667	1.10651	0.951331	0.332434	0.168815	0.409438	adra2da	alpha-2Db adrenergic receptor isoform X1 [Gallus gallus]	GO:0005887,GO:0005622,GO:0004935,GO:0004938,GO:0071880,GO:0071881,GO:0007188	integral component of plasma membrane|intracellular|adrenergic receptor activity|alpha2-adrenergic receptor activity|adenylate cyclase-activating adrenergic receptor signaling pathway|adenylate cyclase-inhibiting adrenergic receptor signaling pathway|adenylate cyclase-modulating G protein-coupled receptor signaling pathway	gga04080	Neuroactive ligand-receptor interaction
ADRA2C	562.821	0.210806	-8.37034	0.294326	-1.76451	5.74539e-17	2.45146e-15	Down	5.05334	3.725	4.60074	1.36684	1.14491	1.11073	ADRA2C	alpha-2C adrenergic receptor [Gallus gallus]	GO:0016021,GO:0005886,GO:0004938,GO:0030168,GO:0006940,GO:0019229	integral component of membrane|plasma membrane|alpha2-adrenergic receptor activity|platelet activation|regulation of smooth muscle contraction|regulation of vasoconstriction
ADRB2	357.42	0.265338	7.0463	3.65445	1.86965	1.83739e-12	4.4287e-11	Up	0.81484	1.1027	0.888694	2.94094	2.52303	3.96848	ADRB2	beta-2 adrenergic receptor [Gallus gallus]	GO:0016324,GO:0005769,GO:0005887,GO:0005634,GO:0043235,GO:0008179,GO:0004935,GO:0001540,GO:0004941,GO:0051379,GO:0051380,GO:0015459,GO:0042803,GO:0044877,GO:0007190,GO:0071880,GO:0007188,GO:0045453,GO:0050873,GO:1904646,GO:0002032,GO:0002024,GO:0031649,GO:0040015,GO:0045986,GO:0002025,GO:2000969,GO:1901098,GO:0030501,GO:0120162,GO:1904504,GO:0043410,GO:0061885,GO:0010739,GO:0071902,GO:0031398,GO:…	apical plasma membrane|early endosome|integral component of plasma membrane|nucleus|receptor complex|adenylate cyclase binding|adrenergic receptor activity|amyloid-beta binding|beta2-adrenergic receptor activity|epinephrine binding|norepinephrine binding|potassium channel regulator activity|protein homodimerization activity|protein-containing complex binding|activation of adenylate cyclase activi…
ADRB3	51.3765	0.680586	-2.58491	0.295401	-1.75925	0.00974053	0.0296093	Down	0.54731	1.48444	0.774173	0.258593	0.109431	0.39537	ADRB4C	beta-3 adrenergic receptor [Gallus gallus]	GO:0016021,GO:0005622,GO:0005886,GO:0004940,GO:0007189,GO:0045823	integral component of membrane|intracellular|plasma membrane|beta1-adrenergic receptor activity|adenylate cyclase-activating G protein-coupled receptor signaling pathway|positive regulation of heart contraction
ADSS1	702.155	0.238173	2.54182	1.52139	0.605394	0.0110276	0.0328556	Up	3.48424	3.95829	2.30508	5.0138	4.80505	3.78394	adssl1-a	adenylosuccinate synthetase isozyme 1 [Aythya fuligula]	GO:0005737,GO:0004019,GO:0005525,GO:0000287,GO:0044208	cytoplasm|adenylosuccinate synthase activity|GTP binding|magnesium ion binding|'de novo' AMP biosynthetic process
AEBP1	10288.7	0.101112	18.4346	3.64002	1.86395	6.93896e-76	1.41746e-72	Up	30.1402	29.8299	33.8808	102.772	105.408	105.972	ACLP	adipocyte enhancer-binding protein 1 [Gallus gallus]	GO:0062023,GO:0005737,GO:0070062,GO:0005576,GO:0005615,GO:0005634,GO:0005516,GO:0004180,GO:0005518,GO:0003700,GO:0001227,GO:0005201,GO:0004181,GO:0000977,GO:0003714,GO:0008270,GO:0007517,GO:0000122,GO:0006518,GO:0016485,GO:1904026,GO:0001501	collagen-containing extracellular matrix|cytoplasm|extracellular exosome|extracellular region|extracellular space|nucleus|calmodulin binding|carboxypeptidase activity|collagen binding|DNA-binding transcription factor activity|DNA-binding transcription repressor activity, RNA polymerase II-specific|extracellular matrix structural constituent|metallocarboxypeptidase activity|RNA polymerase II regul…
AEN	1377.78	0.18572	-3.15143	0.666519	-0.585283	0.00162473	0.00649495	Down	25.5614	26.2921	28.1305	12.359	17.3961	19.2648	SBBI58	apoptosis-enhancing nuclease [Gallus gallus]	GO:0031965,GO:0005730,GO:0005654,GO:0005634,GO:0004527,GO:0003676,GO:0042771,GO:0010212	nuclear membrane|nucleolus|nucleoplasm|nucleus|exonuclease activity|nucleic acid binding|intrinsic apoptotic signaling pathway in response to DNA damage by p53 class mediator|response to ionizing radiation
AFAP1	983.126	0.168682	8.6892	2.762	1.46571	3.65007e-18	1.79667e-16	Up	4.94994	4.89073	4.21226	10.2698	12.7546	12.6333	AFAP1	actin filament-associated protein 1 isoform a [Gallus gallus]	GO:0005737,GO:0005856,GO:0005886,GO:0003779,GO:0042169,GO:0017124,GO:0018109,GO:0018108,GO:0051493,GO:0009966	cytoplasm|cytoskeleton|plasma membrane|actin binding|SH2 domain binding|SH3 domain binding|peptidyl-arginine phosphorylation|peptidyl-tyrosine phosphorylation|regulation of cytoskeleton organization|regulation of signal transduction
AFAP1L1	1708.55	0.191271	4.18881	1.74255	0.8012	2.80418e-05	0.00018113	Up	8.31834	7.31731	10.7207	14.0301	16.2447	11.9359	AFAP1L1	actin filament-associated protein 1-like 1 isoform X3 [Meleagris gallopavo]	GO:0030054,GO:0005737,GO:0071437,GO:0002102	cell junction|cytoplasm|invadopodium|podosome
AFF4	3061	0.129826	4.63759	1.5179	0.602078	3.52495e-06	2.78284e-05	Up	7.0472	6.68497	5.69424	9.8324	8.67407	8.5935	Alf4	AF4/FMR2 family member 4 isoform X1 [Gallus gallus]	GO:0032783,GO:0001650,GO:0005634,GO:0008023,GO:0035327,GO:0003700,GO:0003690,GO:0007286	ELL-EAF complex|fibrillar center|nucleus|transcription elongation factor complex|transcriptionally active chromatin|DNA-binding transcription factor activity|double-stranded DNA binding|spermatid development
AGBL1	699.095	0.232259	-5.92	0.38556	-1.37497	3.21951e-09	4.58303e-08	Down	4.99298	3.03359	3.55336	1.3872	1.51206	1.20329	CCP4	cytosolic carboxypeptidase 4 isoform X2 [Gallus gallus]	GO:0005829,GO:0004181,GO:0015631,GO:0008270,GO:0035609,GO:0035610	cytosol|metallocarboxypeptidase activity|tubulin binding|zinc ion binding|C-terminal protein deglutamylation|protein side chain deglutamylation
AGPAT2	5790.17	0.101543	-6.51325	0.632275	-0.661376	7.35401e-11	1.38775e-09	Down	68.2504	68.111	69.2566	37.6197	42.1155	39.7426	Agpat2	1-acyl-sn-glycerol-3-phosphate acyltransferase beta isoform X1 [Gallus gallus]	GO:0005783,GO:0005789,GO:0016021,GO:0003841,GO:0016024,GO:0008544,GO:0006654,GO:0008654,GO:0001819,GO:0042493	endoplasmic reticulum|endoplasmic reticulum membrane|integral component of membrane|1-acylglycerol-3-phosphate O-acyltransferase activity|CDP-diacylglycerol biosynthetic process|epidermis development|phosphatidic acid biosynthetic process|phospholipid biosynthetic process|positive regulation of cytokine production|response to drug
AGPAT3	2230.38	0.140615	6.91959	1.96291	0.972996	4.52948e-12	1.04255e-10	Up	4.40026	4.04759	4.75198	8.42708	8.36303	7.02611	UNQ759/PRO1490	1-acyl-sn-glycerol-3-phosphate acyltransferase gamma [Gallus gallus]	GO:0005783,GO:0005789,GO:0000139,GO:0016021,GO:0016020,GO:0005635,GO:0005886,GO:0003841,GO:0016746,GO:0016024,GO:0006654,GO:0008654	endoplasmic reticulum|endoplasmic reticulum membrane|Golgi membrane|integral component of membrane|membrane|nuclear envelope|plasma membrane|1-acylglycerol-3-phosphate O-acyltransferase activity|transferase activity, transferring acyl groups|CDP-diacylglycerol biosynthetic process|phosphatidic acid biosynthetic process|phospholipid biosynthetic process
AGR3	37.3168	0.640392	-2.3909	0.346011	-1.53111	0.0168073	0.0467277	Down	0.096536	0.165019	0.0843401	0.0304076	0.0424638	0.0368053	Agr3	anterior gradient protein 3 isoform X1 [Athene cunicularia]	GO:0005783,GO:0043231,GO:0002162,GO:0060548	endoplasmic reticulum|intracellular membrane-bounded organelle|dystroglycan binding|negative regulation of cell death
AGRP	81.8072	0.479962	-4.19759	0.247469	-2.01468	2.6977e-05	0.000175361	Down	1.52832	1.22823	0.983142	0.400006	0.194297	0.257041	AGRT	agouti-related protein precursor [Gallus gallus]	GO:0005615,GO:0005796,GO:0005184,GO:0031781,GO:0031782,GO:0009755,GO:0007218,GO:0060259	extracellular space|Golgi lumen|neuropeptide hormone activity|type 3 melanocortin receptor binding|type 4 melanocortin receptor binding|hormone-mediated signaling pathway|neuropeptide signaling pathway|regulation of feeding behavior
AGT	2047.66	0.182001	-7.17675	0.404391	-1.30618	7.13864e-13	1.80309e-11	Down	23.6413	22.2281	24.0858	8.68448	6.47757	10.9045	ANGT	angiotensinogen [Gallus gallus]	GO:0005615,GO:0003081,GO:0042310	extracellular space|regulation of systemic arterial blood pressure by renin-angiotensin|vasoconstriction
AGTR1	179.963	0.577333	-2.37369	0.386782	-1.37041	0.0176115	0.048567	Down	2.42707	4.20854	0.699189	0.919526	0.436401	1.2526	AGTR1	type-1 angiotensin II receptor [Gallus gallus]	GO:0016021,GO:0005886,GO:0004945,GO:0019229	integral component of membrane|plasma membrane|angiotensin type II receptor activity|regulation of vasoconstriction
AGTR2	1038.29	0.23283	-2.69006	0.647823	-0.626328	0.00714387	0.0228957	Down	8.11188	6.49781	9.26234	4.42057	3.53766	6.30461	AGTR2	type-2 angiotensin II receptor [Gallus gallus]	GO:0005576,GO:0005887,GO:0048471,GO:0005886,GO:0004945,GO:0017046,GO:0048019,GO:0008134,GO:0035932,GO:0002033,GO:0001974,GO:0007420,GO:0002035,GO:0061049,GO:0007166,GO:0071549,GO:0006883,GO:0021695,GO:0042416,GO:0035640,GO:0007186,GO:0007199,GO:0006954,GO:0035556,GO:0043537,GO:0030308,GO:0048147,GO:0010459,GO:0032304,GO:0051387,GO:0010700,GO:0007263,GO:0090190,GO:0008284,GO:0050715,GO:2001238,GO:…	extracellular region|integral component of plasma membrane|perinuclear region of cytoplasm|plasma membrane|angiotensin type II receptor activity|peptide hormone binding|receptor antagonist activity|transcription factor binding|aldosterone secretion|angiotensin-mediated vasodilation involved in regulation of systemic arterial blood pressure|blood vessel remodeling|brain development|brain renin-ang…
AGXT	106.47	0.420321	-3.02598	0.414119	-1.27188	0.00247828	0.0093361	Down	2.78032	3.06225	1.71243	1.00909	0.729822	1.13763	AGT1	serine--pyruvate aminotransferase [Gallus gallus]	GO:0005759,GO:0005782,GO:0008453,GO:0016597,GO:0042803,GO:0043621,GO:0030170,GO:0004760,GO:0005102,GO:0019265,GO:0009436,GO:0042853,GO:0019448,GO:0007219,GO:0046724	mitochondrial matrix|peroxisomal matrix|alanine-glyoxylate transaminase activity|amino acid binding|protein homodimerization activity|protein self-association|pyridoxal phosphate binding|serine-pyruvate transaminase activity|signaling receptor binding|glycine biosynthetic process, by transamination of glyoxylate|glyoxylate catabolic process|L-alanine catabolic process|L-cysteine catabolic process…
AHNAK2	1515.98	0.226069	2.98213	1.59568	0.674167	0.0028625	0.0105311	Up	1.06645	1.77545	0.951331	1.94811	1.61279	1.99878	C14orf78	protein AHNAK2 isoform X2 [Gallus gallus]	GO:0043034,GO:0005737,GO:0030659,GO:0005829,GO:0005634,GO:0005886,GO:0042383,GO:0030315,GO:0030018,GO:0043484	costamere|cytoplasm|cytoplasmic vesicle membrane|cytosol|nucleus|plasma membrane|sarcolemma|T-tubule|Z disc|regulation of RNA splicing
AHR1A	969.951	0.149896	3.95659	1.50846	0.593076	7.60287e-05	0.000439965	Up	1.53269	1.56864	1.48325	2.13096	2.26715	1.95448	AHR	aryl hydrocarbon receptor [Gallus gallus]	GO:0034751,GO:0005737,GO:0005634,GO:0004874,GO:0070888,GO:0046983,GO:0007049,GO:0032922,GO:0045892,GO:0045893,GO:0006805	aryl hydrocarbon receptor complex|cytoplasm|nucleus|aryl hydrocarbon receptor activity|E-box binding|protein dimerization activity|cell cycle|circadian regulation of gene expression|negative regulation of transcription, DNA-templated|positive regulation of transcription, DNA-templated|xenobiotic metabolic process
AHR1B	232.277	0.290327	-5.27584	0.345865	-1.53172	1.32146e-07	1.41794e-06	Down	2.08801	1.81264	2.53264	0.575029	0.780615	0.690575	AHR	aryl hydrocarbon receptor-like [Gallus gallus]	GO:0034751,GO:0005737,GO:0005634,GO:0004874,GO:0070888,GO:0046983,GO:0007049,GO:0032922,GO:0045892,GO:0045893,GO:0006805	aryl hydrocarbon receptor complex|cytoplasm|nucleus|aryl hydrocarbon receptor activity|E-box binding|protein dimerization activity|cell cycle|circadian regulation of gene expression|negative regulation of transcription, DNA-templated|positive regulation of transcription, DNA-templated|xenobiotic metabolic process
AHR2	141.791	0.414328	-2.61251	0.47223	-1.08244	0.00898788	0.0277237	Down	0.662717	1.24881	1.32971	0.58556	0.479942	0.34031	AHR	aryl hydrocarbon receptor 2 [Gallus gallus]	GO:0005737,GO:0005829,GO:0034752,GO:0005654,GO:0005634,GO:0032991,GO:0005667,GO:0004874,GO:0003677,GO:0003700,GO:0000981,GO:0070888,GO:0035326,GO:0051879,GO:0004879,GO:0046983,GO:0046982,GO:0042803,GO:1990837,GO:0017025,GO:0001094,GO:0001223,GO:0008134,GO:0044212,GO:0006915,GO:0001568,GO:0019933,GO:0007049,GO:1904613,GO:0071320,GO:1904322,GO:0032922,GO:0045892,GO:0045893,GO:0030888,GO:0010468,GO:…	cytoplasm|cytosol|cytosolic aryl hydrocarbon receptor complex|nucleoplasm|nucleus|protein-containing complex|transcription factor complex|aryl hydrocarbon receptor activity|DNA binding|DNA-binding transcription factor activity|DNA-binding transcription factor activity, RNA polymerase II-specific|E-box binding|enhancer binding|Hsp90 protein binding|nuclear receptor activity|protein dimerization ac…
AIFM3	1194.77	0.193168	-3.81854	0.599729	-0.737618	0.000134246	0.00072668	Down	11.5777	10.2127	15.6778	6.4914	7.28561	6.89781	AIFL	apoptosis-inducing factor 3 isoform X1 [Gallus gallus]	GO:0005829,GO:0005783,GO:0005743,GO:0005739,GO:0051537,GO:0050660,GO:0046872,GO:0016491,GO:0097194	cytosol|endoplasmic reticulum|mitochondrial inner membrane|mitochondrion|2 iron, 2 sulfur cluster binding|flavin adenine dinucleotide binding|metal ion binding|oxidoreductase activity|execution phase of apoptosis
AK7	885.144	0.185613	-5.46498	0.495043	-1.01437	4.62951e-08	5.42722e-07	Down	11.029	10.4342	10.4709	4.01655	4.61431	5.9145	AK7	adenylate kinase 7 [Gallus gallus]	GO:0005829,GO:0031514,GO:0004017,GO:0005524,GO:0004127,GO:0004550,GO:0019206,GO:0030030,GO:0015949,GO:0006165,GO:0009142	cytosol|motile cilium|adenylate kinase activity|ATP binding|cytidylate kinase activity|nucleoside diphosphate kinase activity|nucleoside kinase activity|cell projection organization|nucleobase-containing small molecule interconversion|nucleoside diphosphate phosphorylation|nucleoside triphosphate biosynthetic process
AKAIN1	70.2825	0.606683	-2.86351	0.299943	-1.73724	0.00418979	0.0144909	Down	2.23879	3.57186	1.64105	1.1963	0.490263	0.363672	C18orf42	A-kinase anchor protein inhibitor 1 [Gallus gallus]	GO:0051018,GO:0008104	protein kinase A binding|protein localization
AKAP13	3501.83	0.171064	3.74144	1.55835	0.640024	0.000182971	0.000958371	Up	7.65864	6.53723	4.90933	10.0374	7.93532	9.40221	AKAP13	A-kinase anchor protein 13 isoform X1 [Gallus gallus]	GO:0005884,GO:0005938,GO:0005829,GO:0016020,GO:0005634,GO:0048471,GO:0004691,GO:0005085,GO:0005078,GO:0046872,GO:0051018,GO:0032947,GO:0017048,GO:0005089,GO:0086023,GO:0071875,GO:0060348,GO:0055007,GO:0061049,GO:0007186,GO:0007507,GO:0051168,GO:0043065,GO:0043123,GO:0043406,GO:0035025,GO:1900169,GO:0060297,GO:0051056	actin filament|cell cortex|cytosol|membrane|nucleus|perinuclear region of cytoplasm|cAMP-dependent protein kinase activity|guanyl-nucleotide exchange factor activity|MAP-kinase scaffold activity|metal ion binding|protein kinase A binding|protein-containing complex scaffold activity|Rho GTPase binding|Rho guanyl-nucleotide exchange factor activity|adenylate cyclase-activating adrenergic receptor s…
AKAP5	484.822	0.21381	-6.49829	0.381724	-1.3894	8.12363e-11	1.52069e-09	Down	3.21298	2.74154	3.17802	1.06878	1.22269	0.911204	AKAP79	A-kinase anchor protein 5 [Gallus gallus]	GO:0009898,GO:0005829,GO:0032590,GO:0043197,GO:0060076,GO:0005886,GO:0014069,GO:0008179,GO:0031698,GO:0005516,GO:0050811,GO:0035254,GO:0051018,GO:0034237,GO:0030346,GO:0032947,GO:0097110,GO:0017124,GO:0007193,GO:0007268,GO:0045762,GO:1903078,GO:0006605,GO:0010738,GO:0007165	cytoplasmic side of plasma membrane|cytosol|dendrite membrane|dendritic spine|excitatory synapse|plasma membrane|postsynaptic density|adenylate cyclase binding|beta-2 adrenergic receptor binding|calmodulin binding|GABA receptor binding|glutamate receptor binding|protein kinase A binding|protein kinase A regulatory subunit binding|protein phosphatase 2B binding|protein-containing complex scaffold …
AKAP6	305.172	0.273676	-2.8647	0.580754	-0.784	0.0041741	0.014455	Down	1.31194	1.22659	0.799221	0.579808	0.551396	0.650088	AKAP100	A-kinase anchor protein 6 isoform X1 [Gallus gallus]	GO:0034704,GO:0005901,GO:0005737,GO:0014704,GO:0014701,GO:0005635,GO:0031965,GO:0048471,GO:0016529,GO:0030315,GO:0008179,GO:0044325,GO:0051018,GO:0034237,GO:0043495,GO:0032947,GO:0001508,GO:0019933,GO:0071320,GO:0071345,GO:0070886,GO:0030307,GO:0061051,GO:1902261,GO:0032516,GO:1901381,GO:0051281,GO:0060316,GO:0006605,GO:0060306,GO:0010738,GO:0010880	calcium channel complex|caveola|cytoplasm|intercalated disc|junctional sarcoplasmic reticulum membrane|nuclear envelope|nuclear membrane|perinuclear region of cytoplasm|sarcoplasmic reticulum|T-tubule|adenylate cyclase binding|ion channel binding|protein kinase A binding|protein kinase A regulatory subunit binding|protein membrane anchor|protein-containing complex scaffold activity|action potenti…
AKAP9	1316	0.164559	5.48366	1.86915	0.902385	4.16618e-08	4.9336e-07	Up	1.86912	2.13686	1.88606	3.81487	2.76607	3.55092	AKAP350	A-kinase anchor protein 9 [Gallus gallus]
AKIP1	113.009	0.368507	2.55405	1.92011	0.941187	0.0106476	0.0319039	Up	1.29986	1.67883	1.35196	2.57605	2.91087	2.13884	BCA3	A-kinase-interacting protein 1 isoform X1 [Gallus gallus]	GO:0005654,GO:1901222,GO:0034446	nucleoplasm|regulation of NIK/NF-kappaB signaling|substrate adhesion-dependent cell spreading
AKNA	892.258	0.289817	3.98728	2.22774	1.15558	6.68359e-05	0.000392889	Up	2.60329	3.38905	2.07772	4.84028	3.5785	8.13957	AKNA	AT-hook-containing transcription factor isoform X1 [Gallus gallus]	GO:0005813,GO:0005829,GO:0001650,GO:0043231,GO:0016020,GO:0005654,GO:0000981,GO:0001077,GO:0000978,GO:0045944	centrosome|cytosol|fibrillar center|intracellular membrane-bounded organelle|membrane|nucleoplasm|DNA-binding transcription factor activity, RNA polymerase II-specific|proximal promoter DNA-binding transcription activator activity, RNA polymerase II-specific|RNA polymerase II proximal promoter sequence-specific DNA binding|positive regulation of transcription by RNA polymerase II
AKR1B10	1216.41	0.247221	8.50391	4.29407	2.10235	1.83304e-17	8.32096e-16	Up	10.2985	6.56397	7.5871	38.7778	21.3666	36.6609	AKR1B8	aldo-keto reductase family 1 member B10-like [Phasianus colchicus]	GO:0005737,GO:0004032	cytoplasm|alditol:NADP+ 1-oxidoreductase activity
AKT3	911.182	0.183187	5.21347	1.93863	0.955037	1.85342e-07	1.91337e-06	Up	2.92875	3.36741	2.42965	5.83867	4.67945	5.02425	PKBG	RAC-gamma serine/threonine-protein kinase, partial [Spheniscus humboldti]
ALB	855.038	0.271704	-3.86581	0.482849	-1.05036	0.000110722	0.000612739	Down	3.9255	3.86075	3.77572	2.58518	1.35785	1.19122	ALB	serum albumin precursor [Gallus gallus]	GO:0005615,GO:0032991,GO:0060417,GO:0003677,GO:0008144,GO:0005504,GO:0046872,GO:0030170,GO:0036094,GO:0015643,GO:0009267,GO:0019836,GO:0051659,GO:0043066,GO:0009615,GO:0033189	extracellular space|protein-containing complex|yolk|DNA binding|drug binding|fatty acid binding|metal ion binding|pyridoxal phosphate binding|small molecule binding|toxic substance binding|cellular response to starvation|hemolysis by symbiont of host erythrocytes|maintenance of mitochondrion location|negative regulation of apoptotic process|response to virus|response to vitamin A
ALDH1A1	1491.38	0.262081	2.29455	1.51714	0.601359	0.0217587	0.0581014	Up	7.48902	9.73339	5.52659	10.0512	7.10067	14.6222	ALDH1A1	PREDICTED: retinal dehydrogenase 1 [Lepidothrix coronata]	GO:0005829,GO:0004029,GO:0018479,GO:0001758,GO:0055114,GO:0001523,GO:0042572	cytosol|aldehyde dehydrogenase (NAD) activity|benzaldehyde dehydrogenase (NAD+) activity|retinal dehydrogenase activity|oxidation-reduction process|retinoid metabolic process|retinol metabolic process
ALDH1A3	2662.92	0.251771	4.33542	2.131	1.09153	1.45483e-05	0.000100539	Up	7.78897	14.1235	10.1735	27.6251	13.7042	21.6094	ALDH6	aldehyde dehydrogenase family 1 member A3 [Gallus gallus]	GO:0005737,GO:0005829,GO:0070062,GO:0005634,GO:0005886,GO:0004029,GO:0004030,GO:0070403,GO:0042803,GO:0001758,GO:0070324,GO:0031076,GO:0048048,GO:0060324,GO:0070384,GO:0042472,GO:0007626,GO:0050885,GO:0021768,GO:0060166,GO:0002072,GO:0043065,GO:0051289,GO:0042574,GO:0002138,GO:0042573,GO:0042572,GO:0060013	cytoplasm|cytosol|extracellular exosome|nucleus|plasma membrane|aldehyde dehydrogenase (NAD) activity|aldehyde dehydrogenase [NAD(P)+] activity|NAD+ binding|protein homodimerization activity|retinal dehydrogenase activity|thyroid hormone binding|embryonic camera-type eye development|embryonic eye morphogenesis|face development|Harderian gland development|inner ear morphogenesis|locomotory behavio…
ALG13	1876.1	0.123811	-9.24449	0.452324	-1.14457	2.36362e-20	1.57017e-18	Down	10.3884	10.506	11.4715	4.44744	4.2645	4.75539	MDS031	putative bifunctional UDP-N-acetylglucosamine transferase and deubiquitinase ALG13 [Gallus gallus]	GO:0005789,GO:0004577,GO:0003723,GO:0036459,GO:0006488	endoplasmic reticulum membrane|N-acetylglucosaminyldiphosphodolichol N-acetylglucosaminyltransferase activity|RNA binding|thiol-dependent ubiquitinyl hydrolase activity|dolichol-linked oligosaccharide biosynthetic process
ALG9	2809.57	0.111231	-5.8645	0.636258	-0.652316	4.50476e-09	6.21239e-08	Down	35.2385	31.5234	32.5473	19.6644	19.425	19.0001	ALG9	alpha-1,2-mannosyltransferase ALG9 isoform X1 [Gallus gallus]	GO:0005783,GO:0005789,GO:0016021,GO:0016020,GO:0000026,GO:0052926,GO:0052918,GO:0000030,GO:0006488	endoplasmic reticulum|endoplasmic reticulum membrane|integral component of membrane|membrane|alpha-1,2-mannosyltransferase activity|dol-P-Man:Man(6)GlcNAc(2)-PP-Dol alpha-1,2-mannosyltransferase activity|dol-P-Man:Man(8)GlcNAc(2)-PP-Dol alpha-1,2-mannosyltransferase activity|mannosyltransferase activity|dolichol-linked oligosaccharide biosynthetic process
ALK	221.299	0.277521	-4.75914	0.400324	-1.32076	1.94421e-06	1.62768e-05	Down	1.03172	0.98156	1.14397	0.356818	0.340713	0.466281	ALK	ALK tyrosine kinase receptor isoform X2 [Gallus gallus]
ALOX5AP	207.518	0.346919	4.63227	3.04623	1.60702	3.61683e-06	2.85262e-05	Up	1.8878	1.94645	2.11305	5.64546	3.52289	7.54016	FLAP	arachidonate 5-lipoxygenase-activating protein [Gallus gallus]
ALPK1	171.122	0.374897	6.63744	5.61138	2.48836	3.19184e-11	6.34564e-10	Up	0.080222	0.0839582	0.108979	0.46251	0.317524	0.634049	ALPK1	alpha-protein kinase 1 isoform X2 [Gallus gallus]	GO:0005829,GO:0005524,GO:0048029,GO:0004674,GO:0002753,GO:0045087,GO:0043123	cytosol|ATP binding|monosaccharide binding|protein serine/threonine kinase activity|cytoplasmic pattern recognition receptor signaling pathway|innate immune response|positive regulation of I-kappaB kinase/NF-kappaB signaling
ALPK3	948.244	0.24244	-4.19973	0.493738	-1.01818	2.67239e-05	0.000173993	Down	7.21108	4.10655	5.42405	2.81428	1.92186	2.88086	ALPK3	alpha-protein kinase 3 isoform X3 [Gallus gallus]	GO:0005634,GO:0005524,GO:0004674,GO:0055013,GO:0007507	nucleus|ATP binding|protein serine/threonine kinase activity|cardiac muscle cell development|heart development
ALPL	2835.79	0.172035	12.2217	4.29467	2.10255	2.38172e-34	4.27715e-32	Up	14.4668	19.2706	13.7332	53.0966	61.0479	73.166	ALPL	alkaline phosphatase, tissue-nonspecific isozyme precursor [Gallus gallus]	GO:0031225,GO:0065010,GO:0005886,GO:0004035,GO:0046872	anchored component of membrane|extracellular membrane-bounded organelle|plasma membrane|alkaline phosphatase activity|metal ion binding
ALX1	210.726	0.298687	3.15718	1.92253	0.943009	0.00159305	0.0063886	Up	0.515013	0.366413	0.440952	0.691798	0.70261	0.947798	ALX1	ALX homeobox protein 1 [Gallus gallus]
ALX4	884.536	0.280597	-4.69942	0.400911	-1.31865	2.60901e-06	2.12227e-05	Down	28.5262	23.2101	34.0552	6.35053	10.7918	14.5325	ALX4	homeobox protein aristaless-like 4 [Gallus gallus]	GO:0005634,GO:0003700,GO:0043565,GO:0007275,GO:0006357	nucleus|DNA-binding transcription factor activity|sequence-specific DNA binding|multicellular organism development|regulation of transcription by RNA polymerase II
AMDHD1	389.329	0.391124	-2.71936	0.478435	-1.06361	0.0065408	0.0212675	Down	7.47242	5.27361	8.70557	2.88738	4.9802	1.53496	HMFT1272	probable imidazolonepropionase [Gallus gallus]	GO:0005829,GO:0016812,GO:0050480,GO:0046872,GO:0006548,GO:0019556,GO:0019557	cytosol|hydrolase activity, acting on carbon-nitrogen (but not peptide) bonds, in cyclic amides|imidazolonepropionase activity|metal ion binding|histidine catabolic process|histidine catabolic process to glutamate and formamide|histidine catabolic process to glutamate and formate
AMH	67637.6	0.157425	-7.94293	0.420327	-1.25042	1.97464e-15	7.12351e-14	Down	899.651	856.471	908.377	258.937	410.503	359.097	MIF	anti-mullerian hormone [Gallus gallus]
AMPD1	143.284	0.401937	-2.63979	0.47929	-1.06103	0.0082958	0.0259166	Down	1.82889	1.23204	2.55812	0.833608	0.639481	1.01239	AMPD1	AMP deaminase 1 isoform X2 [Gallus gallus]	GO:0005829,GO:0003876,GO:0046872,GO:0032036,GO:0032264,GO:0043101,GO:0010033	cytosol|AMP deaminase activity|metal ion binding|myosin heavy chain binding|IMP salvage|purine-containing compound salvage|response to organic substance
AMPH	24.7281	0.946754	-2.28876	0.222689	-2.1669	0.0220931	0.0588507	Down	0.352736	0.504611	0.124893	0.132974	0.0300115	0.0376495	AMPH	amphiphysin [Gallus gallus]	GO:0030054,GO:0005856,GO:0044306,GO:0005886,GO:0008021,GO:0030672,GO:0005543,GO:0048488	cell junction|cytoskeleton|neuron projection terminus|plasma membrane|synaptic vesicle|synaptic vesicle membrane|phospholipid binding|synaptic vesicle endocytosis
AMY2A	276.734	0.310963	-4.80037	0.355338	-1.49274	1.58373e-06	1.34518e-05	Down	0.73038	0.61568	0.739877	0.313463	0.209073	0.158959		pancreatic alpha-amylase precursor [Gallus gallus]	GO:0005615,GO:0004556,GO:0103025,GO:0046872,GO:0005975	extracellular space|alpha-amylase activity|alpha-amylase activity (releasing maltohexaose)|metal ion binding|carbohydrate metabolic process
ANAPC1	8058.82	0.149978	-3.96667	0.662085	-0.594911	7.28848e-05	0.000424175	Down	43.2615	35.9352	42.7877	20.1666	28.1581	25.895	TSG24	anaphase-promoting complex subunit 1 isoform X1 [Gallus gallus]	GO:0005680,GO:0005829,GO:0005654,GO:0031145,GO:0051301,GO:0007091,GO:0070979	anaphase-promoting complex|cytosol|nucleoplasm|anaphase-promoting complex-dependent catabolic process|cell division|metaphase/anaphase transition of mitotic cell cycle|protein K11-linked ubiquitination
ANGPT1	138.019	0.50278	2.16669	2.12781	1.08937	0.0302582	0.0761557	Up	0.524622	0.605624	0.807841	2.03878	0.51085	1.2578	KIAA0003	angiopoietin-1 precursor [Gallus gallus]
ANGPT2	2673.96	0.197224	9.71362	3.77312	1.91576	2.63787e-22	2.23358e-20	Up	7.92024	9.39732	10.0665	28.7376	41.0069	25.0334	ANGPT2	angiopoietin-2B [Gallus gallus]
ANGPTL1	172.468	0.464828	2.85805	2.51141	1.3285	0.00426257	0.0147208	Up	1.48812	1.2216	1.28543	5.48682	1.94157	1.80938	PSEC0154	angiopoietin-related protein 1 isoform X1 [Phasianus colchicus]	GO:0070062,GO:0005615,GO:0005102,GO:0007169	extracellular exosome|extracellular space|signaling receptor binding|transmembrane receptor protein tyrosine kinase signaling pathway
ANGPTL2	895.199	0.281898	3.00538	1.79902	0.84721	0.00265246	0.00989648	Up	9.18897	8.08387	3.84841	11.9929	12.5993	10.2552	UNQ170/PRO196	angiopoietin-related protein 2 precursor [Gallus gallus]	GO:0062023,GO:0070062,GO:0005615,GO:0005102,GO:0007275	collagen-containing extracellular matrix|extracellular exosome|extracellular space|signaling receptor binding|multicellular organism development
ANGPTL4	1226.29	0.219342	14.7332	9.3932	3.23162	3.94441e-49	1.43243e-46	Up	1.59392	2.05051	2.60633	22.0542	16.2878	15.6705	ANGPTL4	angiopoietin-related protein 4 [Gallus gallus]	GO:0005615,GO:0004857,GO:0042802,GO:0001525,GO:0030154,GO:2000352,GO:0051005,GO:0070328	extracellular space|enzyme inhibitor activity|identical protein binding|angiogenesis|cell differentiation|negative regulation of endothelial cell apoptotic process|negative regulation of lipoprotein lipase activity|triglyceride homeostasis
ANGPTL7	28.9673	0.973	4.31124	18.3135	4.19483	1.62344e-05	0.000110912	Up	0	0.0432597	0.0493522	0.298925	0.607194	0.637945	UNQ313/PRO356	angiopoietin-related protein 7 isoform X1 [Gallus gallus]
ANK1	837.676	0.252334	-2.35687	0.662175	-0.594716	0.0184299	0.0504238	Down	2.54587	2.11986	2.85993	2.05678	1.03057	1.50609	ANK	ankyrin-1 isoform X2 [Gallus gallus]
ANKDD1A	311.871	0.29154	-2.52297	0.600591	-0.735545	0.011637	0.0343331	Down	1.55261	1.71143	2.53759	1.29631	0.965486	0.945781	ANKDD1A	ankyrin repeat and death domain-containing protein 1A isoform X2 [Meleagris gallopavo]	GO:0007165	signal transduction
ANKH	1654.45	0.163554	4.37424	1.64196	0.715423	1.21854e-05	8.5723e-05	Up	21.0224	22.7767	17.7771	27.2309	35.393	30.1709	UNQ241/PRO274	progressive ankylosis protein homolog [Anas platyrhynchos]	GO:0016021,GO:0005887,GO:0019867,GO:0005886,GO:0030504,GO:0005315,GO:0015114,GO:0007626,GO:0030500,GO:0001501,GO:0055085	integral component of membrane|integral component of plasma membrane|outer membrane|plasma membrane|inorganic diphosphate transmembrane transporter activity|inorganic phosphate transmembrane transporter activity|phosphate ion transmembrane transporter activity|locomotory behavior|regulation of bone mineralization|skeletal system development|transmembrane transport
ANKMY1	871.515	0.199783	-3.63786	0.60425	-0.726782	0.000274914	0.00137432	Down	9.00208	8.49199	7.54973	3.55145	5.03545	5.3188	TSAL1	ankyrin repeat and MYND domain-containing protein 1 isoform X1 [Gallus gallus]	GO:0046872	metal ion binding
ANKRD22	698.375	0.210926	-3.09166	0.636348	-0.652113	0.00199042	0.00773909	Down	20.9091	23.9076	19.3253	15.6539	10.2654	11.6105	ANKRD22	ankyrin repeat domain-containing protein 22 isoform X1 [Gallus gallus]
ANKRD24	641.283	0.336892	-3.97948	0.394841	-1.34066	6.90669e-05	0.000404984	Down	3.88425	2.62095	7.23899	1.33087	1.95086	1.71548	Ankrd24	ankyrin repeat domain-containing protein 24 isoform X5 [Gallus gallus]
ANKRD26	482.357	0.247088	2.64088	1.57192	0.652529	0.00826917	0.0258433	Up	1.01045	1.40705	0.93577	1.32434	1.88471	1.62485	KIAA1074	ankyrin repeat domain-containing protein 26 [Gallus gallus]	GO:0005813,GO:0045599	centrosome|negative regulation of fat cell differentiation
ANKRD27	2575.57	0.125338	-6.09389	0.588944	-0.763797	1.10197e-09	1.6973e-08	Down	14.4609	15.8103	13.0012	7.89079	8.07614	7.4412	ANKRD27	ankyrin repeat domain-containing protein 27 isoform X4 [Gallus gallus]	GO:0030659,GO:0005769,GO:0005770,GO:0005764,GO:0042470,GO:0005886,GO:0015031	cytoplasmic vesicle membrane|early endosome|late endosome|lysosome|melanosome|plasma membrane|protein transport
ANKRD29	664.166	0.212884	-3.23488	0.620432	-0.688656	0.00121694	0.00506037	Down	3.24049	3.05082	4.26385	2.25365	1.68969	2.08865	ANKRD29	ankyrin repeat domain-containing protein 29 isoform X1 [Dromaius novaehollandiae]
ANKRD33	416.579	0.342576	-3.46182	0.439539	-1.18594	0.000536528	0.00248736	Down	11.9325	8.67681	11.7433	2.20229	5.25366	5.6206	ANKRD33B	photoreceptor ankyrin repeat protein [Gallus gallus]
ANKRD44	2529.14	0.166635	4.50569	1.68273	0.750803	6.61587e-06	4.9077e-05	Up	6.43951	4.28126	4.75449	8.22267	7.49367	8.24079	RCJMB04_2g14	serine/threonine-protein phosphatase 6 regulatory ankyrin repeat subunit B isoform X7 [Gallus gallus]
ANKRD66	143.67	0.495902	2.95874	2.76494	1.46725	0.00308896	0.0112502	Up	2.23411	0.925817	1.00339	3.81512	1.84431	4.9755	ANKRD66	ankyrin repeat domain-containing protein 66 isoform X1 [Gallus gallus]
ANKRD9	808.433	0.310317	-2.47629	0.587054	-0.768435	0.0132756	0.0383168	Down	14.5572	15.6966	29.5043	7.42462	10.5642	14.3496	ANKRD9	ankyrin repeat domain-containing protein 9 [Gallus gallus]	GO:0043194,GO:0005829,GO:0016020,GO:0044325,GO:0043687,GO:0072659	axon initial segment|cytosol|membrane|ion channel binding|post-translational protein modification|protein localization to plasma membrane
ANKS1A	1246.23	0.140709	5.62787	1.73134	0.791893	1.82444e-08	2.31303e-07	Up	1.99454	1.91935	1.83089	3.1524	2.72562	3.27194	Anks1	ankyrin repeat and SAM domain-containing protein 1A isoform X1 [Gallus gallus]	GO:0005829,GO:0043005,GO:0005654,GO:0046875,GO:0048013,GO:2000059,GO:0016322,GO:1901187,GO:0006929	cytosol|neuron projection|nucleoplasm|ephrin receptor binding|ephrin receptor signaling pathway|negative regulation of ubiquitin-dependent protein catabolic process|neuron remodeling|regulation of ephrin receptor signaling pathway|substrate-dependent cell migration
ANKS6	551.592	0.199265	2.9768	1.50856	0.593171	0.00291274	0.0106846	Up	1.24467	1.35	1.27752	1.74641	2.06568	1.55005	Pkdr1	ankyrin repeat and SAM domain-containing protein 6 isoform X3 [Gallus gallus]	GO:0005929,GO:0005737,GO:0042803	cilium|cytoplasm|protein homodimerization activity
ANO5	1661.67	0.16661	6.11607	2.02651	1.019	9.59137e-10	1.49563e-08	Up	4.7543	4.58639	3.59004	9.12977	7.86444	7.07639	GDD1	anoctamin-5 isoform X1 [Gallus gallus]	GO:0005789,GO:0016021,GO:0005622,GO:0005886,GO:0031982,GO:0005229,GO:0046983,GO:0006821,GO:0034220	endoplasmic reticulum membrane|integral component of membrane|intracellular|plasma membrane|vesicle|intracellular calcium activated chloride channel activity|protein dimerization activity|chloride transport|ion transmembrane transport
ANO6	799.305	0.224089	5.04162	2.18824	1.12977	4.6161e-07	4.40891e-06	Up	1.71027	2.23864	1.61094	3.8098	2.81875	4.56551	TMEM16F	anoctamin-6 isoform X1 [Gallus gallus]	GO:0009986,GO:0034707,GO:0005829,GO:0070062,GO:0005622,GO:0016020,GO:0005886,GO:0035579,GO:0070821,GO:0005227,GO:0005229,GO:0017128,GO:0042803,GO:0005247,GO:0005244,GO:0002543,GO:0032060,GO:0007596,GO:0035630,GO:0061591,GO:0061590,GO:0061589,GO:0070588,GO:0006812,GO:1902476,GO:0006821,GO:0002407,GO:0034220,GO:0045794,GO:0043312,GO:0097045,GO:0017121,GO:0046931,GO:0043065,GO:0030501,GO:2000353,GO:…	cell surface|chloride channel complex|cytosol|extracellular exosome|intracellular|membrane|plasma membrane|specific granule membrane|tertiary granule membrane|calcium activated cation channel activity|intracellular calcium activated chloride channel activity|phospholipid scramblase activity|protein homodimerization activity|voltage-gated chloride channel activity|voltage-gated ion channel activit…
ANO8	915.285	0.211812	4.93893	2.06497	1.04612	7.85539e-07	7.08459e-06	Up	3.86071	3.03052	2.26208	6.11402	5.27908	5.98417	KIAA1623	anoctamin-8 isoform X1 [Coturnix japonica]	GO:0005788,GO:0016021,GO:0005886,GO:0005229,GO:0044267,GO:0006821,GO:0034220,GO:0043687	endoplasmic reticulum lumen|integral component of membrane|plasma membrane|intracellular calcium activated chloride channel activity|cellular protein metabolic process|chloride transport|ion transmembrane transport|post-translational protein modification
ANOS1	160.902	0.370194	3.83958	2.67843	1.42139	0.000123247	0.000675418	Up	1.25323	1.41432	0.771949	2.91033	2.12867	3.43034	KAL	RecName: Full=Anosmin-1; AltName: Full=Kallmann syndrome protein homolog; Flags: Precursor [Gallus gallus]	GO:0009986,GO:0005576,GO:0004867,GO:0007155	cell surface|extracellular region|serine-type endopeptidase inhibitor activity|cell adhesion
ANPEP	5559.05	0.15317	6.60249	2.01573	1.01131	4.04316e-11	7.95106e-10	Up	23.7192	24.8967	33.4727	50.0957	46.6721	55.5815	APDE	aminopeptidase N [Gallus gallus]	GO:0005737,GO:0005793,GO:0009897,GO:0070062,GO:0016021,GO:0005886,GO:0070006,GO:0042277,GO:0008270,GO:0043171,GO:0006508	cytoplasm|endoplasmic reticulum-Golgi intermediate compartment|external side of plasma membrane|extracellular exosome|integral component of membrane|plasma membrane|metalloaminopeptidase activity|peptide binding|zinc ion binding|peptide catabolic process|proteolysis
ANTXR1	1761.55	0.146821	8.42302	2.35655	1.23668	3.66909e-17	1.59469e-15	Up	4.84364	5.47562	4.2803	11.5291	9.53375	10.5582	ATR	anthrax toxin receptor 1 [Gallus gallus]	GO:0009986,GO:0010008,GO:0009897,GO:0031527,GO:0016021,GO:0031258,GO:0005886,GO:0051015,GO:0005518,GO:0046872,GO:0004888,GO:0031532,GO:0001568,GO:1901202,GO:1905050,GO:0022414,GO:0034446,GO:1901998	cell surface|endosome membrane|external side of plasma membrane|filopodium membrane|integral component of membrane|lamellipodium membrane|plasma membrane|actin filament binding|collagen binding|metal ion binding|transmembrane signaling receptor activity|actin cytoskeleton reorganization|blood vessel development|negative regulation of extracellular matrix assembly|positive regulation of metallopep…
ANTXR2	3004.74	0.140736	5.21465	1.66312	0.733889	1.84164e-07	1.90248e-06	Up	18.5917	18.8203	15.1064	30.1269	24.1163	26.0482	CMG2	anthrax toxin receptor 2 [Gallus gallus]	GO:0009986,GO:0005789,GO:0010008,GO:0009897,GO:0005576,GO:0016021,GO:0005886,GO:0046872,GO:0004888,GO:0022414,GO:1901998	cell surface|endoplasmic reticulum membrane|endosome membrane|external side of plasma membrane|extracellular region|integral component of membrane|plasma membrane|metal ion binding|transmembrane signaling receptor activity|reproductive process|toxin transport
ANXA1	3106.65	0.150357	12.706	3.75921	1.91043	5.47947e-37	1.19394e-34	Up	23.0245	18.8352	18.3958	67.921	60.0843	80.487	CP37	annexin A1 isoform X1 [Gallus gallus]	GO:0016323,GO:0005929,GO:0005737,GO:0005634,GO:0005509,GO:0005544,GO:0019834	basolateral plasma membrane|cilium|cytoplasm|nucleus|calcium ion binding|calcium-dependent phospholipid binding|phospholipase A2 inhibitor activity
ANXA13	162.793	0.347296	-4.47317	0.340679	-1.55351	7.70681e-06	5.63007e-05	Down	4.79421	4.56984	4.59708	1.56134	0.962135	1.85967	ANX13	annexin A13 isoform X1 [Gallus gallus]	GO:0016324,GO:0016323,GO:0070382,GO:0070062,GO:0005615,GO:0045121,GO:0005654,GO:0005886,GO:0005509,GO:0005544,GO:1901611,GO:0001786,GO:0030154,GO:0042997,GO:0042998	apical plasma membrane|basolateral plasma membrane|exocytic vesicle|extracellular exosome|extracellular space|membrane raft|nucleoplasm|plasma membrane|calcium ion binding|calcium-dependent phospholipid binding|phosphatidylglycerol binding|phosphatidylserine binding|cell differentiation|negative regulation of Golgi to plasma membrane protein transport|positive regulation of Golgi to plasma membra…
ANXA2	13515.7	0.10991	10.6806	2.25621	1.1739	1.25501e-26	1.51921e-24	Up	114.094	106.677	97.8188	237.342	220.168	203.01	ANX2	annexin A2 [Gallus gallus]
ANXA8L1	2530.61	0.194161	4.55703	1.84651	0.884798	5.18817e-06	3.95268e-05	Up	25.7601	19.4434	18.9198	27.7667	43.6031	37.3436	ANXA8	annexin A8 [Gallus gallus]	GO:0005622,GO:0005509,GO:0005544,GO:0007596,GO:0016197,GO:0007032,GO:1900138,GO:1900004	intracellular|calcium ion binding|calcium-dependent phospholipid binding|blood coagulation|endosomal transport|endosome organization|negative regulation of phospholipase A2 activity|negative regulation of serine-type endopeptidase activity
AOAH	376.403	0.331656	5.33462	3.40879	1.76926	9.57441e-08	1.0494e-06	Up	1.24904	0.50083	0.793895	3.09646	2.21989	2.6781	AOAH	acyloxyacyl hydrolase isoform X3 [Gallus gallus]	GO:0031410,GO:0005576,GO:0050528,GO:0005509,GO:0006631,GO:0009104	cytoplasmic vesicle|extracellular region|acyloxyacyl hydrolase activity|calcium ion binding|fatty acid metabolic process|lipopolysaccharide catabolic process
AOC3	1183.76	0.16489	7.47864	2.3508	1.23315	7.50983e-14	2.19153e-12	Up	1.81677	1.97113	1.88441	3.40269	4.47596	4.37222	Aoc3	membrane primary amine oxidase-like [Empidonax traillii]	GO:0009986,GO:0005769,GO:0005783,GO:0005615,GO:0005794,GO:0016021,GO:0043231,GO:0005886,GO:0052595,GO:0052594,GO:0005507,GO:0052596,GO:0008131,GO:0042803,GO:0048038,GO:0052593,GO:0007568,GO:0009308,GO:0007155,GO:0042755,GO:0002523,GO:1902283,GO:0002675,GO:0010828,GO:0002687,GO:0008217,GO:0046677,GO:0035902	cell surface|early endosome|endoplasmic reticulum|extracellular space|Golgi apparatus|integral component of membrane|intracellular membrane-bounded organelle|plasma membrane|aliphatic-amine oxidase activity|aminoacetone:oxygen oxidoreductase(deaminating) activity|copper ion binding|phenethylamine:oxygen oxidoreductase (deaminating) activity|primary amine oxidase activity|protein homodimerization …
AP1G1	12806.8	0.0832462	-7.80193	0.637509	-0.649481	6.09668e-15	2.0333e-13	Down	101.618	100.858	99.955	59.1	58.9989	59.1391	ADTG	AP-1 complex subunit gamma-1 isoform X1 [Numida meleagris]	GO:0030121,GO:0030119,GO:0030136,GO:0030665,GO:0005737,GO:0030659,GO:0005829,GO:0005794,GO:0000139,GO:0043231,GO:0005765,GO:0016020,GO:0055037,GO:0032588,GO:0030742,GO:0019894,GO:0017137,GO:0005215,GO:0019886,GO:0035646,GO:0090160,GO:0006886,GO:0032438,GO:0043323,GO:0045954,GO:0050690	AP-1 adaptor complex|AP-type membrane coat adaptor complex|clathrin-coated vesicle|clathrin-coated vesicle membrane|cytoplasm|cytoplasmic vesicle membrane|cytosol|Golgi apparatus|Golgi membrane|intracellular membrane-bounded organelle|lysosomal membrane|membrane|recycling endosome|trans-Golgi network membrane|GTP-dependent protein binding|kinesin binding|Rab GTPase binding|transporter activity|an…
AP1S2	2415.38	0.143746	4.25407	1.52785	0.611506	2.09923e-05	0.00013951	Up	7.37233	8.50977	9.56648	12.0866	12.5852	11.0641	DC22	AP-1 complex subunit sigma-2 isoform X6 [Podarcis muralis]	GO:0030119,GO:0005905,GO:0030659,GO:0005829,GO:0005794,GO:0000139,GO:0043231,GO:0005765,GO:0032588,GO:0019886,GO:0006886,GO:0050690,GO:0016192	AP-type membrane coat adaptor complex|clathrin-coated pit|cytoplasmic vesicle membrane|cytosol|Golgi apparatus|Golgi membrane|intracellular membrane-bounded organelle|lysosomal membrane|trans-Golgi network membrane|antigen processing and presentation of exogenous peptide antigen via MHC class II|intracellular protein transport|regulation of defense response to virus by virus|vesicle-mediated tran…
AP3B2	989.428	0.207398	-3.35495	0.617363	-0.695809	0.000793787	0.00350691	Down	8.94239	7.98436	8.62056	3.84981	6.18216	4.44379	Ap3b2	AP-3 complex subunit beta-2 isoform X4 [Numida meleagris]	GO:0030123,GO:1904115,GO:0030665,GO:0005802,GO:0008089,GO:0048490,GO:0006886,GO:0016192	AP-3 adaptor complex|axon cytoplasm|clathrin-coated vesicle membrane|trans-Golgi network|anterograde axonal transport|anterograde synaptic vesicle transport|intracellular protein transport|vesicle-mediated transport
APBA1	358.908	0.274487	2.81034	1.70693	0.771403	0.00494892	0.0167029	Up	1.03468	1.60531	0.920557	2.09011	1.69905	1.78855	MINT1	amyloid-beta A4 precursor protein-binding family A member 1 isoform X1 [Gallus gallus]	GO:0005737,GO:0005829,GO:0043197,GO:0098978,GO:0005794,GO:0005634,GO:0048471,GO:0005886,GO:0048787,GO:0098685,GO:0045202,GO:0008021,GO:0001540,GO:0008088,GO:0007155,GO:0007268,GO:0014051,GO:0014047,GO:0001701,GO:0006886,GO:0007626,GO:0035264,GO:0007399,GO:0007269,GO:0065003,GO:0010468,GO:2000300	cytoplasm|cytosol|dendritic spine|glutamatergic synapse|Golgi apparatus|nucleus|perinuclear region of cytoplasm|plasma membrane|presynaptic active zone membrane|Schaffer collateral - CA1 synapse|synapse|synaptic vesicle|amyloid-beta binding|axo-dendritic transport|cell adhesion|chemical synaptic transmission|gamma-aminobutyric acid secretion|glutamate secretion|in utero embryonic development|intr…
APBB1IP	304.836	0.338731	2.92323	1.98644	0.990188	0.00346421	0.0123851	Up	2.63946	1.43357	3.30598	4.79821	3.57069	5.1612	RCJMB04_8c12	amyloid beta A4 precursor protein-binding family B member 1-interacting protein [Gallus gallus]	GO:0005737,GO:0005856,GO:0005886,GO:0007165	cytoplasm|cytoskeleton|plasma membrane|signal transduction
APBB3	61.6087	0.938818	-3.07516	0.135183	-2.88702	0.00210388	0.00811077	Down	1.87504	2.35484	0.252065	0.414334	0.114766	0.0255954	FE65L2	amyloid-beta A4 precursor protein-binding family B member 3 isoform X1 [Gallus gallus]	GO:0015629,GO:0005737,GO:0005829,GO:0005634,GO:0001540,GO:0008134,GO:0006355	actin cytoskeleton|cytoplasm|cytosol|nucleus|amyloid-beta binding|transcription factor binding|regulation of transcription, DNA-templated
APC2	103.212	0.570431	-3.02153	0.302797	-1.72358	0.00251497	0.00944604	Down	0.489101	0.903467	0.246039	0.213973	0.156596	0.0833909	Apc2	adenomatous polyposis coli protein 2 [Gallus gallus]	GO:0005884,GO:0030877,GO:0016342,GO:0005737,GO:0005829,GO:0005794,GO:0045171,GO:0031258,GO:0005874,GO:0015630,GO:0030496,GO:0048471,GO:0098794,GO:0008013,GO:0045295,GO:0008017,GO:0090630,GO:0001708,GO:0016477,GO:0000226,GO:0090090,GO:0007026,GO:0007389,GO:0045732,GO:0045595,GO:0016055	actin filament|beta-catenin destruction complex|catenin complex|cytoplasm|cytosol|Golgi apparatus|intercellular bridge|lamellipodium membrane|microtubule|microtubule cytoskeleton|midbody|perinuclear region of cytoplasm|postsynapse|beta-catenin binding|gamma-catenin binding|microtubule binding|activation of GTPase activity|cell fate specification|cell migration|microtubule cytoskeleton organizatio…
APELA	238.825	0.304862	-3.0745	0.52221	-0.937298	0.00210859	0.00812129	Down	3.22179	3.128	2.76122	1.13388	1.25956	1.98644	ELA	hypothetical protein CIB84_008309, partial [Bambusicola thoracicus]	GO:0005576,GO:0005615,GO:0031704,GO:0005179,GO:0007512,GO:0001525,GO:0060183,GO:0090134,GO:0060976,GO:0035050,GO:0007492,GO:0007507,GO:0090133,GO:0007509,GO:0060674,GO:0045766,GO:1903589,GO:0070374,GO:1904022,GO:0045823,GO:1901165,GO:0001570	extracellular region|extracellular space|apelin receptor binding|hormone activity|adult heart development|angiogenesis|apelin receptor signaling pathway|cell migration involved in mesendoderm migration|coronary vasculature development|embryonic heart tube development|endoderm development|heart development|mesendoderm migration|mesoderm migration involved in gastrulation|placenta blood vessel deve…
APLN	1111.41	0.151877	-4.71926	0.608468	-0.716746	2.36699e-06	1.94281e-05	Down	16.8379	14.8236	16.2818	8.51475	9.77721	8.51704	APEL	apelin [Coturnix japonica]	GO:0005576,GO:0005615,GO:0031704,GO:0005179,GO:0001525,GO:0060183,GO:0060976,GO:0042756,GO:0007369,GO:0045776,GO:0040037,GO:0010629,GO:1904706,GO:1904022,GO:0045823,GO:1902895,GO:1905564	extracellular region|extracellular space|apelin receptor binding|hormone activity|angiogenesis|apelin receptor signaling pathway|coronary vasculature development|drinking behavior|gastrulation|negative regulation of blood pressure|negative regulation of fibroblast growth factor receptor signaling pathway|negative regulation of gene expression|negative regulation of vascular smooth muscle cell pro…
APOA1	145093	0.189778	9.48804	3.48371	1.80062	2.35428e-21	1.76485e-19	Up	1407.42	1330.59	1565.21	4692.29	3096.58	6036.2	APOA1	apolipoprotein A-I preproprotein [Gallus gallus]	GO:0042627,GO:0005615,GO:0034364,GO:0015485,GO:0017127,GO:0070653,GO:0060228,GO:0005543,GO:0006695,GO:0033344,GO:0042632,GO:0034380,GO:0042157,GO:0045445,GO:1901247,GO:0033700,GO:0010873,GO:0046889,GO:0051726,GO:0032374,GO:0043691,GO:0019433,GO:0034372	chylomicron|extracellular space|high-density lipoprotein particle|cholesterol binding|cholesterol transporter activity|high-density lipoprotein particle receptor binding|phosphatidylcholine-sterol O-acyltransferase activator activity|phospholipid binding|cholesterol biosynthetic process|cholesterol efflux|cholesterol homeostasis|high-density lipoprotein particle assembly|lipoprotein metabolic pro…
APOA2	58.7313	0.90314	-4.74755	0.0512004	-4.2877	2.05897e-06	1.71759e-05	Down	1.36484	0.851054	7.01735	0.0506965	0.154467	0.232534	APOA2	apolipoprotein A-II-like [Phasianus colchicus]
APOA5	722.172	0.214917	-3.04504	0.635326	-0.654431	0.00232652	0.00884336	Down	8.49918	10.3879	11.3702	6.29544	4.54578	6.86453	Rap3	apolipoprotein A-V isoform X2 [Gallus gallus]	GO:0042627,GO:0005615,GO:0034364,GO:0034361,GO:0015485,GO:0017127,GO:0031210,GO:0060228,GO:0005543,GO:0031100,GO:0006695,GO:0033344,GO:0042632,GO:0034380,GO:0006869,GO:0042157,GO:0046470,GO:0033700,GO:0010873,GO:0045723,GO:0046889,GO:0051006,GO:0010898,GO:0032374,GO:0030300,GO:0009725,GO:0043691,GO:0019433,GO:0070328,GO:0034372	chylomicron|extracellular space|high-density lipoprotein particle|very-low-density lipoprotein particle|cholesterol binding|cholesterol transporter activity|phosphatidylcholine binding|phosphatidylcholine-sterol O-acyltransferase activator activity|phospholipid binding|animal organ regeneration|cholesterol biosynthetic process|cholesterol efflux|cholesterol homeostasis|high-density lipoprotein pa…
APOB	22.6158	2.00226	-3.47572	0.00803599	-6.95931	0.000509486	0.00238227	Down	0.237609	0.0138355	0	0	0.00173388	0	APOB	apolipoprotein B precursor [Gallus gallus]
APOBEC2	498.896	0.188591	3.53167	1.58671	0.666043	0.000412943	0.00197782	Up	7.09079	6.02901	6.52085	8.95391	9.8043	9.90298	APOBEC2	hypothetical protein H355_017124 [Colinus virginianus]	GO:0005737,GO:0005634,GO:0004126,GO:0042802,GO:0003723,GO:0008270,GO:0016554,GO:0080111,GO:0016556,GO:0006397	cytoplasm|nucleus|cytidine deaminase activity|identical protein binding|RNA binding|zinc ion binding|cytidine to uridine editing|DNA demethylation|mRNA modification|mRNA processing
APOC3	37.897	0.703565	2.61584	3.58113	1.84042	0.00890074	0.027512	Up	1.08006	1.57274	0.561673	5.3157	2.75937	2.4683	APOC3	apolipoprotein C-III isoform X1 [Gallus gallus]	GO:0042627,GO:0034363,GO:0034366,GO:0034361,GO:0070653,GO:0055102,GO:0005543,GO:0033344,GO:0042632,GO:0034382,GO:0007186,GO:0034375,GO:0042157,GO:0060621,GO:0045717,GO:0010987,GO:0051005,GO:0010989,GO:0048261,GO:0010897,GO:0010916,GO:0010903,GO:0033700,GO:0032489,GO:0019433,GO:0070328	chylomicron|intermediate-density lipoprotein particle|spherical high-density lipoprotein particle|very-low-density lipoprotein particle|high-density lipoprotein particle receptor binding|lipase inhibitor activity|phospholipid binding|cholesterol efflux|cholesterol homeostasis|chylomicron remnant clearance|G protein-coupled receptor signaling pathway|high-density lipoprotein particle remodeling|li…
APOD	160.395	0.60958	3.32059	4.06757	2.02417	0.000898266	0.003901	Up	0.804636	0.802343	3.50445	3.06911	6.58609	9.5615	APOD	apolipoprotein D [Numida meleagris]	GO:0022626,GO:0030425,GO:0005783,GO:0005615,GO:0043025,GO:0048471,GO:0015485,GO:0007568,GO:0007420,GO:0006006,GO:0006629,GO:0006869,GO:1900016,GO:0051895,GO:0060588,GO:0071638,GO:0010642,GO:0042308,GO:0048662,GO:2000098,GO:2000405,GO:0014012,GO:0048678,GO:0042493,GO:0000302,GO:0042246	cytosolic ribosome|dendrite|endoplasmic reticulum|extracellular space|neuronal cell body|perinuclear region of cytoplasm|cholesterol binding|aging|brain development|glucose metabolic process|lipid metabolic process|lipid transport|negative regulation of cytokine production involved in inflammatory response|negative regulation of focal adhesion assembly|negative regulation of lipoprotein lipid oxi…
APOF	69.6735	0.673076	-2.22644	0.353906	-1.49856	0.0259848	0.0671691	Down	4.85267	2.41942	1.13035	1.54246	0.656947	0.532521	APOF	apolipoprotein F [Gallus gallus]	GO:0005615,GO:0034364,GO:0034362,GO:0015485,GO:0005319,GO:0005102,GO:0008203,GO:0006629,GO:0006869	extracellular space|high-density lipoprotein particle|low-density lipoprotein particle|cholesterol binding|lipid transporter activity|signaling receptor binding|cholesterol metabolic process|lipid metabolic process|lipid transport
APOLD1	612.495	0.225935	6.8697	2.93245	1.55211	6.43392e-12	1.45628e-10	Up	3.62273	2.96609	2.24978	7.20985	8.86088	7.72825	VERGE	apolipoprotein L domain-containing protein 1 [Gallus gallus]	GO:0005829,GO:0005576,GO:0016021,GO:0005654,GO:0005886,GO:0008289,GO:0001525,GO:0030154,GO:0042118,GO:0006869,GO:0042157,GO:0045601,GO:0001666	cytosol|extracellular region|integral component of membrane|nucleoplasm|plasma membrane|lipid binding|angiogenesis|cell differentiation|endothelial cell activation|lipid transport|lipoprotein metabolic process|regulation of endothelial cell differentiation|response to hypoxia
APP	18407.1	0.0921533	8.24342	1.69309	0.759659	1.67356e-16	6.68687e-15	Up	105.514	112.646	108.471	177.126	170.282	160.847	APP	amyloid-beta A4 protein precursor [Gallus gallus]	GO:0030424,GO:0005905,GO:0005737,GO:0005769,GO:0005794,GO:0030426,GO:0016021,GO:0043204,GO:0005886,GO:0003677,GO:0008201,GO:0004867,GO:0046914,GO:0008344,GO:0006915,GO:0008088,GO:0016199,GO:0007409,GO:0007155,GO:0006878,GO:0048669,GO:0016358,GO:0006897,GO:0030198,GO:0035235,GO:0007626,GO:0007617,GO:0006378,GO:0031175,GO:0016322,GO:0007219,GO:0045931,GO:0006468,GO:0007176,GO:0040014,GO:0050803,GO:…	axon|clathrin-coated pit|cytoplasm|early endosome|Golgi apparatus|growth cone|integral component of membrane|perikaryon|plasma membrane|DNA binding|heparin binding|serine-type endopeptidase inhibitor activity|transition metal ion binding|adult locomotory behavior|apoptotic process|axo-dendritic transport|axon midline choice point recognition|axonogenesis|cell adhesion|cellular copper ion homeosta…
APPL1	733.028	0.202513	3.02464	1.52894	0.612527	0.00248932	0.00937097	Up	2.44213	2.19375	1.60659	2.86034	3.10183	2.80169	APPL1	DCC-interacting protein 13-alpha [Gallus gallus]	GO:0005829,GO:0005769,GO:0031901,GO:0010008,GO:0070062,GO:0005634,GO:0012506,GO:0042802,GO:0043422,GO:0044877,GO:0007049,GO:0008283,GO:0097192,GO:0008286,GO:0046324,GO:1903076,GO:0007165,GO:0023052	cytosol|early endosome|early endosome membrane|endosome membrane|extracellular exosome|nucleus|vesicle membrane|identical protein binding|protein kinase B binding|protein-containing complex binding|cell cycle|cell proliferation|extrinsic apoptotic signaling pathway in absence of ligand|insulin receptor signaling pathway|regulation of glucose import|regulation of protein localization to plasma mem…
AQP1	5840.82	0.183685	10.9741	4.04396	2.01577	5.09326e-28	6.71243e-26	Up	64.689	96.0455	64.9897	315.971	296.526	225.027	AQP1	aquaporin-1 [Gallus gallus]	GO:0045177,GO:0016324,GO:0009925,GO:0016323,GO:0005903,GO:0031526,GO:0005737,GO:0016021,GO:0031965,GO:0005634,GO:0005886,GO:0042383,GO:0008519,GO:0035379,GO:0015168,GO:0005223,GO:0030184,GO:0005267,GO:0022857,GO:0015250,GO:0005372,GO:0015696,GO:0035378,GO:0015670,GO:0006884,GO:0019725,GO:0071474,GO:0071320,GO:0071280,GO:0071549,GO:0070301,GO:0071456,GO:0071241,GO:0071260,GO:0071288,GO:0071300,GO:…	apical part of cell|apical plasma membrane|basal plasma membrane|basolateral plasma membrane|brush border|brush border membrane|cytoplasm|integral component of membrane|nuclear membrane|nucleus|plasma membrane|sarcolemma|ammonium transmembrane transporter activity|carbon dioxide transmembrane transporter activity|glycerol transmembrane transporter activity|intracellular cGMP-activated cation chan…
AQP5	86.6463	0.498018	2.64667	2.49336	1.31809	0.00812876	0.0254434	Up	0.523507	0.542354	0.206245	1.15553	0.808828	0.947029	AQP5	hypothetical protein CIB84_006157, partial [Bambusicola thoracicus]	GO:0016324,GO:0009925,GO:0005783,GO:0070062,GO:0005887,GO:0005902,GO:0005886,GO:0042802,GO:0015250,GO:0048593,GO:0015670,GO:0007588,GO:0042476,GO:0030157,GO:0046541,GO:0006833	apical plasma membrane|basal plasma membrane|endoplasmic reticulum|extracellular exosome|integral component of plasma membrane|microvillus|plasma membrane|identical protein binding|water channel activity|camera-type eye morphogenesis|carbon dioxide transport|excretion|odontogenesis|pancreatic juice secretion|saliva secretion|water transport
AQP9	99.2829	0.412885	-2.14221	0.541681	-0.884485	0.0321768	0.079914	Down	0.742902	0.817419	0.570181	0.327808	0.271467	0.462641	SSC1	aquaporin-9 isoform X2 [Numida meleagris]	GO:0016323,GO:0016021,GO:0005887,GO:0043231,GO:0005886,GO:0005275,GO:0046943,GO:0015254,GO:0015166,GO:0015288,GO:0005345,GO:0005350,GO:0015265,GO:0015250,GO:0005372,GO:0015837,GO:0015722,GO:0046942,GO:0071320,GO:0007588,GO:0015793,GO:0006955,GO:0015791,GO:0006863,GO:0015855,GO:0046689,GO:0010033,GO:0006970,GO:0030104,GO:0006833	basolateral plasma membrane|integral component of membrane|integral component of plasma membrane|intracellular membrane-bounded organelle|plasma membrane|amine transmembrane transporter activity|carboxylic acid transmembrane transporter activity|glycerol channel activity|polyol transmembrane transporter activity|porin activity|purine nucleobase transmembrane transporter activity|pyrimidine nucleo…
ARAP3	2224.42	0.130838	9.97752	2.47159	1.30544	1.91187e-23	1.76518e-21	Up	6.00924	5.08292	5.32062	11.4901	12.6663	13.1462	CENTD3	arf-GAP with Rho-GAP domain, ANK repeat and PH domain-containing protein 3 isoform X1 [Gallus gallus]	GO:0005737,GO:0005856,GO:0005829,GO:0030027,GO:0005886,GO:0001726,GO:0005096,GO:0046872,GO:0005547,GO:0043325,GO:0007010,GO:0030336,GO:0035024,GO:0008360,GO:0051056,GO:0007165,GO:0016192	cytoplasm|cytoskeleton|cytosol|lamellipodium|plasma membrane|ruffle|GTPase activator activity|metal ion binding|phosphatidylinositol-3,4,5-trisphosphate binding|phosphatidylinositol-3,4-bisphosphate binding|cytoskeleton organization|negative regulation of cell migration|negative regulation of Rho protein signal transduction|regulation of cell shape|regulation of small GTPase mediated signal trans…
AREG	2790.96	0.158538	-7.83843	0.422584	-1.24269	4.56203e-15	1.55399e-13	Down	54.032	46.7679	51.5634	15.8241	22.3796	20.962	Sdgf	amphiregulin isoform X1 [Gallus gallus]	GO:0009986,GO:0005737,GO:0005615,GO:0016021,GO:0005622,GO:0005634,GO:0005125,GO:0005154,GO:0008083,GO:0060598,GO:0007173,GO:0060750,GO:0007186,GO:0014009,GO:0060749,GO:0060744,GO:0045668,GO:0031175,GO:0008284,GO:0050731,GO:0042327,GO:0051591,GO:0032355,GO:0051384,GO:0042542,GO:0043434	cell surface|cytoplasm|extracellular space|integral component of membrane|intracellular|nucleus|cytokine activity|epidermal growth factor receptor binding|growth factor activity|dichotomous subdivision of terminal units involved in mammary gland duct morphogenesis|epidermal growth factor receptor signaling pathway|epithelial cell proliferation involved in mammary gland duct elongation|G protein-c…
ARHGAP11B	2482.93	0.145021	-6.7955	0.505054	-0.985491	1.0794e-11	2.34882e-10	Down	23.2507	19.63	19.5571	10.0254	10.5047	8.4352	KIAA0013	rho GTPase-activating protein 11A isoform X1 [Gallus gallus]	GO:0005829,GO:0005096,GO:0051056,GO:0007165	cytosol|GTPase activator activity|regulation of small GTPase mediated signal transduction|signal transduction
ARHGAP20	247.766	0.275725	2.77155	1.69841	0.764185	0.00557907	0.0185349	Up	1.14582	0.979337	0.801346	1.56541	1.28375	1.72444	KIAA1391	rho GTPase-activating protein 20 [Gallus gallus]
ARHGAP21	2439.24	0.159725	4.00735	1.55841	0.640075	6.14032e-05	0.000364759	Up	6.44134	8.12124	5.42645	9.95166	9.36067	9.29339	ARHGAP10	rho GTPase-activating protein 21 isoform X4 [Gallus gallus]	GO:0015629,GO:0030054,GO:0030659,GO:0005829,GO:0005794,GO:0000139,GO:0005886,GO:0005096,GO:0051683,GO:0007030,GO:0051684,GO:0072384,GO:0051056,GO:0007165	actin cytoskeleton|cell junction|cytoplasmic vesicle membrane|cytosol|Golgi apparatus|Golgi membrane|plasma membrane|GTPase activator activity|establishment of Golgi localization|Golgi organization|maintenance of Golgi location|organelle transport along microtubule|regulation of small GTPase mediated signal transduction|signal transduction
ARHGAP22	1026.19	0.197267	-3.64002	0.607916	-0.718056	0.000272617	0.00136409	Down	8.57213	8.94713	9.95722	4.00863	5.00567	6.35664	Arhgap22	rho GTPase-activating protein 22 isoform X9 [Gallus gallus]	GO:0005737,GO:0098978,GO:0005634,GO:0005096,GO:0001525,GO:0030154,GO:0099175,GO:0007165	cytoplasm|glutamatergic synapse|nucleus|GTPase activator activity|angiogenesis|cell differentiation|regulation of postsynapse organization|signal transduction
ARHGAP24	1179.28	0.232604	4.31112	2.00386	1.00278	1.62433e-05	0.000110927	Up	2.82192	3.62714	2.2665	6.38432	5.73158	3.90033	Arhgap24	rho GTPase-activating protein 24 isoform X3 [Gallus gallus]	GO:0042995,GO:0005737,GO:0005856,GO:0005925,GO:0005096,GO:0090630,GO:0001525,GO:0030154,GO:0035021,GO:1900028,GO:0007165,GO:0035313	cell projection|cytoplasm|cytoskeleton|focal adhesion|GTPase activator activity|activation of GTPase activity|angiogenesis|cell differentiation|negative regulation of Rac protein signal transduction|negative regulation of ruffle assembly|signal transduction|wound healing, spreading of epidermal cells
ARHGAP25	895.9	0.207208	2.82879	1.50123	0.586149	0.00467246	0.0158846	Up	4.32672	4.94523	5.42661	7.65981	5.03156	7.63516	Kiaa0053	rho GTPase-activating protein 25 [Gallus gallus]	GO:0001891,GO:0005096,GO:0007015,GO:0051058,GO:0006911,GO:0007165	phagocytic cup|GTPase activator activity|actin filament organization|negative regulation of small GTPase mediated signal transduction|phagocytosis, engulfment|signal transduction
ARHGAP27	368.11	0.279352	4.40207	2.34523	1.22973	1.07221e-05	7.62823e-05	Up	1.40454	0.780082	1.40809	2.6902	2.49907	2.5742	Camgap1	rho GTPase-activating protein 27 isoform X1 [Gallus gallus]	GO:0005737,GO:0016020,GO:0005096,GO:0017124,GO:0043547,GO:0006898,GO:0043087,GO:0007165	cytoplasm|membrane|GTPase activator activity|SH3 domain binding|positive regulation of GTPase activity|receptor-mediated endocytosis|regulation of GTPase activity|signal transduction
ARHGAP28	2448.93	0.180901	8.74386	2.99337	1.58177	2.2527e-18	1.13622e-16	Up	3.63154	3.24472	2.53123	8.85005	6.89274	10.1725	KIAA1314	rho GTPase-activating protein 28 isoform X1 [Gallus gallus]	GO:0005737,GO:0005829,GO:0005096,GO:1904425,GO:0051497,GO:0032956,GO:0030833,GO:0051056,GO:0007165	cytoplasm|cytosol|GTPase activator activity|negative regulation of GTP binding|negative regulation of stress fiber assembly|regulation of actin cytoskeleton organization|regulation of actin filament polymerization|regulation of small GTPase mediated signal transduction|signal transduction
ARHGAP31	1938.19	0.23459	4.27935	2.0054	1.00389	1.87442e-05	0.000126005	Up	8.56556	8.42154	4.21887	14.2677	12.1349	12.6433	CDGAP	rho GTPase-activating protein 31 [Phasianus colchicus]	GO:0005829,GO:0005925,GO:0030027,GO:0005096,GO:0017124,GO:0051056,GO:0007264	cytosol|focal adhesion|lamellipodium|GTPase activator activity|SH3 domain binding|regulation of small GTPase mediated signal transduction|small GTPase mediated signal transduction
ARHGAP39	226.122	0.336659	3.82529	2.44158	1.28782	0.000130621	0.000708464	Up	1.23811	0.846572	0.751757	2.31226	1.492	2.57844	D15Wsu169e	rho GTPase-activating protein 39 isoform X2 [Gallus gallus]	GO:0005737,GO:0005856,GO:0098978,GO:0005634,GO:0098794,GO:0005096,GO:0099173,GO:0007165	cytoplasm|cytoskeleton|glutamatergic synapse|nucleus|postsynapse|GTPase activator activity|postsynapse organization|signal transduction
ARHGAP42	1072.98	0.198309	5.57455	2.15171	1.10548	2.48175e-08	3.05627e-07	Up	2.67681	2.26393	1.65422	4.74395	4.00207	4.29649	ARHGAP42	rho GTPase-activating protein 42 [Gallus gallus]	GO:0005096,GO:0090630,GO:0035024,GO:0003085,GO:1904694,GO:0007165	GTPase activator activity|activation of GTPase activity|negative regulation of Rho protein signal transduction|negative regulation of systemic arterial blood pressure|negative regulation of vascular smooth muscle contraction|signal transduction
ARHGAP45	1377.89	0.206011	4.38485	1.87038	0.903329	1.16067e-05	8.20044e-05	Up	4.581	3.94344	5.9789	9.52615	6.54377	8.93363	Arhgap45	rho GTPase-activating protein 45 isoform X1 [Gallus gallus]	GO:0005737,GO:0032587,GO:0005096,GO:0046872,GO:0035556	cytoplasm|ruffle membrane|GTPase activator activity|metal ion binding|intracellular signal transduction
ARHGEF10L	7670.07	0.117045	-5.86849	0.621197	-0.686877	4.39775e-09	6.07506e-08	Down	40.7702	37.8192	43.5702	20.9131	24.01	24.8598	GRINCHGEF	rho guanine nucleotide exchange factor 10-like protein isoform X11 [Gallus gallus]	GO:0005829,GO:0005096,GO:0005085,GO:0005089,GO:0030036,GO:0051496,GO:0035023,GO:0032933	cytosol|GTPase activator activity|guanyl-nucleotide exchange factor activity|Rho guanyl-nucleotide exchange factor activity|actin cytoskeleton organization|positive regulation of stress fiber assembly|regulation of Rho protein signal transduction|SREBP signaling pathway
ARHGEF16	1208.03	0.177502	-3.86613	0.621468	-0.686248	0.000110576	0.000612137	Down	9.82695	13.7128	12.1676	6.18545	7.53706	6.655	EPHEXIN4	rho guanine nucleotide exchange factor 16 isoform X2 [Gallus gallus]	GO:0005829,GO:0045296,GO:0005085,GO:0030165,GO:0030971,GO:0017048,GO:0005089,GO:0090630,GO:0060326,GO:0007186,GO:0043065,GO:1903078,GO:0035023,GO:0051056	cytosol|cadherin binding|guanyl-nucleotide exchange factor activity|PDZ domain binding|receptor tyrosine kinase binding|Rho GTPase binding|Rho guanyl-nucleotide exchange factor activity|activation of GTPase activity|cell chemotaxis|G protein-coupled receptor signaling pathway|positive regulation of apoptotic process|positive regulation of protein localization to plasma membrane|regulation of Rho …
ARHGEF18	5716.81	0.106479	-5.54966	0.663919	-0.590921	2.86223e-08	3.48156e-07	Down	22.9674	22.6374	20.6045	12.5268	13.893	13.976	KIAA0521	rho guanine nucleotide exchange factor 18 isoform X4 [Gallus gallus]	GO:0045177,GO:0016324,GO:0030054,GO:0005856,GO:0005829,GO:0070062,GO:0005886,GO:0005085,GO:0046872,GO:0005089,GO:0030036,GO:0007186,GO:0043065,GO:0008360,GO:0035023,GO:0051056,GO:0007264,GO:0007179	apical part of cell|apical plasma membrane|cell junction|cytoskeleton|cytosol|extracellular exosome|plasma membrane|guanyl-nucleotide exchange factor activity|metal ion binding|Rho guanyl-nucleotide exchange factor activity|actin cytoskeleton organization|G protein-coupled receptor signaling pathway|positive regulation of apoptotic process|regulation of cell shape|regulation of Rho protein signal…
ARHGEF2	1752.76	0.16205	3.69761	1.51487	0.599198	0.000217636	0.00111843	Up	15.2037	12.7218	16.8921	19.4237	19.2685	23.822	ARHGEF2	PREDICTED: rho guanine nucleotide exchange factor 2 isoform X1 [Pseudopodoces humilis]	GO:0005923,GO:0005737,GO:0031410,GO:0005856,GO:0005794,GO:0005874,GO:0032991,GO:0032587,GO:0005819,GO:0031982,GO:0046872,GO:0008017,GO:0048365,GO:0030676,GO:0017048,GO:0005089,GO:0008134,GO:0007015,GO:0055059,GO:0007049,GO:0000902,GO:0071474,GO:0071225,GO:0071356,GO:0045087,GO:0035556,GO:1902042,GO:1902219,GO:0007026,GO:0060546,GO:0032755,GO:0045666,GO:2001224,GO:0051092,GO:0050731,GO:0045944,GO:…	bicellular tight junction|cytoplasm|cytoplasmic vesicle|cytoskeleton|Golgi apparatus|microtubule|protein-containing complex|ruffle membrane|spindle|vesicle|metal ion binding|microtubule binding|Rac GTPase binding|Rac guanyl-nucleotide exchange factor activity|Rho GTPase binding|Rho guanyl-nucleotide exchange factor activity|transcription factor binding|actin filament organization|asymmetric neuro…
ARHGEF28	778.081	0.19963	3.89426	1.71405	0.777409	9.84997e-05	0.000553917	Up	2.01718	1.86607	1.60437	2.56665	3.46086	2.60425	KIAA1998	rho guanine nucleotide exchange factor 28 isoform X1 [Gallus gallus]	GO:0005829,GO:0005886,GO:0005085,GO:0046872,GO:0005089,GO:0003723,GO:0030154,GO:0048013,GO:0035556,GO:0035023	cytosol|plasma membrane|guanyl-nucleotide exchange factor activity|metal ion binding|Rho guanyl-nucleotide exchange factor activity|RNA binding|cell differentiation|ephrin receptor signaling pathway|intracellular signal transduction|regulation of Rho protein signal transduction
ARHGEF4	3000.72	0.129705	-5.58208	0.605407	-0.724024	2.37652e-08	2.93554e-07	Down	8.22787	9.47844	9.94611	4.70991	5.21463	5.46815	KIAA1112	LOW QUALITY PROTEIN: rho guanine nucleotide exchange factor 4 [Gallus gallus]	GO:0005829,GO:0032587,GO:0005085,GO:0019904,GO:0030676,GO:0005089,GO:0046847,GO:0007186,GO:0035556,GO:0030032,GO:0043065,GO:0035023,GO:0051056	cytosol|ruffle membrane|guanyl-nucleotide exchange factor activity|protein domain specific binding|Rac guanyl-nucleotide exchange factor activity|Rho guanyl-nucleotide exchange factor activity|filopodium assembly|G protein-coupled receptor signaling pathway|intracellular signal transduction|lamellipodium assembly|positive regulation of apoptotic process|regulation of Rho protein signal transducti…
ARHGEF9	973.264	0.178495	4.18924	1.67918	0.747757	2.79889e-05	0.00018086	Up	2.33033	1.7066	1.7529	3.17195	2.90036	2.86865	ARHGEF9	rho guanine nucleotide exchange factor 9 isoform X1 [Gallus gallus]	GO:0030054,GO:0005829,GO:0098982,GO:0014069,GO:0045211,GO:0005089,GO:0099150,GO:0035023	cell junction|cytosol|GABA-ergic synapse|postsynaptic density|postsynaptic membrane|Rho guanyl-nucleotide exchange factor activity|regulation of postsynaptic specialization assembly|regulation of Rho protein signal transduction
ARID5B	1162.41	0.212881	4.01706	1.80895	0.855155	5.8928e-05	0.000351332	Up	1.90652	1.77134	1.24844	2.92387	2.11059	3.16526	RCJMB04_20e24	AT-rich interactive domain-containing protein 5B isoform X1 [Gallus gallus]	GO:0005634,GO:0003713,GO:0044212,GO:0060612,GO:0051091,GO:0006357	nucleus|transcription coactivator activity|transcription regulatory region DNA binding|adipose tissue development|positive regulation of DNA-binding transcription factor activity|regulation of transcription by RNA polymerase II
ARL10	415.316	0.257787	-2.38099	0.653479	-0.613788	0.0172662	0.0477435	Down	8.04683	9.44756	5.73343	3.93219	5.19603	4.79814	ARL10A	ADP-ribosylation factor-like protein 10 [Gallus gallus]	GO:0005622,GO:0005525	intracellular|GTP binding
ARL11	152.042	0.335738	3.2497	2.13029	1.09105	0.00115526	0.00483339	Up	0.515885	0.459454	0.383257	0.763838	1.07048	0.822064	ARLTS1	ADP-ribosylation factor-like protein 11 isoform X1 [Gallus gallus]	GO:0005737,GO:0005886,GO:0005525,GO:0002244,GO:0006886,GO:0016192	cytoplasm|plasma membrane|GTP binding|hematopoietic progenitor cell differentiation|intracellular protein transport|vesicle-mediated transport
ARL2	678.245	0.293898	-6.17136	0.28445	-1.81375	6.7706e-10	1.07736e-08	Down	18.518	16.2636	14.4376	3.42661	2.84478	6.63757	ARL3	PREDICTED: ADP-ribosylation factor-like protein 3 [Parus major]	GO:0005813,GO:0005929,GO:0005881,GO:0005794,GO:0000139,GO:0030496,GO:0005634,GO:0032391,GO:0005876,GO:0019003,GO:0005525,GO:0003924,GO:0008017,GO:0060271,GO:0001822,GO:0000281,GO:0042461,GO:0015031,GO:0007264	centrosome|cilium|cytoplasmic microtubule|Golgi apparatus|Golgi membrane|midbody|nucleus|photoreceptor connecting cilium|spindle microtubule|GDP binding|GTP binding|GTPase activity|microtubule binding|cilium assembly|kidney development|mitotic cytokinesis|photoreceptor cell development|protein transport|small GTPase mediated signal transduction
ARMC4	105.86	0.937889	3.05841	7.30278	2.86845	0.00222517	0.00848828	Up	0.275746	0.132679	0.095599	0.838404	0.0306298	2.54527	ARMC4	armadillo repeat-containing protein 4 isoform X2 [Gallus gallus]
ARMC7	2182.99	0.182215	-3.87342	0.613104	-0.705797	0.000107317	0.000597129	Down	35.0428	38.9774	37.1091	15.3236	22.5875	24.7122	Armc7	armadillo repeat-containing protein 7 isoform X1 [Gallus gallus]
ARMH4	20658.1	0.161231	-6.10894	0.505242	-0.984953	1.00296e-09	1.55988e-08	Down	108.713	95.7364	109.335	36.3889	56.0159	53.2723	ARMH4	uncharacterized protein C14orf37 homolog isoform X1 [Gallus gallus]	GO:0016021	integral component of membrane
ARPC1B	5181.07	0.138627	8.35118	2.23101	1.1577	6.75818e-17	2.84645e-15	Up	57.5476	50.532	61.526	131.41	99.089	117.863	XELAEV_18047442mg	actin-related protein 2/3 complex subunit 1B isoform X1 [Gallus gallus]	GO:0005885,GO:0005737,GO:0005634,GO:0003779,GO:0034314	Arp2/3 protein complex|cytoplasm|nucleus|actin binding|Arp2/3 complex-mediated actin nucleation
ARPC5	10087.3	0.116545	5.7403	1.58997	0.669004	9.4509e-09	1.24453e-07	Up	134.518	130.779	132.483	212.986	198.681	169.5	Arpc5	actin-related protein 2/3 complex subunit 5 [Gallus gallus]	GO:0005885,GO:0005737,GO:0005768,GO:0030426,GO:0030027,GO:0043005,GO:0005634,GO:0035861,GO:0051015,GO:0005200,GO:0051639,GO:0034314,GO:0016477,GO:0097581,GO:0030011,GO:0061842,GO:0021769,GO:0014909	Arp2/3 protein complex|cytoplasm|endosome|growth cone|lamellipodium|neuron projection|nucleus|site of double-strand break|actin filament binding|structural constituent of cytoskeleton|actin filament network formation|Arp2/3 complex-mediated actin nucleation|cell migration|lamellipodium organization|maintenance of cell polarity|microtubule organizing center localization|orbitofrontal cortex develo…
ARRDC1	4233.33	0.171935	-3.85881	0.631361	-0.663464	0.00011394	0.000628482	Down	46.1196	44.0928	45.6713	21.7037	22.8057	34.4865	Arrdc1	arrestin domain-containing protein 1 [Gallus gallus]	GO:0031410,GO:1903561,GO:0005886,GO:1990763,GO:0042802,GO:1990756,GO:0031625,GO:0006858,GO:0140112,GO:0045746,GO:0015031,GO:0016567,GO:0006511	cytoplasmic vesicle|extracellular vesicle|plasma membrane|arrestin family protein binding|identical protein binding|protein binding, bridging involved in substrate recognition for ubiquitination|ubiquitin protein ligase binding|extracellular transport|extracellular vesicle biogenesis|negative regulation of Notch signaling pathway|protein transport|protein ubiquitination|ubiquitin-dependent protei…
ARSB	782.52	0.183799	3.90999	1.64564	0.718651	9.23006e-05	0.000523378	Up	3.829	3.26956	3.24914	5.85638	4.34842	5.4687	ARSB	arylsulfatase B [Gallus gallus]	GO:0035578,GO:0009986,GO:0005788,GO:0070062,GO:0005576,GO:1904813,GO:0005794,GO:0043202,GO:0005764,GO:0005739,GO:0005791,GO:0004065,GO:0046872,GO:0003943,GO:0006914,GO:0007417,GO:0030207,GO:0061580,GO:0007041,GO:0007040,GO:0043312,GO:0010976,GO:0010632,GO:0043627,GO:0051597,GO:0007584,GO:0009268	azurophil granule lumen|cell surface|endoplasmic reticulum lumen|extracellular exosome|extracellular region|ficolin-1-rich granule lumen|Golgi apparatus|lysosomal lumen|lysosome|mitochondrion|rough endoplasmic reticulum|arylsulfatase activity|metal ion binding|N-acetylgalactosamine-4-sulfatase activity|autophagy|central nervous system development|chondroitin sulfate catabolic process|colon epithe…
ARSI	1511.21	0.186442	8.02093	2.8195	1.49544	1.0495e-15	3.89795e-14	Up	3.71529	3.51257	5.18602	11.4649	11.1184	9.6146	Arsi	arylsulfatase I [Gallus gallus]	GO:0005783,GO:0005576,GO:0046872,GO:0008484	endoplasmic reticulum|extracellular region|metal ion binding|sulfuric ester hydrolase activity
ARSJ	501.059	0.19844	3.97314	1.72719	0.788429	7.09303e-05	0.000414868	Up	3.24666	3.45323	3.16897	5.48201	5.66756	4.50192	Arsj	arylsulfatase J [Phasianus colchicus]	GO:0005576,GO:0046872,GO:0008484	extracellular region|metal ion binding|sulfuric ester hydrolase activity
ART1	130.516	0.428224	2.23786	1.94303	0.958305	0.0252304	0.0655613	Up	1.10316	1.42114	2.04532	3.27338	1.67825	3.24026	Art5	ecto-ADP-ribosyltransferase 5-like isoform X2 [Gallus gallus]	GO:0005576,GO:0016020,GO:0003956,GO:0003950,GO:0018120,GO:0006471	extracellular region|membrane|NAD(P)+-protein-arginine ADP-ribosyltransferase activity|NAD+ ADP-ribosyltransferase activity|peptidyl-arginine ADP-ribosylation|protein ADP-ribosylation
ARTN	90.2308	0.438579	3.87104	3.24397	1.69776	0.000108372	0.000602794	Up	0.554008	0.698513	0.367794	1.38073	1.82653	1.6084	EVN	artemin isoform X1 [Gallus gallus]	GO:0005576,GO:0005615,GO:0005622,GO:0008083,GO:0005088,GO:0005102,GO:0007411,GO:0050930,GO:0097021,GO:0000165,GO:0007405,GO:0007422,GO:0061146,GO:0007165	extracellular region|extracellular space|intracellular|growth factor activity|Ras guanyl-nucleotide exchange factor activity|signaling receptor binding|axon guidance|induction of positive chemotaxis|lymphocyte migration into lymphoid organs|MAPK cascade|neuroblast proliferation|peripheral nervous system development|Peyer's patch morphogenesis|signal transduction
ASAH1	4605.88	0.126561	6.8509	1.82394	0.867055	7.33892e-12	1.64291e-10	Up	42.831	42.44	43.6933	81.9428	70.8582	63.4141	ASAH1	acid ceramidase precursor [Gallus gallus]	GO:0005764,GO:0102121,GO:0016810,GO:0017040,GO:0006629	lysosome|ceramidase activity|hydrolase activity, acting on carbon-nitrogen (but not peptide) bonds|N-acylsphingosine amidohydrolase activity|lipid metabolic process
ASB12	135.634	0.415343	-3.82647	0.332334	-1.58929	0.000129996	0.000706249	Down	1.20934	1.43117	1.17919	0.211752	0.42431	0.530839	ASB12	ankyrin repeat and SOCS box protein 12 isoform X1 [Gallus gallus]	GO:0005829,GO:0000151,GO:0043687,GO:0016567	cytosol|ubiquitin ligase complex|post-translational protein modification|protein ubiquitination
ASB2	110.573	0.430808	3.50263	2.84605	1.50896	0.000460695	0.00218033	Up	0.375591	0.174032	0.21464	0.65816	0.577669	0.770238	Asb2	ankyrin repeat and SOCS box protein 2 [Gallus gallus]	GO:0005622,GO:0035556,GO:0016567	intracellular|intracellular signal transduction|protein ubiquitination
ASB7	845.957	0.181059	-3.9702	0.607586	-0.71884	7.18114e-05	0.000419122	Down	9.35057	7.28858	9.53273	5.01972	4.38859	5.23263	ASB7	PREDICTED: ankyrin repeat and SOCS box protein 7 [Sturnus vulgaris]	GO:0005829,GO:0035556,GO:0043687,GO:0016567	cytosol|intracellular signal transduction|post-translational protein modification|protein ubiquitination
ASCL1	144.287	0.626562	-2.51899	0.334875	-1.5783	0.0117692	0.0346482	Down	1.61542	3.34313	4.04582	0.419788	0.37467	1.99679	Ash1	achaete-scute homolog 1 [Phasianus colchicus]	GO:0043025,GO:0090575,GO:0043425,GO:0003682,GO:0003700,GO:0003690,GO:0070888,GO:0042803,GO:0001078,GO:0000977,GO:0008134,GO:0061104,GO:0061103,GO:0048469,GO:0071259,GO:0021954,GO:0021987,GO:0021892,GO:0021902,GO:0021879,GO:0007507,GO:0061100,GO:0050883,GO:0043066,GO:0045665,GO:0007399,GO:0007400,GO:0007405,GO:0048666,GO:0030182,GO:0048663,GO:0048665,GO:0001764,GO:0003358,GO:0003359,GO:0007219,GO:…	neuronal cell body|RNA polymerase II transcription factor complex|bHLH transcription factor binding|chromatin binding|DNA-binding transcription factor activity|double-stranded DNA binding|E-box binding|protein homodimerization activity|proximal promoter DNA-binding transcription repressor activity, RNA polymerase II-specific|RNA polymerase II regulatory region sequence-specific DNA binding|transc…
ASH2L	10315.8	0.097934	-11.4643	0.45922	-1.12274	1.99395e-30	2.88365e-28	Down	160.458	148.161	147.08	64.6905	66.3908	61.2261	ASH2L1	set1/Ash2 histone methyltransferase complex subunit ASH2 isoform X1 [Gallus gallus]
ASIC1	370.735	0.277209	-2.44262	0.625414	-0.677117	0.0145811	0.0414625	Down	1.7723	1.85954	1.41548	1.20127	1.01784	0.677565	ACCN2	acid-sensing ion channel 1 isoform X1 [Gallus gallus]	GO:0005794,GO:0005887,GO:0045202,GO:0044736,GO:0042802,GO:0008306,GO:0001662,GO:0070588,GO:0071467,GO:0007613,GO:0046929,GO:0070207,GO:0042391,GO:0010447,GO:0001975,GO:0050915,GO:0035725	Golgi apparatus|integral component of plasma membrane|synapse|acid-sensing ion channel activity|identical protein binding|associative learning|behavioral fear response|calcium ion transmembrane transport|cellular response to pH|memory|negative regulation of neurotransmitter secretion|protein homotrimerization|regulation of membrane potential|response to acidic pH|response to amphetamine|sensory p…
ASIP	12.0995	1.38807	-2.32494	0.106787	-3.22719	0.0200751	0.0542528	Down	0.941993	2.25999	0.309393	0.195207	0	0.149229	ASIP	agouti signaling protein [Gallus gallus]	GO:0005576,GO:0005102,GO:0009755	extracellular region|signaling receptor binding|hormone-mediated signaling pathway
ASL	1030.58	0.24404	5.40577	2.49532	1.31923	6.45313e-08	7.3387e-07	Up	12.0484	7.89495	7.33972	20.7402	15.7015	26.2777	ASL2	argininosuccinate lyase isoform X1 [Gallus gallus]	GO:0005737,GO:0005829,GO:0004056,GO:0005212,GO:0042450,GO:0006525	cytoplasm|cytosol|argininosuccinate lyase activity|structural constituent of eye lens|arginine biosynthetic process via ornithine|arginine metabolic process
ASMT	30.522	0.817117	-2.07393	0.30893	-1.69465	0.0380856	0.0921246	Down	0.514854	0.469383	1.58861	0.219608	0.154413	0.361593	ASMT	acetylserotonin O-methyltransferase [Gallus gallus]	GO:0017096,GO:0008171,GO:0008757,GO:0019438,GO:0030187	acetylserotonin O-methyltransferase activity|O-methyltransferase activity|S-adenosylmethionine-dependent methyltransferase activity|aromatic compound biosynthetic process|melatonin biosynthetic process
ASMTL	1428.65	0.152254	-3.88894	0.663374	-0.592107	0.000100682	0.000564042	Down	16.6918	18.8373	20.5737	12.6916	10.7636	10.7718	ASMTL	N-acetylserotonin O-methyltransferase-like protein isoform X1 [Gallus gallus]	GO:0005829,GO:0047429,GO:0008171	cytosol|nucleoside-triphosphate diphosphatase activity|O-methyltransferase activity
ASNSD1	4256.37	0.154282	-5.36492	0.563423	-0.82771	8.09871e-08	9.04024e-07	Down	63.7116	61.6543	57.9086	32.4968	36.9373	25.3346	RCJMB04_16p18	asparagine synthetase domain-containing protein 1 [Gallus gallus]	GO:0004066,GO:0006529,GO:0006541	asparagine synthase (glutamine-hydrolyzing) activity|asparagine biosynthetic process|glutamine metabolic process
ASPH	2723.22	0.199093	3.34294	1.58618	0.665557	0.000828948	0.00363181	Up	5.32848	4.44728	4.55254	9.37705	6.04609	5.47737	BAH	aspartyl/asparaginyl beta-hydroxylase isoform X2 [Numida meleagris]	GO:0034704,GO:0005623,GO:0032541,GO:0005783,GO:0005789,GO:0030176,GO:0016021,GO:0014701,GO:0005886,GO:0033018,GO:0033017,GO:0005509,GO:0009055,GO:0044325,GO:0004597,GO:0008307,GO:0005198,GO:0097202,GO:0032237,GO:0070588,GO:0071277,GO:0005513,GO:0060325,GO:0034220,GO:0035108,GO:0006936,GO:0008285,GO:0007389,GO:0042264,GO:0010524,GO:0090316,GO:0045862,GO:0060316,GO:0045893,GO:1903779,GO:0010881,GO:…	calcium channel complex|cell|cortical endoplasmic reticulum|endoplasmic reticulum|endoplasmic reticulum membrane|integral component of endoplasmic reticulum membrane|integral component of membrane|junctional sarcoplasmic reticulum membrane|plasma membrane|sarcoplasmic reticulum lumen|sarcoplasmic reticulum membrane|calcium ion binding|electron transfer activity|ion channel binding|peptide-asparta…
ASPM	1103.31	0.1541	5.14225	1.73198	0.792421	2.71462e-07	2.70502e-06	Up	1.9508	2.00816	2.03376	3.23134	3.48192	2.82049	ASPM	abnormal spindle-like microcephaly-associated protein isoform X1 [Gallus gallus]	GO:0005737,GO:0005634,GO:0005819,GO:0005516,GO:0051301,GO:0007051	cytoplasm|nucleus|spindle|calmodulin binding|cell division|spindle organization
ASS1	2211.89	0.203318	10.2286	4.22708	2.07966	1.47613e-24	1.43589e-22	Up	17.2905	16.3205	11.2098	67.5134	43.9849	62.8078	RCJMB04_21j5	argininosuccinate synthase [Gallus gallus]	GO:0005737,GO:0005829,GO:0004055,GO:0005524,GO:0006526,GO:0000053,GO:0000050	cytoplasm|cytosol|argininosuccinate synthase activity|ATP binding|arginine biosynthetic process|argininosuccinate metabolic process|urea cycle
ASTL	119.005	0.427425	-4.40482	0.271171	-1.88273	1.05872e-05	7.53885e-05	Down	2.85478	2.86513	4.06577	0.510919	0.810788	1.12292	ASTL	astacin-like metalloendopeptidase precursor [Gallus gallus]	GO:0060473,GO:0005737,GO:0005886,GO:0030133,GO:0070001,GO:0070002,GO:0004222,GO:0008233,GO:0008270,GO:0007155,GO:0009566,GO:2000360,GO:0010954,GO:0060468	cortical granule|cytoplasm|plasma membrane|transport vesicle|aspartic-type peptidase activity|glutamic-type peptidase activity|metalloendopeptidase activity|peptidase activity|zinc ion binding|cell adhesion|fertilization|negative regulation of binding of sperm to zona pellucida|positive regulation of protein processing|prevention of polyspermy
ASTN1	314.095	0.285108	-2.36798	0.626276	-0.675129	0.0178856	0.0491735	Down	1.16335	1.86001	1.30749	0.919514	0.906111	0.661996	ASTN	astrotactin-1 isoform X1 [Gallus gallus]	GO:0030136,GO:0005768,GO:0009897,GO:0016021,GO:0043204,GO:0007626,GO:0007158,GO:0001764	clathrin-coated vesicle|endosome|external side of plasma membrane|integral component of membrane|perikaryon|locomotory behavior|neuron cell-cell adhesion|neuron migration
ASXL1	3739.81	0.124539	-5.01801	0.648448	-0.624936	5.22099e-07	4.90918e-06	Down	18.6391	18.1795	18.8676	9.99015	10.5457	12.6836	KIAA0978	putative Polycomb group protein ASXL1 isoform X1 [Gallus gallus]
ASXL2	3187.16	0.138768	5.17097	1.6444	0.717565	2.32876e-07	2.35791e-06	Up	4.94749	5.2889	4.56962	8.3646	6.2497	7.78295	RCJMB04_2n14	putative Polycomb group protein ASXL2 isoform X4 [Gallus gallus]	GO:0035517,GO:0003682,GO:0003677,GO:0046872,GO:0042975,GO:0009887,GO:0045944,GO:0006351	PR-DUB complex|chromatin binding|DNA binding|metal ion binding|peroxisome proliferator activated receptor binding|animal organ morphogenesis|positive regulation of transcription by RNA polymerase II|transcription, DNA-templated
ASZ1	405.992	0.211754	-4.43412	0.521615	-0.938942	9.24492e-06	6.63798e-05	Down	4.0369	3.86346	3.81635	1.80255	2.13017	1.68022	GASZ	ankyrin repeat, SAM and basic leucine zipper domain-containing protein 1 isoform X1 [Gallus gallus]	GO:0071546,GO:0030154,GO:0043046,GO:0031047,GO:0007140,GO:0007275,GO:0034587,GO:0007283	pi-body|cell differentiation|DNA methylation involved in gamete generation|gene silencing by RNA|male meiotic nuclear division|multicellular organism development|piRNA metabolic process|spermatogenesis
ATIC	7049.43	0.12918	4.63163	1.51395	0.598315	3.62803e-06	2.86007e-05	Up	77.9192	64.7315	73.1003	112.212	98.4956	89.6092	PURH	aminoimidazole-4-carboxamide ribonucleotidetransformylase/IMP cyclohydrolase [Gallus gallus]	GO:0005829,GO:0003937,GO:0004643,GO:0042803,GO:0006189	cytosol|IMP cyclohydrolase activity|phosphoribosylaminoimidazolecarboxamide formyltransferase activity|protein homodimerization activity|'de novo' IMP biosynthetic process
ATOH1	273.998	0.327843	-2.57898	0.556517	-0.845501	0.00990912	0.0300269	Down	6.26555	6.27693	5.38404	1.92634	4.22844	2.99274	Ath1	protein atonal homolog 1 [Gallus gallus]	GO:0005634,GO:0031490,GO:0003677,GO:0046983,GO:0001077,GO:0000978,GO:0043565,GO:0042668,GO:0042667,GO:0007411,GO:0007420,GO:0030154,GO:0021987,GO:0042491,GO:0048839,GO:0042472,GO:0043066,GO:0030182,GO:0001764,GO:0007219,GO:0045609,GO:2000982,GO:0045666,GO:0045944,GO:0045664	nucleus|chromatin DNA binding|DNA binding|protein dimerization activity|proximal promoter DNA-binding transcription activator activity, RNA polymerase II-specific|RNA polymerase II proximal promoter sequence-specific DNA binding|sequence-specific DNA binding|auditory receptor cell fate determination|auditory receptor cell fate specification|axon guidance|brain development|cell differentiation|cer…
ATOH7	131.138	0.354336	-4.76691	0.310123	-1.68909	1.87071e-06	1.5734e-05	Down	10.0744	10.1749	10.5775	2.58488	2.43435	3.78443	ATH5	protein atonal homolog 7 [Gallus gallus]	GO:0005634,GO:0003677,GO:0046983,GO:0007623,GO:0009649,GO:0003407,GO:0030182,GO:0048663,GO:0021554,GO:0006355	nucleus|DNA binding|protein dimerization activity|circadian rhythm|entrainment of circadian clock|neural retina development|neuron differentiation|neuron fate commitment|optic nerve development|regulation of transcription, DNA-templated
ATOH8	1461.51	0.207252	7.86905	3.09702	1.63088	3.57344e-15	1.2478e-13	Up	3.78038	3.80649	4.32507	8.8696	14.7548	10.2305	Ath6	protein atonal homolog 8 [Gallus gallus]	GO:0005737,GO:0016607,GO:0005654,GO:0005634,GO:0033613,GO:0003700,GO:0070888,GO:0046983,GO:0008134,GO:0030154,GO:0001704,GO:0051450,GO:0001937,GO:0010629,GO:0045892,GO:0007399,GO:0045603,GO:0010595,GO:0010628,GO:0045893,GO:0060395,GO:0035148	cytoplasm|nuclear speck|nucleoplasm|nucleus|activating transcription factor binding|DNA-binding transcription factor activity|E-box binding|protein dimerization activity|transcription factor binding|cell differentiation|formation of primary germ layer|myoblast proliferation|negative regulation of endothelial cell proliferation|negative regulation of gene expression|negative regulation of transcri…
ATP10B	309.054	0.327647	-5.55704	0.283074	-1.82075	2.74394e-08	3.35006e-07	Down	2.31837	1.8057	1.06513	0.387456	0.43353	0.528802	ATPVB	probable phospholipid-transporting ATPase VB isoform X1 [Gallus gallus]	GO:0030659,GO:0005783,GO:0005789,GO:0016021,GO:0005886,GO:0005524,GO:0000287,GO:0004012,GO:0045332	cytoplasmic vesicle membrane|endoplasmic reticulum|endoplasmic reticulum membrane|integral component of membrane|plasma membrane|ATP binding|magnesium ion binding|phospholipid-translocating ATPase activity|phospholipid translocation
ATP10D	586.28	0.255226	4.26579	2.12688	1.08874	1.99198e-05	0.000132978	Up	1.74638	2.03582	1.07066	3.51294	2.76298	3.20293	ATPVD	probable phospholipid-transporting ATPase VD isoform X1 [Gallus gallus]	GO:0005783,GO:0005789,GO:0016021,GO:0005654,GO:0005886,GO:0005524,GO:0000287,GO:0004012,GO:0006812,GO:0034220,GO:0045332	endoplasmic reticulum|endoplasmic reticulum membrane|integral component of membrane|nucleoplasm|plasma membrane|ATP binding|magnesium ion binding|phospholipid-translocating ATPase activity|cation transport|ion transmembrane transport|phospholipid translocation
ATP12A	44.4741	0.693034	-2.73555	0.268719	-1.89583	0.00622763	0.0203707	Down	0.609525	0.658056	0.186849	0.0821019	0.128285	0.148058	ATP1AL1	potassium-transporting ATPase alpha chain 2 [Gallus gallus]	GO:0016021,GO:0005524,GO:0046872,GO:0008900,GO:0005391	integral component of membrane|ATP binding|metal ion binding|potassium:proton exchanging ATPase activity|sodium:potassium-exchanging ATPase activity
ATP13A3	1595.4	0.153399	5.03589	1.70823	0.772501	4.75635e-07	4.52172e-06	Up	3.6165	4.27299	3.60733	6.90835	5.64087	5.49735	AFURS1	probable cation-transporting ATPase 13A3 isoform X1 [Gallus gallus]	GO:0005623,GO:0016021,GO:0016020,GO:0005524,GO:0016887,GO:0046872,GO:0006812,GO:0006874	cell|integral component of membrane|membrane|ATP binding|ATPase activity|metal ion binding|cation transport|cellular calcium ion homeostasis
ATP1B4	145.278	0.319223	3.07097	1.97291	0.980324	0.00213363	0.00820543	Up	1.26856	1.13491	1.33174	2.57907	2.02676	2.1768	ATP1B4	protein ATP1B4 [Gallus gallus]	GO:0005637,GO:0005634,GO:0005890,GO:0006813,GO:0006355,GO:0006814	nuclear inner membrane|nucleus|sodium:potassium-exchanging ATPase complex|potassium ion transport|regulation of transcription, DNA-templated|sodium ion transport
ATP2A3	2565.91	0.149642	5.11922	1.70061	0.766052	3.068e-07	3.0185e-06	Up	8.28331	6.47591	7.74421	11.8308	10.2089	13.1977	ATP2A3	sarcoplasmic/endoplasmic reticulum calcium ATPase 3 [Gallus gallus]	GO:0016021,GO:0033017,GO:0005524,GO:0005388,GO:0046872,GO:0008553,GO:0070588,GO:0006874	integral component of membrane|sarcoplasmic reticulum membrane|ATP binding|calcium-transporting ATPase activity|metal ion binding|proton-exporting ATPase activity, phosphorylative mechanism|calcium ion transmembrane transport|cellular calcium ion homeostasis
ATP2B1	1657.45	0.185961	3.69803	1.6107	0.687689	0.000217283	0.00111732	Up	3.72881	3.73932	2.66694	5.62241	5.2233	4.13811	PMCA1	plasma membrane calcium-transporting ATPase 1 isoform X4 [Gallus gallus]	GO:0005887,GO:0005524,GO:0005388,GO:0005516,GO:0046872,GO:0030165,GO:0006874,GO:0051480	integral component of plasma membrane|ATP binding|calcium-transporting ATPase activity|calmodulin binding|metal ion binding|PDZ domain binding|cellular calcium ion homeostasis|regulation of cytosolic calcium ion concentration
ATP2C2	1730.53	0.213426	-5.92984	0.415931	-1.26558	3.03233e-09	4.32789e-08	Down	8.25927	8.44446	7.8267	2.38538	2.64035	4.36961	KIAA0703	calcium-transporting ATPase type 2C member 2 isoform X1 [Numida meleagris]	GO:0000139,GO:0016021,GO:0005524,GO:0005388,GO:0015410,GO:0046872,GO:0008553,GO:0070588,GO:0006874	Golgi membrane|integral component of membrane|ATP binding|calcium-transporting ATPase activity|manganese-transporting ATPase activity|metal ion binding|proton-exporting ATPase activity, phosphorylative mechanism|calcium ion transmembrane transport|cellular calcium ion homeostasis
ATP5E	3538.35	0.138873	4.81412	1.58948	0.668552	1.47854e-06	1.26174e-05	Up	93.5719	95.125	88.6828	130.076	156.203	118.442	ATP5F1EP2	ATP synthase subunit epsilon, mitochondrial [Gallus gallus]	GO:0005743,GO:0000275,GO:0005739,GO:0046933,GO:0015986	mitochondrial inner membrane|mitochondrial proton-transporting ATP synthase complex, catalytic core F(1)|mitochondrion|proton-transporting ATP synthase activity, rotational mechanism|ATP synthesis coupled proton transport
ATP6AP1	5216.83	0.17106	4.70762	1.74749	0.805283	2.50627e-06	2.05095e-05	Up	22.9807	25.8734	23.3014	48.9631	36.7987	30.0945	Atp6ip1	V-type proton ATPase subunit S1 precursor [Gallus gallus]	GO:0005789,GO:0033116,GO:0016021,GO:0033180,GO:0005524,GO:0046933,GO:0046961,GO:0017137,GO:0015991,GO:0008219,GO:0006879,GO:0036295,GO:0051656,GO:0045851,GO:0045780,GO:0070374,GO:0045921,GO:0045669,GO:2001206	endoplasmic reticulum membrane|endoplasmic reticulum-Golgi intermediate compartment membrane|integral component of membrane|proton-transporting V-type ATPase, V1 domain|ATP binding|proton-transporting ATP synthase activity, rotational mechanism|proton-transporting ATPase activity, rotational mechanism|Rab GTPase binding|ATP hydrolysis coupled proton transport|cell death|cellular iron ion homeosta…
ATP6AP1L	195.921	0.326187	-4.48011	0.363153	-1.46135	7.46053e-06	5.47217e-05	Down	1.16687	0.666646	1.03336	0.325992	0.318709	0.313646	ATP6AP1L	PREDICTED: V-type proton ATPase subunit S1-like protein isoform X2 [Anser cygnoides domesticus]	GO:0016021,GO:0033180,GO:0046933,GO:0046961,GO:0015991	integral component of membrane|proton-transporting V-type ATPase, V1 domain|proton-transporting ATP synthase activity, rotational mechanism|proton-transporting ATPase activity, rotational mechanism|ATP hydrolysis coupled proton transport
ATP6V0D2	62.1231	0.715444	5.0067	11.9755	3.58202	5.53702e-07	5.18806e-06	Up	0.0583624	0.149647	0.242806	2.85804	1.26902	0.834422	RCJMB04_37b12	V-type proton ATPase subunit d 2 [Gallus gallus]	GO:0016324,GO:0005769,GO:0033181,GO:0033179,GO:0016471,GO:0008553,GO:0046961,GO:0015991,GO:0007035,GO:0007034	apical plasma membrane|early endosome|plasma membrane proton-transporting V-type ATPase complex|proton-transporting V-type ATPase, V0 domain|vacuolar proton-transporting V-type ATPase complex|proton-exporting ATPase activity, phosphorylative mechanism|proton-transporting ATPase activity, rotational mechanism|ATP hydrolysis coupled proton transport|vacuolar acidification|vacuolar transport
ATP6V1C2	456.231	0.28011	3.02323	1.79855	0.846837	0.0025009	0.00940182	Up	3.40275	6.08169	3.41181	8.14467	6.97488	6.15262	Atp6v1c2	V-type proton ATPase subunit C 2 isoform X1 [Gallus gallus]	GO:0000221,GO:0008553,GO:0046961,GO:0015991	vacuolar proton-transporting V-type ATPase, V1 domain|proton-exporting ATPase activity, phosphorylative mechanism|proton-transporting ATPase activity, rotational mechanism|ATP hydrolysis coupled proton transport
ATP7B	292.877	0.512363	-2.15329	0.465461	-1.10327	0.0312956	0.0782485	Down	0.87542	0.429748	2.15439	0.53028	0.277362	0.683741	PWD	copper-transporting ATPase 2 isoform X2 [Gallus gallus]
ATP8B3	78.5876	0.530923	3.29317	3.3599	1.74842	0.000990633	0.00424683	Up	0.12447	0.0748634	0.20138	0.544534	0.297261	0.402401	Atp8b3	phospholipid-transporting ATPase IK isoform X1 [Gallus gallus]	GO:0002080,GO:0001669,GO:0005789,GO:0005794,GO:0016021,GO:0005886,GO:0005524,GO:0000287,GO:0004012,GO:0007339,GO:0007030,GO:0045332	acrosomal membrane|acrosomal vesicle|endoplasmic reticulum membrane|Golgi apparatus|integral component of membrane|plasma membrane|ATP binding|magnesium ion binding|phospholipid-translocating ATPase activity|binding of sperm to zona pellucida|Golgi organization|phospholipid translocation
ATP8B4	2233.43	0.177349	4.96775	1.84168	0.881025	6.77346e-07	6.21515e-06	Up	6.76346	6.25233	4.59102	9.33211	11.4034	9.01767	Atp8b2	phospholipid-transporting ATPase ID isoform X2 [Gallus gallus]	GO:0005789,GO:0005794,GO:0016021,GO:0005886,GO:0005524,GO:0000287,GO:0004012,GO:0007030,GO:0045332	endoplasmic reticulum membrane|Golgi apparatus|integral component of membrane|plasma membrane|ATP binding|magnesium ion binding|phospholipid-translocating ATPase activity|Golgi organization|phospholipid translocation
ATRN	9615.17	0.121507	9.25154	2.1797	1.12413	2.21272e-20	1.48808e-18	Up	15.4517	16.2111	12.3428	29.4317	29.3034	29.3818	KIAA0548	attractin isoform X1 [Gallus gallus]
ATRX	2025.47	0.149974	4.4467	1.58765	0.666889	8.7198e-06	6.29134e-05	Up	2.98639	3.60937	2.63494	4.6746	4.55227	4.22963	ATRX	transcriptional regulator ATRX isoform X2 [Gallus gallus]	GO:0000780,GO:0000784,GO:0031618,GO:1990707,GO:0016605,GO:0031933,GO:0005524,GO:0003682,GO:0070087,GO:0003677,GO:0015616,GO:0004386,GO:0042393,GO:0046872,GO:0035064,GO:0072711,GO:0006338,GO:0070192,GO:0030330,GO:0006281,GO:0006336,GO:0030900,GO:0000212,GO:0035264,GO:1904908,GO:1901581,GO:0006334,GO:0010571,GO:0032206,GO:1901582,GO:0045944,GO:0035128,GO:0070198,GO:1900112,GO:0031297,GO:0072520,GO:…	condensed nuclear chromosome, centromeric region|nuclear chromosome, telomeric region|nuclear pericentric heterochromatin|nuclear subtelomeric heterochromatin|PML body|telomeric heterochromatin|ATP binding|chromatin binding|chromo shadow domain binding|DNA binding|DNA translocase activity|helicase activity|histone binding|metal ion binding|methylated histone binding|cellular response to hydroxyur…
AURKB	11755.5	0.149742	-5.33893	0.574562	-0.799465	9.34953e-08	1.0282e-06	Down	187.011	179.814	202.6	82.6806	120.863	96.901	AIK	aurora kinase A isoform X1 [Gallus gallus]
AVD	2277.3	0.238344	14.9047	11.7326	3.55245	3.07044e-50	1.19469e-47	Up	18.6682	13.2427	16.4494	197.591	212.842	110.445	AVD	avidin precursor [Gallus gallus]
AVDL	62.8664	2.96178	-1.99701	0.0165765	-5.91472	0.0458238	0.107035	Down	13.4232	0.077258	0.0352554	0	0.203324	0	AVD	avidin isoform X1 [Gallus gallus]
AVPR1A	667.971	0.687073	-5.46209	0.0741787	-3.75285	4.70572e-08	5.50865e-07	Down	27.5214	19.0001	31.5213	3.33595	0.584153	1.42656	Avpr1a	vasopressin V1a receptor [Gallus gallus]
AXDND1	50.7957	0.607721	-2.19204	0.397176	-1.33215	0.0283766	0.0723561	Down	0.736932	0.349921	0.710578	0.264464	0.260923	0.130931	C1orf125	axonemal dynein light chain domain-containing protein 1 [Gallus gallus]
AvBD9	20.4369	1.78031	-2.74228	0.0339107	-4.88212	0.00610148	0.0200101	Down	1.32559	3.26627	0	0	0	0.143783	GAL9	gallinacin-9 preproprotein [Gallus gallus]	GO:0005623,GO:0005737,GO:0005615,GO:0031731,GO:0042056,GO:0060326,GO:0006935,GO:0042742,GO:0050832,GO:0050829,GO:0031640	cell|cytoplasm|extracellular space|CCR6 chemokine receptor binding|chemoattractant activity|cell chemotaxis|chemotaxis|defense response to bacterium|defense response to fungus|defense response to Gram-negative bacterium|killing of cells of other organism
B2M	38488	0.156978	6.66095	2.06426	1.04562	2.72055e-11	5.53663e-10	Up	397.012	314.677	424.423	797.592	568.472	794.714	B2M	beta-2-microglobulin precursor [Gallus gallus]	GO:0005829,GO:0009897,GO:0005576,GO:0005794,GO:1990712,GO:0042612,GO:0042802,GO:0019885,GO:0002481,GO:0071283,GO:0033216,GO:0006955,GO:0055072,GO:0010977,GO:1900121,GO:1904434,GO:0048260,GO:0002726,GO:0001916,GO:1904437,GO:0042026,GO:0045646,GO:1900390,GO:0002237,GO:0033077	cytosol|external side of plasma membrane|extracellular region|Golgi apparatus|HFE-transferrin receptor complex|MHC class I protein complex|identical protein binding|antigen processing and presentation of endogenous peptide antigen via MHC class I|antigen processing and presentation of exogenous protein antigen via MHC class Ib, TAP-dependent|cellular response to iron(III) ion|ferric iron import|i…
B3GALT2	128.22	0.404412	2.208	1.85696	0.892941	0.0272443	0.0699051	Up	0.551905	0.513644	0.267878	0.792252	0.846015	0.632181	B3GALT2	beta-1,3-galactosyltransferase 2 [Gallus gallus]
B3GALT6	1090.13	0.146519	-4.12989	0.657423	-0.605106	3.62944e-05	0.0002283	Down	6.02303	6.36706	6.48186	3.56858	4.12243	3.70881	B3galt6	beta-1,3-galactosyltransferase 6 [Gallus gallus]
B3GAT1	381.757	0.255661	-6.69259	0.30544	-1.71104	2.19249e-11	4.54691e-10	Down	3.88914	4.42539	2.74743	1.11272	1.04813	0.940249	GLCATP	hypothetical protein parPi_0010111 [Paroedura picta]	GO:0005789,GO:0005576,GO:0000139,GO:0016021,GO:0043231,GO:0015018,GO:0046872,GO:0008499,GO:0005975,GO:0050650,GO:0030203,GO:0006486	endoplasmic reticulum membrane|extracellular region|Golgi membrane|integral component of membrane|intracellular membrane-bounded organelle|galactosylgalactosylxylosylprotein 3-beta-glucuronosyltransferase activity|metal ion binding|UDP-galactose:beta-N-acetylglucosamine beta-1,3-galactosyltransferase activity|carbohydrate metabolic process|chondroitin sulfate proteoglycan biosynthetic process|gly…
B3GAT1L	6406.04	0.142379	-6.95367	0.503457	-0.990058	3.55898e-12	8.34445e-11	Down	51.953	48.0932	47.1457	18.5328	25.9156	23.6181	B3GAT1	hypothetical protein CIB84_007236, partial [Bambusicola thoracicus]	GO:0005789,GO:0005576,GO:0000139,GO:0016021,GO:0015018,GO:0046872,GO:0050650,GO:0006486	endoplasmic reticulum membrane|extracellular region|Golgi membrane|integral component of membrane|galactosylgalactosylxylosylprotein 3-beta-glucuronosyltransferase activity|metal ion binding|chondroitin sulfate proteoglycan biosynthetic process|protein glycosylation	gga00515	Mannose type O-glycan biosynthesis
B3GAT2	365.186	0.405146	-2.02853	0.565716	-0.821851	0.0425062	0.100847	Down	8.96319	8.76225	3.85703	5.66574	2.04692	3.51959	B3GAT2	galactosylgalactosylxylosylprotein 3-beta-glucuronosyltransferase 2 isoform X1 [Gallus gallus]	GO:0000139,GO:0016021,GO:0015018,GO:0046872,GO:0050650,GO:0006486	Golgi membrane|integral component of membrane|galactosylgalactosylxylosylprotein 3-beta-glucuronosyltransferase activity|metal ion binding|chondroitin sulfate proteoglycan biosynthetic process|protein glycosylation
B3GNT4	405.327	0.247408	-2.55794	0.6449	-0.632854	0.0105295	0.0316309	Down	5.13991	5.71565	4.3703	3.07143	2.29652	3.66845	UNQ1898/PRO4344	hypothetical protein CIB84_012632 [Bambusicola thoracicus]	GO:0005783,GO:0005794,GO:0000139,GO:0016021,GO:0008376,GO:0008532,GO:0008499,GO:0018146,GO:0016266,GO:0030311,GO:0006486	endoplasmic reticulum|Golgi apparatus|Golgi membrane|integral component of membrane|acetylgalactosaminyltransferase activity|N-acetyllactosaminide beta-1,3-N-acetylglucosaminyltransferase activity|UDP-galactose:beta-N-acetylglucosamine beta-1,3-galactosyltransferase activity|keratan sulfate biosynthetic process|O-glycan processing|poly-N-acetyllactosamine biosynthetic process|protein glycosylation
B3GNT9	1157.69	0.147658	10.4434	2.9121	1.54206	1.57026e-25	1.6772e-23	Up	4.08021	4.70309	3.97286	12.1146	10.5214	11.504	B3GNT9	hypothetical protein CIB84_012217 [Bambusicola thoracicus]	GO:0005783,GO:0005794,GO:0000139,GO:0016021,GO:0008376,GO:0008378,GO:0008532,GO:0030311,GO:0006486	endoplasmic reticulum|Golgi apparatus|Golgi membrane|integral component of membrane|acetylgalactosaminyltransferase activity|galactosyltransferase activity|N-acetyllactosaminide beta-1,3-N-acetylglucosaminyltransferase activity|poly-N-acetyllactosamine biosynthetic process|protein glycosylation
B4GALNT4	4931.57	0.130185	-5.0126	0.636147	-0.652568	5.36984e-07	5.03754e-06	Down	29.5299	35.8954	35.8151	19.1287	21.5308	18.505	B4GALNT4	N-acetyl-beta-glucosaminyl-glycoprotein 4-beta-N-acetylgalactosaminyltransferase 1 isoform X1 [Gallus gallus]	GO:0032580,GO:0016021,GO:0008376,GO:0033842	Golgi cisterna membrane|integral component of membrane|acetylgalactosaminyltransferase activity|N-acetyl-beta-glucosaminyl-glycoprotein 4-beta-N-acetylgalactosaminyltransferase activity
B9D2	130.4	0.361733	2.12676	1.70447	0.769319	0.0334401	0.0825995	Up	2.69122	3.06692	4.19862	5.29812	4.42004	5.91461	B9d2	B9 domain-containing protein 2 [Gallus gallus]	GO:0005813,GO:0036064,GO:0035869,GO:0005737,GO:0016020,GO:0036038,GO:0005634,GO:0043015,GO:0060271	centrosome|ciliary basal body|ciliary transition zone|cytoplasm|membrane|MKS complex|nucleus|gamma-tubulin binding|cilium assembly
BAAT	191.093	0.368364	2.58928	1.93696	0.953798	0.00961774	0.0292851	Up	2.57794	1.34443	2.18136	2.93897	3.13051	4.83688	Acnat2	LOW QUALITY PROTEIN: acyl-coenzyme A amino acid N-acyltransferase 2 [Gallus gallus]	GO:0005777,GO:0047617,GO:0016410,GO:0006637,GO:0006631	peroxisome|acyl-CoA hydrolase activity|N-acyltransferase activity|acyl-CoA metabolic process|fatty acid metabolic process	gga00120,gga00430,gga01040,gga04146	Primary bile acid biosynthesis|Taurine and hypotaurine metabolism|Biosynthesis of unsaturated fatty acids|Peroxisome
BAMBI	3008.22	0.139315	-4.96511	0.619118	-0.691715	6.86615e-07	6.29667e-06	Down	60.4068	73.3766	78.2311	39.7796	42.6478	38.2035	NMA	BMP and activin membrane-bound inhibitor homolog precursor [Gallus gallus]	GO:0005737,GO:0016021,GO:0005886,GO:0005109,GO:0005114,GO:0016477,GO:0030512,GO:0090263,GO:0008284,GO:0010718,GO:0032092,GO:0045893,GO:0008360	cytoplasm|integral component of membrane|plasma membrane|frizzled binding|type II transforming growth factor beta receptor binding|cell migration|negative regulation of transforming growth factor beta receptor signaling pathway|positive regulation of canonical Wnt signaling pathway|positive regulation of cell proliferation|positive regulation of epithelial to mesenchymal transition|positive regul…
BANK1	374.45	0.334134	-3.65919	0.428492	-1.22266	0.000253016	0.00127843	Down	5.78251	4.68727	3.17908	1.6909	2.47521	1.18947	BANK1	B-cell scaffold protein with ankyrin repeats isoform X1 [Gallus gallus]	GO:1990782,GO:0005102,GO:0042113,GO:0050869,GO:1900165,GO:0051898,GO:0045947,GO:0043410,GO:0050731,GO:0009617	protein tyrosine kinase binding|signaling receptor binding|B cell activation|negative regulation of B cell activation|negative regulation of interleukin-6 secretion|negative regulation of protein kinase B signaling|negative regulation of translational initiation|positive regulation of MAPK cascade|positive regulation of peptidyl-tyrosine phosphorylation|response to bacterium
BANP	1951.08	0.209815	-4.09345	0.551385	-0.858867	4.24995e-05	0.000262085	Down	31.8842	22.7654	38.749	14.3421	13.99	19.1292	Smar1	protein BANP isoform 1 [Gallus gallus]	GO:0016604,GO:0005654,GO:0005634,GO:0003677,GO:0042802,GO:0002039,GO:0007049,GO:0006325,GO:0007275,GO:0042177,GO:0045893,GO:0034504	nuclear body|nucleoplasm|nucleus|DNA binding|identical protein binding|p53 binding|cell cycle|chromatin organization|multicellular organism development|negative regulation of protein catabolic process|positive regulation of transcription, DNA-templated|protein localization to nucleus
BARD1	2866.59	0.125689	-6.22934	0.581174	-0.782958	4.68395e-10	7.69298e-09	Down	28.7377	27.2653	24.0796	13.7597	15.2613	13.7297	BARD1	BRCA1-associated RING domain protein 1 [Gallus gallus]
BARX1	295.031	0.28645	-6.41621	0.279724	-1.83792	1.39713e-10	2.52008e-09	Down	13.6246	8.72311	9.3584	2.32964	2.68579	3.1447	BARX1B	hypothetical protein CIB84_009087 [Bambusicola thoracicus]	GO:0005634,GO:0001228,GO:0000977,GO:0048513,GO:0009952,GO:0007267,GO:0055123,GO:0030855,GO:0030178,GO:0006357,GO:0048536,GO:0009888	nucleus|DNA-binding transcription activator activity, RNA polymerase II-specific|RNA polymerase II regulatory region sequence-specific DNA binding|animal organ development|anterior/posterior pattern specification|cell-cell signaling|digestive system development|epithelial cell differentiation|negative regulation of Wnt signaling pathway|regulation of transcription by RNA polymerase II|spleen deve…
BATF	503.062	0.215307	-3.97452	0.552581	-0.855743	7.05203e-05	0.00041321	Down	1.62319	1.75274	2.01569	0.782369	0.877151	1.08226	BATF	basic leucine zipper transcriptional factor ATF-like isoform X5 [Numida meleagris]	GO:0005737,GO:0005654,GO:0005634,GO:0003700,GO:0001077,GO:0000978,GO:0043565,GO:0006974,GO:0001816,GO:0042832,GO:0030330,GO:0060218,GO:0045190,GO:0002320,GO:0043011,GO:0072539,GO:0072540,GO:0045064	cytoplasm|nucleoplasm|nucleus|DNA-binding transcription factor activity|proximal promoter DNA-binding transcription activator activity, RNA polymerase II-specific|RNA polymerase II proximal promoter sequence-specific DNA binding|sequence-specific DNA binding|cellular response to DNA damage stimulus|cytokine production|defense response to protozoan|DNA damage response, signal transduction by p53 c…
BBS10	468.174	0.241257	4.15429	2.00312	1.00225	3.26305e-05	0.000208201	Up	3.62105	3.48761	4.62875	7.3701	5.64024	8.66074	Bbs10	Bardet-Biedl syndrome 10 protein isoform X1 [Gallus gallus]	GO:0005929,GO:0005524,GO:0001103,GO:0051131,GO:1905515,GO:0045494,GO:0043254,GO:0001895	cilium|ATP binding|RNA polymerase II repressing transcription factor binding|chaperone-mediated protein complex assembly|non-motile cilium assembly|photoreceptor cell maintenance|regulation of protein complex assembly|retina homeostasis
BCAR1	10908.3	0.151711	-6.92967	0.482531	-1.05131	4.21826e-12	9.76413e-11	Down	117.53	84.1496	110.35	51.6612	39.6983	47.2591	Cas	breast cancer anti-estrogen resistance protein 1 isoform X1 [Gallus gallus]	GO:0015629,GO:0005737,GO:0005829,GO:0005925,GO:0030027,GO:0005886,GO:0001726,GO:0019904,GO:0019901,GO:0017124,GO:0030036,GO:0007015,GO:0090527,GO:0050851,GO:0050853,GO:0007155,GO:0060326,GO:0016477,GO:1990859,GO:0035729,GO:0071732,GO:0007173,GO:0007186,GO:0048012,GO:0008286,GO:0007229,GO:1900025,GO:0048011,GO:0048008,GO:0030335,GO:0010595,GO:0048010	actin cytoskeleton|cytoplasm|cytosol|focal adhesion|lamellipodium|plasma membrane|ruffle|protein domain specific binding|protein kinase binding|SH3 domain binding|actin cytoskeleton organization|actin filament organization|actin filament reorganization|antigen receptor-mediated signaling pathway|B cell receptor signaling pathway|cell adhesion|cell chemotaxis|cell migration|cellular response to en…
BCAS1	916.304	0.216748	-6.77011	0.361631	-1.46741	1.28682e-11	2.76699e-10	Down	10.8426	10.8293	16.549	3.80055	4.56496	4.35144	AIBC1	breast carcinoma-amplified sequence 1 [Gallus gallus]	GO:0005737,GO:0070062,GO:0042552	cytoplasm|extracellular exosome|myelination
BCAT1	1278.58	0.196002	7.17271	2.64977	1.40587	7.35261e-13	1.85426e-11	Up	2.0483	2.3933	1.72757	5.52242	5.52966	3.94325	BCT1	branched-chain-amino-acid aminotransferase, cytosolic isoform X1 [Gallus gallus]	GO:0005829,GO:0005739,GO:0004084,GO:0042802,GO:0052656,GO:0052654,GO:0052655,GO:0009082,GO:0009083,GO:0008283,GO:0000082,GO:0009098,GO:0009099	cytosol|mitochondrion|branched-chain-amino-acid transaminase activity|identical protein binding|L-isoleucine transaminase activity|L-leucine transaminase activity|L-valine transaminase activity|branched-chain amino acid biosynthetic process|branched-chain amino acid catabolic process|cell proliferation|G1/S transition of mitotic cell cycle|leucine biosynthetic process|valine biosynthetic process
BCDIN3D	1758.91	0.129178	-7.45179	0.51313	-0.962605	9.2082e-14	2.64001e-12	Down	17.4766	18.5094	17.5312	7.62147	8.73224	8.88539	BCDIN3D	hypothetical protein CIB84_001693 [Bambusicola thoracicus]	GO:0005737,GO:0005829,GO:0005634,GO:0008171,GO:0008173,GO:0010586,GO:2000632,GO:0001510	cytoplasm|cytosol|nucleus|O-methyltransferase activity|RNA methyltransferase activity|miRNA metabolic process|negative regulation of pre-miRNA processing|RNA methylation
BCHE	2272.29	0.20008	-4.18606	0.559594	-0.837547	2.83836e-05	0.000182976	Down	13.0173	22.2281	13.7121	7.98402	8.67574	8.48773	BCHE	cholinesterase isoform X1 [Gallus gallus]	GO:0005783,GO:0005576,GO:0005641,GO:0003990,GO:0004104,GO:0042802	endoplasmic reticulum|extracellular region|nuclear envelope lumen|acetylcholinesterase activity|cholinesterase activity|identical protein binding
BCL11B	43.8656	0.631896	2.07234	2.47856	1.3095	0.038234	0.0924153	Up	0.0771116	0.0737029	0.0517432	0.190983	0.0770898	0.194666	CTIP2	B-cell lymphoma/leukemia 11B isoform X1 [Gallus gallus]
BCL2A1	173.383	0.334773	4.74732	3.00898	1.58927	2.06125e-06	1.71798e-05	Up	0.674811	0.936961	0.556644	1.96218	2.25649	1.75877	BCL2L5	bcl-2-related protein A1 [Gallus gallus]	GO:0005741,GO:0051400,GO:0046982,GO:0042803,GO:0007568,GO:0021987,GO:0097192,GO:0008630,GO:0043066,GO:2001243	mitochondrial outer membrane|BH domain binding|protein heterodimerization activity|protein homodimerization activity|aging|cerebral cortex development|extrinsic apoptotic signaling pathway in absence of ligand|intrinsic apoptotic signaling pathway in response to DNA damage|negative regulation of apoptotic process|negative regulation of intrinsic apoptotic signaling pathway
BCL6	1436.96	0.206377	3.4662	1.64188	0.715345	0.000527864	0.00245416	Up	8.33594	9.35537	5.71764	11.78	9.76581	13.7922	RCJMB04_3d20	hypothetical protein CIB84_009407, partial [Bambusicola thoracicus]	GO:0005634,GO:0003682,GO:0003677,GO:0001227,GO:0046872,GO:0000977,GO:0043565,GO:0030036,GO:0030183,GO:0000902,GO:0006974,GO:0048821,GO:0002467,GO:0006954,GO:0043066,GO:0030308,GO:0008285,GO:0001953,GO:0048294,GO:0032764,GO:0035024,GO:0000122,GO:0045892,GO:0002829,GO:0043065,GO:0030890,GO:0051272,GO:0000060,GO:0008104,GO:0042127,GO:0043087,GO:0050727,GO:0043380,GO:0007266,GO:0007283,GO:0042092	nucleus|chromatin binding|DNA binding|DNA-binding transcription repressor activity, RNA polymerase II-specific|metal ion binding|RNA polymerase II regulatory region sequence-specific DNA binding|sequence-specific DNA binding|actin cytoskeleton organization|B cell differentiation|cell morphogenesis|cellular response to DNA damage stimulus|erythrocyte development|germinal center formation|inflammat…
BCO1	451.097	0.313449	7.27385	4.85671	2.27998	3.49389e-13	9.12096e-12	Up	1.67577	1.21365	1.00178	8.30924	4.72057	4.35259	BCDO	beta,beta-carotene 15,15'-dioxygenase [Gallus gallus]	GO:0003834,GO:0010436,GO:0046872,GO:0004497,GO:0004744,GO:1901810,GO:0016121,GO:0032526,GO:0042574,GO:0001523,GO:0042572	beta-carotene 15,15'-monooxygenase activity|carotenoid dioxygenase activity|metal ion binding|monooxygenase activity|retinal isomerase activity|beta-carotene metabolic process|carotene catabolic process|response to retinoic acid|retinal metabolic process|retinoid metabolic process|retinol metabolic process
BCO2	860.957	0.243542	-3.99758	0.509242	-0.973578	6.39926e-05	0.000378079	Down	14.1061	8.55698	8.11406	5.64621	4.23815	4.53025	QmoA-15570	beta,beta-carotene 9',10'-oxygenase isoform X1 [Gallus gallus]	GO:0005739,GO:0102076,GO:0046872,GO:0016702,GO:0016119	mitochondrion|beta,beta-carotene-9',10'-cleaving oxygenase activity|metal ion binding|oxidoreductase activity, acting on single donors with incorporation of molecular oxygen, incorporation of two atoms of oxygen|carotene metabolic process
BCORL1	3919.31	0.153155	-7.29388	0.461021	-1.11709	3.0115e-13	7.95056e-12	Down	13.3578	17.0541	17.4491	5.87586	6.67009	7.74873	Bcorl1	BCL-6 corepressor-like protein 1 isoform X1 [Gallus gallus]	GO:0005654,GO:0005886,GO:0006325	nucleoplasm|plasma membrane|chromatin organization
BCR	2913.66	0.134958	5.21076	1.62815	0.703234	1.88065e-07	1.93902e-06	Up	4.82052	5.17059	4.08874	7.50098	6.27081	7.30412	BCR1	breakpoint cluster region protein isoform X1 [Gallus gallus]
BDH1B	2186.33	0.145314	-7.64706	0.4629	-1.11123	2.05622e-14	6.44967e-13	Down	26.72	29.0174	27.2893	9.84076	12.7063	12.7693	BDH1	D-beta-hydroxybutyrate dehydrogenase, mitochondrial-like isoform X1 [Numida meleagris]	GO:0099617,GO:0005759,GO:0005739,GO:0005654,GO:0003858,GO:0046951,GO:0046952	matrix side of mitochondrial inner membrane|mitochondrial matrix|mitochondrion|nucleoplasm|3-hydroxybutyrate dehydrogenase activity|ketone body biosynthetic process|ketone body catabolic process
BDKRB2	70.613	0.525539	-2.11973	0.462011	-1.114	0.0340286	0.0838757	Down	3.09183	2.44684	1.16124	0.951059	0.858598	1.03403	BDKRB2	B2 bradykinin receptor isoform X1 [Gallus gallus]	GO:0016021,GO:0005886,GO:0004947,GO:0006939,GO:0042310	integral component of membrane|plasma membrane|bradykinin receptor activity|smooth muscle contraction|vasoconstriction
BDNF	1353.22	0.163386	-4.74055	0.584575	-0.77454	2.13139e-06	1.77078e-05	Down	5.88101	5.40025	5.10808	2.43912	3.24747	3.1159	BDNF	brain-derived neurotrophic factor isoform X1 [Gallus gallus]	GO:0030424,GO:0005737,GO:0031410,GO:0030425,GO:0005615,GO:0005739,GO:0016607,GO:0005634,GO:0048471,GO:0008021,GO:0008083,GO:0048668,GO:0007613,GO:0050804,GO:0043524,GO:0021675,GO:0038180,GO:0048812,GO:0007422,GO:0048672,GO:1900122,GO:0051965,GO:0045664,GO:0009408,GO:0007416,GO:0007169	axon|cytoplasm|cytoplasmic vesicle|dendrite|extracellular space|mitochondrion|nuclear speck|nucleus|perinuclear region of cytoplasm|synaptic vesicle|growth factor activity|collateral sprouting|memory|modulation of chemical synaptic transmission|negative regulation of neuron apoptotic process|nerve development|nerve growth factor signaling pathway|neuron projection morphogenesis|peripheral nervous…
BEGAIN	15.9525	1.07659	-2.60081	0.143588	-2.8	0.00930041	0.0284727	Down	0.216292	0.352123	0.128549	0.0532258	0.00772252	0.0310013	KIAA1446	brain-enriched guanylate kinase-associated protein isoform X1 [Gallus gallus]	GO:0005737,GO:0016020	cytoplasm|membrane
BEND4	339.32	0.220214	7.84387	3.31115	1.72733	4.3688e-15	1.49989e-13	Up	0.851397	0.79484	0.795465	2.35793	2.66888	2.4034	CCDC4	BEN domain-containing protein 4 isoform X1 [Gallus gallus]
BEND5	1233.86	0.174607	-4.58937	0.573819	-0.801333	4.44593e-06	3.43038e-05	Down	8.36045	6.82919	7.19025	3.30224	4.49098	4.00536	C1orf165	BEN domain-containing protein 5 isoform X5 [Gallus gallus]	GO:0005794,GO:0003677,GO:0045892	Golgi apparatus|DNA binding|negative regulation of transcription, DNA-templated
BEST1	110.448	0.536588	4.64314	5.62344	2.49145	3.43149e-06	2.7222e-05	Up	0.114197	0.210701	0.26017	0.856438	0.52733	1.65316	VMD2	bestrophin-1 isoform X1 [Gallus gallus]
BET1	395.146	0.235492	2.80732	1.58129	0.6611	0.00499556	0.0168325	Up	5.10582	4.26005	5.62655	7.6285	8.03636	6.12901	Bet1	BET1 homolog [Gallus gallus]	GO:0005801,GO:0005789,GO:0031985,GO:0000139,GO:0016021,GO:0031201,GO:0019905,GO:0006888,GO:0015031,GO:0048280	cis-Golgi network|endoplasmic reticulum membrane|Golgi cisterna|Golgi membrane|integral component of membrane|SNARE complex|syntaxin binding|ER to Golgi vesicle-mediated transport|protein transport|vesicle fusion with Golgi apparatus
BF1	22031	0.19122	5.05818	1.95508	0.967228	4.23268e-07	4.07605e-06	Up	225.179	183.784	214.641	385.808	472.625	260.062		MHC BF1 class I isoform X1 [Gallus gallus]	GO:0016021,GO:0042612,GO:0005886,GO:0002474,GO:0006955	integral component of membrane|MHC class I protein complex|plasma membrane|antigen processing and presentation of peptide antigen via MHC class I|immune response
BFSP1	235.222	0.426125	-3.34472	0.37235	-1.42527	0.00082367	0.0036145	Down	1.38244	0.91862	2.14629	0.710147	0.269963	0.549958	BFSP1	filensin [Gallus gallus]	GO:0005938,GO:0005882,GO:0005886,GO:0005212	cell cortex|intermediate filament|plasma membrane|structural constituent of eye lens
BG8	255.797	0.558821	1.9736	2.14785	1.10289	0.048427	0.111842	Up	3.24028	1.57365	2.3463	0.982426	6.09602	7.06447	BTF5	B-G [Gallus gallus]	GO:0009897,GO:0016021,GO:0005886,GO:0005102,GO:0050798,GO:0002250,GO:0050663,GO:0072643,GO:0050776,GO:0050852	external side of plasma membrane|integral component of membrane|plasma membrane|signaling receptor binding|activated T cell proliferation|adaptive immune response|cytokine secretion|interferon-gamma secretion|regulation of immune response|T cell receptor signaling pathway
BHLHA9	65.9966	0.549308	-2.51875	0.383269	-1.38357	0.0117771	0.0346653	Down	0.416069	1.01714	0.635157	0.317072	0.228103	0.181792	Bhlhf42	class A basic helix-loop-helix protein 9 [Gallus gallus]	GO:0005737,GO:0005634,GO:0003677,GO:0046982,GO:0007275	cytoplasm|nucleus|DNA binding|protein heterodimerization activity|multicellular organism development
BHLHE23	2260.88	0.171355	-7.52152	0.409277	-1.28885	5.41422e-14	1.60871e-12	Down	21.1153	18.6723	22.3867	6.07029	8.64684	8.67797	BHLHB4	class E basic helix-loop-helix protein 23 [Gallus gallus]	GO:0005634,GO:0003677,GO:0000981,GO:0046983,GO:0048468	nucleus|DNA binding|DNA-binding transcription factor activity, RNA polymerase II-specific|protein dimerization activity|cell development
BHLHE41	221.684	0.261865	4.73824	2.36326	1.24078	2.15583e-06	1.78836e-05	Up	1.06308	1.27722	1.16568	2.51465	2.35623	2.74505	Bhlhb3	class E basic helix-loop-helix protein 41 [Gallus gallus]	GO:0005654,GO:0005634,GO:0017053,GO:0043425,GO:0000981,GO:0001227,GO:0070888,GO:0042826,GO:0043426,GO:0046982,GO:0042803,GO:0001078,GO:0001102,GO:0000980,GO:0000978,GO:0000977,GO:0043565,GO:1990837,GO:0003714,GO:0008134,GO:0030154,GO:0032922,GO:0007623,GO:0010832,GO:0010944,GO:0000122,GO:0045892,GO:0007219,GO:0050767,GO:0001756	nucleoplasm|nucleus|transcriptional repressor complex|bHLH transcription factor binding|DNA-binding transcription factor activity, RNA polymerase II-specific|DNA-binding transcription repressor activity, RNA polymerase II-specific|E-box binding|histone deacetylase binding|MRF binding|protein heterodimerization activity|protein homodimerization activity|proximal promoter DNA-binding transcription …
BICD1	1218.04	0.779446	-2.02978	0.333995	-1.5821	0.0423792	0.100606	Down	3.62776	3.9641	8.07583	0.813364	0.719485	3.3162	BICD1	protein bicaudal D homolog 1 isoform X2 [Gallus gallus]	GO:0005813,GO:0031410,GO:0005856,GO:0005829,GO:0005794,GO:0072517,GO:0016020,GO:0048471,GO:0005802,GO:0008093,GO:0034452,GO:0070840,GO:0045505,GO:0019901,GO:0031871,GO:0017137,GO:0005200,GO:0009653,GO:0008298,GO:0072393,GO:0072385,GO:1900275,GO:1900737,GO:1904781,GO:0048260,GO:0033365,GO:0070507,GO:1900276,GO:0006396,GO:0034063,GO:0016032	centrosome|cytoplasmic vesicle|cytoskeleton|cytosol|Golgi apparatus|host cell viral assembly compartment|membrane|perinuclear region of cytoplasm|trans-Golgi network|cytoskeletal adaptor activity|dynactin binding|dynein complex binding|dynein intermediate chain binding|protein kinase binding|proteinase activated receptor binding|Rab GTPase binding|structural constituent of cytoskeleton|anatomical…
BIN2	548.519	0.366739	3.96279	2.73835	1.45331	7.40795e-05	0.000429751	Up	3.17294	2.96468	8.05474	13.6327	8.80955	13.458	RCJMB04_10b19	bridging integrator 2 [Gallus gallus]	GO:0005737,GO:0005886,GO:0002102,GO:0005543,GO:0006911,GO:0097320,GO:0071800	cytoplasm|plasma membrane|podosome|phospholipid binding|phagocytosis, engulfment|plasma membrane tubulation|podosome assembly
BIRC7	6679.32	0.130066	-8.98233	0.444945	-1.1683	2.65091e-19	1.55273e-17	Down	71.2931	66.5531	66.0022	24.5203	31.9836	26.7901	birc7-a	baculoviral IAP repeat-containing protein 7 isoform X1 [Gallus gallus]	GO:0005737,GO:0043027,GO:0046872,GO:0016740,GO:0007275,GO:0043066,GO:0043154,GO:0051865	cytoplasm|cysteine-type endopeptidase inhibitor activity involved in apoptotic process|metal ion binding|transferase activity|multicellular organism development|negative regulation of apoptotic process|negative regulation of cysteine-type endopeptidase activity involved in apoptotic process|protein autoubiquitination
BLB1	3692.69	0.157341	9.49768	2.81741	1.49437	2.14627e-21	1.62381e-19	Up	41.0818	40.1977	38.7475	121.163	79.6216	110.552		major histocompatibility complex class II beta chain BLB1, (similar to HLA class II, D beta chain) isoform X1 [Gallus gallus]	GO:0016021,GO:0042613,GO:0002504,GO:0006955	integral component of membrane|MHC class II protein complex|antigen processing and presentation of peptide or polysaccharide antigen via MHC class II|immune response
BLB2	3265.46	0.412343	2.32995	1.94631	0.960739	0.0198089	0.0536133	Up	84.4398	42.2275	46.7116	70.8714	127.957	110.973		uncharacterized protein LOC101747454 precursor [Gallus gallus]	GO:0016021,GO:0042613,GO:0002504,GO:0006955	integral component of membrane|MHC class II protein complex|antigen processing and presentation of peptide or polysaccharide antigen via MHC class II|immune response
BLK	296.346	0.23064	9.64491	4.67349	2.2245	5.16557e-22	4.26342e-20	Up	1.01764	0.994028	1.04897	4.40924	4.3419	4.40311	Blk	tyrosine-protein kinase Blk isoform X1 [Gallus gallus]	GO:0005829,GO:0031234,GO:0005524,GO:0004715,GO:0004713,GO:0005102,GO:0050853,GO:0030154,GO:0038083,GO:0032024,GO:0007169	cytosol|extrinsic component of cytoplasmic side of plasma membrane|ATP binding|non-membrane spanning protein tyrosine kinase activity|protein tyrosine kinase activity|signaling receptor binding|B cell receptor signaling pathway|cell differentiation|peptidyl-tyrosine autophosphorylation|positive regulation of insulin secretion|transmembrane receptor protein tyrosine kinase signaling pathway
BLM	2505.34	0.148889	-4.4666	0.630676	-0.665029	7.94737e-06	5.79286e-05	Down	19.1368	17.0314	19.2062	9.01139	12.0353	11.0469	BLM	BLM helicase [Gallus gallus]	GO:0005694,GO:0005737,GO:0005829,GO:0000800,GO:0000228,GO:0016363,GO:0005730,GO:0005634,GO:0045120,GO:0005657,GO:1905773,GO:0036310,GO:0005524,GO:0043140,GO:0004003,GO:0000405,GO:0003677,GO:0008094,GO:0061749,GO:0000400,GO:0009378,GO:0002039,GO:0042803,GO:0003697,GO:0061821,GO:0000403,GO:0008270,GO:0046632,GO:0072711,GO:0071479,GO:0000729,GO:0032508,GO:0006310,GO:0006281,GO:0000731,GO:0000724,GO:…	chromosome|cytoplasm|cytosol|lateral element|nuclear chromosome|nuclear matrix|nucleolus|nucleus|pronucleus|replication fork|8-hydroxy-2'-deoxyguanosine DNA binding|annealing helicase activity|ATP binding|ATP-dependent 3'-5' DNA helicase activity|ATP-dependent DNA helicase activity|bubble DNA binding|DNA binding|DNA-dependent ATPase activity|forked DNA-dependent helicase activity|four-way junctio…
BLVRA	282.412	0.299068	6.65355	3.972	1.98987	2.8611e-11	5.7795e-10	Up	0.751671	0.954288	0.713217	3.90716	2.41258	2.50726	BLVR	biliverdin reductase A [Gallus gallus]
BMERB1	679.542	0.228819	3.08861	1.6321	0.706733	0.00201095	0.00780592	Up	18.8506	22.3665	12.712	26.4166	28.4134	25.9204	BMERB1	bMERB domain-containing protein 1 [Coturnix japonica]
BMF	2505.19	0.189107	10.7952	4.11657	2.04144	3.6272e-27	4.55967e-25	Up	2.97488	2.82725	2.91328	12.5959	7.65029	12.8139	BMF	bcl-2-modifying factor isoform B [Patagioenas fasciata monilis]	GO:0001669,GO:0005829,GO:0005741,GO:0016459,GO:0005886,GO:0043276,GO:0034644,GO:0010507,GO:0043065,GO:2001244,GO:0032464,GO:0090200,GO:0001844	acrosomal vesicle|cytosol|mitochondrial outer membrane|myosin complex|plasma membrane|anoikis|cellular response to UV|negative regulation of autophagy|positive regulation of apoptotic process|positive regulation of intrinsic apoptotic signaling pathway|positive regulation of protein homooligomerization|positive regulation of release of cytochrome c from mitochondria|protein insertion into mitocho…
BMI1	886.176	0.168174	3.49673	1.50323	0.588061	0.000470991	0.00222326	Up	6.26262	6.72249	5.47983	9.0996	7.408	9.01565	PCGF4	uncharacterized protein LOC116243237 [Phasianus colchicus]	GO:0005737,GO:0000792,GO:0016604,GO:0031519,GO:0035102,GO:0000151,GO:1990841,GO:0000978,GO:0097027,GO:0008270,GO:0007420,GO:0006342,GO:0006306,GO:0048704,GO:0016573,GO:0036353,GO:0006959,GO:2001234,GO:0045814,GO:0000122,GO:0030890,GO:0033092,GO:0051443,GO:2000011,GO:0021903,GO:0048103	cytoplasm|heterochromatin|nuclear body|PcG protein complex|PRC1 complex|ubiquitin ligase complex|promoter-specific chromatin binding|RNA polymerase II proximal promoter sequence-specific DNA binding|ubiquitin-protein transferase activator activity|zinc ion binding|brain development|chromatin silencing|DNA methylation|embryonic skeletal system morphogenesis|histone acetylation|histone H2A-K119 mon…
BMP15	3708.12	0.16542	-5.36935	0.540288	-0.8882	7.90217e-08	8.84502e-07	Down	65.6968	67.1248	74.0251	26.0716	37.8273	38.8323	GDF9B	bone morphogenetic protein 15 precursor [Gallus gallus]	GO:0005615,GO:0005125,GO:0008083,GO:0060016,GO:0001541	extracellular space|cytokine activity|growth factor activity|granulosa cell development|ovarian follicle development
BMP2	755.2	0.222577	-4.70347	0.484012	-1.04689	2.55771e-06	2.08573e-05	Down	23.459	21.871	22.9919	11.4125	11.7574	7.18425	BMP-2	bone morphogenetic protein 2 isoform X1 [Gallus gallus]	GO:0005615,GO:0070700,GO:0005125,GO:0008083,GO:0005160,GO:0030509,GO:0060317,GO:0051216,GO:0048468,GO:0000122,GO:0001503,GO:0010718,GO:0010862,GO:0042981,GO:0043408,GO:0060395	extracellular space|BMP receptor binding|cytokine activity|growth factor activity|transforming growth factor beta receptor binding|BMP signaling pathway|cardiac epithelial to mesenchymal transition|cartilage development|cell development|negative regulation of transcription by RNA polymerase II|ossification|positive regulation of epithelial to mesenchymal transition|positive regulation of pathway-…
BMP3	252.518	0.372263	-3.86942	0.368454	-1.44044	0.000109095	0.00060583	Down	0.420115	0.467465	0.586469	0.0902697	0.236635	0.171587	BMP3A	bone morphogenetic protein 3 precursor [Gallus gallus]
BMP5	272.212	0.293676	6.64934	3.87112	1.95275	2.94408e-11	5.89684e-10	Up	0.800807	0.678113	0.526347	2.21151	2.9021	2.00866	BMP5	bone morphogenetic protein 5 precursor [Gallus gallus]
BMPER	373.324	0.300826	6.55332	3.92151	1.97141	5.627e-11	1.0793e-09	Up	1.11795	1.07749	0.717444	4.76465	2.74058	2.99506	Cv2	BMP-binding endothelial regulator protein precursor [Gallus gallus]	GO:0062023,GO:0005576,GO:0005615,GO:0005201,GO:0002043,GO:0042118,GO:0048839,GO:0030514,GO:0070374,GO:1903672,GO:0010594,GO:0060393,GO:0001657	collagen-containing extracellular matrix|extracellular region|extracellular space|extracellular matrix structural constituent|blood vessel endothelial cell proliferation involved in sprouting angiogenesis|endothelial cell activation|inner ear development|negative regulation of BMP signaling pathway|positive regulation of ERK1 and ERK2 cascade|positive regulation of sprouting angiogenesis|regulati…
BNIP3L	4879.67	0.122585	4.85537	1.51068	0.595197	1.20162e-06	1.04229e-05	Up	28.1057	28.108	25.2076	41.7633	37.5805	33.6707	BNIP3A	BCL2/adenovirus E1B 19 kDa protein-interacting protein 3-like [Gallus gallus]
BOC	1503.64	0.159597	4.52498	1.64966	0.722173	6.04002e-06	4.51951e-05	Up	5.17738	6.23905	6.4294	9.81344	7.69565	9.58204	UNQ604/PRO1190	brother of CDO isoform X1 [Gallus gallus]	GO:0044295,GO:0005887,GO:0005654,GO:0005886,GO:0007411,GO:0007155,GO:0051149,GO:0045663,GO:0007224	axonal growth cone|integral component of plasma membrane|nucleoplasm|plasma membrane|axon guidance|cell adhesion|positive regulation of muscle cell differentiation|positive regulation of myoblast differentiation|smoothened signaling pathway
BOD1	835.597	0.175657	4.0439	1.63619	0.71034	5.25691e-05	0.000316654	Up	11.7833	10.6997	12.469	19.1067	18.3111	15.1512	Fam44b	biorientation of chromosomes in cell division protein 1 isoform X1 [Strigops habroptila]	GO:0005813,GO:0000940,GO:0005737,GO:0005876,GO:0000922,GO:0051721,GO:0004864,GO:0051301,GO:0007080,GO:1990758,GO:0071962,GO:0032515,GO:0071459	centrosome|condensed chromosome outer kinetochore|cytoplasm|spindle microtubule|spindle pole|protein phosphatase 2A binding|protein phosphatase inhibitor activity|cell division|mitotic metaphase plate congression|mitotic sister chromatid biorientation|mitotic sister chromatid cohesion, centromeric|negative regulation of phosphoprotein phosphatase activity|protein localization to chromosome, centr…
BOLL	275.816	0.262003	-5.2656	0.384324	-1.3796	1.39735e-07	1.49057e-06	Down	1.52037	1.86009	1.94324	0.554581	0.583956	0.744003	QtsA-21032	protein boule-like isoform X1 [Gallus gallus]	GO:0005737,GO:0003729,GO:0007281,GO:0007275,GO:0006417,GO:0007283	cytoplasm|mRNA binding|germ cell development|multicellular organism development|regulation of translation|spermatogenesis
BPIFCB	141.165	0.703693	2.54581	3.46168	1.79147	0.0109023	0.0325774	Up	1.41092	0.66589	0.830079	2.48303	0.441677	6.40592	BPIL2	BPI fold-containing family C protein [Gallus gallus]	GO:0005615,GO:0001530,GO:0005543	extracellular space|lipopolysaccharide binding|phospholipid binding
BPNT1	816.546	0.166149	-3.55832	0.663786	-0.591211	0.000373231	0.00180716	Down	13.7741	12.5007	11.3595	8.00161	6.86727	8.10822	BPNT1	hypothetical protein RCJMB04_1g3 [Gallus gallus]	GO:0008441,GO:0046872,GO:0046854	3'(2'),5'-bisphosphate nucleotidase activity|metal ion binding|phosphatidylinositol phosphorylation
BRAF	1260.57	0.151438	-3.95296	0.660382	-0.598628	7.71894e-05	0.000446366	Down	3.76944	3.81054	3.6301	2.10638	2.06151	2.64299	RMIL	serine/threonine-protein kinase B-raf [Gallus gallus]	GO:0005737,GO:0005634,GO:0005886,GO:0005524,GO:0046872,GO:0004674,GO:0035556	cytoplasm|nucleus|plasma membrane|ATP binding|metal ion binding|protein serine/threonine kinase activity|intracellular signal transduction
BRCA1	7038.37	0.130764	-6.37771	0.560982	-0.833974	1.79751e-10	3.17567e-09	Down	33.8598	34.8383	29.3666	15.0309	19.0528	16.4231	BRCA1	breast cancer type 1 susceptibility protein isoform X1 [Gallus gallus]	GO:0070531,GO:0031436,GO:0005694,GO:0005737,GO:0005634,GO:0005886,GO:0003677,GO:0070063,GO:0003713,GO:0004842,GO:0008270,GO:0007049,GO:0043009,GO:0009048,GO:0000724,GO:0006633,GO:0045717,GO:0035067,GO:0071158,GO:0035066,GO:0045944,GO:0045893,GO:0051865,GO:0085020,GO:0006357	BRCA1-A complex|BRCA1-BARD1 complex|chromosome|cytoplasm|nucleus|plasma membrane|DNA binding|RNA polymerase binding|transcription coactivator activity|ubiquitin-protein transferase activity|zinc ion binding|cell cycle|chordate embryonic development|dosage compensation by inactivation of X chromosome|double-strand break repair via homologous recombination|fatty acid biosynthetic process|negative r…
BRDT	789.821	0.243281	-3.07498	0.595393	-0.748085	0.00210513	0.0081137	Down	21.0728	20.2406	14.394	7.18874	11.274	11.9966		bromodomain testis-specific protein [Gallus gallus]
BRICD5	41.7988	0.560554	-2.2672	0.414404	-1.27089	0.0233779	0.0616893	Down	0.627287	0.538892	0.672501	0.256483	0.2219	0.222699	C16orf79	hypothetical protein CIB84_006457, partial [Bambusicola thoracicus]	GO:0005615,GO:0016021	extracellular space|integral component of membrane
BRINP2	69.9679	0.56387	-2.04776	0.449168	-1.15467	0.0405831	0.0970312	Down	0.451763	0.306627	0.276393	0.173297	0.189288	0.0633233	Fam5b	BMP/retinoic acid-inducible neural-specific protein 2 isoform X1 [Gallus gallus]	GO:0030425,GO:0005783,GO:0005576,GO:0043025,GO:0007050,GO:0071300,GO:0045786,GO:0045930,GO:0007399,GO:0045666	dendrite|endoplasmic reticulum|extracellular region|neuronal cell body|cell cycle arrest|cellular response to retinoic acid|negative regulation of cell cycle|negative regulation of mitotic cell cycle|nervous system development|positive regulation of neuron differentiation
BRINP3	22.0733	0.894121	2.98658	6.3659	2.67037	0.00282116	0.0104071	Up	0.0105873	0.027147	0.0137645	0.112031	0.0502755	0.138091	DBCCR1L	BMP/retinoic acid-inducible neural-specific protein 3 [Gallus gallus]	GO:0030425,GO:0005783,GO:0005576,GO:0005739,GO:0043025,GO:0007050,GO:0071300,GO:0045930,GO:0045666	dendrite|endoplasmic reticulum|extracellular region|mitochondrion|neuronal cell body|cell cycle arrest|cellular response to retinoic acid|negative regulation of mitotic cell cycle|positive regulation of neuron differentiation
BRPF1	4021.81	0.14525	-6.15882	0.537909	-0.894566	7.32887e-10	1.15942e-08	Down	34.0516	32.3826	35.6619	14.2296	16.1465	20.1586	Brpf1	peregrin isoform X1 [Gallus gallus]	GO:0005737,GO:0005829,GO:0070776,GO:0005634,GO:0005886,GO:0003677,GO:0046872,GO:0035726,GO:0043966,GO:0043972,GO:0001841,GO:0045893,GO:0048145,GO:0001570	cytoplasm|cytosol|MOZ/MORF histone acetyltransferase complex|nucleus|plasma membrane|DNA binding|metal ion binding|common myeloid progenitor cell proliferation|histone H3 acetylation|histone H3-K23 acetylation|neural tube formation|positive regulation of transcription, DNA-templated|regulation of fibroblast proliferation|vasculogenesis
BRSK1	139.539	0.332116	-5.6833	0.270272	-1.88752	1.32119e-08	1.70007e-07	Down	0.829886	0.695505	0.762389	0.190712	0.164639	0.213829	Kiaa4256	PREDICTED: serine/threonine-protein kinase BRSK2 isoform X1 [Corvus brachyrhynchos]	GO:0005813,GO:0005737,GO:0150034,GO:0005783,GO:0005634,GO:0048471,GO:0005524,GO:0051117,GO:0000287,GO:0019901,GO:0004674,GO:0050321,GO:0031532,GO:0007409,GO:0051301,GO:0036503,GO:0030010,GO:0006887,GO:0000086,GO:0035556,GO:0070059,GO:0090176,GO:0030182,GO:0048812,GO:0018105,GO:0006468,GO:0050770,GO:0061178,GO:0010975	centrosome|cytoplasm|distal axon|endoplasmic reticulum|nucleus|perinuclear region of cytoplasm|ATP binding|ATPase binding|magnesium ion binding|protein kinase binding|protein serine/threonine kinase activity|tau-protein kinase activity|actin cytoskeleton reorganization|axonogenesis|cell division|ERAD pathway|establishment of cell polarity|exocytosis|G2/M transition of mitotic cell cycle|intracell…
BRWD3	2069.25	0.138452	4.3338	1.51574	0.600026	1.46555e-05	0.000101226	Up	2.78046	2.7857	2.22347	3.83021	3.39134	3.63026	Gm596	bromodomain and WD repeat-containing protein 3 isoform X2 [Gallus gallus]	GO:0005634,GO:0007010,GO:0008360,GO:0006357	nucleus|cytoskeleton organization|regulation of cell shape|regulation of transcription by RNA polymerase II
BST1	886.235	0.191007	7.79412	2.80643	1.48873	6.4859e-15	2.15432e-13	Up	2.05107	1.92612	1.39369	4.95941	4.55109	4.33444	Bst1	ADP-ribosyl cyclase 2 isoform X1 [Gallus gallus]	GO:0031225,GO:0005886,GO:0050135,GO:0003953,GO:0061809,GO:0016849,GO:0016740,GO:0030890	anchored component of membrane|plasma membrane|NAD(P)+ nucleosidase activity|NAD+ nucleosidase activity|NAD+ nucleotidase, cyclic ADP-ribose generating|phosphorus-oxygen lyase activity|transferase activity|positive regulation of B cell proliferation
BTBD10	3098.28	0.118814	-5.73613	0.623503	-0.681532	9.68648e-09	1.2735e-07	Down	35.6094	35.0695	32.8728	17.8817	20.8433	20.6062	GMRP1	BTB/POZ domain-containing protein 10 isoform X1 [Amazona aestiva]	GO:0005737,GO:0001650,GO:0005634,GO:1901215,GO:0042327,GO:0044342	cytoplasm|fibrillar center|nucleus|negative regulation of neuron death|positive regulation of phosphorylation|type B pancreatic cell proliferation
BTG1	13316.1	0.107756	6.47063	1.62141	0.697252	9.75949e-11	1.80418e-09	Up	179.166	172.808	171.251	278.205	226.908	275.48	BTG1	protein BTG1 [Gallus gallus]	GO:0005737,GO:0005634,GO:0019899,GO:0008285,GO:0045930,GO:0045766,GO:0045603,GO:2000271,GO:0045663	cytoplasm|nucleus|enzyme binding|negative regulation of cell proliferation|negative regulation of mitotic cell cycle|positive regulation of angiogenesis|positive regulation of endothelial cell differentiation|positive regulation of fibroblast apoptotic process|positive regulation of myoblast differentiation
BTG4	3731.87	0.14881	-8.36901	0.421793	-1.24539	5.81047e-17	2.47278e-15	Down	92.8785	77.967	96.2397	29.532	38.7344	35.2794		protein BTG4 [Gallus gallus]	GO:0008285	negative regulation of cell proliferation
BTLA	89.1402	0.608443	4.50886	6.69638	2.74338	6.51777e-06	4.84372e-05	Up	0.24758	0.775893	1.28751	6.79318	4.20767	3.22922		uncharacterized protein BTLA isoform X1 [Gallus gallus]
BTN1A1	272.558	0.35726	4.27333	2.88124	1.52669	1.92573e-05	0.000128871	Up	1.67386	1.51135	2.6382	6.9581	3.29529	5.23202	BTN	butyrophilin subfamily 1 member A1 precursor [Gallus gallus]	GO:0009897,GO:0016021,GO:0005102,GO:0050776,GO:0050852	external side of plasma membrane|integral component of membrane|signaling receptor binding|regulation of immune response|T cell receptor signaling pathway
BVES	487.509	0.225635	-5.5132	0.422209	-1.24397	3.52361e-08	4.22161e-07	Down	11.0164	12.2271	10.1848	3.59974	5.27249	4.07852	POP1	BVES, partial [Gallus gallus]	GO:0005923,GO:0005901,GO:0005623,GO:0071944,GO:0005737,GO:0016021,GO:0031227,GO:0016328,GO:0016020,GO:0048471,GO:0005886,GO:0042383,GO:0089717,GO:0044214,GO:0030552,GO:0005198,GO:0090136,GO:0003201,GO:0090132,GO:0007507,GO:0040017,GO:0001921,GO:0051260,GO:0008360,GO:0043087,GO:0042391,GO:0002931,GO:0007519,GO:0034446,GO:0016192	bicellular tight junction|caveola|cell|cell periphery|cytoplasm|integral component of membrane|intrinsic component of endoplasmic reticulum membrane|lateral plasma membrane|membrane|perinuclear region of cytoplasm|plasma membrane|sarcolemma|spanning component of membrane|spanning component of plasma membrane|cAMP binding|structural molecule activity|epithelial cell-cell adhesion|epithelial to mes…
BZFP1	3534.51	0.171312	-5.48597	0.5213	-0.939814	4.11213e-08	4.8802e-07	Down	71.5187	56.1597	69.4442	24.5196	34.4403	35.5281		hypothetical protein [Gallus gallus]	GO:0005634,GO:0003677,GO:0046872,GO:0006355	nucleus|DNA binding|metal ion binding|regulation of transcription, DNA-templated
C10H15ORF48	528.241	0.34297	5.87684	4.04343	2.01558	4.18159e-09	5.80099e-08	Up	9.11632	5.30741	7.86704	34.1058	14.1329	35.0286	C15orf48	normal mucosa of esophagus-specific gene 1 protein [Coturnix japonica]	GO:0005751,GO:0005634,GO:0022900,GO:1902600,GO:0009617	mitochondrial respiratory chain complex IV|nucleus|electron transport chain|proton transmembrane transport|response to bacterium
C10orf128	103.571	0.374822	3.85339	2.72137	1.44434	0.000116493	0.000641419	Up	0.790481	0.748384	0.64508	1.93926	1.93309	1.5862		putative uncharacterized protein C10orf128 homolog isoform X4 [Gallus gallus]
C10orf71	107.307	0.620276	-2.70878	0.312042	-1.68019	0.00675321	0.021845	Down	0.705068	0.285506	0.893391	0.34525	0.10734	0.0897724	C10orf71	uncharacterized protein C10orf71 homolog [Gallus gallus]	GO:0030018,GO:0070886	Z disc|positive regulation of calcineurin-NFAT signaling cascade
C10orf90	731.741	0.262896	-4.22622	0.462954	-1.11106	2.37645e-05	0.00015647	Down	6.13053	5.12626	9.44402	2.47958	2.73676	3.61701	C10orf90	centrosomal protein C10orf90 homolog [Gallus gallus]	GO:0015629,GO:0005813,GO:0005737,GO:0005829,GO:0005654,GO:0005886,GO:0051393,GO:0042826,GO:0061630,GO:0000209,GO:0050821,GO:0016567	actin cytoskeleton|centrosome|cytoplasm|cytosol|nucleoplasm|plasma membrane|alpha-actinin binding|histone deacetylase binding|ubiquitin protein ligase activity|protein polyubiquitination|protein stabilization|protein ubiquitination
C11orf16	29.6596	1.0049	3.46751	11.1928	3.4845	0.000525297	0.00244962	Up	0.024366	0.011107	0.0405479	0.201467	0.0535899	0.537829	C11orf16	uncharacterized protein C11orf16 homolog isoform X2 [Gallus gallus]
C11orf52	520.563	0.303463	-3.78099	0.45144	-1.14739	0.000156204	0.00083285	Down	7.00915	4.3035	10.3211	2.91469	3.12887	2.9521		uncharacterized protein C11orf52 homolog [Phasianus colchicus]
C11orf63	72.1566	0.519333	2.69033	2.63385	1.39718	0.00713821	0.0228865	Up	0.36598	0.259686	0.258553	0.971986	0.400393	0.775957	JHY	jhy protein homolog isoform X1 [Gallus gallus]	GO:0030030	cell projection organization
C11orf88	530.878	1.36086	2.55103	11.0932	3.4716	0.0107405	0.0321526	Up	1.37454	0.809146	0.397644	5.7077	0.263909	20.5585	HOATZ	UPF0722 protein C11orf88 homolog isoform X1 [Gallus gallus]
C11orf91	85.7613	0.417005	-4.27752	0.290427	-1.78375	1.88983e-05	0.000126884	Down	3.00557	4.16114	3.48772	1.05136	0.893968	0.897186		uncharacterized protein C11orf91 homolog [Gallus gallus]
C12orf75	475.045	0.321173	4.54229	2.74892	1.45886	5.56454e-06	4.2022e-05	Up	1.34755	1.54075	0.765748	4.21648	2.16349	2.85176		overexpressed in colon carcinoma 1 protein homolog [Gallus gallus]
C14ORF166B	672.377	0.219481	-5.17944	0.45477	-1.13679	2.22548e-07	2.26455e-06	Down	13.9083	17.0304	14.4974	4.96334	6.06127	7.97833	LRRC74A	leucine-rich repeat-containing protein 74B-like isoform X1 [Meleagris gallopavo]
C14ORF39	264.177	0.365965	-4.23892	0.341203	-1.5513	2.246e-05	0.000148479	Down	3.12022	2.10953	5.01923	1.106	0.832361	1.28953	Six6os1	protein SIX6OS1 isoform X1 [Phasianus colchicus]	GO:0000801,GO:0010705,GO:0007275,GO:0048477,GO:0051090,GO:0007283,GO:0007129	central element|meiotic DNA double-strand break processing involved in reciprocal meiotic recombination|multicellular organism development|oogenesis|regulation of DNA-binding transcription factor activity|spermatogenesis|synapsis
C14orf132	435.331	0.210562	-4.94311	0.486048	-1.04083	7.68843e-07	6.9532e-06	Down	2.38873	2.57406	2.71263	0.975713	1.2387	1.21463	C14orf132	PREDICTED: putative uncharacterized protein C14orf132 homolog [Picoides pubescens]	GO:0016021	integral component of membrane
C15orf52	411.403	0.271146	2.36641	1.56011	0.641644	0.0179613	0.0493733	Up	2.06875	2.35121	1.35346	3.19683	2.22383	2.85675	Ccdc9b	coiled-coil domain-containing protein 9B isoform X1 [Gallus gallus]
C16orf96	104.868	0.479894	-2.9253	0.377924	-1.40383	0.00344129	0.0123193	Down	2.188	1.70604	2.38215	0.36525	0.729126	1.09121	C16orf96	uncharacterized protein C16orf96 homolog [Gallus gallus]
C1GALT1	1328.79	0.184433	4.15422	1.70076	0.766176	3.26404e-05	0.000208201	Up	4.6212	5.61502	4.05759	7.49865	8.51103	6.28887	RCJMB04_17i7	glycoprotein-N-acetylgalactosamine 3-beta-galactosyltransferase 1 isoform X1 [Gallus gallus]	GO:0016021,GO:0016263,GO:0046872,GO:0001525,GO:0060576,GO:0001822,GO:0016267	integral component of membrane|glycoprotein-N-acetylgalactosamine 3-beta-galactosyltransferase activity|metal ion binding|angiogenesis|intestinal epithelial cell development|kidney development|O-glycan processing, core 1
C1HXORF59	469.02	0.310311	-2.89434	0.536576	-0.898147	0.00379954	0.0133531	Down	1.50555	1.53047	1.88582	1.13239	0.460036	0.843091	CFAP47	cilia- and flagella-associated protein 47 [Gallus gallus]
C1QA	2481.05	0.201405	10.3656	4.25066	2.08769	3.55388e-25	3.72292e-23	Up	24.2775	18.022	15.1738	75.9774	58.8487	90.0944	C1QA	complement C1q subcomponent subunit A isoform X2 [Coturnix japonica]	GO:0005581,GO:0005576,GO:0006958,GO:0045087	collagen trimer|extracellular region|complement activation, classical pathway|innate immune response
C1QB	2191.52	0.209146	10.7155	4.72758	2.2411	8.60892e-27	1.0499e-24	Up	22.7262	23.1407	13.9456	86.7171	70.1191	103.202	C1QB	complement C1q subcomponent subunit A [Phasianus colchicus]
C1QC	1562.26	0.221085	10.2158	4.78511	2.25855	1.68537e-24	1.62972e-22	Up	10.2911	8.75354	6.80151	45.4675	26.7581	41.643	C1qg	complement C1q subcomponent subunit C [Gallus gallus]	GO:0005581,GO:0005576,GO:0006958,GO:0045087	collagen trimer|extracellular region|complement activation, classical pathway|innate immune response
C1QL1	206.002	0.537792	-4.27582	0.203133	-2.2995	1.90435e-05	0.000127649	Down	2.28871	3.37852	0.900372	0.706206	0.320092	0.196316	C1qrf	C1q-related factor [Phasianus colchicus]	GO:0044301,GO:0005581,GO:0005737,GO:0098793,GO:0043083,GO:0005102,GO:0099558,GO:0061743,GO:0016322	climbing fiber|collagen trimer|cytoplasm|presynapse|synaptic cleft|signaling receptor binding|maintenance of synapse structure|motor learning|neuron remodeling
C1QTNF1	911.111	0.213548	4.99874	2.09575	1.06747	5.77072e-07	5.37658e-06	Up	8.67636	5.12323	6.79912	12.1747	13.6459	13.9021	UNQ310/PRO353	complement C1q tumor necrosis factor-related protein 1 [Phasianus colchicus]	GO:0005581,GO:0005615,GO:0005887,GO:0005518,GO:0010544,GO:0090331,GO:2000860,GO:0007204,GO:0010628,GO:0043410,GO:0051897,GO:0070208,GO:0051260,GO:0010906	collagen trimer|extracellular space|integral component of plasma membrane|collagen binding|negative regulation of platelet activation|negative regulation of platelet aggregation|positive regulation of aldosterone secretion|positive regulation of cytosolic calcium ion concentration|positive regulation of gene expression|positive regulation of MAPK cascade|positive regulation of protein kinase B si…
C1QTNF4	497.4	0.384953	-2.46176	0.518472	-0.947663	0.0138257	0.0396524	Down	6.30013	3.64223	6.23376	1.10147	3.35605	3.25279	Ctrp4	complement C1q tumor necrosis factor-related protein 4 isoform X2 [Coturnix japonica]	GO:0005615,GO:0005125,GO:0032755,GO:2000778,GO:0070105,GO:1901224,GO:1904469	extracellular space|cytokine activity|positive regulation of interleukin-6 production|positive regulation of interleukin-6 secretion|positive regulation of interleukin-6-mediated signaling pathway|positive regulation of NIK/NF-kappaB signaling|positive regulation of tumor necrosis factor secretion
C1QTNF5	747.811	0.204334	7.82538	3.02932	1.59899	5.06128e-15	1.7068e-13	Up	7.07793	7.49964	5.95344	19.7371	21.8788	15.4408	Ctrp5	PREDICTED: complement C1q tumor necrosis factor-related protein 5 [Apteryx mantelli mantelli]	GO:0016324,GO:0005923,GO:0042995,GO:0005581,GO:0005576,GO:0005615,GO:0016328,GO:0016020,GO:0005886,GO:0030133,GO:0042802,GO:0048839,GO:0009306,GO:0070206	apical plasma membrane|bicellular tight junction|cell projection|collagen trimer|extracellular region|extracellular space|lateral plasma membrane|membrane|plasma membrane|transport vesicle|identical protein binding|inner ear development|protein secretion|protein trimerization
C1R	1908.02	0.214826	5.94993	2.42536	1.2782	2.68262e-09	3.8591e-08	Up	12.3991	8.77072	10.6392	31.6455	18.6288	20.7574	C1R	complement C1r subcomponent [Gallus gallus]	GO:0072562,GO:0070062,GO:0005576,GO:0005615,GO:0005509,GO:0004252,GO:0008236,GO:0006956,GO:0006958,GO:0006955,GO:0045087,GO:0030449,GO:0031638	blood microparticle|extracellular exosome|extracellular region|extracellular space|calcium ion binding|serine-type endopeptidase activity|serine-type peptidase activity|complement activation|complement activation, classical pathway|immune response|innate immune response|regulation of complement activation|zymogen activation
C1S	3887.89	0.200082	6.47351	2.45416	1.29523	9.57529e-11	1.77414e-09	Up	23.9266	18.4211	19.6455	63.0231	39.7383	37.1826	C1S	complement C1s subcomponent precursor [Gallus gallus]
C1orf112	2501.9	0.173609	-5.41375	0.521278	-0.939876	6.17185e-08	7.04332e-07	Down	25.6289	16.545	21.8866	10.5322	10.6968	9.47449	C1orf112	uncharacterized protein C1orf112 homolog isoform X2 [Gallus gallus]
C1orf116	194.664	0.333796	4.54108	2.85956	1.51579	5.59673e-06	4.22261e-05	Up	1.4414	1.19983	1.43399	3.6149	2.49354	4.64035	C1orf116	specifically androgen-regulated gene protein isoform X1 [Gallus gallus]	GO:0005737,GO:0005829,GO:0070062,GO:0005886	cytoplasm|cytosol|extracellular exosome|plasma membrane
C1orf198	3090.42	0.213808	4.46175	1.93718	0.953958	8.12945e-06	5.91766e-05	Up	18.0875	17.9516	10.7673	33.3234	27.9498	21.9345		uncharacterized protein C1orf198 homolog [Gallus gallus]	GO:0005829	cytosol
C1orf21	571.295	0.259432	3.15085	1.76227	0.817431	0.00162796	0.00650307	Up	7.30454	8.93032	4.669	12.8714	11.0084	9.91816	PIG13	uncharacterized protein C1orf21 homolog [Falco peregrinus]
C1orf226	8559.5	0.132452	-4.917	0.636722	-0.651264	8.78806e-07	7.86218e-06	Down	200.769	204.237	245.537	111.897	129.134	139.994	C1orf226	uncharacterized protein C1orf226 homolog [Gallus gallus]
C1orf74	272.932	0.275753	-2.9629	0.567609	-0.817031	0.00304751	0.011129	Down	5.49055	8.32787	8.12896	4.19284	3.47701	3.78359		UPF0739 protein C1orf74 homolog [Gallus gallus]
C2	676.56	0.196083	3.16166	1.53682	0.619948	0.00156874	0.00629886	Up	6.45826	4.74043	6.28339	7.64852	8.09342	8.98991	C2	complement C2 [Gallus gallus]	GO:0005576,GO:0046872,GO:0004252,GO:0006958,GO:0045087	extracellular region|metal ion binding|serine-type endopeptidase activity|complement activation, classical pathway|innate immune response
C21orf58	1036.31	0.231842	-5.61648	0.405526	-1.30213	1.9489e-08	2.46128e-07	Down	22.1594	18.9873	20.0878	6.52718	5.68952	10.6707	C21orf58	uncharacterized protein C21orf58 homolog isoform X3 [Gallus gallus]
C26H6ORF222	54.2404	0.723213	2.15685	2.94826	1.55986	0.0310173	0.0776597	Up	0.359727	0.136649	0.679002	0.537694	0.959001	1.71103	BCL2L14	apoptosis facilitator Bcl-2-like protein 14 isoform X1 [Gallus gallus]	GO:0005737,GO:0006915,GO:0042981	cytoplasm|apoptotic process|regulation of apoptotic process
C2orf50	55.5418	1.10387	3.91878	20.0538	4.3258	8.89998e-05	0.000506242	Up	0.0272581	0.0517723	0.0756014	0.697608	0.0181669	2.16053	C2orf50	uncharacterized protein C2orf50 homolog [Gallus gallus]
C2orf76	776.603	0.229998	-4.13015	0.517659	-0.949925	3.62523e-05	0.000228123	Down	15.7055	12.0861	12.7689	4.6088	6.97825	7.7185		UPF0538 protein C2orf76 homolog [Gallus gallus]
C3	2720.36	0.235087	12.5911	7.78133	2.96002	2.36247e-36	4.94969e-34	Up	4.19678	3.53138	2.03529	20.194	20.7779	28.8726		complement C3 [Gallus gallus]	GO:0005615,GO:0004866,GO:0046872,GO:0090729,GO:0006956,GO:0006954	extracellular space|endopeptidase inhibitor activity|metal ion binding|toxin activity|complement activation|inflammatory response
C3AR1L	314.3	0.260112	11.5661	8.04722	3.00849	6.11692e-31	9.34231e-29	Up	1.01732	0.772896	1.01891	7.91219	6.46634	6.45182	AZ3B	C3a anaphylatoxin chemotactic receptor [Gallus gallus]			gga04080	Neuroactive ligand-receptor interaction
C3H8ORF80	552.102	0.322945	2.51472	1.75578	0.812115	0.0119128	0.0350016	Up	3.94089	2.96391	3.3401	6.3846	2.79827	7.42263	HMFN0672	nuclear GTPase SLIP-GC [Gallus gallus]	GO:0016607,GO:0005525,GO:0003924,GO:0071222,GO:0043066,GO:0097752,GO:0033262	nuclear speck|GTP binding|GTPase activity|cellular response to lipopolysaccharide|negative regulation of apoptotic process|regulation of DNA stability|regulation of nuclear cell cycle DNA replication
C3orf18	920.809	0.204487	-3.23784	0.631959	-0.662097	0.0012044	0.00501206	Down	5.51564	6.54101	4.60457	2.83166	2.88506	3.96461		uncharacterized protein C3orf18 homolog isoform X1 [Gallus gallus]	GO:0016021	integral component of membrane
C3orf30	13.282	1.48161	2.32815	10.924	3.44943	0.0199039	0.0538437	Up	0.176557	0.0335341	0	0.724128	0.0882534	1.32857	Tex55	hypothetical protein CIB84_012047 [Bambusicola thoracicus]
C4H4ORF50	48.3143	0.580418	2.17463	2.39861	1.2622	0.0296575	0.0749019	Up	0.0418659	0.0727016	0.0684259	0.162878	0.149479	0.0900101	C4orf50	uncharacterized protein C4orf50 homolog [Gallus gallus]
C4H4orf54	274.347	0.274592	-3.84359	0.481157	-1.05542	0.000121245	0.000665566	Down	0.528176	0.543606	0.724633	0.242917	0.309896	0.241562		uncharacterized protein C4orf54 homolog [Phasianus colchicus]
C4orf33	333	0.249449	3.77965	1.9223	0.94283	0.000157048	0.000837077	Up	3.01873	3.5553	2.71933	6.46505	4.50787	5.4492	C4orf33	UPF0462 protein C4orf33 homolog [Gallus gallus]
C4orf47	397.01	0.20249	-6.21384	0.418054	-1.25824	5.17041e-10	8.37412e-09	Down	8.37841	7.62079	7.31777	2.87189	2.99421	3.09566		UPF0602 protein C4orf47 homolog isoform X1 [Gallus gallus]	GO:0005813,GO:0005737	centrosome|cytoplasm
C4orf48	1444.84	0.25949	3.5332	1.88796	0.91683	0.000410566	0.00196701	Up	5.27385	8.09996	5.98387	13.3556	6.69829	13.6132		neuropeptide-like protein C4orf48 homolog isoform X1 [Numida meleagris]	GO:0005576	extracellular region
C5	847.867	0.189927	-5.54234	0.482084	-1.05264	2.9846e-08	3.61559e-07	Down	2.62507	2.7074	3.50821	1.32855	1.15039	1.44557	CPAMD4	complement C5 isoform X1 [Gallus gallus]
C5AR1	123.052	0.670818	2.8826	3.82034	1.9337	0.0039441	0.0137664	Up	0.284933	0.197649	1.54618	2.42667	1.78342	2.97064	C5R1	C5a anaphylatoxin chemotactic receptor 1 [Gallus gallus]	GO:0045177,GO:0016323,GO:0031410,GO:0016021,GO:0004878,GO:0004930,GO:0006935,GO:0042789,GO:0050679,GO:0070374	apical part of cell|basolateral plasma membrane|cytoplasmic vesicle|integral component of membrane|complement component C5a receptor activity|G protein-coupled receptor activity|chemotaxis|mRNA transcription by RNA polymerase II|positive regulation of epithelial cell proliferation|positive regulation of ERK1 and ERK2 cascade
C5orf24	2519.04	0.131023	6.87145	1.86648	0.900319	6.35542e-12	1.4425e-10	Up	9.70502	8.77419	8.09078	16.2876	15.3381	13.9452	C5orf24	UPF0461 protein C5orf24 homolog isoform X1 [Gallus gallus]
C6	16.6579	1.03013	3.12032	9.2813	3.21433	0.00180654	0.00710954	Up	0.0257679	0.0117461	0.0160804	0.172477	0.0721298	0.217168	C6	complement component C6 precursor [Gallus gallus]	GO:0005576,GO:0005579,GO:0006958,GO:0019835,GO:0045087	extracellular region|membrane attack complex|complement activation, classical pathway|cytolysis|innate immune response
C6orf62	8276.46	0.114493	5.58618	1.55787	0.639578	2.32114e-08	2.88238e-07	Up	41.761	41.3053	43.4283	64.8877	52.1349	64.3391	Nbla00237	uncharacterized protein C6orf62 homolog [Coturnix japonica]	GO:0005622	intracellular
C7	4260.87	0.190965	8.00117	2.88374	1.52794	1.23246e-15	4.51589e-14	Up	26.5405	22.2069	18.6536	77.3527	48.4788	52.9323	C7	complement component C7 precursor [Gallus gallus]
C7orf25	2218.4	0.135192	-4.99616	0.62614	-0.675443	5.84817e-07	5.43324e-06	Down	16.7873	17.8675	15.3906	9.1155	10.6447	9.01181		UPF0415 protein C7orf25 homolog isoform X1 [Gallus gallus]
C7orf57	200.636	0.361571	-5.69279	0.240091	-2.05835	1.2498e-08	1.61456e-07	Down	5.03962	6.16617	3.71218	0.73075	1.11326	1.44671		uncharacterized protein C7orf57 homolog isoform X2 [Gallus gallus]
C7orf62	1068.96	0.238976	-4.19233	0.499354	-1.00186	2.76103e-05	0.000178767	Down	10.7658	12.7658	16.5599	4.47414	6.10526	7.85163	C7orf62	testis-expressed protein 47 isoform X6 [Gallus gallus]
C8G	506.729	0.24828	3.06549	1.69478	0.761102	0.0021731	0.00832072	Up	11.7819	7.48464	11.1069	15.0024	13.4827	18.9638	C8G	complement component C8 gamma chain [Gallus gallus]	GO:0005576,GO:0005579,GO:0019841,GO:0006957,GO:0006958,GO:0019835	extracellular region|membrane attack complex|retinol binding|complement activation, alternative pathway|complement activation, classical pathway|cytolysis
C8orf22	805.666	0.332127	-6.58869	0.219412	-2.18829	4.43711e-11	8.68398e-10	Down	31.7507	30.7544	28.1571	10.4666	3.9119	3.92599	PPDPFL	pancreatic progenitor cell differentiation and proliferation factor-like protein [Numida meleagris]	GO:0030154,GO:0007275	cell differentiation|multicellular organism development
C8orf34	206.767	0.46514	-2.15926	0.498491	-1.00436	0.0308297	0.0772848	Down	0.928917	3.22701	2.51665	1.24619	0.629088	1.18754	C8orf34	uncharacterized protein C8orf34 homolog isoform X1 [Gallus gallus]
C8orf37	233.991	0.304902	2.62677	1.7422	0.800907	0.00861996	0.0267758	Up	0.297148	0.290007	0.252	0.526487	0.307728	0.512178		protein C8orf37 homolog isoform X1 [Gallus gallus]	GO:0097546,GO:0005737,GO:0001917,GO:0008594	ciliary base|cytoplasm|photoreceptor inner segment|photoreceptor cell morphogenesis
C8orf4	1347.55	0.164442	5.80566	1.93817	0.954693	6.41133e-09	8.65185e-08	Up	23.7713	19.1453	17.0518	37.0632	33.0638	36.7613	Tc1	transcriptional and immune response regulator [Gallus gallus]	GO:0005737,GO:0005829,GO:0005622,GO:0016607,GO:0005730,GO:0005654,GO:0005634,GO:0005886,GO:0005112,GO:0006915,GO:0034605,GO:0002264,GO:0043066,GO:0045746,GO:1901224,GO:0010739,GO:1900020,GO:1902806,GO:0043620,GO:1903706	cytoplasm|cytosol|intracellular|nuclear speck|nucleolus|nucleoplasm|nucleus|plasma membrane|Notch binding|apoptotic process|cellular response to heat|endothelial cell activation involved in immune response|negative regulation of apoptotic process|negative regulation of Notch signaling pathway|positive regulation of NIK/NF-kappaB signaling|positive regulation of protein kinase A signaling|positive…
C8orf48	452.817	0.233549	-3.42281	0.57459	-0.799396	0.000619762	0.00281886	Down	11.5648	12.0994	12.2093	4.79712	6.45745	7.7031	C8orf48	uncharacterized protein C8orf48 homolog [Phasianus colchicus]
C8orf88	308.349	0.245126	-3.15278	0.585268	-0.77283	0.00161723	0.00646973	Down	11.6019	13.1884	11.704	6.29682	7.67428	5.63056	C8orf88	uncharacterized protein C8orf88 homolog isoform X1 [Phasianus colchicus]	GO:0005737,GO:0008190,GO:0045947	cytoplasm|eukaryotic initiation factor 4E binding|negative regulation of translational initiation
C9orf84	21.4087	0.965941	-2.27487	0.218032	-2.19739	0.0229137	0.0606995	Down	0.117596	0.130576	0.0940838	0.0385846	0.00301443	0.0272275	SHOC1	protein shortage in chiasmata 1 ortholog isoform X1 [Coturnix japonica]	GO:0000794,GO:0016887,GO:0003697,GO:0000712	condensed nuclear chromosome|ATPase activity|single-stranded DNA binding|resolution of meiotic recombination intermediates
CA10	1758.29	0.23353	3.89281	1.87786	0.909089	9.90882e-05	0.000556843	Up	9.37461	11.1984	12.4055	22.6574	22.0408	12.1434	hucep-15	carbonic anhydrase-related protein 10 [Melopsittacus undulatus]	GO:0004089,GO:0008270,GO:0007420	carbonate dehydratase activity|zinc ion binding|brain development
CA3B	347.329	0.287148	-2.49981	0.608018	-0.717815	0.012426	0.0362686	Down	3.88787	7.23994	5.96985	2.96981	3.5925	2.97787	Car3	carbonic anhydrase 3B [Gallus gallus]	GO:0005829,GO:0004089,GO:0016151,GO:0016791,GO:0008270,GO:0009617,GO:0045471,GO:0006979	cytosol|carbonate dehydratase activity|nickel cation binding|phosphatase activity|zinc ion binding|response to bacterium|response to ethanol|response to oxidative stress	gga00910	Nitrogen metabolism
CA4	229.474	0.602155	8.4514	34.0375	5.08905	2.87839e-17	1.26789e-15	Up	0.235975	0.0298797	0.0999908	7.00275	2.43772	2.13082	CA4	carbonic anhydrase 4 [Gallus gallus]	GO:0031362,GO:0016324,GO:0031526,GO:0005793,GO:0070062,GO:0048471,GO:0005791,GO:0030667,GO:0005802,GO:0030658,GO:0004089,GO:0008270,GO:0015701	anchored component of external side of plasma membrane|apical plasma membrane|brush border membrane|endoplasmic reticulum-Golgi intermediate compartment|extracellular exosome|perinuclear region of cytoplasm|rough endoplasmic reticulum|secretory granule membrane|trans-Golgi network|transport vesicle membrane|carbonate dehydratase activity|zinc ion binding|bicarbonate transport
CA7	2251.42	0.189543	-6.01634	0.453647	-1.14036	1.78408e-09	2.6626e-08	Down	32.1709	30.3765	33.4303	10.4138	17.2048	12.3403	CA7	carbonic anhydrase 7 [Meleagris gallopavo]	GO:0005829,GO:0004089,GO:0008270,GO:0015701,GO:0032849,GO:0032230,GO:2001225	cytosol|carbonate dehydratase activity|zinc ion binding|bicarbonate transport|positive regulation of cellular pH reduction|positive regulation of synaptic transmission, GABAergic|regulation of chloride transport
CA8	144.613	0.377818	-2.10963	0.575523	-0.797055	0.0348905	0.0855614	Down	0.397033	0.432301	0.335263	0.27473	0.204355	0.13607	CALS	carbonic anhydrase-related protein [Gallus gallus]	GO:0005737,GO:0004089,GO:0008270,GO:0048015	cytoplasm|carbonate dehydratase activity|zinc ion binding|phosphatidylinositol-mediated signaling
CAB39L	876.267	0.24031	3.50499	1.79289	0.842284	0.000456631	0.00216423	Up	6.40692	4.89282	3.66618	9.40526	6.30907	8.97867	CAB39L	hypothetical protein ASZ78_013417, partial [Callipepla squamata]	GO:0005829,GO:0005622,GO:0007050,GO:0023014	cytosol|intracellular|cell cycle arrest|signal transduction by protein phosphorylation
CABLES1	1131.12	0.166165	7.21825	2.29647	1.19942	5.26612e-13	1.34678e-11	Up	4.07886	3.98423	3.55984	7.90073	7.05857	9.60156	CABLES	hypothetical protein ASZ78_004930 [Callipepla squamata]	GO:0005829,GO:0005634,GO:0007049,GO:0051301,GO:0051726	cytosol|nucleus|cell cycle|cell division|regulation of cell cycle
CABP1	92.0406	0.47628	-2.16271	0.489692	-1.03005	0.0305638	0.0767751	Down	0.773459	0.534046	0.506334	0.3538	0.150099	0.314974	Cabp1	calcium-binding protein 1 isoform X1 [Melopsittacus undulatus]	GO:0005737,GO:0009898,GO:0005856,GO:0005829,GO:0030425,GO:0099573,GO:0098978,GO:0043025,GO:0005634,GO:0048471,GO:0005886,GO:0014069,GO:0032991,GO:0005509,GO:0048306,GO:0044325,GO:0008139,GO:0019904,GO:0042803,GO:0031800,GO:0007275,GO:0010651,GO:0042308,GO:1901386,GO:0099527,GO:1905539,GO:0048167,GO:1901385,GO:0007601	cytoplasm|cytoplasmic side of plasma membrane|cytoskeleton|cytosol|dendrite|glutamatergic postsynaptic density|glutamatergic synapse|neuronal cell body|nucleus|perinuclear region of cytoplasm|plasma membrane|postsynaptic density|protein-containing complex|calcium ion binding|calcium-dependent protein binding|ion channel binding|nuclear localization sequence binding|protein domain specific binding…
CACNA1B	318.635	0.258722	-5.58906	0.367035	-1.44601	2.28302e-08	2.84311e-07	Down	1.07537	1.08409	1.49551	0.421495	0.359978	0.454033	CACH5	voltage-dependent N-type calcium channel subunit alpha-1B isoform X2 [Gallus gallus]	GO:0030425,GO:0043025,GO:0005886,GO:0098793,GO:0005891,GO:0005524,GO:0005262,GO:0005509,GO:0008331,GO:0008022,GO:0005245,GO:0070509,GO:0006816,GO:0007268,GO:0007626,GO:0051899,GO:0007269,GO:0008217,GO:0051924,GO:0008016,GO:0034765,GO:0048265	dendrite|neuronal cell body|plasma membrane|presynapse|voltage-gated calcium channel complex|ATP binding|calcium channel activity|calcium ion binding|high voltage-gated calcium channel activity|protein C-terminus binding|voltage-gated calcium channel activity|calcium ion import|calcium ion transport|chemical synaptic transmission|locomotory behavior|membrane depolarization|neurotransmitter secret…
CACNA1C	1242.66	0.158327	8.63779	2.58041	1.3676	5.73101e-18	2.73848e-16	Up	1.2365	1.22992	1.23958	3.34834	2.46734	2.98443	CACH2	voltage-dependent L-type calcium channel subunit alpha-1C isoform X16 [Numida meleagris]	GO:0030054,GO:0030425,GO:0016021,GO:0005887,GO:0005622,GO:1990454,GO:0043204,GO:0005886,GO:0014069,GO:0045211,GO:0042383,GO:0030315,GO:0005891,GO:0005516,GO:0008331,GO:0046872,GO:0005245,GO:0070588,GO:0061577,GO:0060402,GO:0061337,GO:0007204,GO:0010881,GO:0098903	cell junction|dendrite|integral component of membrane|integral component of plasma membrane|intracellular|L-type voltage-gated calcium channel complex|perikaryon|plasma membrane|postsynaptic density|postsynaptic membrane|sarcolemma|T-tubule|voltage-gated calcium channel complex|calmodulin binding|high voltage-gated calcium channel activity|metal ion binding|voltage-gated calcium channel activity|…
CACNA1E	161.268	0.382063	-3.5085	0.394893	-1.34047	0.000450649	0.00213898	Down	0.589985	0.700597	0.559486	0.297691	0.128868	0.246228	CACH6	voltage-dependent R-type calcium channel subunit alpha-1E isoform X7 [Gallus gallus]	GO:0005886,GO:0005891,GO:0005262,GO:0005509,GO:0005245,GO:0070509,GO:0006816,GO:0007268,GO:0051899,GO:0050796,GO:0034765	plasma membrane|voltage-gated calcium channel complex|calcium channel activity|calcium ion binding|voltage-gated calcium channel activity|calcium ion import|calcium ion transport|chemical synaptic transmission|membrane depolarization|regulation of insulin secretion|regulation of ion transmembrane transport
CACNA1G	517.02	0.287231	-2.06021	0.663534	-0.591758	0.0393781	0.0946905	Down	1.21321	1.44575	1.61444	0.734571	0.611762	1.26858	KIAA1123	voltage-dependent T-type calcium channel subunit alpha-1G isoform X10 [Gallus gallus]	GO:0005737,GO:0005886,GO:0005891,GO:0008332,GO:0097110,GO:0086056,GO:0086059,GO:0086016,GO:0086027,GO:0070509,GO:0070588,GO:0086002,GO:0007268,GO:0086010,GO:0086045,GO:0086046,GO:0019228,GO:0045956,GO:0060371,GO:0086091,GO:0034765,GO:0042391,GO:0010045,GO:0086015,GO:0086018	cytoplasm|plasma membrane|voltage-gated calcium channel complex|low voltage-gated calcium channel activity|scaffold protein binding|voltage-gated calcium channel activity involved in AV node cell action potential|voltage-gated calcium channel activity involved SA node cell action potential|AV node cell action potential|AV node cell to bundle of His cell signaling|calcium ion import|calcium ion tr…
CACNA2D1	842.621	0.255291	3.00327	1.70138	0.76671	0.00267093	0.00994948	Up	1.87029	2.24635	1.09773	3.15489	2.41284	2.57725	Cacna2	voltage-dependent calcium channel subunit alpha-2/delta-1 isoform X1 [Gallus gallus]	GO:0099025,GO:0099029,GO:0098978,GO:1990454,GO:0016529,GO:0030315,GO:0005891,GO:0046872,GO:0005245,GO:0086057,GO:0070588,GO:0061577,GO:0006816,GO:0060402,GO:0086002,GO:1904646,GO:0086048,GO:1901843,GO:1901387,GO:1902514,GO:0051924,GO:0086091,GO:0098903,GO:0060307	anchored component of postsynaptic membrane|anchored component of presynaptic active zone membrane|glutamatergic synapse|L-type voltage-gated calcium channel complex|sarcoplasmic reticulum|T-tubule|voltage-gated calcium channel complex|metal ion binding|voltage-gated calcium channel activity|voltage-gated calcium channel activity involved in bundle of His cell action potential|calcium ion transme…
CACNA2D3	328.943	0.252277	-5.6744	0.370741	-1.43152	1.39178e-08	1.78109e-07	Down	2.99047	2.45718	2.93565	1.08253	0.741991	1.03818	CACNA2D3	voltage-dependent calcium channel subunit alpha-2/delta-3 isoform X1 [Gallus gallus]	GO:0005886,GO:0005891,GO:0046872,GO:0005245,GO:0034765	plasma membrane|voltage-gated calcium channel complex|metal ion binding|voltage-gated calcium channel activity|regulation of ion transmembrane transport
CACNA2D4	393.663	0.414423	-3.13815	0.405979	-1.30052	0.00170016	0.00675519	Down	2.34303	2.65044	5.38281	1.88133	1.34672	0.646904	CACNA2D4	voltage-dependent calcium channel subunit alpha-2/delta-4 [Gallus gallus]	GO:0005886,GO:0005891,GO:0046872,GO:0005245,GO:0070588,GO:0050908,GO:0034765	plasma membrane|voltage-gated calcium channel complex|metal ion binding|voltage-gated calcium channel activity|calcium ion transmembrane transport|detection of light stimulus involved in visual perception|regulation of ion transmembrane transport
CACNG5	127.266	0.348416	-4.10839	0.370763	-1.43143	3.98418e-05	0.000248225	Down	1.85352	2.01993	2.19116	0.59819	0.637916	0.833292	CACNG5	voltage-dependent calcium channel gamma-5 subunit isoform X1 [Coturnix japonica]	GO:0032281,GO:0030054,GO:0098978,GO:0099055,GO:0005622,GO:0005886,GO:0014069,GO:0098839,GO:0016247,GO:0015075,GO:0005245,GO:0099590,GO:0098943,GO:0051968,GO:0098970,GO:2000311,GO:0098962,GO:0019226	AMPA glutamate receptor complex|cell junction|glutamatergic synapse|integral component of postsynaptic membrane|intracellular|plasma membrane|postsynaptic density|postsynaptic density membrane|channel regulator activity|ion transmembrane transporter activity|voltage-gated calcium channel activity|neurotransmitter receptor internalization|neurotransmitter receptor transport, postsynaptic endosome …
CADM1	1777.56	0.184151	-3.40133	0.64781	-0.626358	0.000670595	0.00302397	Down	14.2934	15.2511	12.9976	10.6228	6.51238	8.2219	Cadm1	cell adhesion molecule 1 isoform X3 [Gallus gallus]	GO:0016323,GO:0005911,GO:0016021,GO:0043005,GO:0005886,GO:0014069,GO:0045211,GO:0050839,GO:0030165,GO:0042803,GO:0005102,GO:0007420,GO:0008037,GO:0051606,GO:0007157,GO:0007156,GO:0001889,GO:0045954,GO:0042271	basolateral plasma membrane|cell-cell junction|integral component of membrane|neuron projection|plasma membrane|postsynaptic density|postsynaptic membrane|cell adhesion molecule binding|PDZ domain binding|protein homodimerization activity|signaling receptor binding|brain development|cell recognition|detection of stimulus|heterophilic cell-cell adhesion via plasma membrane cell adhesion molecules|…
CADNL	236.949	0.357024	-3.239	0.44863	-1.1564	0.00119948	0.00499539	Down	0.567945	0.653434	0.692617	0.15539	0.375499	0.256696	CG7100	neural-cadherin isoform X1 [Gallus gallus]	GO:0030424,GO:0005911,GO:0030425,GO:0016021,GO:0005887,GO:0005886,GO:0008013,GO:0045296,GO:0005509,GO:0042803,GO:0048675,GO:0048846,GO:0007411,GO:0007412,GO:0007413,GO:0016339,GO:0044331,GO:0007156,GO:0050774,GO:0016318,GO:0045467,GO:0045463,GO:0048841,GO:0048814,GO:0031290	axon|cell-cell junction|dendrite|integral component of membrane|integral component of plasma membrane|plasma membrane|beta-catenin binding|cadherin binding|calcium ion binding|protein homodimerization activity|axon extension|axon extension involved in axon guidance|axon guidance|axon target recognition|axonal fasciculation|calcium-dependent cell-cell adhesion via plasma membrane cell adhesion mol…
CADPS	800.843	0.308953	-4.31509	0.396898	-1.33316	1.59539e-05	0.000109133	Down	5.63874	7.92307	3.16949	2.49746	2.08064	1.50835	Caps	calcium-dependent secretion activator 1 isoform X1 [Gallus gallus]	GO:0030054,GO:0031410,GO:0031045,GO:0098674,GO:0098978,GO:0098793,GO:0005509,GO:0005546,GO:0019901,GO:0050432,GO:0045956,GO:0045921,GO:0099525,GO:0015031,GO:0016082,GO:0016050	cell junction|cytoplasmic vesicle|dense core granule|extrinsic component of neuronal dense core vesicle membrane|glutamatergic synapse|presynapse|calcium ion binding|phosphatidylinositol-4,5-bisphosphate binding|protein kinase binding|catecholamine secretion|positive regulation of calcium ion-dependent exocytosis|positive regulation of exocytosis|presynaptic dense core vesicle exocytosis|protein …
CALB1	96.5645	0.581262	-1.9944	0.447739	-1.15927	0.0461083	0.107401	Down	1.37952	1.62217	0.785945	0.752471	0.166901	0.64356	CALB1	calbindin [Gallus gallus]	GO:0030424,GO:0005829,GO:0030425,GO:0043197,GO:0098982,GO:0098978,GO:0098686,GO:0043005,GO:0043025,GO:0005634,GO:0045211,GO:0098793,GO:0045202,GO:0012506,GO:0005509,GO:0099567,GO:0099534,GO:0005499,GO:0008270,GO:0006816,GO:0006874,GO:0071310,GO:0007626,GO:0007616,GO:0072205,GO:0072286,GO:0072221,GO:0035502,GO:0051480,GO:1900271,GO:0099509,GO:0010842,GO:0019233,GO:0007614	axon|cytosol|dendrite|dendritic spine|GABA-ergic synapse|glutamatergic synapse|hippocampal mossy fiber to CA3 synapse|neuron projection|neuronal cell body|nucleus|postsynaptic membrane|presynapse|synapse|vesicle membrane|calcium ion binding|calcium ion binding involved in regulation of postsynaptic cytosolic calcium ion concentration|calcium ion binding involved in regulation of presynaptic cytos…
CALB2	22.2795	0.987451	3.19921	8.93249	3.15906	0.00137805	0.0056286	Up	0.16838	0.0239858	0.109455	0.953017	0.357706	1.20369	CALB2	hypothetical protein CIB84_008947 [Bambusicola thoracicus]	GO:0005829,GO:0030425,GO:0005921,GO:0043005,GO:0005634,GO:0098688,GO:0098793,GO:0045202,GO:0005509,GO:0099534,GO:0051480,GO:1900271,GO:0099509	cytosol|dendrite|gap junction|neuron projection|nucleus|parallel fiber to Purkinje cell synapse|presynapse|synapse|calcium ion binding|calcium ion binding involved in regulation of presynaptic cytosolic calcium ion concentration|regulation of cytosolic calcium ion concentration|regulation of long-term synaptic potentiation|regulation of presynaptic cytosolic calcium ion concentration
CALCRL	190.616	0.290315	3.79791	2.1474	1.10259	0.000145924	0.00078315	Up	2.14063	2.0745	2.36667	4.44646	4.83612	3.70356	CGRPR	calcitonin gene-related peptide type 1 receptor precursor [Gallus gallus]	GO:0016021,GO:0005622,GO:0005886,GO:0001605,GO:0001635,GO:0004948,GO:0007189,GO:1990410,GO:0001525,GO:1990408,GO:0007166	integral component of membrane|intracellular|plasma membrane|adrenomedullin receptor activity|calcitonin gene-related peptide receptor activity|calcitonin receptor activity|adenylate cyclase-activating G protein-coupled receptor signaling pathway|adrenomedullin receptor signaling pathway|angiogenesis|calcitonin gene-related peptide receptor signaling pathway|cell surface receptor signaling pathway
CALD1	7358.15	0.124506	14.7038	3.55713	1.83071	6.09032e-49	2.16365e-46	Up	20.5701	22.888	19.0548	73.0671	70.8326	60.308	CAD	caldesmon [Gallus gallus]	GO:0005623,GO:0005856,GO:0030016,GO:0003779,GO:0005516,GO:0045159,GO:0044548,GO:0006936,GO:1903611	cell|cytoskeleton|myofibril|actin binding|calmodulin binding|myosin II binding|S100 protein binding|muscle contraction|negative regulation of calcium-dependent ATPase activity
CALHM2	499.844	0.212076	4.3233	1.88801	0.91687	1.53711e-05	0.000105595	Up	2.75997	2.60122	2.96369	5.68311	4.67571	4.09382	FAM26B	hypothetical protein ASZ78_010457 [Callipepla squamata]	GO:0005887,GO:0006811	integral component of plasma membrane|ion transport
CALHM3	32.5532	0.665488	-2.59558	0.30201	-1.72733	0.00944308	0.0288452	Down	0.23559	0.212757	0.268148	0.0525055	0.0533261	0.0936566	FAM26A	calcium homeostasis modulator protein 3 [Gallus gallus]	GO:0005887,GO:0006811	integral component of plasma membrane|ion transport
CALR3	301.89	0.270415	-4.16215	0.458341	-1.12551	3.15264e-05	0.00020212	Down	5.74115	7.31053	4.96201	2.12252	2.92365	2.52853	CRT	calreticulin-3 precursor [Gallus gallus]	GO:0033018,GO:0005509,GO:0030246,GO:0051082,GO:0006457,GO:0050821	sarcoplasmic reticulum lumen|calcium ion binding|carbohydrate binding|unfolded protein binding|protein folding|protein stabilization
CAMK1D	1171.42	0.214223	4.73387	2.01965	1.0141	2.20281e-06	1.82454e-05	Up	1.79595	1.69801	1.47947	3.8231	2.15493	3.27094	CAMKID	calcium/calmodulin-dependent protein kinase type 1D [Gallus gallus]	GO:0005737,GO:0005634,GO:0005524,GO:0005516,GO:0004683,GO:0006954,GO:0043066,GO:0043065,GO:0032793,GO:0010976,GO:0090023,GO:0050766,GO:0060267,GO:0050773,GO:0071622	cytoplasm|nucleus|ATP binding|calmodulin binding|calmodulin-dependent protein kinase activity|inflammatory response|negative regulation of apoptotic process|positive regulation of apoptotic process|positive regulation of CREB transcription factor activity|positive regulation of neuron projection development|positive regulation of neutrophil chemotaxis|positive regulation of phagocytosis|positive …
CAMK2D	1012.97	0.195731	5.47944	2.10307	1.0725	4.26675e-08	5.04174e-07	Up	3.584	5.02193	3.27633	7.28867	7.20541	8.45825	CAMK2D	calcium/calmodulin-dependent protein kinase type II delta chain isoform X20 [Gallus gallus]	GO:0042383,GO:0033017,GO:0005524,GO:0005516,GO:0004683,GO:0010613,GO:0006468,GO:0060341	sarcolemma|sarcoplasmic reticulum membrane|ATP binding|calmodulin binding|calmodulin-dependent protein kinase activity|positive regulation of cardiac muscle hypertrophy|protein phosphorylation|regulation of cellular localization
CAMK4	240.839	0.253496	2.82426	1.64255	0.715939	0.00473897	0.0160873	Up	5.28503	5.36688	4.7349	6.87622	7.89915	8.45259	CAMK	calcium/calmodulin-dependent protein kinase type IV [Gallus gallus]	GO:0005737,GO:0005829,GO:0070062,GO:0001650,GO:0098978,GO:0005654,GO:0005634,GO:0098794,GO:0005524,GO:0009931,GO:0005516,GO:0004683,GO:0002250,GO:0006954,GO:0035556,GO:0007616,GO:0043011,GO:0018105,GO:0045893,GO:0006468,GO:0045670,GO:0033081,GO:0007165	cytoplasm|cytosol|extracellular exosome|fibrillar center|glutamatergic synapse|nucleoplasm|nucleus|postsynapse|ATP binding|calcium-dependent protein serine/threonine kinase activity|calmodulin binding|calmodulin-dependent protein kinase activity|adaptive immune response|inflammatory response|intracellular signal transduction|long-term memory|myeloid dendritic cell differentiation|peptidyl-serine …
CAMK4L	285.75	0.337133	-2.38809	0.572321	-0.805103	0.0169362	0.047014	Down	2.8069	3.99411	2.10669	1.53081	2.00978	1.12648	CAMK	calcium/calmodulin-dependent protein kinase type IV isoform X2 [Gallus gallus]	GO:0005737,GO:0005829,GO:0070062,GO:0001650,GO:0098978,GO:0005654,GO:0005634,GO:0098794,GO:0005524,GO:0009931,GO:0005516,GO:0004683,GO:0002250,GO:0006954,GO:0035556,GO:0007616,GO:0043011,GO:0018105,GO:0045893,GO:0006468,GO:0045670,GO:0033081,GO:0007165	cytoplasm|cytosol|extracellular exosome|fibrillar center|glutamatergic synapse|nucleoplasm|nucleus|postsynapse|ATP binding|calcium-dependent protein serine/threonine kinase activity|calmodulin binding|calmodulin-dependent protein kinase activity|adaptive immune response|inflammatory response|intracellular signal transduction|long-term memory|myeloid dendritic cell differentiation|peptidyl-serine …
CAMKV	183.926	0.432964	-3.66936	0.332472	-1.5887	0.000243162	0.00123601	Down	3.33099	2.86576	5.50484	0.868301	1.85588	0.845417	CAMKV	caM kinase-like vesicle-associated protein [Numida meleagris]	GO:0030659,GO:0098978,GO:0005886,GO:0005524,GO:0005516,GO:0004683,GO:0099159	cytoplasmic vesicle membrane|glutamatergic synapse|plasma membrane|ATP binding|calmodulin binding|calmodulin-dependent protein kinase activity|regulation of modification of postsynaptic structure
CAPG	1476.55	0.24531	6.96135	3.26637	1.70769	3.37032e-12	7.91348e-11	Up	11.2991	6.42457	9.03228	33.8858	26.9567	19.5201	Capg	macrophage-capping protein [Gallus gallus]	GO:0005814,GO:0005576,GO:0090543,GO:0042470,GO:0072686,GO:0005730,GO:0005654,GO:0051015,GO:0019904,GO:0051016	centriole|extracellular region|Flemming body|melanosome|mitotic spindle|nucleolus|nucleoplasm|actin filament binding|protein domain specific binding|barbed-end actin filament capping
CAPN11	9678.08	0.0932745	6.68052	1.5402	0.623122	2.38095e-11	4.89052e-10	Up	55.2639	54.659	56.8154	76.7518	75.4551	83.9979		calpain-1 catalytic subunit [Gallus gallus]	GO:0001669,GO:0005737,GO:0005886,GO:0005509,GO:0004198,GO:0006508	acrosomal vesicle|cytoplasm|plasma membrane|calcium ion binding|calcium-dependent cysteine-type endopeptidase activity|proteolysis
CAPN14	98.5393	0.426891	2.17184	1.9015	0.927138	0.0298679	0.0752893	Up	0.18037	0.202387	0.225118	0.478003	0.24135	0.345231	CAPN14	calpain-14 [Gallus gallus]	GO:0005737,GO:0005509,GO:0004198,GO:0006508	cytoplasm|calcium ion binding|calcium-dependent cysteine-type endopeptidase activity|proteolysis
CAPN2	463.559	0.311762	7.34883	4.89424	2.29109	1.99943e-13	5.464e-12	Up	1.92534	1.79978	0.784389	7.21388	6.34206	6.70316	CAPN2	CAPN2 [Gallus gallus]	GO:0005737,GO:0030425,GO:0005886,GO:0005509,GO:0004198,GO:1990782,GO:0071230,GO:0006508,GO:0051493	cytoplasm|dendrite|plasma membrane|calcium ion binding|calcium-dependent cysteine-type endopeptidase activity|protein tyrosine kinase binding|cellular response to amino acid stimulus|proteolysis|regulation of cytoskeleton organization
CAPN6	4892.39	0.151882	-3.86894	0.665439	-0.587622	0.00010931	0.000606775	Down	16.8998	11.6835	15.4053	8.65588	9.46687	8.79251	Ncl3	calpain-6 [Gallus gallus]	GO:0009986,GO:0005737,GO:0045202,GO:0004198,GO:0006508	cell surface|cytoplasm|synapse|calcium-dependent cysteine-type endopeptidase activity|proteolysis
CAPN8	126.908	0.442067	-3.44124	0.348382	-1.52126	0.000579057	0.00265888	Down	0.79041	0.910544	0.906977	0.147994	0.261964	0.426685	NCL2	calpain-8 [Gallus gallus]	GO:0005737,GO:0005794,GO:0005509,GO:0004198,GO:0007586,GO:0006508	cytoplasm|Golgi apparatus|calcium ion binding|calcium-dependent cysteine-type endopeptidase activity|digestion|proteolysis
CAPRIN2	14260.6	0.125999	-5.26251	0.631533	-0.663071	1.42098e-07	1.51281e-06	Down	112.085	111.856	109.185	53.6523	69.4985	70.1814	CAPRIN2	caprin-2 isoform X3 [Gallus gallus]	GO:0005813,GO:0005737,GO:0005829,GO:0005739,GO:0005634,GO:0005886,GO:0043235,GO:0046872,GO:0003723,GO:0005102,GO:0030308,GO:0017148,GO:0090263,GO:0050775,GO:0061003,GO:0033138,GO:0032092,GO:0045944	centrosome|cytoplasm|cytosol|mitochondrion|nucleus|plasma membrane|receptor complex|metal ion binding|RNA binding|signaling receptor binding|negative regulation of cell growth|negative regulation of translation|positive regulation of canonical Wnt signaling pathway|positive regulation of dendrite morphogenesis|positive regulation of dendritic spine morphogenesis|positive regulation of peptidyl-se…
CAPS2	176.565	0.342522	-2.50981	0.551081	-0.859665	0.0120796	0.0354281	Down	0.655273	0.665581	0.77043	0.300068	0.27058	0.491655	UG0636c06	calcyphosin-2 isoform X3 [Gallus gallus]	GO:0005509	calcium ion binding
CAPSL	289.216	0.493837	2.15297	2.08958	1.06322	0.0313211	0.0782765	Up	1.27956	1.17777	0.847419	1.7601	0.677868	3.94469	Capsl	calcyphosin-like protein isoform X2 [Gallus gallus]	GO:0005737,GO:0005509	cytoplasm|calcium ion binding
CARD10	1158	0.211425	-8.60111	0.283518	-1.81849	7.8946e-18	3.69666e-16	Down	11.1516	9.59521	11.8844	3.57246	2.04687	2.90408	CARMA3	caspase recruitment domain-containing protein 10 isoform X1 [Gallus gallus]	GO:0032449,GO:0005737,GO:0030159,GO:0007250,GO:0090051,GO:1900182,GO:0065003,GO:0042981	CBM complex|cytoplasm|receptor signaling complex scaffold activity|activation of NF-kappaB-inducing kinase activity|negative regulation of cell migration involved in sprouting angiogenesis|positive regulation of protein localization to nucleus|protein-containing complex assembly|regulation of apoptotic process
CARD8	622.593	0.195208	3.02549	1.50587	0.590599	0.00248229	0.00934692	Up	5.4791	5.15189	6.05621	9.04346	7.16456	6.90817	NLRP1	caspase recruitment domain-containing protein 8 [Gallus gallus]	GO:0005829,GO:0061702,GO:0005622,GO:0072558,GO:0005654,GO:0005634,GO:0005524,GO:0008656,GO:0019899,GO:0019904,GO:0006919,GO:0006915,GO:0042742,GO:0006954,GO:0045087,GO:0051402,GO:1904784,GO:0043280,GO:0050718,GO:0050727,GO:0032495,GO:0016032	cytosol|inflammasome complex|intracellular|NLRP1 inflammasome complex|nucleoplasm|nucleus|ATP binding|cysteine-type endopeptidase activator activity involved in apoptotic process|enzyme binding|protein domain specific binding|activation of cysteine-type endopeptidase activity involved in apoptotic process|apoptotic process|defense response to bacterium|inflammatory response|innate immune response…
CARD9	643.663	0.205161	4.09667	1.79064	0.840477	4.1914e-05	0.000259356	Up	3.98992	4.54691	5.89658	7.7497	8.11345	7.9089	CARD9	caspase recruitment domain-containing protein 9 isoform X4 [Gallus gallus]	GO:0005737,GO:0005829,GO:0005886,GO:0050700,GO:0042803,GO:0050830,GO:0051607,GO:0007249,GO:0045087,GO:0043123,GO:0032755,GO:0046330,GO:0032874,GO:0032760,GO:0042981,GO:0045076,GO:0045408,GO:0042534,GO:0043330,GO:0009620,GO:0032495,GO:0032494,GO:0002223	cytoplasm|cytosol|plasma membrane|CARD domain binding|protein homodimerization activity|defense response to Gram-positive bacterium|defense response to virus|I-kappaB kinase/NF-kappaB signaling|innate immune response|positive regulation of I-kappaB kinase/NF-kappaB signaling|positive regulation of interleukin-6 production|positive regulation of JNK cascade|positive regulation of stress-activated …
CARF	391.192	0.199531	5.15589	2.04027	1.02876	2.52429e-07	2.53702e-06	Up	0.643318	0.703258	0.631928	1.27821	1.18623	1.24548	ALS2CR8	calcium-responsive transcription factor isoform X3 [Gallus gallus]	GO:0005634,GO:0003677,GO:0003700,GO:0071277,GO:0035865,GO:0061400	nucleus|DNA binding|DNA-binding transcription factor activity|cellular response to calcium ion|cellular response to potassium ion|positive regulation of transcription from RNA polymerase II promoter in response to calcium ion
CASC1	122.141	0.435773	-2.08117	0.533324	-0.906915	0.0374187	0.0906728	Down	1.58421	1.76314	1.41645	0.893687	0.398256	1.05035	CASC1	protein CASC1 [Gallus gallus]
CASK	2285.97	0.151944	5.87085	1.8558	0.89204	4.33572e-09	5.99952e-08	Up	9.94029	8.78975	7.89879	16.4582	15.9165	13.0149	LIN2	hypothetical protein EK904_002007 [Melospiza melodia maxima]	GO:0015629,GO:0005604,GO:0016323,GO:0005911,GO:0060170,GO:0005737,GO:0005829,GO:0005925,GO:0005652,GO:0016363,GO:0005730,GO:0005886,GO:0042734,GO:0098685,GO:0031982,GO:0005524,GO:0005516,GO:0004385,GO:0042043,GO:0004674,GO:0070509,GO:0007155,GO:0001953,GO:0090288,GO:0010839,GO:0061045,GO:0007269,GO:0090280,GO:0045944,GO:2000300	actin cytoskeleton|basement membrane|basolateral plasma membrane|cell-cell junction|ciliary membrane|cytoplasm|cytosol|focal adhesion|nuclear lamina|nuclear matrix|nucleolus|plasma membrane|presynaptic membrane|Schaffer collateral - CA1 synapse|vesicle|ATP binding|calmodulin binding|guanylate kinase activity|neurexin family protein binding|protein serine/threonine kinase activity|calcium ion impo…
CASKIN1	638.313	0.27043	-3.95062	0.476859	-1.06837	7.79485e-05	0.000449959	Down	2.27388	2.84174	3.7562	1.16302	0.990165	1.74781	KIAA1306	caskin-1 isoform X2 [Gallus gallus]	GO:0005737,GO:0016020,GO:0042802,GO:0007165	cytoplasm|membrane|identical protein binding|signal transduction
CASP1	971.15	0.173398	4.20424	1.6575	0.729008	2.61958e-05	0.000170827	Up	9.32726	7.26879	9.13309	14.5242	12.2836	12.4374	IL1BC	caspase-1 isoform X1 [Gallus gallus]	GO:0097169,GO:0005737,GO:0072557,GO:0072558,GO:0072559,GO:0097153,GO:0097199,GO:0006919,GO:0006915,GO:0097194	AIM2 inflammasome complex|cytoplasm|IPAF inflammasome complex|NLRP1 inflammasome complex|NLRP3 inflammasome complex|cysteine-type endopeptidase activity involved in apoptotic process|cysteine-type endopeptidase activity involved in apoptotic signaling pathway|activation of cysteine-type endopeptidase activity involved in apoptotic process|apoptotic process|execution phase of apoptosis
CASP14	35.3627	0.634619	-2.24653	0.372241	-1.42569	0.02467	0.0643713	Down	0.63129	0.719419	0.834416	0.168296	0.289259	0.290301	CPP32	uncharacterized protein LOC776274 isoform X1 [Gallus gallus]	GO:0005737,GO:0097199	cytoplasm|cysteine-type endopeptidase activity involved in apoptotic signaling pathway
CASP18	245.444	0.340784	6.7107	4.88008	2.2869	1.93689e-11	4.03733e-10	Up	0.762725	0.700191	0.440718	3.69827	2.73232	2.09736	CASP8	initiator caspase [Gallus gallus]			gga04115,gga04210,gga04217,gga04620,gga04621,gga04622,gga04625,gga05132,gga05164,gga05168	p53 signaling pathway|Apoptosis|Necroptosis|Toll-like receptor signaling pathway|NOD-like receptor signaling pathway|RIG-I-like receptor signaling pathway|C-type lectin receptor signaling pathway|Salmonella infection|Influenza A|Herpes simplex virus 1 infection
CASP6	393.238	0.264564	4.49775	2.28143	1.18994	6.86777e-06	5.06548e-05	Up	2.30426	3.41604	2.17391	5.48975	6.3604	4.65449	CASP6	caspase-6 [Gallus gallus]	GO:0005737,GO:0097153,GO:0097200,GO:0006915	cytoplasm|cysteine-type endopeptidase activity involved in apoptotic process|cysteine-type endopeptidase activity involved in execution phase of apoptosis|apoptotic process
CASP7	308.592	0.265417	4.40801	2.25006	1.16996	1.04324e-05	7.43829e-05	Up	2.03494	1.49345	1.45615	3.95003	2.83184	3.54437	MCH3	caspase-7 isoform X2 [Gallus gallus]	GO:0005737,GO:0005829,GO:0005654,GO:0005634,GO:0004197,GO:0097153,GO:0097200,GO:0008234,GO:0008233,GO:0006915,GO:0072734,GO:0097194,GO:0006508	cytoplasm|cytosol|nucleoplasm|nucleus|cysteine-type endopeptidase activity|cysteine-type endopeptidase activity involved in apoptotic process|cysteine-type endopeptidase activity involved in execution phase of apoptosis|cysteine-type peptidase activity|peptidase activity|apoptotic process|cellular response to staurosporine|execution phase of apoptosis|proteolysis
CASR	103.191	0.750607	-4.01014	0.124133	-3.01004	6.06829e-05	0.000361005	Down	0.924268	1.66641	0.143479	0.162947	0.101135	0.046136	PCAR1	extracellular calcium-sensing receptor [Coturnix japonica]	GO:0005887,GO:0016597,GO:0005509,GO:0004930,GO:0042803,GO:0070509,GO:0006874,GO:0005513,GO:0007186,GO:0032781,GO:0010628,GO:0051924	integral component of plasma membrane|amino acid binding|calcium ion binding|G protein-coupled receptor activity|protein homodimerization activity|calcium ion import|cellular calcium ion homeostasis|detection of calcium ion|G protein-coupled receptor signaling pathway|positive regulation of ATPase activity|positive regulation of gene expression|regulation of calcium ion transport
CASS4	647.734	0.286323	-2.99304	0.552108	-0.856977	0.00276213	0.0102263	Down	2.16855	0.980136	1.7929	0.707305	0.891059	0.912706	C20orf32	hypothetical protein CIB84_005760 [Bambusicola thoracicus]	GO:0005737,GO:0005856,GO:0005925,GO:1990782,GO:0090527,GO:0007155,GO:0016477,GO:0030335,GO:0061098,GO:1900026	cytoplasm|cytoskeleton|focal adhesion|protein tyrosine kinase binding|actin filament reorganization|cell adhesion|cell migration|positive regulation of cell migration|positive regulation of protein tyrosine kinase activity|positive regulation of substrate adhesion-dependent cell spreading
CASZ1	1282.92	0.219006	-4.94945	0.471732	-1.08396	7.44234e-07	6.74932e-06	Down	6.48934	7.3532	5.04287	2.27565	2.30786	3.61228	Cst	zinc finger protein castor homolog 1 isoform X4 [Gallus gallus]	GO:0005829,GO:0043231,GO:0005654,GO:0003677,GO:0046872,GO:1902870,GO:0045665,GO:0060226,GO:0045893,GO:0060040,GO:0060223	cytosol|intracellular membrane-bounded organelle|nucleoplasm|DNA binding|metal ion binding|negative regulation of amacrine cell differentiation|negative regulation of neuron differentiation|negative regulation of retinal cone cell fate commitment|positive regulation of transcription, DNA-templated|retinal bipolar neuron differentiation|retinal rod cell fate commitment
CATIP	74.9406	0.764581	4.3167	9.85233	3.30047	1.58381e-05	0.000108432	Up	0.349966	0.398822	0.227495	1.07651	1.09334	6.7153	C2orf62	ciliogenesis-associated TTC17-interacting protein isoform X1 [Gallus gallus]	GO:0015629,GO:0005737,GO:0005634,GO:0005886,GO:0030041,GO:0044782	actin cytoskeleton|cytoplasm|nucleus|plasma membrane|actin filament polymerization|cilium organization
CAV1	1657.36	0.239982	4.89447	2.25728	1.17458	9.85697e-07	8.70717e-06	Up	58.0106	49.4772	26.5001	95.9454	91.2094	90.5153	CAV1	caveolin - chicken [Gallus gallus]	GO:0005901,GO:0031410,GO:0005768,GO:0005794,GO:0000139,GO:0005887,GO:0048471,GO:0044325,GO:0019901,GO:0032947,GO:0005198,GO:0070836,GO:0030154,GO:0006874,GO:0001937,GO:0061099,GO:0031295	caveola|cytoplasmic vesicle|endosome|Golgi apparatus|Golgi membrane|integral component of plasma membrane|perinuclear region of cytoplasm|ion channel binding|protein kinase binding|protein-containing complex scaffold activity|structural molecule activity|caveola assembly|cell differentiation|cellular calcium ion homeostasis|negative regulation of endothelial cell proliferation|negative regulation…
CBARP	1002.35	0.195079	4.17577	1.75882	0.814604	2.96983e-05	0.000190924	Up	5.71291	6.96893	6.18457	11.3656	7.71427	11.4637	CBARP	voltage-dependent calcium channel beta subunit-associated regulatory protein [Gallus gallus]	GO:0030054,GO:0030426,GO:0016021,GO:0005886,GO:0030141,GO:0030672,GO:0044325,GO:1903170,GO:0045955,GO:1901386	cell junction|growth cone|integral component of membrane|plasma membrane|secretory granule|synaptic vesicle membrane|ion channel binding|negative regulation of calcium ion transmembrane transport|negative regulation of calcium ion-dependent exocytosis|negative regulation of voltage-gated calcium channel activity
CBFA2T2	1149.65	0.143482	-6.33664	0.532483	-0.909192	2.34833e-10	4.05242e-09	Down	21.7087	19.3094	22.1307	9.89405	10.2183	10.8183	Cbfa2t2h	protein CBFA2T2 isoform X2 [Phasianus colchicus]	GO:0005634,GO:0003700,GO:0046872,GO:0003714,GO:0030855,GO:0060575,GO:0010977,GO:0045746,GO:0000122,GO:0045892,GO:0010976	nucleus|DNA-binding transcription factor activity|metal ion binding|transcription corepressor activity|epithelial cell differentiation|intestinal epithelial cell differentiation|negative regulation of neuron projection development|negative regulation of Notch signaling pathway|negative regulation of transcription by RNA polymerase II|negative regulation of transcription, DNA-templated|positive re…
CBFA2T3	593.7	0.199441	5.56128	2.15718	1.10915	2.67802e-08	3.28067e-07	Up	1.33869	1.59737	1.83871	3.12377	2.90886	3.44474	RCJMB04_23o9	protein CBFA2T3 isoform X4 [Phasianus colchicus]	GO:0005794,GO:0005730,GO:0005654,GO:0005634,GO:0003700,GO:0046872,GO:0003714,GO:0030154,GO:0045892	Golgi apparatus|nucleolus|nucleoplasm|nucleus|DNA-binding transcription factor activity|metal ion binding|transcription corepressor activity|cell differentiation|negative regulation of transcription, DNA-templated
CBFB	2768.21	0.160586	5.38755	1.82155	0.865165	7.14243e-08	8.06089e-07	Up	21.3477	19.3667	15.7733	35.669	26.3092	32.6692	CBFB	core-binding factor subunit beta isoform X2 [Coturnix japonica]
CBLN3	1308.46	0.1663	-10.5483	0.296441	-1.75419	5.17225e-26	5.78938e-24	Down	29.2443	25.0105	33.6631	8.35382	8.17364	7.44378	UNQ718/PRO1382	cerebellin-4 isoform X1 [Aquila chrysaetos chrysaetos]	GO:0030054,GO:0005615,GO:0045202,GO:0009306	cell junction|extracellular space|synapse|protein secretion
CBR4	1095.35	0.177584	-3.77713	0.628176	-0.670759	0.000158645	0.00084476	Down	14.729	15.8257	14.5625	8.38995	10.3292	7.28984	SDR45C1	carbonyl reductase family member 4 isoform X2 [Gallus gallus]	GO:0005759,GO:1990204,GO:0047025,GO:0003955,GO:0070402,GO:0008753,GO:0048038,GO:0044597,GO:0044598,GO:0006633,GO:0055114,GO:0051290,GO:0051289	mitochondrial matrix|oxidoreductase complex|3-oxoacyl-[acyl-carrier-protein] reductase (NADH) activity|NAD(P)H dehydrogenase (quinone) activity|NADPH binding|NADPH dehydrogenase (quinone) activity|quinone binding|daunorubicin metabolic process|doxorubicin metabolic process|fatty acid biosynthetic process|oxidation-reduction process|protein heterotetramerization|protein homotetramerization
CCDC102B	171.152	0.354733	2.84575	2.01319	1.00948	0.00443075	0.015202	Up	0.347418	0.337504	0.35838	0.908196	0.535214	0.48857	C18orf14	coiled-coil domain-containing protein 102B isoform X1 [Gallus gallus]
CCDC126	336.344	0.247309	3.23874	1.74227	0.800971	0.00120058	0.00499742	Up	2.20085	2.83242	2.47652	4.34208	4.38149	3.28367	UNQ786/PRO1605	coiled-coil domain-containing protein 126 [Meleagris gallopavo]	GO:0005576,GO:0016020	extracellular region|membrane
CCDC129	22.9914	0.908327	-2.09227	0.267857	-1.90047	0.0364143	0.0885934	Down	0.154944	0.0457785	0.134295	0.0423657	0.0286852	0.0115154	ITPRID1	coiled-coil domain-containing protein 129 isoform X1 [Gallus gallus]	GO:0005102	signaling receptor binding
CCDC138	11.3798	2.68905	2.59344	125.703	6.97388	0.0095021	0.0289978	Up	0	0	0	0	0	0.763497	QtsA-16791	LOW QUALITY PROTEIN: coiled-coil domain-containing protein 138 [Gallus gallus]
CCDC14	2045.49	0.267078	-3.00874	0.57293	-0.803569	0.00262331	0.00980336	Down	12.1681	21.8777	27.3928	8.07395	12.9487	11.3259	CCDC14	coiled-coil domain-containing protein 14 isoform X4 [Gallus gallus]	GO:0034451,GO:0005813,GO:0071539,GO:0021762	centriolar satellite|centrosome|protein localization to centrosome|substantia nigra development
CCDC141	239.841	0.401684	-3.30299	0.398663	-1.32676	0.000956583	0.00411598	Down	1.31756	1.35705	0.591678	0.246617	0.468529	0.479088	CAMDI	coiled-coil domain-containing protein 141 isoform X1 [Gallus gallus]	GO:0005737,GO:0005815	cytoplasm|microtubule organizing center
CCDC146	59.3245	0.778562	2.88336	4.73996	2.24487	0.00393459	0.0137403	Up	0.265202	0.131739	0.0565806	0.502014	0.21754	1.269	KIAA1505	coiled-coil domain-containing protein 146 isoform X1 [Gallus gallus]	GO:0005814	centriole
CCDC148	134.149	0.388947	-2.50187	0.509412	-0.973096	0.0123539	0.0360964	Down	1.50845	1.82923	2.20251	0.571085	0.986018	1.03808	QflA-10778	coiled-coil domain-containing protein 148 isoform X1 [Gallus gallus]
CCDC153	121.012	1.41958	2.62321	13.2128	3.72386	0.00871065	0.027001	Up	0.12837	0.24095	0.047123	1.1967	0.0452944	3.84115	zgc:171582	coiled-coil domain-containing protein 153 [Phasianus colchicus]
CCDC160	85.9522	0.423223	-2.02346	0.552339	-0.856374	0.0430261	0.101815	Down	0.970516	0.855949	1.18496	0.531651	0.590581	0.406428	OTF11	PREDICTED: POU domain, class 2, transcription factor 3 isoform X2 [Anser cygnoides domesticus]	GO:0005634,GO:0000981,GO:0001077,GO:0000978,GO:0043565,GO:0008544,GO:0043922,GO:0045944,GO:0006357	nucleus|DNA-binding transcription factor activity, RNA polymerase II-specific|proximal promoter DNA-binding transcription activator activity, RNA polymerase II-specific|RNA polymerase II proximal promoter sequence-specific DNA binding|sequence-specific DNA binding|epidermis development|negative regulation by host of viral transcription|positive regulation of transcription by RNA polymerase II|reg…
CCDC166	22.0232	1.2735	3.46638	21.3246	4.41445	0.000527517	0.00245394	Up	0	0.0194218	0.0886282	0.671025	0.136302	1.33373	CCDC166	coiled-coil domain-containing protein 166 [Gallus gallus]
CCDC17	266.364	0.514781	2.52913	2.46562	1.30195	0.0114344	0.0338578	Up	1.61314	1.50206	1.75963	2.62386	1.17018	7.33255		coiled-coil domain-containing protein 17 isoform X1 [Gallus gallus]
CCDC174	3304.33	0.179268	-6.3274	0.455556	-1.1343	2.49328e-10	4.25759e-09	Down	63.5576	41.5378	58.2233	19.4881	24.7576	24.1749	RCJMB04_26a16	coiled-coil domain-containing protein 174 [Gallus gallus]	GO:0005634	nucleus
CCDC175	657.144	0.22019	-4.76398	0.48331	-1.04898	1.89815e-06	1.59238e-05	Down	11.1922	7.24522	8.59031	3.64123	4.44533	3.92028	C14orf38	cingulin-like [Meleagris gallopavo]
CCDC177	189.275	0.469887	4.35297	4.12789	2.04541	1.34306e-05	9.37163e-05	Up	0.639667	0.432638	0.167678	1.6637	1.03982	2.00885		coiled-coil domain-containing protein 177 [Gallus gallus]
CCDC180	1680.98	0.262318	-4.3532	0.453155	-1.14192	1.34162e-05	9.36557e-05	Down	14.397	11.059	8.08017	4.65015	3.02135	6.33028	C9orf174	coiled-coil domain-containing protein 180 [Phasianus colchicus]	GO:0070062	extracellular exosome
CCDC3	1958.02	0.273098	7.26014	3.9524	1.98273	3.86693e-13	1.00307e-11	Up	7.66963	7.52685	3.18781	25.9982	18.2768	22.4716	Ccdc3	coiled-coil domain-containing protein 3 [Coturnix japonica]	GO:0005783,GO:0005576,GO:0010804,GO:0045600,GO:0046889	endoplasmic reticulum|extracellular region|negative regulation of tumor necrosis factor-mediated signaling pathway|positive regulation of fat cell differentiation|positive regulation of lipid biosynthetic process
CCDC36	141.118	0.384416	-3.96749	0.34744	-1.52517	7.26336e-05	0.000423165	Down	1.0382	1.07618	1.84238	0.473438	0.369424	0.423719	IHO1	kelch domain-containing protein 8B isoform X2 [Phasianus colchicus]	GO:0000794,GO:0006310,GO:0042138,GO:0048477,GO:0060629,GO:0007283,GO:0007129	condensed nuclear chromosome|DNA recombination|meiotic DNA double-strand break formation|oogenesis|regulation of homologous chromosome segregation|spermatogenesis|synapsis
CCDC39	205.848	0.407291	2.76198	2.18091	1.12493	0.00574514	0.0189786	Up	0.519959	0.505183	0.367465	1.02034	0.456501	1.32427	CCDC39	LOW QUALITY PROTEIN: coiled-coil domain-containing protein 39 [Gallus gallus]	GO:0005930,GO:0005929,GO:0070286,GO:0003341,GO:0060285,GO:0071907,GO:0071910,GO:0035469,GO:0060287,GO:0030317,GO:0001947,GO:0036159,GO:0030324,GO:0044458,GO:0003356	axoneme|cilium|axonemal dynein complex assembly|cilium movement|cilium-dependent cell motility|determination of digestive tract left/right asymmetry|determination of liver left/right asymmetry|determination of pancreatic left/right asymmetry|epithelial cilium movement involved in determination of left/right asymmetry|flagellated sperm motility|heart looping|inner dynein arm assembly|lung developm…
CCDC57	135.491	0.508676	1.98916	2.01648	1.01184	0.046684	0.108537	Up	0.924586	0.781161	0.605171	1.49068	0.541845	2.27115	CCDC57	coiled-coil domain-containing protein 57 isoform X1 [Gallus gallus]
CCDC63	583.345	0.22294	-8.3577	0.274853	-1.86327	6.39514e-17	2.7005e-15	Down	10.7056	15.0824	11.1997	3.35239	2.55358	3.44216	CCDC63	coiled-coil domain-containing protein 63 isoform X1 [Gallus gallus]	GO:0005930,GO:0003341,GO:0036158,GO:0007286	axoneme|cilium movement|outer dynein arm assembly|spermatid development
CCDC77	3099.48	0.151716	-5.58762	0.555657	-0.847732	2.30204e-08	2.86301e-07	Down	22.9509	20.9357	22.6852	9.3527	13.1814	11.4459	ccdc77	coiled-coil domain-containing protein 77 isoform X3 [Gallus gallus]
CCDC80	5672.3	0.129933	5.21801	1.59991	0.677995	1.80851e-07	1.8753e-06	Up	30.0093	29.1082	23.3207	43.4213	40.0031	37.7447	CCDC80	coiled-coil domain-containing protein 80 precursor [Gallus gallus]	GO:0005576	extracellular region
CCDC84	712.668	0.195583	-3.69231	0.606192	-0.722153	0.000222225	0.00113951	Down	13.8281	18.762	16.4114	8.40606	8.40057	10.5085	CCDC84	coiled-coil domain-containing protein 84 [Gallus gallus]
CCDC88A	1399.66	0.149655	5.23826	1.72181	0.78393	1.621e-07	1.70028e-06	Up	2.39433	2.2019	1.84802	3.57823	3.34684	3.27122	CCDC88A	girdin isoform X23 [Gallus gallus]	GO:0005814,GO:0005813,GO:0036064,GO:0005737,GO:0031410,GO:0005829,GO:0005783,GO:0005794,GO:0030027,GO:0016020,GO:0005886,GO:0003779,GO:0051959,GO:0008017,GO:0035091,GO:0042803,GO:0043422,GO:0032148,GO:0016477,GO:0031122,GO:0030705,GO:0006260,GO:0030032,GO:0061024,GO:0045724,GO:1903566,GO:0032956,GO:0042127,GO:0006275,GO:0010975,GO:0001932,GO:0031929	centriole|centrosome|ciliary basal body|cytoplasm|cytoplasmic vesicle|cytosol|endoplasmic reticulum|Golgi apparatus|lamellipodium|membrane|plasma membrane|actin binding|dynein light intermediate chain binding|microtubule binding|phosphatidylinositol binding|protein homodimerization activity|protein kinase B binding|activation of protein kinase B activity|cell migration|cytoplasmic microtubule org…
CCDC91	232.94	0.283041	2.17628	1.53259	0.615974	0.0295347	0.0746683	Up	0.228959	0.212217	0.16299	0.330546	0.241102	0.279746	GGABP	coiled-coil domain-containing protein 91 isoform X1 [Gallus gallus]	GO:0005829,GO:0016020,GO:0005802,GO:0090160,GO:0015031	cytosol|membrane|trans-Golgi network|Golgi to lysosome transport|protein transport
CCDC92B	1599.53	0.159879	-7.45096	0.437923	-1.19125	9.26653e-14	2.65208e-12	Down	22.3009	19.8767	25.6134	8.02128	9.53592	9.75046	CCDC92	coiled-coil domain containing 92B [Gallus gallus]	GO:0005814,GO:0005813,GO:0043231,GO:0005654	centriole|centrosome|intracellular membrane-bounded organelle|nucleoplasm
CCDC96	92.7236	0.479874	2.28876	2.14105	1.09832	0.0220933	0.0588507	Up	1.39284	1.40843	0.938567	1.96963	1.6474	3.75935	Ccdc96	coiled-coil domain-containing protein 96 [Gallus gallus]	GO:0005737,GO:0005815	cytoplasm|microtubule organizing center
CCL26	2328.94	0.248502	13.9493	11.0534	3.46641	3.17885e-44	9.27655e-42	Up	10.1562	15.6344	15.7236	189.027	91.0471	142.592	CCL3L3	C-C motif chemokine 3-like 1 [Gallus gallus]	GO:0005576,GO:0005615,GO:0048020,GO:0008009,GO:0071346,GO:0071347,GO:0071356,GO:0070098,GO:0019221,GO:0007186,GO:0006954,GO:0048247,GO:0002548,GO:0008285,GO:0030593,GO:0070374,GO:0043547,GO:0050729	extracellular region|extracellular space|CCR chemokine receptor binding|chemokine activity|cellular response to interferon-gamma|cellular response to interleukin-1|cellular response to tumor necrosis factor|chemokine-mediated signaling pathway|cytokine-mediated signaling pathway|G protein-coupled receptor signaling pathway|inflammatory response|lymphocyte chemotaxis|monocyte chemotaxis|negative r…
CCL4	110.187	0.424049	2.90738	2.35034	1.23287	0.00364469	0.0129029	Up	1.9735	1.95881	2.81403	6.70503	3.5322	4.37525	MIP1B	hypothetical protein CIB84_003142, partial [Bambusicola thoracicus]	GO:0005615,GO:0048020,GO:0008009,GO:0035690,GO:0071346,GO:0071347,GO:0071356,GO:0070098,GO:0048245,GO:0007186,GO:0006954,GO:0048247,GO:0002548,GO:0030593,GO:0070374,GO:0043547	extracellular space|CCR chemokine receptor binding|chemokine activity|cellular response to drug|cellular response to interferon-gamma|cellular response to interleukin-1|cellular response to tumor necrosis factor|chemokine-mediated signaling pathway|eosinophil chemotaxis|G protein-coupled receptor signaling pathway|inflammatory response|lymphocyte chemotaxis|monocyte chemotaxis|neutrophil chemotax…
CCL5	62.0371	0.543154	2.75799	2.82453	1.49801	0.00581582	0.019181	Up	2.48971	2.73594	4.06919	11.4658	5.33357	7.40467	SCYA5	C-C motif chemokine 5 precursor [Gallus gallus]	GO:0005737,GO:0005615,GO:0048020,GO:0031726,GO:0031729,GO:0031730,GO:0042056,GO:0008009,GO:0046817,GO:0004435,GO:0016004,GO:0042803,GO:0004672,GO:0043621,GO:0030298,GO:0031584,GO:0006816,GO:0007267,GO:0006874,GO:0044344,GO:0071346,GO:0071347,GO:0071407,GO:0071356,GO:0070098,GO:0048245,GO:0006887,GO:0007186,GO:0006954,GO:0007159,GO:0031663,GO:0048247,GO:0000165,GO:0002548,GO:0043922,GO:0045744,GO:…	cytoplasm|extracellular space|CCR chemokine receptor binding|CCR1 chemokine receptor binding|CCR4 chemokine receptor binding|CCR5 chemokine receptor binding|chemoattractant activity|chemokine activity|chemokine receptor antagonist activity|phosphatidylinositol phospholipase C activity|phospholipase activator activity|protein homodimerization activity|protein kinase activity|protein self-associati…
CCLI7	36.574	0.999445	2.77439	6.83456	2.77285	0.00553058	0.0184	Up	0	0.338999	0.556908	2.95739	1.07059	1.61167	CCL3	C-C motif chemokine 3 [Gallus gallus]	GO:0005737,GO:0005829,GO:0005615,GO:0005622,GO:0004698,GO:0048020,GO:0031726,GO:0031730,GO:0042056,GO:0008009,GO:0042802,GO:0016301,GO:0016004,GO:0004672,GO:0043615,GO:0006816,GO:0019722,GO:0001775,GO:0007267,GO:0006874,GO:0071346,GO:0071347,GO:0071407,GO:0071356,GO:0070098,GO:0006935,GO:0007010,GO:0048245,GO:0043308,GO:0006887,GO:0007186,GO:0071621,GO:0006954,GO:0031663,GO:0048247,GO:0048246,GO:…	cytoplasm|cytosol|extracellular space|intracellular|calcium-dependent protein kinase C activity|CCR chemokine receptor binding|CCR1 chemokine receptor binding|CCR5 chemokine receptor binding|chemoattractant activity|chemokine activity|identical protein binding|kinase activity|phospholipase activator activity|protein kinase activity|astrocyte cell migration|calcium ion transport|calcium-mediated s…
CCLI8	40.8113	0.851106	3.46575	7.726	2.94972	0.00052875	0.00245688	Up	0.623669	0.284294	0.0324332	2.67046	1.46521	2.56552	CCL3	C-C motif chemokine 3 [Gallus gallus]	GO:0005737,GO:0005829,GO:0005615,GO:0005622,GO:0004698,GO:0048020,GO:0031726,GO:0031730,GO:0042056,GO:0008009,GO:0042802,GO:0016301,GO:0016004,GO:0004672,GO:0043615,GO:0006816,GO:0019722,GO:0001775,GO:0007267,GO:0006874,GO:0071346,GO:0071347,GO:0071407,GO:0071356,GO:0070098,GO:0006935,GO:0007010,GO:0048245,GO:0043308,GO:0006887,GO:0007186,GO:0071621,GO:0006954,GO:0031663,GO:0048247,GO:0048246,GO:…	cytoplasm|cytosol|extracellular space|intracellular|calcium-dependent protein kinase C activity|CCR chemokine receptor binding|CCR1 chemokine receptor binding|CCR5 chemokine receptor binding|chemoattractant activity|chemokine activity|identical protein binding|kinase activity|phospholipase activator activity|protein kinase activity|astrocyte cell migration|calcium ion transport|calcium-mediated s…
CCLL4	8.292	1.88732	2.92815	46.0887	5.52634	0.00340988	0.0122305	Up	0	0	0.0886282	0.335513	2.38529	1.36793	SCYA4	chemokine-like ligand 4 precursor [Gallus gallus]	GO:0005615,GO:0048020,GO:0008009,GO:0071346,GO:0071347,GO:0071356,GO:0070098,GO:0048245,GO:0007186,GO:0006954,GO:0048247,GO:0002548,GO:0030593,GO:0070374,GO:0043547	extracellular space|CCR chemokine receptor binding|chemokine activity|cellular response to interferon-gamma|cellular response to interleukin-1|cellular response to tumor necrosis factor|chemokine-mediated signaling pathway|eosinophil chemotaxis|G protein-coupled receptor signaling pathway|inflammatory response|lymphocyte chemotaxis|monocyte chemotaxis|neutrophil chemotaxis|positive regulation of …
CCN3	2987.39	0.173571	11.1493	3.82431	1.9352	7.21517e-29	9.9924e-27	Up	17.9979	18.8787	13.3372	51.7012	69.1836	55.2689	NOV	CCN family member 3 precursor [Gallus gallus]
CCNB3	4825.76	0.124336	-6.01265	0.595597	-0.747592	1.82514e-09	2.72139e-08	Down	108.557	105.563	100.707	49.9497	62.8443	59.4767	CYCB3	hypothetical protein CIB84_015908, partial [Bambusicola thoracicus]	GO:0005813,GO:0000307,GO:0005737,GO:0005634,GO:0016538,GO:0019901,GO:0051301,GO:0000278,GO:0045787,GO:0008284,GO:0006468,GO:0000079,GO:0010389,GO:0007088	centrosome|cyclin-dependent protein kinase holoenzyme complex|cytoplasm|nucleus|cyclin-dependent protein serine/threonine kinase regulator activity|protein kinase binding|cell division|mitotic cell cycle|positive regulation of cell cycle|positive regulation of cell proliferation|protein phosphorylation|regulation of cyclin-dependent protein serine/threonine kinase activity|regulation of G2/M tran…
CCNE1	1840.57	0.152911	-4.4487	0.624054	-0.680257	8.63924e-06	6.23873e-05	Down	26.5726	28.1824	26.4023	13.0126	17.699	15.8027	CCNE	G1/S-specific cyclin-E1 [Gallus gallus]	GO:0005813,GO:0097134,GO:0000307,GO:0005737,GO:0005634,GO:0016538,GO:0019901,GO:0051301,GO:0000082,GO:0000278,GO:0045787,GO:0008284,GO:0006468,GO:0000079,GO:0007088,GO:0007129	centrosome|cyclin E1-CDK2 complex|cyclin-dependent protein kinase holoenzyme complex|cytoplasm|nucleus|cyclin-dependent protein serine/threonine kinase regulator activity|protein kinase binding|cell division|G1/S transition of mitotic cell cycle|mitotic cell cycle|positive regulation of cell cycle|positive regulation of cell proliferation|protein phosphorylation|regulation of cyclin-dependent pro…
CCNJL	2549.64	0.134846	-5.90429	0.575875	-0.796173	3.54162e-09	4.9958e-08	Down	25.8058	24.0346	23.0763	11.463	14.3449	12.7635	Gm877	cyclin-J-like protein isoform X2 [Gallus gallus]	GO:0000307,GO:0005737,GO:0005634,GO:0016538,GO:0019901,GO:0000278,GO:0045787,GO:0008284,GO:0006468,GO:0000079,GO:0007088	cyclin-dependent protein kinase holoenzyme complex|cytoplasm|nucleus|cyclin-dependent protein serine/threonine kinase regulator activity|protein kinase binding|mitotic cell cycle|positive regulation of cell cycle|positive regulation of cell proliferation|protein phosphorylation|regulation of cyclin-dependent protein serine/threonine kinase activity|regulation of mitotic nuclear division
CCNT1	4096.95	0.144351	-4.96231	0.608651	-0.716313	6.9659e-07	6.37863e-06	Down	42.737	38.4131	43.3695	19.6494	22.6472	27.4372	CCNT1	cyclin-T1 isoform X1 [Gallus gallus]	GO:0000307,GO:0008024,GO:0005634,GO:0097322,GO:0003682,GO:0016538,GO:0019901,GO:0070063,GO:0008134,GO:0044212,GO:0007049,GO:0051301,GO:1900364,GO:0045737,GO:1901409,GO:0045944,GO:0006468,GO:0006351,GO:0016032	cyclin-dependent protein kinase holoenzyme complex|cyclin/CDK positive transcription elongation factor complex|nucleus|7SK snRNA binding|chromatin binding|cyclin-dependent protein serine/threonine kinase regulator activity|protein kinase binding|RNA polymerase binding|transcription factor binding|transcription regulatory region DNA binding|cell cycle|cell division|negative regulation of mRNA poly…
CCPG1	2239.96	0.118198	7.52817	1.85294	0.889815	5.14566e-14	1.54012e-12	Up	14.0055	13.0629	13.0508	22.075	24.0038	22.2384	RCJMB04_3a3	cell cycle progression protein 1 [Gallus gallus]	GO:0016021,GO:0007049,GO:2001106	integral component of membrane|cell cycle|regulation of Rho guanyl-nucleotide exchange factor activity
CCR10	22.8205	0.984871	3.74294	12.8733	3.68631	0.000181879	0.000953565	Up	0.0146428	0.0250305	0.0380742	0.50447	0.11711	0.301173	Cmkbr9	C-C chemokine receptor type 10 [Numida meleagris]	GO:0009986,GO:0005783,GO:0009897,GO:0005887,GO:0019957,GO:0016493,GO:0019956,GO:0004950,GO:0019722,GO:0060326,GO:0006935,GO:0006955,GO:0007204	cell surface|endoplasmic reticulum|external side of plasma membrane|integral component of plasma membrane|C-C chemokine binding|C-C chemokine receptor activity|chemokine binding|chemokine receptor activity|calcium-mediated signaling|cell chemotaxis|chemotaxis|immune response|positive regulation of cytosolic calcium ion concentration
CCR2	486.574	0.228724	8.67574	3.95684	1.98435	4.10863e-18	2.00428e-16	Up	1.50326	1.18787	1.79213	5.69547	4.79205	5.86222	Cmkbr2	C-C chemokine receptor type 2 [Gallus gallus]	GO:0005737,GO:0005829,GO:0030425,GO:0009897,GO:0016021,GO:0043025,GO:0043204,GO:0048471,GO:0005886,GO:0150001,GO:0019957,GO:0016493,GO:0071791,GO:0019956,GO:0042803,GO:0001974,GO:0019722,GO:0060326,GO:0006874,GO:0019725,GO:0070098,GO:0006935,GO:0019221,GO:0007186,GO:0006955,GO:0006954,GO:0002437,GO:0016525,GO:0043310,GO:0002829,GO:0046641,GO:2000464,GO:2000451,GO:0120162,GO:0007204,GO:2000473,GO:…	cytoplasm|cytosol|dendrite|external side of plasma membrane|integral component of membrane|neuronal cell body|perikaryon|perinuclear region of cytoplasm|plasma membrane|primary dendrite|C-C chemokine binding|C-C chemokine receptor activity|chemokine (C-C motif) ligand 5 binding|chemokine binding|protein homodimerization activity|blood vessel remodeling|calcium-mediated signaling|cell chemotaxis|c…	gga04060,gga04144	Cytokine-cytokine receptor interaction|Endocytosis
CCR5	255.844	0.315435	5.58722	3.39263	1.76241	2.30727e-08	2.86733e-07	Up	1.40473	0.826571	1.21274	4.49158	2.90044	3.38068	CMKBR5	C-C chemokine receptor type 5 isoform X1 [Gallus gallus]	GO:0005737,GO:0005768,GO:0009897,GO:0016021,GO:0003779,GO:0019957,GO:0016493,GO:0071791,GO:0019956,GO:0019722,GO:0060326,GO:0007267,GO:0071222,GO:0006935,GO:0006955,GO:0006954,GO:0000165,GO:0007204,GO:0014808,GO:0070723	cytoplasm|endosome|external side of plasma membrane|integral component of membrane|actin binding|C-C chemokine binding|C-C chemokine receptor activity|chemokine (C-C motif) ligand 5 binding|chemokine binding|calcium-mediated signaling|cell chemotaxis|cell-cell signaling|cellular response to lipopolysaccharide|chemotaxis|immune response|inflammatory response|MAPK cascade|positive regulation of cyt…
CCR6	9.15139	1.29146	2.0257	6.13092	2.6161	0.0427958	0.101358	Up	0.0179004	0.00407985	0.0074471	0.0458118	0.0357906	0.0862066	Cmkbr6	C-C chemokine receptor type 6 [Gallus gallus]	GO:0009986,GO:0009897,GO:0016021,GO:0005622,GO:0036126,GO:0097225,GO:0097524,GO:0097228,GO:0019957,GO:0016493,GO:0019956,GO:0019722,GO:0060326,GO:0006935,GO:1904155,GO:1904156,GO:0006955,GO:0048290,GO:0002523,GO:0072676,GO:0007204,GO:2000510,GO:0010634,GO:0060474,GO:2000404,GO:0072678,GO:0072679	cell surface|external side of plasma membrane|integral component of membrane|intracellular|sperm flagellum|sperm midpiece|sperm plasma membrane|sperm principal piece|C-C chemokine binding|C-C chemokine receptor activity|chemokine binding|calcium-mediated signaling|cell chemotaxis|chemotaxis|DN2 thymocyte differentiation|DN3 thymocyte differentiation|immune response|isotype switching to IgA isotyp…
CCSAP	1518.69	0.149718	-6.77266	0.495174	-1.01399	1.26438e-11	2.72234e-10	Down	12.1117	12.4192	10.2155	4.69051	5.53217	5.584	Ccsap	centriole, cilia and spindle-associated protein [Gallus gallus]	GO:0030424,GO:0005930,GO:0005814,GO:0005813,GO:0036064,GO:0035869,GO:0005929,GO:0072686,GO:0061673,GO:0005819,GO:0008017,GO:0007049,GO:0051301,GO:1990755,GO:0007275,GO:0060296,GO:0045995,GO:1901673	axon|axoneme|centriole|centrosome|ciliary basal body|ciliary transition zone|cilium|mitotic spindle|mitotic spindle astral microtubule|spindle|microtubule binding|cell cycle|cell division|mitotic spindle microtubule depolymerization|multicellular organism development|regulation of cilium beat frequency involved in ciliary motility|regulation of embryonic development|regulation of mitotic spindle …
CCSER1	1365.1	0.158473	-6.90963	0.468139	-1.09499	4.85926e-12	1.11218e-10	Down	4.21638	3.22544	3.81888	1.53996	1.54338	1.76752	FAM190A	serine-rich coiled-coil domain-containing protein 1 isoform X3 [Gallus gallus]
CD14	322.849	0.299683	7.54655	4.79514	2.26157	4.46932e-14	1.34508e-12	Up	0.690283	0.614137	0.869095	3.79668	2.18528	3.63297	TLR2	monocyte differentiation antigen CD14 precursor [Gallus gallus]	GO:0005794,GO:0016021,GO:0045121,GO:0030670,GO:0071726,GO:0071727,GO:0006954,GO:0045087,GO:0002755,GO:0050729,GO:0050707,GO:0034134	Golgi apparatus|integral component of membrane|membrane raft|phagocytic vesicle membrane|cellular response to diacyl bacterial lipopeptide|cellular response to triacyl bacterial lipopeptide|inflammatory response|innate immune response|MyD88-dependent toll-like receptor signaling pathway|positive regulation of inflammatory response|regulation of cytokine secretion|toll-like receptor 2 signaling pa…
CD164	12207	0.143858	6.77851	1.96584	0.975145	1.21425e-11	2.6213e-10	Up	64.6274	57.9197	51.3563	118.052	109.102	86.8104	CD164	sialomucin core protein 24 isoform X2 [Gallus gallus]	GO:0031410,GO:0005768,GO:0010008,GO:0005576,GO:0005887,GO:0005765,GO:0005764,GO:0005886,GO:0007155,GO:0030097,GO:0007157,GO:0006955,GO:0007275,GO:0007517,GO:0007162,GO:0008285,GO:0007165	cytoplasmic vesicle|endosome|endosome membrane|extracellular region|integral component of plasma membrane|lysosomal membrane|lysosome|plasma membrane|cell adhesion|hemopoiesis|heterophilic cell-cell adhesion via plasma membrane cell adhesion molecules|immune response|multicellular organism development|muscle organ development|negative regulation of cell adhesion|negative regulation of cell prolif…
CD164L2	1783.77	0.22985	-3.5012	0.572462	-0.804749	0.000463173	0.00219079	Down	23.0417	20.0203	35.2068	11.5249	16.6954	12.9724	UNQ6122/PRO20044	CD164 sialomucin-like 2 protein isoform X1 [Gallus gallus]	GO:0031410,GO:0016021	cytoplasmic vesicle|integral component of membrane
CD180	100.862	0.613296	3.88146	5.20711	2.38048	0.000103832	0.000579517	Up	0.146391	0.250241	0.696036	2.08941	0.951271	2.22413	Ly78	CD180 antigen [Gallus gallus]	GO:0031012,GO:0005615,GO:0016021,GO:0005886,GO:0002322,GO:0071222,GO:0006954,GO:0045087,GO:0031666	extracellular matrix|extracellular space|integral component of membrane|plasma membrane|B cell proliferation involved in immune response|cellular response to lipopolysaccharide|inflammatory response|innate immune response|positive regulation of lipopolysaccharide-mediated signaling pathway
CD1B	330.55	0.329964	7.89397	6.08275	2.60472	2.92734e-15	1.02879e-13	Up	1.6543	1.83336	1.08919	8.67975	5.56842	11.3749		T-cell surface glycoprotein CD1b precursor [Gallus gallus]	GO:0010008,GO:0016021,GO:0005765,GO:0005886,GO:0002250	endosome membrane|integral component of membrane|lysosomal membrane|plasma membrane|adaptive immune response
CD1C	71.1315	0.555763	2.49535	2.61502	1.38682	0.0125832	0.036642	Up	0.541823	0.363213	1.1105	1.28628	1.81619	1.75877	CD1D	CD1c molecule precursor [Gallus gallus]	GO:0016323,GO:0009986,GO:0005789,GO:0010008,GO:0016021,GO:0005765,GO:0005886,GO:0030883,GO:0030884,GO:0071723,GO:0048006,GO:0048007,GO:0006955,GO:0045087,GO:0001916	basolateral plasma membrane|cell surface|endoplasmic reticulum membrane|endosome membrane|integral component of membrane|lysosomal membrane|plasma membrane|endogenous lipid antigen binding|exogenous lipid antigen binding|lipopeptide binding|antigen processing and presentation, endogenous lipid antigen via MHC class Ib|antigen processing and presentation, exogenous lipid antigen via MHC class Ib|i…
CD2	2348.38	0.250044	-2.91919	0.602934	-0.729927	0.00350938	0.0125137	Down	9.42824	6.92161	6.06316	2.5249	5.05288	4.82846	CD2	T-cell surface antigen CD2 [Gallus gallus]	GO:0009897,GO:0016021,GO:0005102,GO:0034113,GO:1902715,GO:2000484,GO:0032760	external side of plasma membrane|integral component of membrane|signaling receptor binding|heterotypic cell-cell adhesion|positive regulation of interferon-gamma secretion|positive regulation of interleukin-8 secretion|positive regulation of tumor necrosis factor production
CD200	1019.95	0.249411	3.71392	1.90038	0.926291	0.000204074	0.00105772	Up	4.39711	5.01096	3.07557	7.67719	8.92911	5.12859	My033	OX-2 membrane glycoprotein isoform X2 [Gallus gallus]
CD200R1	56.3893	0.553484	4.24225	5.09125	2.34802	2.21286e-05	0.000146407	Up	0.038088	0.0225064	0.0234753	0.10692	0.169232	0.117474	CD200R1A	cell surface glycoprotein CD200 receptor 1-A precursor [Gallus gallus]	GO:0009897,GO:0005576,GO:0016021,GO:0038023	external side of plasma membrane|extracellular region|integral component of membrane|signaling receptor activity
CD244	203.688	0.343159	3.43431	2.26344	1.17851	0.000594059	0.00271936	Up	2.32697	1.34133	1.77296	4.75414	2.85379	3.74635	2B4	natural killer cell receptor 2B4 isoform X16 [Gallus gallus]	GO:0009897,GO:0016021,GO:0005886,GO:0042288,GO:0038023,GO:0002250,GO:0045087,GO:0050900,GO:0002323,GO:0071663,GO:0060732,GO:1902715,GO:2000484,GO:0007165	external side of plasma membrane|integral component of membrane|plasma membrane|MHC class I protein binding|signaling receptor activity|adaptive immune response|innate immune response|leukocyte migration|natural killer cell activation involved in immune response|positive regulation of granzyme B production|positive regulation of inositol phosphate biosynthetic process|positive regulation of inter…
CD248	1399.31	0.15348	11.3111	3.33117	1.73603	1.1559e-29	1.65699e-27	Up	8.22535	6.32779	7.02501	20.9142	22.9292	22.2634	C1qr1	complement component C1q receptor precursor [Gallus gallus]	GO:0016021,GO:0005509,GO:0030246,GO:0098609	integral component of membrane|calcium ion binding|carbohydrate binding|cell-cell adhesion
CD274	259.797	0.353101	3.14407	2.15872	1.11017	0.00166616	0.0066346	Up	0.918753	0.423675	0.920018	1.79189	1.22181	1.49203	CD274	programmed cell death 1 ligand 1 isoform X1 [Gallus gallus]	GO:0009986,GO:0031901,GO:0009897,GO:0070062,GO:0016021,GO:0005886,GO:0055038,GO:0007166,GO:0071222,GO:0006955,GO:0046007,GO:2000562,GO:2001186,GO:0032689,GO:0032693,GO:0042130,GO:1903556,GO:1905404,GO:0030335,GO:2001181,GO:0042102,GO:0002845,GO:0034097,GO:0007165,GO:0031295,GO:1901998	cell surface|early endosome membrane|external side of plasma membrane|extracellular exosome|integral component of membrane|plasma membrane|recycling endosome membrane|cell surface receptor signaling pathway|cellular response to lipopolysaccharide|immune response|negative regulation of activated T cell proliferation|negative regulation of CD4-positive, alpha-beta T cell proliferation|negative regu…
CD300LG	400.107	0.239726	7.68141	3.58366	1.84143	1.57349e-14	4.993e-13	Up	1.97156	2.18148	2.30094	7.32267	8.20489	5.70429	Cd300a	CMRF35-like molecule 8 isoform X1 [Gallus gallus]	GO:0016021,GO:0005886,GO:0002376	integral component of membrane|plasma membrane|immune system process
CD34	1973.23	0.133967	5.2604	1.62983	0.704723	1.43741e-07	1.52931e-06	Up	13.8405	11.1362	12.1677	19.2454	18.1342	18.2996	Cd34	hematopoietic progenitor cell antigen CD34 isoform X3 [Gallus gallus]	GO:0016324,GO:0009925,GO:0071944,GO:0009986,GO:0005737,GO:0009897,GO:0005576,GO:0036053,GO:0045171,GO:0005764,GO:0016020,GO:0048471,GO:0005886,GO:0030246,GO:0043199,GO:0008134,GO:0008283,GO:0098609,GO:0001935,GO:0071971,GO:0072011,GO:0003094,GO:0071425,GO:0030097,GO:0050900,GO:0035759,GO:0072254,GO:0030195,GO:1900035,GO:1900038,GO:0010629,GO:1900041,GO:1901215,GO:0045019,GO:0032720,GO:0038001,GO:…	apical plasma membrane|basal plasma membrane|cell periphery|cell surface|cytoplasm|external side of plasma membrane|extracellular region|glomerular endothelium fenestra|intercellular bridge|lysosome|membrane|perinuclear region of cytoplasm|plasma membrane|carbohydrate binding|sulfate binding|transcription factor binding|cell proliferation|cell-cell adhesion|endothelial cell proliferation|extracel…
CD36	1682.17	0.273249	5.15045	2.65251	1.40736	2.59865e-07	2.60056e-06	Up	5.58516	2.66285	4.76028	13.9599	10.0671	7.72375	CD36	platelet glycoprotein 4 isoform X1 [Gallus gallus]	GO:0016324,GO:0031526,GO:0005794,GO:0016021,GO:0016020,GO:0045121,GO:1990000,GO:0007155,GO:0007166,GO:0071726,GO:0071404,GO:0070508,GO:0097009,GO:0006955,GO:0050702,GO:0050892,GO:0030299,GO:0044539,GO:0007204,GO:0070374,GO:1900227,GO:0031623,GO:0070542,GO:0070543,GO:0033993,GO:0050909,GO:0034197	apical plasma membrane|brush border membrane|Golgi apparatus|integral component of membrane|membrane|membrane raft|amyloid fibril formation|cell adhesion|cell surface receptor signaling pathway|cellular response to diacyl bacterial lipopeptide|cellular response to low-density lipoprotein particle stimulus|cholesterol import|energy homeostasis|immune response|interleukin-1 beta secretion|intestina…
CD38	285.867	0.276422	6.30507	3.34698	1.74286	2.88058e-10	4.87314e-09	Up	0.452608	0.511384	0.675944	1.95723	1.45025	1.64566	Cd38	ADP-ribosyl cyclase/cyclic ADP-ribose hydrolase 1 [Gallus gallus]	GO:0016323,GO:0009986,GO:0016021,GO:0043231,GO:0005634,GO:0005886,GO:0030667,GO:0042802,GO:0050135,GO:0003953,GO:0061809,GO:0016849,GO:0016740,GO:0014824,GO:0050853,GO:0007565,GO:0060292,GO:0043066,GO:0045779,GO:0010977,GO:0045892,GO:0030890,GO:0030307,GO:0008284,GO:0007204,GO:0032024,GO:0045893,GO:0045907,GO:0034097,GO:0032355,GO:0009725,GO:0033194,GO:0001666,GO:0070555,GO:0032570,GO:0032526	basolateral plasma membrane|cell surface|integral component of membrane|intracellular membrane-bounded organelle|nucleus|plasma membrane|secretory granule membrane|identical protein binding|NAD(P)+ nucleosidase activity|NAD+ nucleosidase activity|NAD+ nucleotidase, cyclic ADP-ribose generating|phosphorus-oxygen lyase activity|transferase activity|artery smooth muscle contraction|B cell receptor s…
CD40	449.71	0.217246	4.18976	1.87932	0.910207	2.79253e-05	0.000180592	Up	9.49645	9.515	7.87944	16.9623	12.7206	16.8077	Tnfrsf5	tumor necrosis factor receptor superfamily member 5 precursor [Gallus gallus]	GO:0035631,GO:0009986,GO:0005737,GO:0009897,GO:0005615,GO:0043231,GO:0043025,GO:0005886,GO:0043196,GO:0003823,GO:0019899,GO:0019904,GO:0038023,GO:0031625,GO:0042113,GO:0006874,GO:0036018,GO:0071347,GO:0071222,GO:0071260,GO:0071356,GO:0042832,GO:0051607,GO:0002768,GO:0006954,GO:0045766,GO:0030890,GO:0043536,GO:2000353,GO:0043547,GO:0043123,GO:0032735,GO:0048304,GO:0043406,GO:0051092,GO:0090037,GO:…	CD40 receptor complex|cell surface|cytoplasm|external side of plasma membrane|extracellular space|intracellular membrane-bounded organelle|neuronal cell body|plasma membrane|varicosity|antigen binding|enzyme binding|protein domain specific binding|signaling receptor activity|ubiquitin protein ligase binding|B cell activation|cellular calcium ion homeostasis|cellular response to erythropoietin|cel…
CD44	741.858	0.303761	5.52303	3.19913	1.67768	3.33211e-08	4.00098e-07	Up	1.88728	1.11577	0.846266	4.90516	2.78118	3.64819	CD44	CD44 antigen isoform X7 [Gallus gallus]	GO:0016324,GO:0016323,GO:0042995,GO:0016021,GO:0031258,GO:0035692,GO:0005902,GO:0005886,GO:0005540,GO:0004888,GO:0007155,GO:0019221,GO:0006954,GO:0070374,GO:2000392,GO:0044319	apical plasma membrane|basolateral plasma membrane|cell projection|integral component of membrane|lamellipodium membrane|macrophage migration inhibitory factor receptor complex|microvillus|plasma membrane|hyaluronic acid binding|transmembrane signaling receptor activity|cell adhesion|cytokine-mediated signaling pathway|inflammatory response|positive regulation of ERK1 and ERK2 cascade|regulation …
CD48	1675.39	0.256173	7.61441	3.86537	1.95061	2.64898e-14	8.19878e-13	Up	7.9869	4.57416	10.0235	32.3496	21.8967	26.2582	Bcm-1	CD48 antigen [Gallus gallus]	GO:0046658,GO:0009897,GO:0045121,GO:0005886,GO:0032991,GO:0003823,GO:0038023,GO:0045576,GO:0002819,GO:0007165,GO:0042110	anchored component of plasma membrane|external side of plasma membrane|membrane raft|plasma membrane|protein-containing complex|antigen binding|signaling receptor activity|mast cell activation|regulation of adaptive immune response|signal transduction|T cell activation
CD59	5164.49	0.181823	3.88866	1.63246	0.707047	0.000100798	0.000564319	Up	40.6893	59.9893	57.8643	67.7109	95.3324	74.5345	CD59	CD59 glycoprotein [Phasianus colchicus]	GO:0031225,GO:0005886,GO:0001971	anchored component of membrane|plasma membrane|negative regulation of activation of membrane attack complex
CD63	15954.1	0.0957243	7.94392	1.69399	0.760426	1.95888e-15	7.08229e-14	Up	266.912	263.786	282.28	426.528	391.04	449.446	CD63	CD63 antigen [Gallus gallus]	GO:0009986,GO:0070062,GO:0005887,GO:0031226,GO:0031902,GO:0005765,GO:0042470,GO:0032585,GO:0097487,GO:0016477,GO:0007166,GO:0007160,GO:0035646,GO:0048757,GO:0045807,GO:2001046,GO:0002092,GO:0015031,GO:1900746	cell surface|extracellular exosome|integral component of plasma membrane|intrinsic component of plasma membrane|late endosome membrane|lysosomal membrane|melanosome|multivesicular body membrane|multivesicular body, internal vesicle|cell migration|cell surface receptor signaling pathway|cell-matrix adhesion|endosome to melanosome transport|pigment granule maturation|positive regulation of endocyto…
CD7	2173.71	0.230496	5.53556	2.42154	1.27593	3.10241e-08	3.74443e-07	Up	6.28909	4.03462	3.60452	13.3209	8.70237	8.99619	Cd7	T-cell antigen CD7 precursor [Gallus gallus]	GO:0016021,GO:0038023,GO:0002250,GO:0048873	integral component of membrane|signaling receptor activity|adaptive immune response|homeostasis of number of cells within a tissue
CD72L1	21.7462	0.88743	2.09334	3.62427	1.85769	0.0363191	0.0884145	Up	0.172019	0.0871259	0.318068	0.978317	0.43948	0.517768	Ly-32	chB1-related [Gallus gallus]
CD74	54537.8	0.121214	10.3464	2.38522	1.25412	4.34666e-25	4.49577e-23	Up	649.858	598.924	534.062	1435.81	1124.35	1351.57	DHLAG	MHC class II-associated invariant chain, partial [Gallus gallus]	GO:0009986,GO:0030669,GO:0030666,GO:0012507,GO:0009897,GO:0070062,GO:0000139,GO:0071556,GO:0016021,GO:0005622,GO:0043202,GO:0005765,GO:0035692,GO:0016020,GO:0042613,GO:0005771,GO:0035693,GO:0005886,GO:0032588,GO:0030658,GO:0005773,GO:0001540,GO:0042609,GO:0019955,GO:0004896,GO:0042802,GO:0035718,GO:0042289,GO:0042658,GO:0023026,GO:0050998,GO:0044183,GO:0000187,GO:0019883,GO:0019886,GO:0008283,GO:…	cell surface|clathrin-coated endocytic vesicle membrane|endocytic vesicle membrane|ER to Golgi transport vesicle membrane|external side of plasma membrane|extracellular exosome|Golgi membrane|integral component of lumenal side of endoplasmic reticulum membrane|integral component of membrane|intracellular|lysosomal lumen|lysosomal membrane|macrophage migration inhibitory factor receptor complex|me…
CD81	13724.2	0.142393	9.151	2.46748	1.30304	5.64113e-20	3.60107e-18	Up	79.7554	71.4003	59.0703	181.144	136.988	158.909	CD81	CD81 antigen [Gallus gallus]	GO:0016323,GO:0005887,GO:0016020,GO:0005178,GO:0000187,GO:0071404,GO:0043128,GO:0008284,GO:0050731,GO:0008104,GO:0031623	basolateral plasma membrane|integral component of plasma membrane|membrane|integrin binding|activation of MAPK activity|cellular response to low-density lipoprotein particle stimulus|positive regulation of 1-phosphatidylinositol 4-kinase activity|positive regulation of cell proliferation|positive regulation of peptidyl-tyrosine phosphorylation|protein localization|receptor internalization
CD83	324.344	0.275304	7.41814	4.11886	2.04225	1.18774e-13	3.36396e-12	Up	1.93864	1.23016	1.32895	6.6464	5.05445	5.35998	CD83	CD83 antigen [Gallus gallus]
CD86	24.3345	0.737594	2.54302	3.66984	1.87572	0.0109898	0.0327729	Up	0.0548458	0.038463	0.0482679	0.16196	0.14762	0.169316	CD28LG2	T-lymphocyte activation antigen CD86 precursor [Gallus gallus]
CD8BP	104.769	0.403335	2.27863	1.89087	0.91905	0.0226893	0.0601833	Up	1.498	1.26454	1.55804	3.31315	2.25562	1.9483	CD8B1	T-cell surface glycoprotein CD8 beta chain precursor [Gallus gallus]	GO:0016021,GO:0005886,GO:0002250	integral component of membrane|plasma membrane|adaptive immune response
CD99	5293.32	0.143497	8.77057	2.39255	1.25855	1.77767e-18	9.16425e-17	Up	19.6816	24.5566	18.4383	51.7377	44.223	41.785	MIC2	CD99 antigen isoform X1 [Gallus gallus]	GO:0005737,GO:0005925,GO:0005887,GO:0005886,GO:0007155,GO:0050776	cytoplasm|focal adhesion|integral component of plasma membrane|plasma membrane|cell adhesion|regulation of immune response
CD99L2	3285.97	0.156889	3.77206	1.50712	0.591795	0.000161906	0.000859327	Up	10.3757	12.7401	9.11576	15.1585	16.3169	13.1006	CD99L2	CD99 antigen-like protein 2 isoform X1 [Gallus gallus]	GO:0030054,GO:0016021,GO:0005886,GO:0007155	cell junction|integral component of membrane|plasma membrane|cell adhesion
CDADC1	343.868	0.230815	2.88645	1.58693	0.666237	0.00389614	0.0136165	Up	1.95436	1.64798	1.58587	2.88263	2.28649	2.404	CDADC1	cytidine and dCMP deaminase domain-containing protein 1 [Gallus gallus]	GO:0005737,GO:0005634,GO:0004126,GO:0004132,GO:0061676,GO:0042803,GO:0008270,GO:0009972,GO:0070383,GO:0006231,GO:0006226	cytoplasm|nucleus|cytidine deaminase activity|dCMP deaminase activity|importin-alpha family protein binding|protein homodimerization activity|zinc ion binding|cytidine deamination|DNA cytosine deamination|dTMP biosynthetic process|dUMP biosynthetic process
CDC20	15155.7	0.150232	-4.13896	0.649858	-0.621803	3.48889e-05	0.000220392	Down	284.861	286.966	307.766	135.311	186.836	203.402	CDC20	cell division cycle protein 20 homolog [Gallus gallus]
CDC25A	7122.42	0.146998	-6.46693	0.517407	-0.950629	1.00011e-10	1.84051e-09	Down	107.745	103.018	115.765	42.3887	60.6189	52.1894	CDC25A	M-phase inducer phosphatase 1 [Gallus gallus]
CDC27	8689.68	0.0910284	-8.02999	0.602504	-0.730957	9.74839e-16	3.6455e-14	Down	66.2035	63.972	61.9728	34.3268	35.7309	36.361	CDC27	cell division cycle protein 27 homolog isoform X1 [Gallus gallus]	GO:0005680,GO:0005813,GO:0005737,GO:0005654,GO:0005876,GO:0019903,GO:0007091,GO:0070979	anaphase-promoting complex|centrosome|cytoplasm|nucleoplasm|spindle microtubule|protein phosphatase binding|metaphase/anaphase transition of mitotic cell cycle|protein K11-linked ubiquitination
CDC34	3607.6	0.122771	-5.88208	0.606194	-0.722148	4.05142e-09	5.64436e-08	Down	113.408	117.102	107.239	56.0679	61.8836	70.2906	UBCH3	ubiquitin-conjugating enzyme E2 R1 [Tyto alba alba]
CDC42BPA	3657.17	0.146732	5.03574	1.66891	0.738904	4.75995e-07	4.52251e-06	Up	6.41042	5.58755	4.44038	8.64628	8.02145	8.54636	KIAA0451	serine/threonine-protein kinase MRCK alpha isoform X9 [Gallus gallus]	GO:0042641,GO:0031252,GO:0005911,GO:0005737,GO:0070062,GO:0030027,GO:0005524,GO:0042802,GO:0000287,GO:0004674,GO:0031532,GO:0031032,GO:0016477,GO:0035556,GO:0006468	actomyosin|cell leading edge|cell-cell junction|cytoplasm|extracellular exosome|lamellipodium|ATP binding|identical protein binding|magnesium ion binding|protein serine/threonine kinase activity|actin cytoskeleton reorganization|actomyosin structure organization|cell migration|intracellular signal transduction|protein phosphorylation
CDC42BPB	4593.84	0.127499	6.53388	1.78146	0.833062	6.40863e-11	1.22063e-09	Up	12.7902	13.1202	10.8864	21.6287	20.538	18.0419	Cdc42bpb	LOW QUALITY PROTEIN: serine/threonine-protein kinase MRCK beta [Gallus gallus]	GO:0042641,GO:0031252,GO:0005911,GO:0005737,GO:0030027,GO:0005886,GO:0005524,GO:0000287,GO:0004674,GO:0044877,GO:0017048,GO:0030036,GO:0031532,GO:0031032,GO:0016477,GO:0035556,GO:0006468	actomyosin|cell leading edge|cell-cell junction|cytoplasm|lamellipodium|plasma membrane|ATP binding|magnesium ion binding|protein serine/threonine kinase activity|protein-containing complex binding|Rho GTPase binding|actin cytoskeleton organization|actin cytoskeleton reorganization|actomyosin structure organization|cell migration|intracellular signal transduction|protein phosphorylation
CDCA3	2748.98	0.139446	-4.5515	0.64408	-0.634689	5.32651e-06	4.043e-05	Down	74.4712	79.2283	86.6596	44.145	43.2528	55.0825	C8	cell division cycle-associated protein 3 isoform 1 [Gallus gallus]	GO:0005913,GO:0005829,GO:0007049,GO:0051301,GO:0016567	cell-cell adherens junction|cytosol|cell cycle|cell division|protein ubiquitination
CDCP1	1278.09	0.148158	-5.40809	0.573851	-0.801253	6.37017e-08	7.26457e-07	Down	5.5886	6.88312	6.75144	3.27968	3.34194	3.51964	UNQ2486/PRO5773	CUB domain-containing protein 1 isoform X1 [Numida meleagris]	GO:0005576,GO:0016021,GO:0005886	extracellular region|integral component of membrane|plasma membrane
CDH11	3444.4	0.150241	18.1644	6.63012	2.72904	9.87246e-74	1.71191e-70	Up	4.44886	5.16823	3.61674	26.1543	28.9321	25.4335	CDH11	cadherin-11 precursor [Gallus gallus]	GO:0016342,GO:0009986,GO:0005913,GO:0005911,GO:0016021,GO:0005886,GO:0008013,GO:0045296,GO:0005509,GO:0008092,GO:0046983,GO:0042803,GO:0034332,GO:0016339,GO:0098609,GO:0044331,GO:0007043,GO:0030199,GO:0007156	catenin complex|cell surface|cell-cell adherens junction|cell-cell junction|integral component of membrane|plasma membrane|beta-catenin binding|cadherin binding|calcium ion binding|cytoskeletal protein binding|protein dimerization activity|protein homodimerization activity|adherens junction organization|calcium-dependent cell-cell adhesion via plasma membrane cell adhesion molecules|cell-cell adh…
CDH12	203.137	0.269982	-2.22929	0.6589	-0.601869	0.0257946	0.0667726	Down	0.677021	0.692925	0.648354	0.379731	0.454625	0.387054	CDH12	cadherin-12 isoform X2 [Gallus gallus]	GO:0016342,GO:0009986,GO:0005913,GO:0016021,GO:0005886,GO:0045296,GO:0005509,GO:0008092,GO:0042803,GO:0034332,GO:0016339,GO:0098609,GO:0044331,GO:0007043,GO:0007156	catenin complex|cell surface|cell-cell adherens junction|integral component of membrane|plasma membrane|cadherin binding|calcium ion binding|cytoskeletal protein binding|protein homodimerization activity|adherens junction organization|calcium-dependent cell-cell adhesion via plasma membrane cell adhesion molecules|cell-cell adhesion|cell-cell adhesion mediated by cadherin|cell-cell junction assem…
CDH13	4254.47	0.114655	14.237	3.10017	1.63235	5.39916e-46	1.63394e-43	Up	2.4653	2.72549	2.28656	7.49106	7.03328	6.77294	CDH13	cadherin-13 isoform X3 [Phasianus colchicus]	GO:0031225,GO:0016342,GO:0005901,GO:0009986,GO:0005913,GO:0005737,GO:0009897,GO:0005615,GO:0043005,GO:0005886,GO:0099512,GO:0055100,GO:0045296,GO:0005509,GO:0008092,GO:0030169,GO:0042803,GO:0034332,GO:0016339,GO:0098609,GO:0044331,GO:0007043,GO:0043542,GO:0007156,GO:0043616,GO:0030032,GO:0051668,GO:0055096,GO:0007162,GO:0008285,GO:0050850,GO:0030335,GO:0001954,GO:0001938,GO:0050927,GO:0048661,GO:…	anchored component of membrane|catenin complex|caveola|cell surface|cell-cell adherens junction|cytoplasm|external side of plasma membrane|extracellular space|neuron projection|plasma membrane|supramolecular fiber|adiponectin binding|cadherin binding|calcium ion binding|cytoskeletal protein binding|low-density lipoprotein particle binding|protein homodimerization activity|adherens junction organi…
CDH17	54.8156	0.854758	3.61411	8.51016	3.08919	0.000301385	0.00149204	Up	0.0928516	0.113953	0.0594294	0.696023	0.0856849	1.3114	CDH17	cadherin-17 precursor [Gallus gallus]
CDH20	176.85	0.378024	-3.94401	0.355783	-1.49093	8.01291e-05	0.000461243	Down	1.54122	1.51412	1.91007	0.325502	0.537207	0.764277	CDH20	cadherin-20 precursor [Gallus gallus]	GO:0016342,GO:0009986,GO:0005913,GO:0016021,GO:0005886,GO:0045296,GO:0005509,GO:0008092,GO:0042803,GO:0034332,GO:0016339,GO:0098609,GO:0044331,GO:0007043,GO:0007156	catenin complex|cell surface|cell-cell adherens junction|integral component of membrane|plasma membrane|cadherin binding|calcium ion binding|cytoskeletal protein binding|protein homodimerization activity|adherens junction organization|calcium-dependent cell-cell adhesion via plasma membrane cell adhesion molecules|cell-cell adhesion|cell-cell adhesion mediated by cadherin|cell-cell junction assem…
CDH22	151.796	0.351576	-5.03535	0.293147	-1.7703	4.76988e-07	4.52931e-06	Down	1.16422	1.20517	1.14334	0.251111	0.26431	0.432795	C20orf25	cadherin-22 isoform X1 [Gallus gallus]	GO:0016342,GO:0009986,GO:0005913,GO:0016021,GO:0005886,GO:0045296,GO:0005509,GO:0008092,GO:0042803,GO:0034332,GO:0007420,GO:0016339,GO:0098609,GO:0044331,GO:0007043,GO:0007156	catenin complex|cell surface|cell-cell adherens junction|integral component of membrane|plasma membrane|cadherin binding|calcium ion binding|cytoskeletal protein binding|protein homodimerization activity|adherens junction organization|brain development|calcium-dependent cell-cell adhesion via plasma membrane cell adhesion molecules|cell-cell adhesion|cell-cell adhesion mediated by cadherin|cell-c…
CDH4	1846.46	0.174631	-6.86052	0.435861	-1.19806	6.86124e-12	1.54232e-10	Down	10.0751	7.19898	9.5143	3.19336	3.42416	4.13027	CDH4	cadherin-4 isoform X1 [Gallus gallus]	GO:0016342,GO:0009986,GO:0005913,GO:0016021,GO:0005886,GO:0045296,GO:0005509,GO:0008092,GO:0042803,GO:0034332,GO:0016339,GO:0098609,GO:0044331,GO:0007043,GO:0007156	catenin complex|cell surface|cell-cell adherens junction|integral component of membrane|plasma membrane|cadherin binding|calcium ion binding|cytoskeletal protein binding|protein homodimerization activity|adherens junction organization|calcium-dependent cell-cell adhesion via plasma membrane cell adhesion molecules|cell-cell adhesion|cell-cell adhesion mediated by cadherin|cell-cell junction assem…
CDH5	2890.72	0.134335	10.92	2.76435	1.46694	9.24797e-28	1.20548e-25	Up	9.66624	8.44613	7.74651	21.8399	23.4648	20.3601	CDH5	RecName: Full=Cadherin-5; AltName: Full=Vascular endothelial cadherin; Short=VE-cadherin; Flags: Precursor [Gallus gallus]	GO:0005923,GO:0016342,GO:0009986,GO:0005913,GO:0009897,GO:0016021,GO:0005886,GO:0045296,GO:0005509,GO:0008092,GO:0042803,GO:0019903,GO:0034332,GO:0001955,GO:0016339,GO:0060317,GO:0098609,GO:0044331,GO:0007043,GO:0007156,GO:0008285,GO:2000114	bicellular tight junction|catenin complex|cell surface|cell-cell adherens junction|external side of plasma membrane|integral component of membrane|plasma membrane|cadherin binding|calcium ion binding|cytoskeletal protein binding|protein homodimerization activity|protein phosphatase binding|adherens junction organization|blood vessel maturation|calcium-dependent cell-cell adhesion via plasma membr…
CDH7	495.778	0.215397	-3.24515	0.616001	-0.698996	0.0011739	0.0049001	Down	1.14945	1.30054	1.61683	0.765087	0.81199	0.726201	CDH7	cadherin-7 [Gallus gallus]	GO:0016342,GO:0009986,GO:0005913,GO:0016021,GO:0005886,GO:0045296,GO:0005509,GO:0008092,GO:0042803,GO:0034332,GO:0016339,GO:0001502,GO:0016477,GO:0098609,GO:0044331,GO:0007043,GO:0060591,GO:0007156,GO:0060173,GO:0036032,GO:0001841,GO:0042060	catenin complex|cell surface|cell-cell adherens junction|integral component of membrane|plasma membrane|cadherin binding|calcium ion binding|cytoskeletal protein binding|protein homodimerization activity|adherens junction organization|calcium-dependent cell-cell adhesion via plasma membrane cell adhesion molecules|cartilage condensation|cell migration|cell-cell adhesion|cell-cell adhesion mediate…
CDH8	31.0978	0.84211	-2.03802	0.304341	-1.71624	0.0415476	0.0989753	Down	0.0773609	0.0697083	0.129112	0.00531271	0.034173	0.0379062	CDH8	cadherin-8 isoform X2 [Gallus gallus]	GO:0043679,GO:0016342,GO:0009986,GO:0005913,GO:0098978,GO:0016021,GO:0005886,GO:0043083,GO:0097060,GO:0045296,GO:0005509,GO:0008092,GO:0042803,GO:0034332,GO:0016339,GO:0007155,GO:0098609,GO:0044331,GO:0007043,GO:0007156,GO:0050807,GO:0009409,GO:0035249	axon terminus|catenin complex|cell surface|cell-cell adherens junction|glutamatergic synapse|integral component of membrane|plasma membrane|synaptic cleft|synaptic membrane|cadherin binding|calcium ion binding|cytoskeletal protein binding|protein homodimerization activity|adherens junction organization|calcium-dependent cell-cell adhesion via plasma membrane cell adhesion molecules|cell adhesion|…
CDH9	6.541	1.72537	-2.44301	0.0538432	-4.21509	0.0145654	0.0414395	Down	0.13067	0.111683	0.0849415	0.0080389	0	0.00819393	CDH9	cadherin-9 isoform X1 [Gallus gallus]	GO:0016342,GO:0009986,GO:0005913,GO:0099055,GO:0099056,GO:0005886,GO:0045296,GO:0005509,GO:0008092,GO:0042803,GO:0034332,GO:0016339,GO:0098609,GO:0044331,GO:0007043,GO:0007156,GO:0007416,GO:0099560	catenin complex|cell surface|cell-cell adherens junction|integral component of postsynaptic membrane|integral component of presynaptic membrane|plasma membrane|cadherin binding|calcium ion binding|cytoskeletal protein binding|protein homodimerization activity|adherens junction organization|calcium-dependent cell-cell adhesion via plasma membrane cell adhesion molecules|cell-cell adhesion|cell-cel…
CDHR1	219.769	0.333157	-2.88333	0.513842	-0.960603	0.00393493	0.0137403	Down	3.00804	2.63548	1.93434	1.35311	1.39042	0.82752	PCDH21	cadherin-related family member 1 precursor [Gallus gallus]	GO:0005887,GO:0005509,GO:0007155,GO:0007156	integral component of plasma membrane|calcium ion binding|cell adhesion|homophilic cell adhesion via plasma membrane adhesion molecules
CDHR2	47.4896	0.552645	-2.1989	0.43071	-1.21521	0.0278851	0.0712921	Down	0.484939	0.427636	0.324241	0.153431	0.202001	0.133221	CDHR2	cadherin-related family member 2 [Gallus gallus]
CDHR4	126.133	0.862867	4.0948	11.5776	3.53326	4.22541e-05	0.000261063	Up	0.530625	0.634936	0.55189	3.26445	0.318285	14.8535	UNQ9392/PRO34300	cadherin-related family member 4 [Gallus gallus]	GO:0005887,GO:0005509,GO:0007155,GO:0007156	integral component of plasma membrane|calcium ion binding|cell adhesion|homophilic cell adhesion via plasma membrane adhesion molecules
CDIP1	2276.6	0.139711	-4.45994	0.649272	-0.623104	8.1984e-06	5.95988e-05	Down	25.284	25.8466	30.464	15.7286	14.948	18.0831	CDIP1	cell death-inducing p53-target protein 1 isoform X1 [Gallus gallus]	GO:0098560,GO:0098574,GO:0005634,GO:0046872,GO:0042771,GO:0033209	cytoplasmic side of late endosome membrane|cytoplasmic side of lysosomal membrane|nucleus|metal ion binding|intrinsic apoptotic signaling pathway in response to DNA damage by p53 class mediator|tumor necrosis factor-mediated signaling pathway
CDIPT	532.486	0.228631	2.64401	1.52045	0.604502	0.00819303	0.0256299	Up	15.6959	15.4421	20.1224	26.454	18.6266	26.7376	PIS	CDP-diacylglycerol--inositol 3-phosphatidyltransferase [Pipra filicauda]	GO:0005789,GO:0005794,GO:0000139,GO:0016021,GO:0016020,GO:0005886,GO:0043178,GO:0030246,GO:0003881,GO:0019992,GO:0030145,GO:0046341,GO:0006661	endoplasmic reticulum membrane|Golgi apparatus|Golgi membrane|integral component of membrane|membrane|plasma membrane|alcohol binding|carbohydrate binding|CDP-diacylglycerol-inositol 3-phosphatidyltransferase activity|diacylglycerol binding|manganese ion binding|CDP-diacylglycerol metabolic process|phosphatidylinositol biosynthetic process
CDK15	130.16	0.395778	2.26103	1.85944	0.894865	0.0237575	0.0624088	Up	0.584128	1.12161	0.649151	1.21296	1.20792	1.59763	ALS2CR7	cyclin-dependent kinase 15 isoform X1 [Gallus gallus]	GO:0005737,GO:0005829,GO:0005634,GO:0005524,GO:0030332,GO:0004693,GO:0046872,GO:0004674,GO:0006468	cytoplasm|cytosol|nucleus|ATP binding|cyclin binding|cyclin-dependent protein serine/threonine kinase activity|metal ion binding|protein serine/threonine kinase activity|protein phosphorylation
CDK2AP1	1723.46	0.168419	4.19576	1.63201	0.706646	2.71956e-05	0.000176505	Up	14.6742	12.531	13.8859	21.3408	23.4838	16.7634	CDKAP1	cyclin-dependent kinase 2-associated protein 1 [Gallus gallus]	GO:0005829,GO:0005654,GO:0005634,GO:0048471,GO:0070182,GO:0007049,GO:0006261,GO:0001934	cytosol|nucleoplasm|nucleus|perinuclear region of cytoplasm|DNA polymerase binding|cell cycle|DNA-dependent DNA replication|positive regulation of protein phosphorylation
CDK3	168.328	0.358211	-2.54465	0.531624	-0.911523	0.0109387	0.0326742	Down	1.82719	2.47389	1.64761	0.775529	0.812787	1.32028	CDKN3	PREDICTED: cyclin-dependent kinase 3 isoform X1 [Anser cygnoides domesticus]
CDK5R2	1280.36	0.185772	-7.33043	0.3891	-1.36179	2.29419e-13	6.18673e-12	Down	21.3477	25.1582	25.6891	10.662	7.92726	7.23697	Nck5ai	cyclin-dependent kinase 5 activator 2 [Numida meleagris]	GO:0005737,GO:0030426,GO:0016020,GO:0043005,GO:0005886,GO:0016533,GO:0003779,GO:0016534,GO:0008092,GO:0008289,GO:0021549,GO:0021766,GO:0021819,GO:0001764,GO:0045956,GO:0045860,GO:0021722	cytoplasm|growth cone|membrane|neuron projection|plasma membrane|protein kinase 5 complex|actin binding|cyclin-dependent protein kinase 5 activator activity|cytoskeletal protein binding|lipid binding|cerebellum development|hippocampus development|layer formation in cerebral cortex|neuron migration|positive regulation of calcium ion-dependent exocytosis|positive regulation of protein kinase activi…
CDK5RAP2	2309.89	0.130857	-5.32201	0.617102	-0.69642	1.02627e-07	1.12075e-06	Down	7.52957	8.60741	7.85841	4.61303	4.86733	4.11947	CDK5RAP2	LOW QUALITY PROTEIN: CDK5 regulatory subunit-associated protein 2 [Gallus gallus]	GO:0005813,GO:0005737,GO:0005794,GO:0005874,GO:0035371,GO:0000242,GO:0048471,GO:0000922,GO:0005516,GO:0044212,GO:0007420,GO:0007098,GO:0007059,GO:0000132,GO:0001578,GO:0000226,GO:0031023,GO:0046600,GO:0022008,GO:0045893,GO:0090266	centrosome|cytoplasm|Golgi apparatus|microtubule|microtubule plus-end|pericentriolar material|perinuclear region of cytoplasm|spindle pole|calmodulin binding|transcription regulatory region DNA binding|brain development|centrosome cycle|chromosome segregation|establishment of mitotic spindle orientation|microtubule bundle formation|microtubule cytoskeleton organization|microtubule organizing cent…
CDK6	2537.66	0.149044	6.51301	1.95983	0.970726	7.3658e-11	1.38837e-09	Up	3.31319	3.08818	2.86903	6.5539	5.29256	4.85259	CDKN6	cyclin-dependent kinase 6 [Gallus gallus]
CDKL2	390.993	0.261411	2.9373	1.70272	0.767842	0.00331087	0.0119308	Up	2.55095	2.62687	1.99788	3.24462	3.10329	4.89526	QtsA-14426	cyclin-dependent kinase-like 2 isoform X5 [Gallus gallus]	GO:0005813,GO:0005737,GO:0005634,GO:0005524,GO:0004693	centrosome|cytoplasm|nucleus|ATP binding|cyclin-dependent protein serine/threonine kinase activity
CDKL5	398.814	0.253863	3.66724	1.90657	0.930977	0.000245185	0.00124474	Up	0.784892	0.657911	0.472267	1.11313	1.22348	1.01528	STK9	cyclin-dependent kinase-like 5 isoform X5 [Gallus gallus]	GO:0005813,GO:0036064,GO:0097542,GO:0005829,GO:0032839,GO:0044294,GO:0098978,GO:0005654,GO:0005634,GO:0048471,GO:0099092,GO:0032587,GO:0005524,GO:0004693,GO:0016301,GO:0004672,GO:0004674,GO:0048365,GO:0001764,GO:0045773,GO:0050775,GO:0060999,GO:0043547,GO:0046777,GO:0006468,GO:1902017,GO:0050773,GO:0099175	centrosome|ciliary basal body|ciliary tip|cytosol|dendrite cytoplasm|dendritic growth cone|glutamatergic synapse|nucleoplasm|nucleus|perinuclear region of cytoplasm|postsynaptic density, intracellular component|ruffle membrane|ATP binding|cyclin-dependent protein serine/threonine kinase activity|kinase activity|protein kinase activity|protein serine/threonine kinase activity|Rac GTPase binding|ne…
CDKN1A	3397.37	0.142011	-6.44346	0.530329	-0.915039	1.16779e-10	2.12991e-09	Down	82.2169	69.5105	81.2465	32.9514	37.3874	43.3348	CAP20	cyclin-dependent kinase inhibitor 1A [Gallus gallus]
CDKN2A	258.13	0.430588	7.84059	10.3824	3.37606	4.48431e-15	1.53632e-13	Up	0.740751	0.605593	1.00492	8.63879	3.31634	10.6311	CDKN2B	cyclin-dependent kinase 4 inhibitor B-like isoform X1 [Aquila chrysaetos chrysaetos]	GO:0005737,GO:0005634,GO:0004861,GO:0019901,GO:0007050,GO:0031668,GO:0031670,GO:0000086,GO:0030219,GO:0007093,GO:0008285,GO:0050680,GO:0042326,GO:0030511,GO:0000079	cytoplasm|nucleus|cyclin-dependent protein serine/threonine kinase inhibitor activity|protein kinase binding|cell cycle arrest|cellular response to extracellular stimulus|cellular response to nutrient|G2/M transition of mitotic cell cycle|megakaryocyte differentiation|mitotic cell cycle checkpoint|negative regulation of cell proliferation|negative regulation of epithelial cell proliferation|negat…
CDKN2B	78.4899	0.563196	8.17479	24.319	4.60401	2.96373e-16	1.16147e-14	Up	0.0904156	0.0588787	0.107473	1.5257	2.32432	1.91798	CDKN2B	cyclin-dependent kinase 4 inhibitor B [Gallus gallus]	GO:0005737,GO:0005634,GO:0004861,GO:0019901,GO:0007050,GO:0031668,GO:0031670,GO:0000086,GO:0030219,GO:0007093,GO:0008285,GO:0050680,GO:0042326,GO:0030511,GO:0000079	cytoplasm|nucleus|cyclin-dependent protein serine/threonine kinase inhibitor activity|protein kinase binding|cell cycle arrest|cellular response to extracellular stimulus|cellular response to nutrient|G2/M transition of mitotic cell cycle|megakaryocyte differentiation|mitotic cell cycle checkpoint|negative regulation of cell proliferation|negative regulation of epithelial cell proliferation|negat…
CDKN2C	989.604	0.195521	11.556	4.78804	2.25943	6.88437e-31	1.03215e-28	Up	4.08395	4.59679	5.17556	21.4728	16.0171	23.6142	CDKN6	cyclin-dependent kinase 4 inhibitor C [Gallus gallus]
CDON	4930.7	0.159547	4.2381	1.5979	0.676176	2.25418e-05	0.00014896	Up	20.1097	15.5791	21.0265	25.3524	25.0211	33.0877	CDO	cell adhesion molecule-related/down-regulated by oncogenes [Gallus gallus]	GO:0005887,GO:0005886,GO:0009952,GO:0007155,GO:0001708,GO:0021987,GO:0010172,GO:0060059,GO:0002088,GO:0007520,GO:0043410,GO:0051149,GO:0045663,GO:2000179,GO:0045666,GO:0048643,GO:0051057,GO:0045944,GO:0043497,GO:0014816,GO:0007224	integral component of plasma membrane|plasma membrane|anterior/posterior pattern specification|cell adhesion|cell fate specification|cerebral cortex development|embryonic body morphogenesis|embryonic retina morphogenesis in camera-type eye|lens development in camera-type eye|myoblast fusion|positive regulation of MAPK cascade|positive regulation of muscle cell differentiation|positive regulation …
CDRT1	47.1906	0.693138	-2.85023	0.254263	-1.97561	0.00436872	0.0150207	Down	0.231895	0.264268	0.697907	0.0679929	0.0739881	0.138608	FBXW10	CMT1A duplicated region transcript 1 protein [Gallus gallus]	GO:0005829,GO:0004842,GO:0043687,GO:0000209	cytosol|ubiquitin-protein transferase activity|post-translational protein modification|protein polyubiquitination
CDX4	21.6417	1.54708	2.05578	9.06591	3.18045	0.0398036	0.0954748	Up	0.0849183	0.116128	0.0353286	0	1.86767	0.0681599	CDX4	homeobox protein CHOX-CAD2 [Gallus gallus]	GO:0005634,GO:0003700,GO:0000981,GO:0001077,GO:0000978,GO:0000977,GO:0009952,GO:0001568,GO:0030154,GO:0060711,GO:0000122,GO:0045944,GO:0006357	nucleus|DNA-binding transcription factor activity|DNA-binding transcription factor activity, RNA polymerase II-specific|proximal promoter DNA-binding transcription activator activity, RNA polymerase II-specific|RNA polymerase II proximal promoter sequence-specific DNA binding|RNA polymerase II regulatory region sequence-specific DNA binding|anterior/posterior pattern specification|blood vessel de…
CDYL2	266.642	0.250771	6.61543	3.15788	1.65896	3.70474e-11	7.31193e-10	Up	0.516916	0.561465	0.592236	1.82459	1.55031	1.47485	CDYL2	chromodomain Y-like protein 2 [Gallus gallus]	GO:0005634,GO:0003824,GO:0035064,GO:0003714	nucleus|catalytic activity|methylated histone binding|transcription corepressor activity
CEBPA	1174.49	0.318023	4.6943	2.81453	1.49289	2.6752e-06	2.16963e-05	Up	16.6126	8.80614	24.4516	50.4941	29.5168	49.6496	CEBPA	CCAAT/enhancer-binding protein alpha [Gallus gallus]
CEBPB	3025.54	0.211677	3.15377	1.58841	0.667581	0.00161173	0.00645246	Up	56.8278	51.0709	30.9782	75.4767	54.9174	72.4286	CEBPB	CCAAT/enhancer-binding protein beta [Gallus gallus]	GO:0000779,GO:0005737,GO:0000790,GO:0016363,GO:0005654,GO:0005634,GO:0090575,GO:0003682,GO:0001046,GO:0001158,GO:0035035,GO:0042826,GO:0019900,GO:0046982,GO:0042803,GO:0001077,GO:0000979,GO:0000978,GO:0003705,GO:0044389,GO:0071230,GO:0042742,GO:0045444,GO:0072574,GO:0070059,GO:0097421,GO:0043524,GO:0042130,GO:0045892,GO:0030182,GO:0001541,GO:0070169,GO:0120162,GO:2000144,GO:0045600,GO:0010628,GO:…	condensed chromosome, centromeric region|cytoplasm|nuclear chromatin|nuclear matrix|nucleoplasm|nucleus|RNA polymerase II transcription factor complex|chromatin binding|core promoter sequence-specific DNA binding|enhancer sequence-specific DNA binding|histone acetyltransferase binding|histone deacetylase binding|kinase binding|protein heterodimerization activity|protein homodimerization activity|…
CECR2	1180.95	0.170224	-4.21119	0.608426	-0.716846	2.54027e-05	0.000166185	Down	8.0554	7.79667	10.2605	4.5077	4.82084	5.29212	KIAA1740	cat eye syndrome critical region protein 2 [Gallus gallus]	GO:0090537,GO:0005634,GO:0006309,GO:0043044,GO:0007010,GO:0061640,GO:0097194,GO:0021915,GO:0016192	CERF complex|nucleus|apoptotic DNA fragmentation|ATP-dependent chromatin remodeling|cytoskeleton organization|cytoskeleton-dependent cytokinesis|execution phase of apoptosis|neural tube development|vesicle-mediated transport
CEL	706.611	0.820548	-3.68395	0.123035	-3.02286	0.00022965	0.00117536	Down	24.2073	3.3472	28.768	1.86349	2.01786	2.51395	CEL	bile salt-activated lipase precursor [Gallus gallus]	GO:0009986,GO:0005737,GO:0005576,GO:0005887,GO:0098793,GO:0045202,GO:0042043,GO:0038023,GO:0004771,GO:0004806,GO:0016042,GO:0050804,GO:0007158,GO:0097104,GO:0097105,GO:0048488	cell surface|cytoplasm|extracellular region|integral component of plasma membrane|presynapse|synapse|neurexin family protein binding|signaling receptor activity|sterol esterase activity|triglyceride lipase activity|lipid catabolic process|modulation of chemical synaptic transmission|neuron cell-cell adhesion|postsynaptic membrane assembly|presynaptic membrane assembly|synaptic vesicle endocytosis
CELF2	433.616	0.238087	3.17729	1.68935	0.756472	0.00148657	0.00601921	Up	5.15197	5.02598	3.60903	8.01754	5.90521	7.49446	CUGBP2	CUGBP Elav-like family member 2 isoform X2 [Peromyscus leucopus]	GO:0005737,GO:0005634,GO:0003723,GO:0006376	cytoplasm|nucleus|RNA binding|mRNA splice site selection
CELF3	35.552	0.776769	-2.48115	0.262924	-1.92728	0.0130958	0.0378915	Down	0.389061	0.834588	0.166622	0.112637	0.12965	0.0918474	BRUNOL1	CUGBP Elav-like family member 3 [Gallus gallus]	GO:0005737,GO:0016604,GO:0005634,GO:1990904,GO:0097322,GO:0003729,GO:0036002,GO:0003723,GO:0030317,GO:0006376,GO:0098781,GO:0030575,GO:0048026,GO:0000381,GO:0008380,GO:0007283	cytoplasm|nuclear body|nucleus|ribonucleoprotein complex|7SK snRNA binding|mRNA binding|pre-mRNA binding|RNA binding|flagellated sperm motility|mRNA splice site selection|ncRNA transcription|nuclear body organization|positive regulation of mRNA splicing, via spliceosome|regulation of alternative mRNA splicing, via spliceosome|RNA splicing|spermatogenesis
CELF5	640.408	0.210307	-7.29576	0.345235	-1.53435	2.96981e-13	7.85317e-12	Down	10.7208	9.12351	12.9515	3.61933	2.99201	3.81782	BRUNOL5	CUGBP Elav-like family member 5 isoform X1 [Gallus gallus]	GO:0005737,GO:0005634,GO:1990904,GO:0003729,GO:0036002,GO:0003723,GO:0006376,GO:0000381	cytoplasm|nucleus|ribonucleoprotein complex|mRNA binding|pre-mRNA binding|RNA binding|mRNA splice site selection|regulation of alternative mRNA splicing, via spliceosome
CEMIP	1379.21	0.280079	9.54095	6.3741	2.67222	1.41534e-21	1.09618e-19	Up	0.677751	0.677143	0.513396	3.72254	2.02494	5.2335	KIAA1199	cell migration-inducing and hyaluronan-binding protein isoform X1 [Gallus gallus]	GO:0045334,GO:0005905,GO:0030665,GO:0005737,GO:0005783,GO:0005576,GO:0005634,GO:0005886,GO:0032050,GO:0046923,GO:0005540,GO:0004415,GO:0030213,GO:0030214,GO:0030335,GO:0010800,GO:1900020,GO:0090314,GO:0051281,GO:0007605	clathrin-coated endocytic vesicle|clathrin-coated pit|clathrin-coated vesicle membrane|cytoplasm|endoplasmic reticulum|extracellular region|nucleus|plasma membrane|clathrin heavy chain binding|ER retention sequence binding|hyaluronic acid binding|hyalurononglucosaminidase activity|hyaluronan biosynthetic process|hyaluronan catabolic process|positive regulation of cell migration|positive regulatio…
CENPA	221.565	0.306695	3.86797	2.27566	1.18629	0.000109744	0.000608356	Up	7.12692	9.53434	10.3776	14.7016	21.003	20.8299	CENPA	histone H3-like centromeric protein A [Gallus gallus]	GO:0000777,GO:0000786,GO:0005634,GO:0031492,GO:0046982,GO:0006334	condensed chromosome kinetochore|nucleosome|nucleus|nucleosomal DNA binding|protein heterodimerization activity|nucleosome assembly
CENPU	444.495	0.189278	-3.61575	0.622272	-0.684382	0.000299483	0.00148398	Down	9.51384	9.06432	8.72249	5.3057	4.86366	5.45451	CENP50	centromere protein U [Gallus gallus]	GO:0000775,GO:0005815,GO:0005634	chromosome, centromeric region|microtubule organizing center|nucleus
CEP128	513.902	0.210947	-4.75053	0.499269	-1.00211	2.02888e-06	1.69422e-05	Down	3.12738	2.64533	2.4803	1.0947	1.22374	1.47152	C14orf145	centrosomal protein of 128 kDa isoform X1 [Gallus gallus]	GO:0120103,GO:0005814,GO:0000922,GO:0008104	centriolar subdistal appendage|centriole|spindle pole|protein localization
CEP162	678.866	0.255027	-3.32158	0.555904	-0.847092	0.00089509	0.00388824	Down	4.18037	4.43956	2.83798	1.60512	1.65867	2.59488	QN1	centrosomal protein of 162 kDa isoform X1 [Gallus gallus]	GO:0005879,GO:0005814,GO:0005634,GO:0060271	axonemal microtubule|centriole|nucleus|cilium assembly
CEP290	262.047	0.289454	2.94909	1.80704	0.853625	0.00318711	0.011551	Up	0.476172	0.690367	0.429222	1.01034	0.756371	0.881186	BBS14	centrosomal protein of 290 kDa [Gallus gallus]
CEP350	2008.03	0.13694	4.58743	1.54564	0.628204	4.48732e-06	3.46068e-05	Up	3.4602	3.07178	2.67001	4.3954	4.32674	4.34957	GM133	centrosome-associated protein 350 isoform X1 [Gallus gallus]	GO:0042995,GO:0005814,GO:0005813,GO:0016020,GO:0005634,GO:0005819,GO:0008017,GO:0034453	cell projection|centriole|centrosome|membrane|nucleus|spindle|microtubule binding|microtubule anchoring
CEP41	1677.33	0.19053	-3.08778	0.665118	-0.588317	0.00201655	0.00782582	Down	25.241	23.9178	23.0071	11.0838	14.3543	18.7178	CEP41	centrosomal protein of 41 kDa [Gallus gallus]	GO:0005814,GO:0005813,GO:0036064,GO:0005929,GO:0060271,GO:0018095,GO:0015031	centriole|centrosome|ciliary basal body|cilium|cilium assembly|protein polyglutamylation|protein transport
CEP44	781.037	0.23748	-3.03477	0.606804	-0.720697	0.00240718	0.00910604	Down	8.67252	9.02106	11.2175	5.94841	6.38264	3.77673	cep44	centrosomal protein of 44 kDa isoform X2 [Gallus gallus]	GO:0005813,GO:0005737,GO:0030496,GO:0000922	centrosome|cytoplasm|midbody|spindle pole
CEP57L1	225.182	0.43717	-3.01593	0.400958	-1.31848	0.0025619	0.00960685	Down	2.28814	1.33787	4.10639	1.05254	0.620463	1.19288	cep57	centrosomal protein CEP57L1 isoform X1 [Gallus gallus]	GO:0005813,GO:0000777,GO:0005737,GO:0000776,GO:0005876,GO:0043015,GO:0042802,GO:0008017,GO:0008608	centrosome|condensed chromosome kinetochore|cytoplasm|kinetochore|spindle microtubule|gamma-tubulin binding|identical protein binding|microtubule binding|attachment of spindle microtubules to kinetochore
CEP76	1498.21	0.138087	-6.07836	0.558898	-0.839343	1.21415e-09	1.85089e-08	Down	24.985	21.5798	20.528	11.45	11.5641	11.4537	Cep76	centrosomal protein of 76 kDa [Gallus gallus]	GO:0005814,GO:0005813,GO:0032991,GO:0046599	centriole|centrosome|protein-containing complex|regulation of centriole replication
CEP85	6353.03	0.135431	-4.7647	0.639364	-0.64529	1.89134e-06	1.5883e-05	Down	35.0495	34.6229	35.7305	16.943	21.8955	23.1124	CCDC21	centrosomal protein of 85 kDa isoform X2 [Gallus gallus]	GO:0005813,GO:0005829,GO:0005794,GO:0005815,GO:0005739,GO:0005730,GO:0000242,GO:0000922,GO:0007059,GO:0006469,GO:0046602	centrosome|cytosol|Golgi apparatus|microtubule organizing center|mitochondrion|nucleolus|pericentriolar material|spindle pole|chromosome segregation|negative regulation of protein kinase activity|regulation of mitotic centrosome separation
CEP89	300.048	0.248352	3.27682	1.75784	0.813805	0.00104983	0.00446429	Up	1.18308	1.35501	1.63241	2.3759	2.3001	2.06383	Ccdc123	centrosomal protein of 89 kDa [Meleagris gallopavo]	GO:0005814,GO:0005813,GO:0097539,GO:0005829,GO:0005758,GO:0031514,GO:0097730,GO:0005886,GO:0000922,GO:0007268,GO:0060271,GO:0007005,GO:1905515	centriole|centrosome|ciliary transition fiber|cytosol|mitochondrial intermembrane space|motile cilium|non-motile cilium|plasma membrane|spindle pole|chemical synaptic transmission|cilium assembly|mitochondrion organization|non-motile cilium assembly
CEP97	1338.59	0.172452	-5.60285	0.511844	-0.966223	2.10856e-08	2.64655e-07	Down	5.74735	6.24054	6.03018	2.59268	2.39353	3.50352	LRRIQ2	centrosomal protein of 97 kDa isoform X1 [Gallus gallus]	GO:0005813,GO:0005829,GO:0005815,GO:0032991,GO:0005516,GO:0097711,GO:1902018,GO:1901673	centrosome|cytosol|microtubule organizing center|protein-containing complex|calmodulin binding|ciliary basal body-plasma membrane docking|negative regulation of cilium assembly|regulation of mitotic spindle assembly
CER1	12.2186	2.03123	-3.46663	0.00759085	-7.04152	0.000527025	0.00245305	Down	0.297635	1.81927	0.0281422	0	0	0	CER1	RecName: Full=Cerberus; Flags: Precursor [Gallus gallus]	GO:0005615,GO:0036122,GO:0005125,GO:0016015,GO:0042803,GO:0009948,GO:0030282,GO:0042074,GO:0048263,GO:0061371,GO:0003140,GO:0003419,GO:0001947,GO:0048382,GO:1902813,GO:0008285,GO:0010629,GO:1900176,GO:0007399,GO:0010628,GO:1901207,GO:0035582,GO:0023019,GO:0001657	extracellular space|BMP binding|cytokine activity|morphogen activity|protein homodimerization activity|anterior/posterior axis specification|bone mineralization|cell migration involved in gastrulation|determination of dorsal identity|determination of heart left/right asymmetry|determination of left/right asymmetry in lateral mesoderm|growth plate cartilage chondrocyte proliferation|heart looping|…
CERCAM	1872.53	0.165691	5.30305	1.83868	0.878669	1.13884e-07	1.23742e-06	Up	10.6822	10.9403	11.0305	18.484	21.6652	14.96	CEECAM1	inactive glycosyltransferase 25 family member 3 isoform X1 [Gallus gallus]	GO:0005788,GO:0007155	endoplasmic reticulum lumen|cell adhesion
CERKL	227.261	0.30425	-4.0063	0.429605	-1.21892	6.16761e-05	0.000366113	Down	1.73542	2.16635	1.95341	0.550681	0.833224	0.927864	CERKL	ceramide kinase-like protein isoform X1 [Gallus gallus]	GO:0005737,GO:0005829,GO:0005783,GO:0005794,GO:0005730,GO:0005634,GO:0048471,GO:0001917,GO:0001750,GO:0003951,GO:0046625,GO:0043066,GO:0030148	cytoplasm|cytosol|endoplasmic reticulum|Golgi apparatus|nucleolus|nucleus|perinuclear region of cytoplasm|photoreceptor inner segment|photoreceptor outer segment|NAD+ kinase activity|sphingolipid binding|negative regulation of apoptotic process|sphingolipid biosynthetic process
CERS6	455.777	0.226493	-3.13427	0.611368	-0.709888	0.00172285	0.00683535	Down	2.44853	1.99372	2.37559	1.21428	1.06883	1.5565	CERS6	ceramide synthase 6 isoform X1 [Gallus gallus]	GO:0005783,GO:0005789,GO:0016021,GO:0016020,GO:0031965,GO:0003677,GO:0000981,GO:0050291,GO:0046513,GO:0030148	endoplasmic reticulum|endoplasmic reticulum membrane|integral component of membrane|membrane|nuclear membrane|DNA binding|DNA-binding transcription factor activity, RNA polymerase II-specific|sphingosine N-acyltransferase activity|ceramide biosynthetic process|sphingolipid biosynthetic process
CES1L2	354.503	0.320027	3.2296	2.04707	1.03356	0.00123962	0.00514246	Up	1.21154	2.85869	1.76897	3.60825	3.94414	3.40511		fatty acyl-CoA hydrolase precursor, medium chain isoform X1 [Gallus gallus]	GO:0016787,GO:0006633	hydrolase activity|fatty acid biosynthetic process	gga00983	Drug metabolism - other enzymes
CFAP100	97.153	0.872193	2.39218	4.24699	2.08644	0.0167487	0.0466043	Up	0.515278	0.483586	0.210168	1.08403	0.0909057	3.57836	CFAP100	cilia- and flagella-associated protein 100 isoform X1 [Gallus gallus]	GO:0097545,GO:0031514,GO:0070840,GO:0003341,GO:0036159,GO:2000574	axonemal outer doublet|motile cilium|dynein complex binding|cilium movement|inner dynein arm assembly|regulation of microtubule motor activity
CFAP126	283.306	1.36906	2.71654	13.1692	3.71909	0.00659681	0.0214324	Up	2.47567	1.67641	0.485123	11.7606	0.717381	44.0618	CFAP126	protein Flattop isoform X1 [Gallus gallus]	GO:0016324,GO:0036064,GO:0005929,GO:0005737,GO:0044782	apical plasma membrane|ciliary basal body|cilium|cytoplasm|cilium organization
CFAP161	53.7188	0.798829	2.79749	4.70669	2.23471	0.00515017	0.0172822	Up	0.33767	0.206148	0.188144	0.66476	0.253181	2.27473	CFAP161	cilia- and flagella-associated protein 161 [Gallus gallus]
CFAP206	69.2652	0.733072	2.32168	3.25343	1.70196	0.02025	0.0546531	Up	0.214024	0.325202	0.530003	0.852715	0.264907	2.10643	Cfap206	cilia- and flagella-associated protein 206 [Gallus gallus]	GO:0031514,GO:0001534,GO:0035082,GO:0003341	motile cilium|radial spoke|axoneme assembly|cilium movement
CFAP221	2086.21	0.183801	-4.66074	0.552235	-0.856647	3.15071e-06	2.51043e-05	Down	23.4528	23.3756	23.5985	8.67602	12.8154	14.2634	CFAP221	cilia- and flagella-associated protein 221 [Gallus gallus]	GO:0005930,GO:0005929,GO:0005516,GO:0060271,GO:0003341,GO:0044458	axoneme|cilium|calmodulin binding|cilium assembly|cilium movement|motile cilium assembly
CFAP43	1691.37	0.199594	-3.70321	0.599097	-0.739139	0.000212888	0.00109679	Down	7.6584	5.63096	5.10835	2.77019	3.29587	4.07044	cfap43	cilia- and flagella-associated protein 43 isoform X1 [Gallus gallus]
CFAP54	161.713	0.519276	2.06197	2.1005	1.07073	0.0392103	0.0943982	Up	0.370961	0.28007	0.130217	0.474694	0.227149	0.811842	CFAP54	cilia- and flagella-associated protein 54 isoform X1 [Gallus gallus]	GO:0005930,GO:0030154,GO:0060271,GO:0060294,GO:0007283	axoneme|cell differentiation|cilium assembly|cilium movement involved in cell motility|spermatogenesis
CFAP58	257.742	0.302662	-2.65944	0.572397	-0.804913	0.00782695	0.0246832	Down	3.52547	2.94496	2.58097	2.10573	1.40295	1.25346	Cfap58	cilia- and flagella-associated protein 58 isoform X1 [Gallus gallus]	GO:0005929	cilium
CFAP69	1030.98	0.206714	-5.53318	0.45257	-1.14379	3.14471e-08	3.78989e-07	Down	8.19437	9.36209	6.34733	2.63903	3.64497	3.64762	CFAP69	cilia- and flagella-associated protein 69 isoform X1 [Gallus gallus]	GO:0005737,GO:0097730,GO:0097225,GO:0042048,GO:1905516,GO:1902093,GO:1990834	cytoplasm|non-motile cilium|sperm midpiece|olfactory behavior|positive regulation of fertilization|positive regulation of flagellated sperm motility|response to odorant
CFAP70	320.137	0.285851	-2.30418	0.633469	-0.658654	0.0212124	0.0568844	Down	2.3367	3.2355	2.09035	1.37052	1.20433	1.88892	QtsA-14176	cilia- and flagella-associated protein 70 isoform X7 [Gallus gallus]	GO:0005929	cilium
CFAP74	1594.78	0.200176	-5.1806	0.487329	-1.03703	2.21171e-07	2.25194e-06	Down	10.9528	6.69756	6.98694	3.59724	3.68551	3.75595	CFAP74	cilia- and flagella-associated protein 74 isoform X1 [Gallus gallus]	GO:0005930,GO:0035082	axoneme|axoneme assembly
CFAP97	6034.06	0.130135	-6.93702	0.534867	-0.902748	4.00454e-12	9.30898e-11	Down	42.2174	45.4341	47.7128	18.9545	22.7892	24.8317	CFAP97	cilia- and flagella-associated protein 97 isoform X2 [Gallus gallus]
CFC1	307.265	0.245643	2.97099	1.65841	0.729801	0.00296845	0.0108622	Up	5.25577	6.48448	4.47251	8.70076	7.83799	8.14948	CFC1	cryptic protein precursor [Gallus gallus]	GO:0031225,GO:0009986,GO:0005576,GO:0005886,GO:0070697,GO:0038100,GO:0005102,GO:0048856,GO:0009952,GO:0030509,GO:0007368,GO:0007369,GO:0007507,GO:0038092	anchored component of membrane|cell surface|extracellular region|plasma membrane|activin receptor binding|nodal binding|signaling receptor binding|anatomical structure development|anterior/posterior pattern specification|BMP signaling pathway|determination of left/right symmetry|gastrulation|heart development|nodal signaling pathway
CFH	5816.84	0.206661	6.5618	2.55987	1.35607	5.31618e-11	1.02208e-09	Up	19.6976	25.1345	13.8701	48.2536	53.0718	36.4125	HF	complement factor H isoform X1 [Gallus gallus]
CFTR	156.612	0.595822	2.98014	3.42387	1.77563	0.00288121	0.0105904	Up	0.517453	0.26268	0.293559	0.625107	0.427954	2.35042	ABCC7	cystic fibrosis transmembrane conductance regulator isoform X1 [Gallus gallus]	GO:0016324,GO:0034707,GO:0005829,GO:0005769,GO:0031901,GO:0005789,GO:0016021,GO:0005887,GO:0016020,GO:0005634,GO:0005886,GO:0055038,GO:0005524,GO:0016887,GO:0042626,GO:0015106,GO:0005254,GO:0019869,GO:0015108,GO:0005260,GO:0015701,GO:0071320,GO:1904322,GO:1902476,GO:0051454,GO:0060081,GO:0050891,GO:0048240,GO:0035377,GO:0055085	apical plasma membrane|chloride channel complex|cytosol|early endosome|early endosome membrane|endoplasmic reticulum membrane|integral component of membrane|integral component of plasma membrane|membrane|nucleus|plasma membrane|recycling endosome membrane|ATP binding|ATPase activity|ATPase activity, coupled to transmembrane movement of substances|bicarbonate transmembrane transporter activity|chl…
CGAS	219.206	0.321505	2.50795	1.74874	0.806318	0.0121434	0.0355959	Up	1.25815	1.02413	1.56561	2.57271	1.54978	2.08133	CGAS	cyclic GMP-AMP synthase [Gallus gallus]	GO:0005829,GO:0005524,GO:0003682,GO:0061501,GO:0003677,GO:0003690,GO:0005525,GO:0046872,GO:0002218,GO:0006974,GO:0071360,GO:0051607,GO:0045087,GO:0038001,GO:0043950,GO:2000774,GO:0010753,GO:0002230,GO:0032481	cytosol|ATP binding|chromatin binding|cyclic-GMP-AMP synthase activity|DNA binding|double-stranded DNA binding|GTP binding|metal ion binding|activation of innate immune response|cellular response to DNA damage stimulus|cellular response to exogenous dsRNA|defense response to virus|innate immune response|paracrine signaling|positive regulation of cAMP-mediated signaling|positive regulation of cell…
CGNL1	1314.04	0.150125	7.23247	2.12252	1.08578	4.74301e-13	1.21871e-11	Up	3.38223	3.93333	3.13759	7.30616	6.22786	6.85639	JACOP	cingulin-like protein 1 isoform X1 [Gallus gallus]	GO:0005923,GO:0016459,GO:0003774,GO:0007015,GO:0051058	bicellular tight junction|myosin complex|motor activity|actin filament organization|negative regulation of small GTPase mediated signal transduction
CH25H	94.4919	0.421053	2.18339	1.89123	0.919323	0.0290072	0.0735395	Up	1.32992	1.17204	1.23567	2.93234	1.89681	1.67236	zgc:101688	cholesterol 25-hydroxylase [Gallus gallus]	GO:0005789,GO:0016021,GO:0000254,GO:0001567,GO:0005506,GO:0008395,GO:0035754,GO:0008203,GO:0051607,GO:0016126	endoplasmic reticulum membrane|integral component of membrane|C-4 methylsterol oxidase activity|cholesterol 25-hydroxylase activity|iron ion binding|steroid hydroxylase activity|B cell chemotaxis|cholesterol metabolic process|defense response to virus|sterol biosynthetic process
CHAF1A	3265.53	0.118024	-6.36201	0.594245	-0.750869	1.99125e-10	3.47988e-09	Down	29.9514	33.374	29.3005	16.0655	16.0574	18.4847	RCJMB04_12f19	chromatin assembly factor 1 subunit A [Gallus gallus]	GO:0033186,GO:0005634,GO:0007049,GO:0031497,GO:0006281,GO:0006260,GO:0006334	CAF-1 complex|nucleus|cell cycle|chromatin assembly|DNA repair|DNA replication|nucleosome assembly
CHD2	3596.53	0.143634	4.25322	1.52722	0.610905	2.10721e-05	0.000139927	Up	4.21424	3.91532	3.18517	5.67849	4.61329	5.60013	CHD2	chromodomain-helicase-DNA-binding protein 2 [Gallus gallus]	GO:0043231,GO:0005730,GO:0005654,GO:0005634,GO:0005524,GO:0004003,GO:0003677,GO:0042393,GO:0003723,GO:0000978,GO:0006325,GO:0007517,GO:0006357	intracellular membrane-bounded organelle|nucleolus|nucleoplasm|nucleus|ATP binding|ATP-dependent DNA helicase activity|DNA binding|histone binding|RNA binding|RNA polymerase II proximal promoter sequence-specific DNA binding|chromatin organization|muscle organ development|regulation of transcription by RNA polymerase II
CHD9	1239.31	0.149689	4.24814	1.5539	0.635898	2.15553e-05	0.000142846	Up	2.16745	1.99265	1.69609	2.85141	2.64358	2.87075	AD-013	chromodomain-helicase-DNA-binding protein 9 isoform X7 [Gallus gallus]	GO:0005737,GO:0005654,GO:0005524,GO:0003677,GO:0004386,GO:0006325,GO:0019216	cytoplasm|nucleoplasm|ATP binding|DNA binding|helicase activity|chromatin organization|regulation of lipid metabolic process
CHDH	260.041	0.275091	-2.16538	0.661734	-0.595677	0.0303583	0.0763607	Down	2.48419	2.14607	2.11145	1.72878	1.18166	1.19261	Chdh	choline dehydrogenase, mitochondrial isoform X1 [Gallus gallus]	GO:0005743,GO:0008812,GO:0050660,GO:0019285	mitochondrial inner membrane|choline dehydrogenase activity|flavin adenine dinucleotide binding|glycine betaine biosynthetic process from choline
CHEK1	701.211	0.208259	3.33214	1.61771	0.69395	0.000861798	0.0037566	Up	9.02604	7.14312	9.29574	10.6122	12.2377	15.0785	CHK1	serine/threonine-protein kinase Chk1 [Gallus gallus]	GO:0005813,GO:0000785,GO:0000794,GO:0005737,GO:0005654,GO:0005634,GO:0005657,GO:0005524,GO:0035402,GO:0004674,GO:1902742,GO:0006974,GO:0048096,GO:0000077,GO:0006975,GO:0000724,GO:0000086,GO:0035556,GO:0007093,GO:0045839,GO:0006997,GO:0018107,GO:0006468,GO:0042127,GO:0010569,GO:2000615,GO:0046602,GO:0010767,GO:0072425	centrosome|chromatin|condensed nuclear chromosome|cytoplasm|nucleoplasm|nucleus|replication fork|ATP binding|histone kinase activity (H3-T11 specific)|protein serine/threonine kinase activity|apoptotic process involved in development|cellular response to DNA damage stimulus|chromatin-mediated maintenance of transcription|DNA damage checkpoint|DNA damage induced protein phosphorylation|double-stra…
CHGA	16099.3	0.862729	-4.12624	0.0847978	-3.55983	3.6874e-05	0.000231678	Down	399.5	614.247	134.164	58.3037	13.7431	17.3787	CHGA	chromogranin-A isoform X1 [Gallus gallus]	GO:0042583,GO:0005576,GO:0005615,GO:0042629,GO:0048471,GO:0030141,GO:0030658,GO:0086030,GO:0019730,GO:0050832,GO:0050829,GO:0050830,GO:0045087,GO:0031640,GO:0045576,GO:0002551,GO:0032762,GO:0043303,GO:0097756,GO:0033604,GO:0046888,GO:0046676,GO:1901215,GO:0006996,GO:0060452,GO:2000707,GO:1900738,GO:1901899,GO:0008217,GO:0002026	chromaffin granule|extracellular region|extracellular space|mast cell granule|perinuclear region of cytoplasm|secretory granule|transport vesicle membrane|adenylate cyclase-activating adrenergic receptor signaling pathway involved in cardiac muscle relaxation|antimicrobial humoral response|defense response to fungus|defense response to Gram-negative bacterium|defense response to Gram-positive bac…
CHGB	11800.6	0.747931	-3.50382	0.162598	-2.62061	0.000458634	0.00217183	Down	156.451	261.839	47.1519	38.5576	13.5209	17.4008	SCG1	secretogranin-1 isoform X2 [Gallus gallus]	GO:0005788,GO:0005615,GO:0030141,GO:0005179,GO:0044267,GO:0043687	endoplasmic reticulum lumen|extracellular space|secretory granule|hormone activity|cellular protein metabolic process|post-translational protein modification
CHIR-AB-487	16.8563	1.4731	2.73632	16.3461	4.03088	0.00621314	0.0203314	Up	0.0181788	0	0.0945368	0.214728	0.0726946	1.44089	Pirb	leukocyte immunoglobulin-like receptor subfamily B member 3 [Gallus gallus]	GO:0016021,GO:0005886,GO:0001540,GO:0042803,GO:0044877,GO:0001782,GO:0019724,GO:0019221,GO:0007611,GO:0043011,GO:0051248,GO:1900454,GO:0035307,GO:1900271	integral component of membrane|plasma membrane|amyloid-beta binding|protein homodimerization activity|protein-containing complex binding|B cell homeostasis|B cell mediated immunity|cytokine-mediated signaling pathway|learning or memory|myeloid dendritic cell differentiation|negative regulation of protein metabolic process|positive regulation of long-term synaptic depression|positive regulation of…
CHIR-AB-502	69.5828	0.61878	3.32413	4.16092	2.0569	0.00088696	0.00385703	Up	0.502422	0.616604	0.562754	1.50267	0.985241	3.97454	Pirb	immunoglobulin-like receptor CHIR-AB1 precursor [Gallus gallus]	GO:0016021,GO:0005886,GO:0001540,GO:0042803,GO:0044877,GO:0001782,GO:0019724,GO:0019221,GO:0007611,GO:0043011,GO:0051248,GO:1900454,GO:0035307,GO:1900271	integral component of membrane|plasma membrane|amyloid-beta binding|protein homodimerization activity|protein-containing complex binding|B cell homeostasis|B cell mediated immunity|cytokine-mediated signaling pathway|learning or memory|myeloid dendritic cell differentiation|negative regulation of protein metabolic process|positive regulation of long-term synaptic depression|positive regulation of…
CHIR-AB-600	50.7791	0.866877	2.5263	4.56304	2.18999	0.0115269	0.03407	Up	0.756228	0.266747	0.037454	1.86095	1.81803	0.758735	Lilrb3b	immunoglobulin-like receptor CHIR-AB1 precursor [Gallus gallus]	GO:0016021,GO:0005886,GO:0002250	integral component of membrane|plasma membrane|adaptive immune response
CHIR-B6	16.4611	1.0349	2.12964	4.60744	2.20397	0.0332016	0.08206	Up	0.119278	0.101947	0.34116	0.997977	0.327921	1.07706	Gm9904	immunoglobulin-like receptor CHIR-B6 precursor [Gallus gallus]	GO:0016021,GO:0005886,GO:0034987,GO:0002250,GO:0045087,GO:2000515,GO:2000562,GO:1900017	integral component of membrane|plasma membrane|immunoglobulin receptor binding|adaptive immune response|innate immune response|negative regulation of CD4-positive, alpha-beta T cell activation|negative regulation of CD4-positive, alpha-beta T cell proliferation|positive regulation of cytokine production involved in inflammatory response
CHIR-IG1-5	109.03	0.645276	4.15138	6.40317	2.67879	3.30474e-05	0.000210386	Up	0.855643	0.443223	0.546096	3.77093	0.855401	6.32153	TARM1	leukocyte immunoglobulin-like receptor subfamily B member 3 [Gallus gallus]	GO:0016021,GO:0005886,GO:0035579,GO:0070821,GO:0034987,GO:0002250,GO:0045087,GO:2000515,GO:0043312	integral component of membrane|plasma membrane|specific granule membrane|tertiary granule membrane|immunoglobulin receptor binding|adaptive immune response|innate immune response|negative regulation of CD4-positive, alpha-beta T cell activation|neutrophil degranulation
CHL1	2673.36	0.194548	-4.58599	0.538794	-0.892194	4.5184e-06	3.47808e-05	Down	12.7231	8.06162	7.94405	4.39492	4.44054	5.40287	CALL	neural cell adhesion molecule L1-like protein isoform X4 [Gallus gallus]	GO:0045177,GO:0030425,GO:0070062,GO:0016021,GO:0005886,GO:0002020,GO:0008344,GO:0007411,GO:0007155,GO:0050890,GO:0035640,GO:0043524,GO:0001764,GO:0007165	apical part of cell|dendrite|extracellular exosome|integral component of membrane|plasma membrane|protease binding|adult locomotory behavior|axon guidance|cell adhesion|cognition|exploration behavior|negative regulation of neuron apoptotic process|neuron migration|signal transduction
CHN2	1047.32	0.249529	7.40031	3.59649	1.84659	1.35866e-13	3.80844e-12	Up	3.84949	4.33095	2.14409	13.4312	10.3325	10.3205	ARHGAP3	beta-chimaerin isoform B [Patagioenas fasciata monilis]	GO:0005829,GO:0016020,GO:0005096,GO:0046872,GO:0005070,GO:0035556,GO:0051056	cytosol|membrane|GTPase activator activity|metal ion binding|SH3/SH2 adaptor activity|intracellular signal transduction|regulation of small GTPase mediated signal transduction
CHODL	132.723	0.468309	-4.53766	0.229247	-2.12503	5.6882e-06	4.28766e-05	Down	5.20284	3.83115	2.13124	1.02427	0.464122	0.867338	PRED12	chondrolectin isoform X2 [Gallus gallus]
CHP1	6825.55	0.125645	-5.40232	0.624695	-0.678777	6.5784e-08	7.47596e-07	Down	85.9187	86.9286	86.0436	49.8465	55.6776	42.9868	RCJMB04_3d7	calcineurin B homologous protein 1 [Gallus gallus]	GO:0005737,GO:0005783,GO:0005793,GO:0000139,GO:0015630,GO:0005634,GO:0005886,GO:0030133,GO:0005509,GO:0048306,GO:0019900,GO:0008017,GO:0004860,GO:0005215,GO:0071468,GO:0031122,GO:0022406,GO:0061025,GO:0061024,GO:0001578,GO:0070885,GO:0032088,GO:0010923,GO:0031953,GO:0042308,GO:0006469,GO:0001933,GO:0031397,GO:0060050,GO:0090314,GO:0051222,GO:0032417,GO:0006611,GO:0050821,GO:0051453,GO:1901214	cytoplasm|endoplasmic reticulum|endoplasmic reticulum-Golgi intermediate compartment|Golgi membrane|microtubule cytoskeleton|nucleus|plasma membrane|transport vesicle|calcium ion binding|calcium-dependent protein binding|kinase binding|microtubule binding|protein kinase inhibitor activity|transporter activity|cellular response to acidic pH|cytoplasmic microtubule organization|membrane docking|mem…
CHRD	564.948	0.197607	6.5965	2.4683	1.30352	4.20981e-11	8.24901e-10	Up	2.26572	1.77263	2.12453	4.21778	4.64752	5.13539	chrd	chordin isoform X3 [Gallus gallus]	GO:0005576,GO:0008201,GO:0045545,GO:0009798,GO:0043009,GO:0036342,GO:0048793	extracellular region|heparin binding|syndecan binding|axis specification|chordate embryonic development|post-anal tail morphogenesis|pronephros development
CHRDL2	99.5063	0.533842	3.50811	3.66236	1.87277	0.000451308	0.00214149	Up	0.0803022	0.185977	0.0916031	0.415619	0.209762	0.579573	UNQ765/PRO1557	chordin-like protein 2 isoform X1 [Gallus gallus]	GO:0005737,GO:0005615,GO:0051216,GO:0030154,GO:0001503	cytoplasm|extracellular space|cartilage development|cell differentiation|ossification
CHRM5	391.399	0.229961	-10.2368	0.195594	-2.35406	1.35676e-24	1.33568e-22	Down	4.81607	4.07547	4.26388	0.656204	0.847089	0.862641	CHRM5	muscarinic acetylcholine receptor M5 [Gallus gallus]	GO:0030054,GO:0005887,GO:0045211,GO:0016907,GO:0001696	cell junction|integral component of plasma membrane|postsynaptic membrane|G protein-coupled acetylcholine receptor activity|gastric acid secretion
CHRNA3	267.629	0.998095	-2.48829	0.178804	-2.48355	0.0128359	0.0372584	Down	8.06524	13.918	2.20839	2.78671	0.444286	0.743142	CHRNA3	neuronal acetylcholine receptor subunit alpha-3 precursor [Gallus gallus]	GO:0005892,GO:0030054,GO:0005887,GO:0043005,GO:0045211,GO:0045202,GO:0015464,GO:0022848,GO:0035095,GO:0007268,GO:0034220,GO:0007399,GO:0050877,GO:0007274,GO:0042391,GO:0035094,GO:0007165,GO:0060084,GO:0007271	acetylcholine-gated channel complex|cell junction|integral component of plasma membrane|neuron projection|postsynaptic membrane|synapse|acetylcholine receptor activity|acetylcholine-gated cation-selective channel activity|behavioral response to nicotine|chemical synaptic transmission|ion transmembrane transport|nervous system development|nervous system process|neuromuscular synaptic transmission|…
CHRNA4	972.937	0.217164	-5.74142	0.421372	-1.24683	9.38834e-09	1.23829e-07	Down	19.0634	24.3099	13.6204	7.13035	7.57681	7.33252	CHRNA4	neuronal acetylcholine receptor subunit alpha-4 precursor [Gallus gallus]	GO:0005892,GO:0030054,GO:0005887,GO:0043005,GO:0045211,GO:0045202,GO:0022848,GO:0004888,GO:0007268,GO:0034220,GO:0050877,GO:0007274,GO:0042391,GO:0035094,GO:0007165,GO:0007271	acetylcholine-gated channel complex|cell junction|integral component of plasma membrane|neuron projection|postsynaptic membrane|synapse|acetylcholine-gated cation-selective channel activity|transmembrane signaling receptor activity|chemical synaptic transmission|ion transmembrane transport|nervous system process|neuromuscular synaptic transmission|regulation of membrane potential|response to nico…
CHRNB4	96.6402	0.82898	-4.00265	0.100265	-3.31812	6.26374e-05	0.000371011	Down	2.39354	5.19641	1.02415	0.641202	0.0454342	0.106395	CHRNB4	neuronal acetylcholine receptor subunit beta-4 [Phasianus colchicus]	GO:0005892,GO:0030054,GO:0005887,GO:0043005,GO:0045211,GO:0045202,GO:0022848,GO:0004888,GO:0007268,GO:0034220,GO:0050877,GO:0007274,GO:0042391,GO:0035094,GO:0007165,GO:0007271	acetylcholine-gated channel complex|cell junction|integral component of plasma membrane|neuron projection|postsynaptic membrane|synapse|acetylcholine-gated cation-selective channel activity|transmembrane signaling receptor activity|chemical synaptic transmission|ion transmembrane transport|nervous system process|neuromuscular synaptic transmission|regulation of membrane potential|response to nico…
CHST1	444.162	0.220153	-7.08607	0.339147	-1.56002	1.37976e-12	3.37041e-11	Down	6.82275	6.95677	8.16328	2.67625	1.95906	2.21317	CHST1	carbohydrate sulfotransferase 1 [Gallus gallus]
CHST11	1104.57	0.189562	9.47379	3.47226	1.79587	2.69866e-21	1.97764e-19	Up	2.83982	1.98399	2.03931	7.7879	7.57358	6.54589	CHST11	carbohydrate sulfotransferase 11 [Gallus gallus]	GO:0000139,GO:0016021,GO:0016020,GO:0047756,GO:0001537,GO:0050659,GO:0016051,GO:0002063,GO:0030206,GO:0048589,GO:0042733,GO:0048703,GO:0043066,GO:0030512,GO:0033037,GO:0036342,GO:0009791,GO:0042127,GO:0007585	Golgi membrane|integral component of membrane|membrane|chondroitin 4-sulfotransferase activity|N-acetylgalactosamine 4-O-sulfotransferase activity|N-acetylgalactosamine 4-sulfate 6-O-sulfotransferase activity|carbohydrate biosynthetic process|chondrocyte development|chondroitin sulfate biosynthetic process|developmental growth|embryonic digit morphogenesis|embryonic viscerocranium morphogenesis|n…
CHST13	4099.91	0.227371	-5.71533	0.406267	-1.2995	1.09494e-08	1.42805e-07	Down	9.51734	12.5381	13.0205	3.23537	3.57312	6.32226	Chst11	carbohydrate sulfotransferase 13 isoform X2 [Gallus gallus]	GO:0000139,GO:0016021,GO:0047756,GO:0001537,GO:0050659,GO:0008146,GO:0016051,GO:0051216,GO:0002063,GO:0030206,GO:0030204,GO:0048589,GO:0042733,GO:0030326,GO:0048704,GO:0048703,GO:0043066,GO:0030512,GO:0033037,GO:0036342,GO:0009791,GO:0042127,GO:0007585	Golgi membrane|integral component of membrane|chondroitin 4-sulfotransferase activity|N-acetylgalactosamine 4-O-sulfotransferase activity|N-acetylgalactosamine 4-sulfate 6-O-sulfotransferase activity|sulfotransferase activity|carbohydrate biosynthetic process|cartilage development|chondrocyte development|chondroitin sulfate biosynthetic process|chondroitin sulfate metabolic process|developmental …
CHST3	1007.66	0.166383	4.99157	1.77832	0.830511	5.9891e-07	5.55785e-06	Up	3.5311	3.26326	3.03068	6.16631	4.70961	5.19416	CHST3	carbohydrate sulfotransferase 3 isoform X1 [Gallus gallus]	GO:0000139,GO:0016021,GO:0005802,GO:0008459,GO:0001517,GO:0005975,GO:0030206,GO:0006044,GO:0006790	Golgi membrane|integral component of membrane|trans-Golgi network|chondroitin 6-sulfotransferase activity|N-acetylglucosamine 6-O-sulfotransferase activity|carbohydrate metabolic process|chondroitin sulfate biosynthetic process|N-acetylglucosamine metabolic process|sulfur compound metabolic process
CHST4	765.509	0.282918	-5.67986	0.328295	-1.60694	1.34803e-08	1.73188e-07	Down	3.64747	2.15856	4.05614	0.695577	1.18981	1.09281	CHST4	carbohydrate sulfotransferase 4 [Gallus gallus]	GO:0000139,GO:0016021,GO:0031228,GO:0005802,GO:0001517,GO:0008146,GO:0005975,GO:0007155,GO:0007267,GO:0006955,GO:0006954,GO:0006044,GO:0016266,GO:0006477,GO:0006790	Golgi membrane|integral component of membrane|intrinsic component of Golgi membrane|trans-Golgi network|N-acetylglucosamine 6-O-sulfotransferase activity|sulfotransferase activity|carbohydrate metabolic process|cell adhesion|cell-cell signaling|immune response|inflammatory response|N-acetylglucosamine metabolic process|O-glycan processing|protein sulfation|sulfur compound metabolic process
CHST9	118.296	0.376111	-3.33555	0.419128	-1.25454	0.000851314	0.00372083	Down	1.30887	1.34244	1.7442	0.458981	0.539758	0.697645	UNQ2549/PRO6175	carbohydrate sulfotransferase 9 isoform X1 [Gallus gallus]	GO:0005576,GO:0000139,GO:0016021,GO:0047756,GO:0001537,GO:0016051,GO:0030206,GO:0030203,GO:0042446,GO:0030166,GO:0006790	extracellular region|Golgi membrane|integral component of membrane|chondroitin 4-sulfotransferase activity|N-acetylgalactosamine 4-O-sulfotransferase activity|carbohydrate biosynthetic process|chondroitin sulfate biosynthetic process|glycosaminoglycan metabolic process|hormone biosynthetic process|proteoglycan biosynthetic process|sulfur compound metabolic process
CHSY1	1394.11	0.148699	5.04078	1.68128	0.749559	4.63637e-07	4.42309e-06	Up	6.7092	6.3444	6.09914	10.7801	10.178	8.62771	UNQ756/PRO1487	chondroitin sulfate synthase 1 [Gallus gallus]
CHTF18	6072.57	0.109812	-7.6748	0.557566	-0.842785	1.65673e-14	5.2368e-13	Down	71.223	62.9816	67.7296	32.7652	36.6812	34.0336	ctf18	chromosome transmission fidelity protein 18 homolog [Gallus gallus]	GO:0005663,GO:0005634,GO:0005524,GO:0003689,GO:0007049,GO:0006260	DNA replication factor C complex|nucleus|ATP binding|DNA clamp loader activity|cell cycle|DNA replication
CIB4	3033.86	0.134359	6.12551	1.7691	0.823015	9.03959e-10	1.41364e-08	Up	47.2479	43.2362	44.5891	81.539	61.9284	76.4571	CIB	calcium and integrin-binding protein 1 isoform X1 [Gallus gallus]	GO:0016324,GO:0071944,GO:0005813,GO:0005737,GO:0030425,GO:0005783,GO:0070062,GO:0032433,GO:0005794,GO:0030426,GO:0030027,GO:0016020,GO:0043005,GO:0043025,GO:0005654,GO:0005634,GO:0048471,GO:0005886,GO:0032587,GO:0042383,GO:0031982,GO:0005509,GO:0008427,GO:0044325,GO:0008022,GO:0019901,GO:0043495,GO:0030291,GO:0017016,GO:0001525,GO:0006915,GO:0007155,GO:0051301,GO:0006974,GO:0071363,GO:1990090,GO:…	apical plasma membrane|cell periphery|centrosome|cytoplasm|dendrite|endoplasmic reticulum|extracellular exosome|filopodium tip|Golgi apparatus|growth cone|lamellipodium|membrane|neuron projection|neuronal cell body|nucleoplasm|nucleus|perinuclear region of cytoplasm|plasma membrane|ruffle membrane|sarcolemma|vesicle|calcium ion binding|calcium-dependent protein kinase inhibitor activity|ion chann…
CIDEA	832.873	0.175474	-3.65925	0.640778	-0.642104	0.000252952	0.00127843	Down	43.9123	38.673	36.659	26.0923	23.6244	20.4946	Cidea	cell death activator CIDE-A [Gallus gallus]	GO:0005737,GO:0005811,GO:0005740,GO:0005739,GO:0005634,GO:0042803,GO:0006915,GO:0008219,GO:0006629,GO:0019915,GO:0120163,GO:0050710,GO:1900118,GO:0050995,GO:0030512,GO:0032720,GO:0010890,GO:1902510,GO:0035634,GO:0001659	cytoplasm|lipid droplet|mitochondrial envelope|mitochondrion|nucleus|protein homodimerization activity|apoptotic process|cell death|lipid metabolic process|lipid storage|negative regulation of cold-induced thermogenesis|negative regulation of cytokine secretion|negative regulation of execution phase of apoptosis|negative regulation of lipid catabolic process|negative regulation of transforming gr…
CIDEC	3217.78	0.135009	-7.7272	0.485237	-1.04324	1.0994e-14	3.56475e-13	Down	89.8408	94.7348	90.4938	34.4628	43.5009	44.704	FSP27	hypothetical protein CIB84_016763 [Bambusicola thoracicus]	GO:0005829,GO:0005783,GO:0005811,GO:0005634,GO:0006915,GO:0097194,GO:0034389	cytosol|endoplasmic reticulum|lipid droplet|nucleus|apoptotic process|execution phase of apoptosis|lipid droplet organization
CILP2	73.6063	0.580648	4.69886	6.62713	2.72838	2.61613e-06	2.127e-05	Up	0.0943219	0.0940532	0.17781	0.470024	0.571665	1.20068	CILP2	cartilage intermediate layer protein 2 [Gallus gallus]	GO:0070062,GO:0016311	extracellular exosome|dephosphorylation
CKAP2	3040.94	0.114015	-6.0211	0.621361	-0.686497	1.73234e-09	2.59011e-08	Down	34.1056	37.6433	36.5054	22.0169	19.0426	20.7987	CKAP2	cytoskeleton-associated protein 2 [Gallus gallus]	GO:0005813,GO:0005881,GO:0005829,GO:0015630,GO:0000922,GO:0006915,GO:0000281,GO:0007026,GO:0045944	centrosome|cytoplasmic microtubule|cytosol|microtubule cytoskeleton|spindle pole|apoptotic process|mitotic cytokinesis|negative regulation of microtubule depolymerization|positive regulation of transcription by RNA polymerase II
CKAP4	6135.69	0.151953	4.80431	1.65867	0.730031	1.55285e-06	1.31964e-05	Up	33.789	38.0917	32.2206	58.7857	57.6151	42.0993	CKAP4	cytoskeleton-associated protein 4 [Gallus gallus]	GO:0035577,GO:0036464,GO:0005856,GO:0005829,GO:0005783,GO:0005788,GO:0005789,GO:0070062,GO:0016021,GO:0042599,GO:0005811,GO:0016020,GO:0016607,GO:0048471,GO:0005886,GO:0005791,GO:0035579,GO:0003723,GO:0044267,GO:0043312,GO:0043687	azurophil granule membrane|cytoplasmic ribonucleoprotein granule|cytoskeleton|cytosol|endoplasmic reticulum|endoplasmic reticulum lumen|endoplasmic reticulum membrane|extracellular exosome|integral component of membrane|lamellar body|lipid droplet|membrane|nuclear speck|perinuclear region of cytoplasm|plasma membrane|rough endoplasmic reticulum|specific granule membrane|RNA binding|cellular prote…
CKMT1B	113.057	0.464924	-3.73419	0.300177	-1.73611	0.000188322	0.000983874	Down	2.59133	4.45857	2.46618	1.10031	0.491027	1.03657	CKMT1	creatine kinase U-type, mitochondrial precursor [Gallus gallus]	GO:0005743,GO:0005524,GO:0004111	mitochondrial inner membrane|ATP binding|creatine kinase activity
CL2	5.36329	2.06297	-2.34958	0.0347436	-4.84711	0.0187945	0.0512534	Down	0.718284	0.454754	0.166016	0	0.0398934	0		ribonuclease CL2 [Numida meleagris]	GO:0005576,GO:0004519,GO:0003676,GO:0004540	extracellular region|endonuclease activity|nucleic acid binding|ribonuclease activity
CLDN15	159.647	0.430371	-5.995	0.167232	-2.58008	2.03485e-09	3.00123e-08	Down	0.973949	2.23812	1.51391	0.263377	0.299592	0.161073	CLDN19	claudin-19 isoform X1 [Gallus gallus]	GO:0043296,GO:0016323,GO:0005923,GO:0005737,GO:0016021,GO:0005634,GO:0042802,GO:0005198,GO:0043297,GO:0016338,GO:0019227,GO:0050896,GO:0007601	apical junction complex|basolateral plasma membrane|bicellular tight junction|cytoplasm|integral component of membrane|nucleus|identical protein binding|structural molecule activity|apical junction assembly|calcium-independent cell-cell adhesion via plasma membrane cell-adhesion molecules|neuronal action potential propagation|response to stimulus|visual perception	gga04514,gga04530	Cell adhesion molecules|Tight junction
CLDN18	124.514	0.453516	-3.13042	0.373791	-1.4197	0.00174556	0.006907	Down	3.76509	2.71226	4.9102	1.09455	1.95027	0.86121	UNQ778/PRO1572	claudin-18 isoform X1 [Gallus gallus]	GO:0005923,GO:0016021,GO:0005886,GO:0042802,GO:0005198,GO:0016338,GO:0048565,GO:0045779,GO:2001205,GO:1900181,GO:0045471,GO:0071847	bicellular tight junction|integral component of membrane|plasma membrane|identical protein binding|structural molecule activity|calcium-independent cell-cell adhesion via plasma membrane cell-adhesion molecules|digestive tract development|negative regulation of bone resorption|negative regulation of osteoclast development|negative regulation of protein localization to nucleus|response to ethanol|…
CLDN19	96.1951	0.413744	-3.37143	0.380268	-1.39491	0.000747779	0.00332035	Down	3.56563	4.48375	3.01798	1.59755	1.2046	1.0609	CLDN19	claudin-19 [Gallus gallus]	GO:0043296,GO:0016323,GO:0005923,GO:0005737,GO:0016021,GO:0005634,GO:0042802,GO:0005198,GO:0043297,GO:0016338,GO:0019227,GO:0050896,GO:0007601	apical junction complex|basolateral plasma membrane|bicellular tight junction|cytoplasm|integral component of membrane|nucleus|identical protein binding|structural molecule activity|apical junction assembly|calcium-independent cell-cell adhesion via plasma membrane cell-adhesion molecules|neuronal action potential propagation|response to stimulus|visual perception
CLDN2	1649.98	0.222977	4.81657	2.10523	1.07398	1.4605e-06	1.24765e-05	Up	15.7966	19.3318	21.1995	35.4992	25.4218	48.4044	PSEC0059	claudin-2 [Gallus gallus]	GO:0005923,GO:0016021,GO:0005886,GO:0042802,GO:0005198,GO:0016338	bicellular tight junction|integral component of membrane|plasma membrane|identical protein binding|structural molecule activity|calcium-independent cell-cell adhesion via plasma membrane cell-adhesion molecules
CLEC18B	8.63915	1.85265	-2.9959	0.0213392	-5.55035	0.00273636	0.0101585	Down	0.03342	0.190427	0.0811051	0	0.00556842	0	Mrcl	C-type lectin domain family 18 member A isoform X1 [Gallus gallus]	GO:0005615,GO:0030247	extracellular space|polysaccharide binding
CLEC3A	69.1242	0.586544	-4.02195	0.194919	-2.35905	5.7718e-05	0.000344999	Down	0.929904	2.16552	1.93434	0.159189	0.30988	0.43269	CLECSF1	C-type lectin domain family 3 member A precursor [Gallus gallus]	GO:0005615,GO:0030246,GO:0001503	extracellular space|carbohydrate binding|ossification
CLEC3B	9723.78	0.205111	2.89489	1.50919	0.593776	0.00379287	0.0133326	Up	96.0867	120.078	65.1447	104.138	152.767	132.392	TNA	tetranectin precursor [Gallus gallus]
CLIC2	3207.74	0.133039	9.64003	2.43259	1.2825	5.41712e-22	4.42633e-20	Up	25.9382	23.4574	24.4545	63.5219	50.1835	51.532	CLIC2	chloride intracellular channel protein 2 [Gallus gallus]	GO:0034707,GO:0005737,GO:0005622,GO:0005634,GO:0005254,GO:0004602,GO:0005244,GO:0060315,GO:0051099,GO:0010881,GO:0010880,GO:0007165	chloride channel complex|cytoplasm|intracellular|nucleus|chloride channel activity|glutathione peroxidase activity|voltage-gated ion channel activity|negative regulation of ryanodine-sensitive calcium-release channel activity|positive regulation of binding|regulation of cardiac muscle contraction by regulation of the release of sequestered calcium ion|regulation of release of sequestered calcium …
CLIC4	9063.16	0.108726	5.42073	1.5046	0.589376	5.93564e-08	6.79273e-07	Up	34.6518	39.4266	32.8083	47.5614	51.3064	48.8598	CLIC4	chloride intracellular channel protein 4 isoform X1 [Gallus gallus]
CLIC5	263.55	0.312446	4.8938	2.88596	1.52905	9.89084e-07	8.72765e-06	Up	0.38727	0.263337	0.284847	0.617086	0.79999	1.06906	Clic5	chloride intracellular channel protein 5 isoform X2 [Gallus gallus]	GO:0015629,GO:0034707,GO:0005794,GO:0005815,GO:0005634,GO:0032420,GO:0032421,GO:0005254,GO:0005244,GO:0060088,GO:0002024,GO:0050885,GO:0008104,GO:0034765,GO:0007605	actin cytoskeleton|chloride channel complex|Golgi apparatus|microtubule organizing center|nucleus|stereocilium|stereocilium bundle|chloride channel activity|voltage-gated ion channel activity|auditory receptor cell stereocilium organization|diet induced thermogenesis|neuromuscular process controlling balance|protein localization|regulation of ion transmembrane transport|sensory perception of sound
CLMP	1916.74	0.137731	9.49888	2.47648	1.30829	2.12155e-21	1.61258e-19	Up	7.44594	6.73702	6.88181	15.9064	17.5348	14.4836	Acam	CXADR-like membrane protein [Gallus gallus]	GO:0005923,GO:0005881,GO:0016021,GO:0016020,GO:0005886,GO:0048565	bicellular tight junction|cytoplasmic microtubule|integral component of membrane|membrane|plasma membrane|digestive tract development
CLPS	31.6918	1.36051	-2.86666	0.0669806	-3.90011	0.00414833	0.0143871	Down	4.86596	8.11697	0.58678	0.832997	0	0	clps	colipase precursor [Gallus gallus]	GO:0005576,GO:0008047,GO:0007586,GO:0016042	extracellular region|enzyme activator activity|digestion|lipid catabolic process
CLU	76608.1	0.0970236	8.32809	1.75081	0.808021	8.21559e-17	3.43374e-15	Up	854.922	763.119	825.471	1402.71	1263.86	1267.47	T64	clusterin precursor [Gallus gallus]	GO:0042583,GO:0005829,GO:0005783,GO:0005576,GO:0031966,GO:0005634	chromaffin granule|cytosol|endoplasmic reticulum|extracellular region|mitochondrial membrane|nucleus
CLVS2	387.212	0.278291	-2.68405	0.595864	-0.746946	0.00727368	0.0232252	Down	1.55665	1.42036	1.10648	0.800781	0.904532	0.525837	C6orf212	clavesin-2 [Limosa lapponica baueri]	GO:0030136,GO:0031901,GO:0005768,GO:0005802,GO:0032588,GO:0080025,GO:0007040	clathrin-coated vesicle|early endosome membrane|endosome|trans-Golgi network|trans-Golgi network membrane|phosphatidylinositol-3,5-bisphosphate binding|lysosome organization
CMC2	1317.01	0.145773	-5.02015	0.602151	-0.731802	5.1632e-07	4.86323e-06	Down	34.0419	34.4407	37.5489	17.9946	21.4351	19.2447		COX assembly mitochondrial protein 2 homolog isoform X1 [Gallus gallus]
CMIP	882.784	0.17041	6.1703	2.07265	1.05148	6.81622e-10	1.08357e-08	Up	2.63912	2.64775	2.21864	5.37086	4.24487	4.68657	KIAA1694	C-Maf-inducing protein isoform X1 [Gallus gallus]	GO:0005829,GO:0005654	cytosol|nucleoplasm
CMKLR1	876.978	0.182014	6.39656	2.24119	1.16426	1.58914e-10	2.83203e-09	Up	5.67258	7.11774	8.04874	14.7763	13.5865	14.5939	CMLKR1	chemokine-like receptor 1 isoform X1 [Numida meleagris]	GO:0016021,GO:0005886,GO:0004930,GO:0006935,GO:0002430,GO:0007186,GO:0006954,GO:0032695,GO:0032088,GO:0007200,GO:0120162,GO:0007204,GO:0045600,GO:0010759,GO:0050848	integral component of membrane|plasma membrane|G protein-coupled receptor activity|chemotaxis|complement receptor mediated signaling pathway|G protein-coupled receptor signaling pathway|inflammatory response|negative regulation of interleukin-12 production|negative regulation of NF-kappaB transcription factor activity|phospholipase C-activating G protein-coupled receptor signaling pathway|positiv…
CMPK2	709.579	0.324567	1.96308	1.55525	0.637149	0.0496375	0.114105	Up	10.7564	5.15711	4.87568	12.8951	9.69777	7.11324	CMPK2	UMP-CMP kinase 2, mitochondrial [Gallus gallus]	GO:0005737,GO:0005739,GO:0005524,GO:0004127,GO:0004550,GO:0004798,GO:0033862,GO:0009041,GO:0071222,GO:0006233,GO:0006235,GO:0006227,GO:0006165,GO:0009142	cytoplasm|mitochondrion|ATP binding|cytidylate kinase activity|nucleoside diphosphate kinase activity|thymidylate kinase activity|UMP kinase activity|uridylate kinase activity|cellular response to lipopolysaccharide|dTDP biosynthetic process|dTTP biosynthetic process|dUDP biosynthetic process|nucleoside diphosphate phosphorylation|nucleoside triphosphate biosynthetic process
CMTM3	2812.43	0.195906	3.17356	1.53871	0.621721	0.00150582	0.00608658	Up	26.0559	24.903	22.6853	39.724	40.1903	24.0542	CKLFSF3	BASH/BLNK N-terminal associated protein 2 [Gallus gallus]	GO:0005737,GO:0005615,GO:0016021,GO:0031965,GO:0005125,GO:0001835,GO:0006935,GO:0050861	cytoplasm|extracellular space|integral component of membrane|nuclear membrane|cytokine activity|blastocyst hatching|chemotaxis|positive regulation of B cell receptor signaling pathway
CMTM4	1387.52	0.184795	4.00865	1.67108	0.740781	6.10663e-05	0.000363022	Up	2.99645	3.13068	2.40222	4.71971	4.85959	3.49894	Cklfsf4	CKLF-like MARVEL transmembrane domain-containing protein 4 [Gallus gallus]	GO:0016021	integral component of membrane
CMTM8	103.045	0.426797	3.62304	2.92068	1.5463	0.000291156	0.00144666	Up	1.48327	1.69034	1.40247	3.76954	2.8309	5.70923	CKLFSF8	CKLF-like MARVEL transmembrane domain-containing protein 8 [Gallus gallus]	GO:0005737,GO:0005615,GO:0016021,GO:0005654,GO:0005125,GO:0019911,GO:0006935,GO:0042552	cytoplasm|extracellular space|integral component of membrane|nucleoplasm|cytokine activity|structural constituent of myelin sheath|chemotaxis|myelination
CMYA5	41.4154	0.685339	4.17007	7.24966	2.85791	3.04503e-05	0.000195451	Up	0.0316731	0.0160421	0.00915069	0.116047	0.109065	0.15536	C5orf10	cardiomyopathy-associated protein 5 [Gallus gallus]	GO:0031430,GO:0005634,GO:0048471,GO:0016529	M band|nucleus|perinuclear region of cytoplasm|sarcoplasmic reticulum
CNIH3	121.429	0.384828	-5.5801	0.225723	-2.14738	2.40379e-08	2.96698e-07	Down	0.476014	0.387476	0.311583	0.0651276	0.0918687	0.0866674	Cnih3	protein cornichon homolog 3 isoform X2 [Meleagris gallopavo]	GO:0032281,GO:0030054,GO:0043198,GO:0098978,GO:0045211,GO:0016247,GO:0051668,GO:0099645,GO:2000311,GO:0042391,GO:0035249,GO:0016192	AMPA glutamate receptor complex|cell junction|dendritic shaft|glutamatergic synapse|postsynaptic membrane|channel regulator activity|localization within membrane|neurotransmitter receptor localization to postsynaptic specialization membrane|regulation of AMPA receptor activity|regulation of membrane potential|synaptic transmission, glutamatergic|vesicle-mediated transport
CNKSR2	696.772	0.27117	-2.95709	0.573603	-0.801876	0.00310555	0.0113006	Down	0.999068	0.879486	1.3642	0.731688	0.590863	0.387724	CNK2	connector enhancer of kinase suppressor of ras 2 isoform X8 [Gallus gallus]	GO:0005737,GO:0070062,GO:0099147,GO:0098978,GO:0043005,GO:0043025,GO:0042802,GO:0099173,GO:0009966	cytoplasm|extracellular exosome|extrinsic component of postsynaptic density membrane|glutamatergic synapse|neuron projection|neuronal cell body|identical protein binding|postsynapse organization|regulation of signal transduction
CNN2	2819.34	0.171492	7.50537	2.44039	1.28711	6.12571e-14	1.80697e-12	Up	28.9775	21.2497	29.2004	63.2046	64.7938	50.181	CNN2	calponin-2 isoform X1 [Gallus gallus]	GO:0005856,GO:0003779,GO:0005516,GO:0031032	cytoskeleton|actin binding|calmodulin binding|actomyosin structure organization
CNOT10	3577.71	0.140374	-5.345	0.594481	-0.750297	9.04173e-08	9.96906e-07	Down	44.371	48.8913	44.8199	20.8897	27.5571	26.9673	RCJMB04_23c21	CCR4-NOT transcription complex subunit 10 [Gallus gallus]	GO:0030014,GO:0005737,GO:0005634,GO:0031047,GO:0006402,GO:0017148	CCR4-NOT complex|cytoplasm|nucleus|gene silencing by RNA|mRNA catabolic process|negative regulation of translation
CNOT4	3245.34	0.126709	-4.7291	0.660111	-0.59922	2.25512e-06	1.86221e-05	Down	24.7878	26.8793	26.0183	13.8187	15.839	17.4906	NOT4	PREDICTED: CCR4-NOT transcription complex subunit 4 isoform X1 [Struthio camelus australis]	GO:0030014,GO:0005829,GO:0005634,GO:0046872,GO:0003723,GO:0004842,GO:0006977,GO:0000289,GO:0051865,GO:0016567,GO:0045652,GO:0006511	CCR4-NOT complex|cytosol|nucleus|metal ion binding|RNA binding|ubiquitin-protein transferase activity|DNA damage response, signal transduction by p53 class mediator resulting in cell cycle arrest|nuclear-transcribed mRNA poly(A) tail shortening|protein autoubiquitination|protein ubiquitination|regulation of megakaryocyte differentiation|ubiquitin-dependent protein catabolic process
CNOT6L	2567.08	0.120578	5.49233	1.58255	0.662255	3.96673e-08	4.7248e-07	Up	6.34226	7.05145	6.05409	9.97908	9.32582	8.97309	CCR4B	CCR4-NOT transcription complex subunit 6-like isoform X2 [Numida meleagris]	GO:0030014,GO:0005737,GO:0005829,GO:0005634,GO:0046872,GO:0004535,GO:0006977,GO:0031047,GO:0061157,GO:0006397,GO:0000289,GO:0008284,GO:0010606	CCR4-NOT complex|cytoplasm|cytosol|nucleus|metal ion binding|poly(A)-specific ribonuclease activity|DNA damage response, signal transduction by p53 class mediator resulting in cell cycle arrest|gene silencing by RNA|mRNA destabilization|mRNA processing|nuclear-transcribed mRNA poly(A) tail shortening|positive regulation of cell proliferation|positive regulation of cytoplasmic mRNA processing body…
CNPY3	3693.46	0.112752	6.48562	1.6601	0.731267	8.83704e-11	1.64482e-09	Up	59.274	58.1403	66.9173	93	91.1809	97.3136	Prat4a	protein canopy homolog 3 [Gallus gallus]	GO:0005783,GO:0005102,GO:0045087	endoplasmic reticulum|signaling receptor binding|innate immune response
CNR2	55.6676	0.629948	-2.98415	0.27171	-1.87986	0.00284363	0.0104758	Down	0.419829	0.617729	0.464291	0.0941586	0.0584406	0.22394	CB2A	cannabinoid receptor 2 [Gallus gallus]	GO:0030425,GO:0031234,GO:0005887,GO:0043204,GO:0005886,GO:0004949,GO:0007186,GO:0007187,GO:0006955,GO:0006954,GO:0030595,GO:0045759,GO:0050728,GO:0033004,GO:0051001,GO:0032229,GO:0001975,GO:0032496,GO:0019233	dendrite|extrinsic component of cytoplasmic side of plasma membrane|integral component of plasma membrane|perikaryon|plasma membrane|cannabinoid receptor activity|G protein-coupled receptor signaling pathway|G protein-coupled receptor signaling pathway, coupled to cyclic nucleotide second messenger|immune response|inflammatory response|leukocyte chemotaxis|negative regulation of action potential|…
CNRIP1	874.339	0.200478	-6.05845	0.430897	-1.21458	1.37438e-09	2.07965e-08	Down	16.0438	20.613	14.0661	7.08636	5.62917	7.3778	Cnrip1	cannabinoid receptor interacting protein 1, partial [Columba livia]	GO:0005737,GO:0043209,GO:0005886,GO:0008022,GO:0031718,GO:2000272,GO:0010469	cytoplasm|myelin sheath|plasma membrane|protein C-terminus binding|type 1 cannabinoid receptor binding|negative regulation of signaling receptor activity|regulation of signaling receptor activity
CNTD1	252.636	0.280277	-3.56039	0.50073	-0.997896	0.000370309	0.00179466	Down	2.79548	2.4899	2.70093	0.919642	1.43412	1.32119	Cntd	cyclin N-terminal domain-containing protein 1 isoform X1 [Gallus gallus]	GO:0007131,GO:0007283	reciprocal meiotic recombination|spermatogenesis
CNTF	251.827	0.270238	2.31247	1.54212	0.624918	0.0207515	0.0558225	Up	3.22603	3.35743	2.8344	3.88598	3.97617	5.498	CNF	ciliary neurotrophic factor [Gallus gallus]	GO:0030424,GO:0005737,GO:0005615,GO:0005127,GO:0005125,GO:0008083,GO:0005138,GO:0044877,GO:0048143,GO:0070120,GO:0048644,GO:0043524,GO:0046533,GO:0048666,GO:0048680,GO:0008284,GO:0010628,GO:0042531,GO:0046668	axon|cytoplasm|extracellular space|ciliary neurotrophic factor receptor binding|cytokine activity|growth factor activity|interleukin-6 receptor binding|protein-containing complex binding|astrocyte activation|ciliary neurotrophic factor-mediated signaling pathway|muscle organ morphogenesis|negative regulation of neuron apoptotic process|negative regulation of photoreceptor cell differentiation|neu…
CNTFR	252.262	0.542591	-3.23402	0.296325	-1.75475	0.00122062	0.00507308	Down	2.81211	5.22338	1.25897	1.49664	0.641954	0.385078	CNTFR	ciliary neurotrophic factor receptor subunit alpha isoform X2 [Gallus gallus]	GO:0031225,GO:0070110,GO:0097059,GO:0009897,GO:0043235,GO:0019955,GO:0004896,GO:0045523,GO:0070120	anchored component of membrane|ciliary neurotrophic factor receptor complex|CNTFR-CLCF1 complex|external side of plasma membrane|receptor complex|cytokine binding|cytokine receptor activity|interleukin-27 receptor binding|ciliary neurotrophic factor-mediated signaling pathway
CNTN4	842.125	0.220988	-5.03925	0.462135	-1.11361	4.67358e-07	4.44821e-06	Down	6.78773	4.50289	7.01872	2.57836	2.22413	2.99433	Kiaa3024	contactin-4 isoform X1 [Gallus gallus]	GO:0031225,GO:0005576,GO:0005886,GO:0007411,GO:0007420,GO:0007155,GO:0045665,GO:0007399,GO:0031175	anchored component of membrane|extracellular region|plasma membrane|axon guidance|brain development|cell adhesion|negative regulation of neuron differentiation|nervous system development|neuron projection development
CNTN6	290.5	0.393569	-3.84799	0.35003	-1.51445	0.00011909	0.000655054	Down	1.26742	0.705593	1.69249	0.520904	0.42059	0.238927	Cntn6	contactin-6 isoform X1 [Gallus gallus]	GO:0099026,GO:0030424,GO:0098688,GO:0005886,GO:0098632,GO:0005112,GO:0007411,GO:0070593,GO:0007156,GO:0007219,GO:0045747	anchored component of presynaptic membrane|axon|parallel fiber to Purkinje cell synapse|plasma membrane|cell-cell adhesion mediator activity|Notch binding|axon guidance|dendrite self-avoidance|homophilic cell adhesion via plasma membrane adhesion molecules|Notch signaling pathway|positive regulation of Notch signaling pathway
CNTNAP5	536.692	0.208127	-5.35296	0.461981	-1.11409	8.65269e-08	9.5931e-07	Down	1.30588	1.48163	1.75112	0.583254	0.699724	0.644525	CASPR5	contactin-associated protein-like 5 isoform X3 [Gallus gallus]	GO:0016021,GO:0007155	integral component of membrane|cell adhesion
COBL	1233.13	0.159946	4.57525	1.6607	0.731792	4.75651e-06	3.64934e-05	Up	3.46541	4.38898	3.92376	6.64005	5.33443	6.0095	Kiaa0633	protein cordon-bleu isoform X1 [Gallus gallus]	GO:0030424,GO:0044295,GO:0005938,GO:0005856,GO:0030425,GO:0044294,GO:0016020,GO:0043025,GO:0048471,GO:0005886,GO:0001726,GO:0003785,GO:0051764,GO:0051639,GO:0030041,GO:0048669,GO:0048565,GO:0000578,GO:0033504,GO:0001889,GO:0001843,GO:0030903,GO:1900006,GO:1900029,GO:0001757	axon|axonal growth cone|cell cortex|cytoskeleton|dendrite|dendritic growth cone|membrane|neuronal cell body|perinuclear region of cytoplasm|plasma membrane|ruffle|actin monomer binding|actin crosslink formation|actin filament network formation|actin filament polymerization|collateral sprouting in absence of injury|digestive tract development|embryonic axis specification|floor plate development|li…
COCH	169.913	0.383752	-2.85295	0.468192	-1.09483	0.00433152	0.0149211	Down	1.80076	1.02214	2.31784	0.719885	0.662161	0.837603	COCH5B2	cochlin isoform X1 [Gallus gallus]
COL10A1	75.7003	0.847998	-3.95856	0.0976086	-3.35685	7.54044e-05	0.000436971	Down	0.524015	2.57944	0.151393	0.0859676	0.116415	0.0876255	COL10A1	collagen alpha-1(X) chain isoform X1 [Gallus gallus]	GO:0005581,GO:0031012,GO:0005576,GO:0005615,GO:0043235,GO:0005201,GO:0046872,GO:0030198	collagen trimer|extracellular matrix|extracellular region|extracellular space|receptor complex|extracellular matrix structural constituent|metal ion binding|extracellular matrix organization
COL11A1	1831.71	0.193728	9.26141	3.46823	1.7942	2.01746e-20	1.37372e-18	Up	1.8644	1.45496	1.22603	4.29791	5.75482	4.41527	COLL6	collagen alpha-1(XI) chain isoform X3 [Gallus gallus]	GO:0005592,GO:0062023,GO:0005788,GO:0031012,GO:0005576,GO:0005615,GO:0050840,GO:0005201,GO:0030020,GO:1904399,GO:0008201,GO:0046872,GO:0030674,GO:0001502,GO:0002063,GO:0030199,GO:0050910,GO:0048704,GO:0035987,GO:0030198,GO:0042472,GO:0001503,GO:0006029,GO:0007605,GO:0035989,GO:0055010,GO:0007601	collagen type XI trimer|collagen-containing extracellular matrix|endoplasmic reticulum lumen|extracellular matrix|extracellular region|extracellular space|extracellular matrix binding|extracellular matrix structural constituent|extracellular matrix structural constituent conferring tensile strength|heparan sulfate binding|heparin binding|metal ion binding|protein binding, bridging|cartilage conde…
COL12A1	13731.6	0.134333	15.4421	4.21162	2.07438	8.52747e-54	4.2229e-51	Up	10.8931	9.96018	8.57371	36.4313	42.9854	34.3521	COL12A1	collagen alpha-1(XII) chain isoform X3 [Gallus gallus]	GO:0005595,GO:0031012,GO:0005615,GO:0007155,GO:0030199,GO:0035987,GO:0003429	collagen type XII trimer|extracellular matrix|extracellular space|cell adhesion|collagen fibril organization|endodermal cell differentiation|growth plate cartilage chondrocyte morphogenesis
COL14A1	5611.5	0.159669	3.76331	1.51665	0.600884	0.000167682	0.000884811	Up	18.8256	14.5626	13.7612	19.692	25.4814	20.4762	COL14A1	collagen XIV [Gallus gallus]	GO:0005581,GO:0031012,GO:0005615,GO:0007155,GO:0003429	collagen trimer|extracellular matrix|extracellular space|cell adhesion|growth plate cartilage chondrocyte morphogenesis
COL15A1	1890.56	0.183929	6.3513	2.2473	1.16819	2.13499e-10	3.7117e-09	Up	2.24668	2.32896	2.6826	3.77969	5.6325	5.58101	COL15A1	collagen alpha-1(XV) chain isoform X1 [Gallus gallus]	GO:0005582,GO:0062023,GO:0005788,GO:0070062,GO:0031012,GO:0005576,GO:0005615,GO:0016021,GO:0005201,GO:0030020,GO:0001525,GO:0007155,GO:0030154,GO:0030574,GO:0030198,GO:0007165	collagen type XV trimer|collagen-containing extracellular matrix|endoplasmic reticulum lumen|extracellular exosome|extracellular matrix|extracellular region|extracellular space|integral component of membrane|extracellular matrix structural constituent|extracellular matrix structural constituent conferring tensile strength|angiogenesis|cell adhesion|cell differentiation|collagen catabolic process|…
COL16A1	5560.01	0.152932	7.92532	2.31665	1.21204	2.27554e-15	8.10171e-14	Up	17.1657	16.7251	13.8643	36.0051	26.9305	38.8827	FP1572	collagen alpha-1(XVI) chain isoform X5 [Gallus gallus]
COL17A1	906.337	0.272897	-4.49957	0.426932	-1.22792	6.80907e-06	5.03274e-05	Down	5.60996	4.81488	7.56785	1.60988	2.15808	3.31274	BP180	collagen alpha-1(XVII) chain [Gallus gallus]	GO:0005604,GO:0005581,GO:0031012,GO:0005615,GO:0030056,GO:0016021,GO:0005201,GO:0030198	basement membrane|collagen trimer|extracellular matrix|extracellular space|hemidesmosome|integral component of membrane|extracellular matrix structural constituent|extracellular matrix organization
COL18A1	5566.26	0.13079	9.94277	2.46299	1.30041	2.71187e-23	2.44848e-21	Up	14.0861	13.4475	10.9013	29.1239	30.794	27.0129	COL18A1	collagen alpha-1(XVIII) chain isoform X1 [Gallus gallus]	GO:0005604,GO:0005581,GO:0062023,GO:0005788,GO:0070062,GO:0031012,GO:0005576,GO:0005615,GO:0005201,GO:0030020,GO:0042802,GO:0046872,GO:0001525,GO:0009887,GO:0007155,GO:0001886,GO:0030198,GO:0008285,GO:0030335,GO:0008284,GO:2000353,GO:0042493,GO:0051599,GO:0007601	basement membrane|collagen trimer|collagen-containing extracellular matrix|endoplasmic reticulum lumen|extracellular exosome|extracellular matrix|extracellular region|extracellular space|extracellular matrix structural constituent|extracellular matrix structural constituent conferring tensile strength|identical protein binding|metal ion binding|angiogenesis|animal organ morphogenesis|cell adhesio…
COL1A1	125767	0.115391	19.4035	4.72066	2.23899	7.20771e-84	2.35577e-80	Up	282.889	227.117	241.957	1055.26	1159.36	1047.27	COL1A1	collagen alpha-1(I) chain [Gallus gallus]	GO:0005584,GO:0005737,GO:0031012,GO:0005615,GO:0005201,GO:0046872,GO:0001568,GO:0038063,GO:0030198,GO:0001503,GO:0009612,GO:0001501,GO:0043588	collagen type I trimer|cytoplasm|extracellular matrix|extracellular space|extracellular matrix structural constituent|metal ion binding|blood vessel development|collagen-activated tyrosine kinase receptor signaling pathway|extracellular matrix organization|ossification|response to mechanical stimulus|skeletal system development|skin development
COL1A2	101009	0.124593	17.1523	4.39866	2.13707	6.03639e-66	4.93233e-63	Up	211.519	182.876	191.97	751.193	903.752	713.597	COL1A2	collagen, partial [Gallus gallus]	GO:0005584,GO:0005783,GO:0031012,GO:0005615,GO:0005583,GO:0005201,GO:0042802,GO:0046872,GO:0048407,GO:0002020,GO:0030674,GO:0046332,GO:0001568,GO:0071230,GO:0030199,GO:0030198,GO:0070208,GO:0008217,GO:0007266,GO:0001501,GO:0043589,GO:0007179	collagen type I trimer|endoplasmic reticulum|extracellular matrix|extracellular space|fibrillar collagen trimer|extracellular matrix structural constituent|identical protein binding|metal ion binding|platelet-derived growth factor binding|protease binding|protein binding, bridging|SMAD binding|blood vessel development|cellular response to amino acid stimulus|collagen fibril organization|extracell…
COL21A1	484.717	0.20432	-3.24358	0.631683	-0.662728	0.00118039	0.00492467	Down	3.49912	3.17442	3.45244	1.70654	2.23521	1.93567	FP633	collagen alpha-1(XXI) chain [Gallus gallus]	GO:0005581,GO:0062023,GO:0005829,GO:0005788,GO:0031012,GO:0005576,GO:0005615,GO:0030020,GO:0003429	collagen trimer|collagen-containing extracellular matrix|cytosol|endoplasmic reticulum lumen|extracellular matrix|extracellular region|extracellular space|extracellular matrix structural constituent conferring tensile strength|growth plate cartilage chondrocyte morphogenesis
COL23A1	687.213	0.219315	-3.92277	0.550829	-0.860323	8.75349e-05	0.000498952	Down	1.92939	2.76607	2.1182	1.32238	1.18112	0.941606	COL25A1	collagen alpha-1(XXIII) chain [Phasianus colchicus]	GO:0005581,GO:0005788,GO:0031012,GO:0005576,GO:0005615,GO:0016021,GO:0005887,GO:0005886,GO:0001540,GO:0005201,GO:0008201,GO:0060385,GO:0030198	collagen trimer|endoplasmic reticulum lumen|extracellular matrix|extracellular region|extracellular space|integral component of membrane|integral component of plasma membrane|plasma membrane|amyloid-beta binding|extracellular matrix structural constituent|heparin binding|axonogenesis involved in innervation|extracellular matrix organization
COL3A1	217290	0.0997935	17.7819	3.42125	1.77452	9.7541e-71	1.13858e-67	Up	387.668	368.884	389.84	1177.83	1298.84	1126.95	COL3A1	collagen alpha-1(III) chain precursor [Gallus gallus]	GO:0005586,GO:0031012,GO:0005576,GO:0005615,GO:0005201,GO:0046872,GO:0030198	collagen type III trimer|extracellular matrix|extracellular region|extracellular space|extracellular matrix structural constituent|metal ion binding|extracellular matrix organization
COL4A1	32196.5	0.187535	17.6406	9.90548	3.30823	1.20183e-69	1.30936e-66	Up	19.4976	23.9253	14.2375	158.847	213.032	151.623	COL4A1	collagen alpha-1(IV) chain isoform X3 [Gallus gallus]	GO:0005604,GO:0005587,GO:0062023,GO:0005788,GO:0031012,GO:0005576,GO:0005615,GO:0005201,GO:0030020,GO:0048407,GO:0071711,GO:0048514,GO:0007420,GO:0001569,GO:0071230,GO:0038063,GO:0030855,GO:0030198,GO:0007528,GO:0061333,GO:0061304	basement membrane|collagen type IV trimer|collagen-containing extracellular matrix|endoplasmic reticulum lumen|extracellular matrix|extracellular region|extracellular space|extracellular matrix structural constituent|extracellular matrix structural constituent conferring tensile strength|platelet-derived growth factor binding|basement membrane organization|blood vessel morphogenesis|brain develop…
COL4A2	21372.4	0.187184	18.1131	10.4867	3.39049	2.51049e-73	3.41887e-70	Up	12.3991	19.2923	11.7897	127.751	164.908	125.39	Col4a2	collagen alpha-2(IV) chain isoform X1 [Numida meleagris]	GO:0005604,GO:0005587,GO:0062023,GO:0031012,GO:0005576,GO:0005615,GO:0005201,GO:0030020,GO:0007568,GO:0001525,GO:0071560,GO:0038063,GO:0035987,GO:0030198,GO:0016525,GO:0014823,GO:0006351	basement membrane|collagen type IV trimer|collagen-containing extracellular matrix|extracellular matrix|extracellular region|extracellular space|extracellular matrix structural constituent|extracellular matrix structural constituent conferring tensile strength|aging|angiogenesis|cellular response to transforming growth factor beta stimulus|collagen-activated tyrosine kinase receptor signaling pat…
COL4A4	5765.05	0.123291	10.6583	2.48642	1.31407	1.59538e-26	1.88925e-24	Up	16.798	14.181	13.0112	33.8327	33.9904	32.6938	Col4a4	collagen alpha-4(IV) chain isoform X1 [Gallus gallus]	GO:0005604,GO:0005587,GO:0062023,GO:0031012,GO:0005615,GO:0005201,GO:0030020,GO:0001525,GO:0001886,GO:0030198,GO:0032836	basement membrane|collagen type IV trimer|collagen-containing extracellular matrix|extracellular matrix|extracellular space|extracellular matrix structural constituent|extracellular matrix structural constituent conferring tensile strength|angiogenesis|endothelial cell morphogenesis|extracellular matrix organization|glomerular basement membrane development
COL5A1	14678.8	0.110192	18.1364	3.99577	1.99848	1.64518e-73	2.44414e-70	Up	20.6177	17.091	17.8263	68.3604	70.3106	65.2834	Col5a1	collagen alpha-1(V) chain precursor [Gallus gallus]	GO:0005604,GO:0005581,GO:0005588,GO:0062023,GO:0031012,GO:0005615,GO:0005201,GO:0030020,GO:0008201,GO:0048407,GO:0043394,GO:0001568,GO:0007155,GO:0016477,GO:0032964,GO:0030199,GO:0030198,GO:0048592,GO:0003007,GO:0045112,GO:1903225,GO:0051128,GO:0043588,GO:0097435,GO:0035989,GO:0035313	basement membrane|collagen trimer|collagen type V trimer|collagen-containing extracellular matrix|extracellular matrix|extracellular space|extracellular matrix structural constituent|extracellular matrix structural constituent conferring tensile strength|heparin binding|platelet-derived growth factor binding|proteoglycan binding|blood vessel development|cell adhesion|cell migration|collagen biosy…
COL5A2	15126.5	0.115196	15.4362	3.42994	1.77818	9.34364e-54	4.36268e-51	Up	29.6927	27.7129	25.9776	81.7922	97.2637	83.605	COL5A2	collagen alpha-2(V) chain isoform X2 [Gallus gallus]	GO:0005581,GO:0005588,GO:0062023,GO:0005788,GO:0031012,GO:0005576,GO:0005615,GO:0005201,GO:0030020,GO:0046872,GO:0046332,GO:0071230,GO:0030199,GO:0030198,GO:0048592,GO:1903225,GO:0030903,GO:0001503,GO:0001501,GO:0043588	collagen trimer|collagen type V trimer|collagen-containing extracellular matrix|endoplasmic reticulum lumen|extracellular matrix|extracellular region|extracellular space|extracellular matrix structural constituent|extracellular matrix structural constituent conferring tensile strength|metal ion binding|SMAD binding|cellular response to amino acid stimulus|collagen fibril organization|extracellula…
COL6A1	25968.4	0.127483	10.9802	2.63863	1.39979	4.7587e-28	6.3225e-26	Up	82.0518	63.397	69.2355	179.428	183.36	157.746	COL6A1	collagen alpha-1(VI) chain precursor [Gallus gallus]	GO:0005581,GO:0031012,GO:0005615,GO:0007155,GO:0003429	collagen trimer|extracellular matrix|extracellular space|cell adhesion|growth plate cartilage chondrocyte morphogenesis
COL6A2	41352.3	0.117351	10.9196	2.43078	1.28142	9.29452e-28	1.20548e-25	Up	114.209	94.0241	99.9026	242.587	237.983	207.739	COL6A2	hypothetical protein H355_008540 [Colinus virginianus]	GO:0005581,GO:0031012,GO:0005615,GO:0042383,GO:0007155,GO:0003429,GO:0070208	collagen trimer|extracellular matrix|extracellular space|sarcolemma|cell adhesion|growth plate cartilage chondrocyte morphogenesis|protein heterotrimerization
COL6A3	16244.6	0.102683	9.51995	1.9691	0.977533	1.73265e-21	1.32934e-19	Up	28.7458	24.8517	24.9164	46.1088	48.762	47.2234	COL6A3	collagen alpha-3(VI) chain isoform X1 [Gallus gallus]	GO:0005581,GO:0031012,GO:0005615,GO:0004867,GO:0007155,GO:0003429	collagen trimer|extracellular matrix|extracellular space|serine-type endopeptidase inhibitor activity|cell adhesion|growth plate cartilage chondrocyte morphogenesis
COL7A1	644.33	0.181927	4.85501	1.84453	0.883256	1.20378e-06	1.04361e-05	Up	1.40078	1.3755	1.26977	2.50425	1.94283	2.41923	Col7a1	collagen alpha-1(VII) chain isoform X1 [Gallus gallus]	GO:0005604,GO:0005581,GO:0062023,GO:0031012,GO:0005576,GO:0005615,GO:0030020,GO:0042802,GO:0004867,GO:0007155,GO:0003429	basement membrane|collagen trimer|collagen-containing extracellular matrix|extracellular matrix|extracellular region|extracellular space|extracellular matrix structural constituent conferring tensile strength|identical protein binding|serine-type endopeptidase inhibitor activity|cell adhesion|growth plate cartilage chondrocyte morphogenesis
COL8A1	2655.79	0.615371	5.36363	9.85339	3.30062	8.15677e-08	9.09883e-07	Up	2.39589	2.70114	0.701088	13.1368	24.6333	14.4524	Col8a1	collagen alpha-1(VIII) chain [Numida meleagris]	GO:0005604,GO:0005581,GO:0062023,GO:0031012,GO:0005615,GO:0005201,GO:0030020,GO:0001525,GO:0048593,GO:0007155,GO:0035987,GO:0050673,GO:0030198,GO:0010811	basement membrane|collagen trimer|collagen-containing extracellular matrix|extracellular matrix|extracellular space|extracellular matrix structural constituent|extracellular matrix structural constituent conferring tensile strength|angiogenesis|camera-type eye morphogenesis|cell adhesion|endodermal cell differentiation|epithelial cell proliferation|extracellular matrix organization|positive regul…
COL8A2	2629.65	0.234671	-3.06949	0.606963	-0.720321	0.00214424	0.00822802	Down	10.8377	17.2768	21.9321	8.0523	11.2094	8.64558	COL8A2	LOW QUALITY PROTEIN: collagen alpha-2(VIII) chain [Meleagris gallopavo]	GO:0005604,GO:0005581,GO:0062023,GO:0005788,GO:0031012,GO:0005576,GO:0005615,GO:0005201,GO:0030020,GO:0030674,GO:0001525,GO:0048593,GO:0098609,GO:0050673,GO:0030198	basement membrane|collagen trimer|collagen-containing extracellular matrix|endoplasmic reticulum lumen|extracellular matrix|extracellular region|extracellular space|extracellular matrix structural constituent|extracellular matrix structural constituent conferring tensile strength|protein binding, bridging|angiogenesis|camera-type eye morphogenesis|cell-cell adhesion|epithelial cell proliferation|…
COL9A2	276.775	0.292554	-2.76651	0.570637	-0.809354	0.00566593	0.0187662	Down	2.83636	2.75346	3.58879	1.64652	1.97116	1.19182	RCJMB04_3n15	collagen alpha-2(IX) chain isoform X1 [Gallus gallus]	GO:0005096,GO:0046872	GTPase activator activity|metal ion binding
COLQ	515.574	0.325586	-2.21597	0.606471	-0.721489	0.0266937	0.0687516	Down	2.08736	2.89541	1.54558	1.32638	0.705031	1.61414	COLQ	acetylcholinesterase collagenic tail peptide [Gallus gallus]	GO:0005604,GO:0030054,GO:0005581,GO:0031012,GO:0005615,GO:0031594,GO:0005886,GO:0043083,GO:0005201,GO:0008201,GO:0001507,GO:0090150,GO:0030198,GO:0008582,GO:0071340	basement membrane|cell junction|collagen trimer|extracellular matrix|extracellular space|neuromuscular junction|plasma membrane|synaptic cleft|extracellular matrix structural constituent|heparin binding|acetylcholine catabolic process in synaptic cleft|establishment of protein localization to membrane|extracellular matrix organization|regulation of synaptic growth at neuromuscular junction|skelet…
COMT	685.025	0.201521	4.64099	1.91223	0.935257	3.46747e-06	2.74409e-05	Up	3.05201	3.81412	4.31677	6.87191	6.92772	5.85059	Comt	catechol O-methyltransferase [Gallus gallus]	GO:0030424,GO:0044297,GO:0005829,GO:0030425,GO:0043197,GO:0016021,GO:0043231,GO:0016020,GO:0045211,GO:0016206,GO:0102084,GO:0000287,GO:0102938,GO:0042424,GO:0016036,GO:0032502,GO:0042420,GO:0042417,GO:0008210,GO:0007565,GO:0007612,GO:0048609,GO:0045963,GO:0035814,GO:0048662,GO:0042135,GO:0050668,GO:0051930,GO:0042493,GO:0043627,GO:0032496,GO:0014070,GO:0048265,GO:0046498,GO:0046500,GO:0007614	axon|cell body|cytosol|dendrite|dendritic spine|integral component of membrane|intracellular membrane-bounded organelle|membrane|postsynaptic membrane|catechol O-methyltransferase activity|L-dopa O-methyltransferase activity|magnesium ion binding|orcinol O-methyltransferase activity|catecholamine catabolic process|cellular response to phosphate starvation|developmental process|dopamine catabolic …
COMTD1	427.355	0.243838	3.66584	1.85816	0.893871	0.000246531	0.00125079	Up	4.63871	5.68524	6.55419	10.9929	9.99227	7.83292	Comtd1	catechol O-methyltransferase domain-containing protein 1 [Gallus gallus]	GO:0016021,GO:0005739,GO:0008171,GO:0008757	integral component of membrane|mitochondrion|O-methyltransferase activity|S-adenosylmethionine-dependent methyltransferase activity
COPRS	219.435	0.33075	-4.00518	0.399229	-1.32471	6.197e-05	0.000367591	Down	3.60295	6.47861	4.86847	2.16569	1.83049	1.48151		coordinator of PRMT5 and differentiation stimulator isoform X1 [Meleagris gallopavo]
COPS8	4181.78	0.101217	-6.27738	0.643773	-0.635375	3.44337e-10	5.77736e-09	Down	61.7936	67.2903	63.5499	38.4593	38.5323	36.9754	CSN8	COP9 signalosome complex subunit 8 [Numida meleagris]	GO:0008180,GO:0005829,GO:0005654,GO:0048471,GO:0007250,GO:0010387,GO:0008285,GO:0000338,GO:0006468	COP9 signalosome|cytosol|nucleoplasm|perinuclear region of cytoplasm|activation of NF-kappaB-inducing kinase activity|COP9 signalosome assembly|negative regulation of cell proliferation|protein deneddylation|protein phosphorylation
COQ2	448.77	0.260155	2.91152	1.6905	0.757448	0.00359675	0.012764	Up	4.55723	6.44131	6.33099	7.29145	8.09765	11.5682	COQ2	4-hydroxybenzoate polyprenyltransferase, mitochondrial isoform X2 [Gallus gallus]	GO:0031305,GO:0005739,GO:0002083,GO:0047293,GO:0016765,GO:0008299,GO:0006744	integral component of mitochondrial inner membrane|mitochondrion|4-hydroxybenzoate decaprenyltransferase activity|4-hydroxybenzoate nonaprenyltransferase activity|transferase activity, transferring alkyl or aryl (other than methyl) groups|isoprenoid biosynthetic process|ubiquinone biosynthetic process
CORIN	1963.37	0.154842	13.6844	4.3437	2.11892	1.25795e-42	3.60656e-40	Up	2.82872	2.90042	2.99955	10.2312	13.6204	10.9644	CRN	atrial natriuretic peptide-converting enzyme isoform X1 [Gallus gallus]	GO:0015629,GO:0009986,GO:0005576,GO:0016021,GO:0005887,GO:0016604,GO:0005886,GO:0004252,GO:0007565,GO:0016486,GO:0008217,GO:1903779,GO:0035813,GO:0003050	actin cytoskeleton|cell surface|extracellular region|integral component of membrane|integral component of plasma membrane|nuclear body|plasma membrane|serine-type endopeptidase activity|female pregnancy|peptide hormone processing|regulation of blood pressure|regulation of cardiac conduction|regulation of renal sodium excretion|regulation of systemic arterial blood pressure by atrial natriuretic p…
CORO1C	7973.52	0.1172	7.58217	1.85141	0.888627	3.39816e-14	1.038e-12	Up	30.5951	30.5132	33.9036	60.4389	51.0967	50.2446	CORO1C	coronin-1C isoform X1 [Gallus gallus]	GO:0015629,GO:0005938,GO:0016600,GO:0005925,GO:0030027,GO:0016328,GO:0032587,GO:0042383,GO:0030017,GO:0045202,GO:0051015,GO:0048365,GO:0030036,GO:0090630,GO:0045184,GO:0010633,GO:0051895,GO:0044387,GO:0001933,GO:1900025,GO:0001755,GO:0006909,GO:2000394,GO:0010632,GO:0010762,GO:0051893,GO:0001932,GO:1900027,GO:1900024,GO:0007165	actin cytoskeleton|cell cortex|flotillin complex|focal adhesion|lamellipodium|lateral plasma membrane|ruffle membrane|sarcolemma|sarcomere|synapse|actin filament binding|Rac GTPase binding|actin cytoskeleton organization|activation of GTPase activity|establishment of protein localization|negative regulation of epithelial cell migration|negative regulation of focal adhesion assembly|negative regul…
CORO6	273.432	0.264872	-2.67781	0.611627	-0.709277	0.00741049	0.0235804	Down	5.73929	5.03603	4.43723	2.35277	3.27867	2.91402	Coro6	coronin-6 isoform X1 [Gallus gallus]
COTL1	5234.17	0.106359	24.9629	6.29862	2.65504	1.54766e-137	8.4306e-134	Up	85.7518	89.8347	89.0695	527.792	527.805	476.155	COTL1	coactosin-like protein [Gallus gallus]	GO:0005737,GO:0005856,GO:0005634,GO:0003779,GO:0019899,GO:0050832	cytoplasm|cytoskeleton|nucleus|actin binding|enzyme binding|defense response to fungus
CP	653.102	0.273183	6.61293	3.49802	1.80654	3.7678e-11	7.42743e-10	Up	1.93443	1.24464	1.15519	6.16791	3.65495	4.13243	CP	ceruloplasmin [Gallus gallus]
CPAMD8	2981.35	0.160829	-6.17853	0.502193	-0.993687	6.46998e-10	1.03154e-08	Down	14.2491	14.7424	19.5393	6.72913	7.38043	8.32051	CPAMD8	C3 and PZP-like alpha-2-macroglobulin domain-containing protein 8 isoform X1 [Gallus gallus]	GO:0005615,GO:0005886,GO:0004867,GO:0001654	extracellular space|plasma membrane|serine-type endopeptidase inhibitor activity|eye development
CPB1	59.7076	0.657501	-2.66339	0.297059	-1.75118	0.00773586	0.0244336	Down	1.38555	1.83854	2.40839	0.99019	0.246673	0.30469	CPB	carboxypeptidase B preproprotein [Gallus gallus]	GO:0005615,GO:0004180,GO:0004181,GO:0008270,GO:0006508	extracellular space|carboxypeptidase activity|metallocarboxypeptidase activity|zinc ion binding|proteolysis
CPEB1	7872.6	0.126546	-9.2308	0.445	-1.16812	2.68628e-20	1.76302e-18	Down	84.3972	81.9234	87.9075	29.3486	36.2881	38.3787	CPEB	cytoplasmic polyadenylation element-binding protein 1 isoform X1 [Gallus gallus]	GO:0030054,GO:0005737,GO:0005829,GO:0030425,GO:1990124,GO:0043005,GO:0005654,GO:0005634,GO:0000932,GO:0014069,GO:0045211,GO:0045202,GO:0046872,GO:0035925,GO:0003730,GO:0043022,GO:0008135,GO:0000900,GO:0071230,GO:0071456,GO:0032869,GO:0006397,GO:2000766,GO:1900365	cell junction|cytoplasm|cytosol|dendrite|messenger ribonucleoprotein complex|neuron projection|nucleoplasm|nucleus|P-body|postsynaptic density|postsynaptic membrane|synapse|metal ion binding|mRNA 3'-UTR AU-rich region binding|mRNA 3'-UTR binding|ribosome binding|translation factor activity, RNA binding|translation repressor activity, mRNA regulatory element binding|cellular response to amino acid…
CPLX1	415.086	0.375614	-5.93199	0.213434	-2.22814	2.99278e-09	4.27892e-08	Down	3.60298	4.66633	1.61797	0.880033	0.513927	0.542688	Cplx1	complexin-1 isoform X1 [Corvus cornix cornix]	GO:0044305,GO:0005829,GO:0030425,GO:0098978,GO:0043025,GO:0098794,GO:0098793,GO:0032991,GO:0098685,GO:0031201,GO:0045202,GO:0070032,GO:0043195,GO:0005326,GO:0000149,GO:0017075,GO:0098967,GO:0030073,GO:0046928,GO:0031630,GO:0016079,GO:0099003	calyx of Held|cytosol|dendrite|glutamatergic synapse|neuronal cell body|postsynapse|presynapse|protein-containing complex|Schaffer collateral - CA1 synapse|SNARE complex|synapse|synaptobrevin 2-SNAP-25-syntaxin-1a-complexin I complex|terminal bouton|neurotransmitter transporter activity|SNARE binding|syntaxin-1 binding|exocytic insertion of neurotransmitter receptor to postsynaptic membrane|insul…
CPLX2	1311.16	0.260767	-3.38807	0.542052	-0.883496	0.000703873	0.00315315	Down	25.3733	26.5872	15.231	15.3419	8.34122	9.7951	CPLX2	PREDICTED: complexin-2 [Aptenodytes forsteri]	GO:0044305,GO:0005829,GO:0098978,GO:0042629,GO:0031201,GO:0043195,GO:0000149,GO:0017075,GO:0043303,GO:0031915,GO:0046928,GO:0031630,GO:0016079	calyx of Held|cytosol|glutamatergic synapse|mast cell granule|SNARE complex|terminal bouton|SNARE binding|syntaxin-1 binding|mast cell degranulation|positive regulation of synaptic plasticity|regulation of neurotransmitter secretion|regulation of synaptic vesicle fusion to presynaptic active zone membrane|synaptic vesicle exocytosis
CPM	449.35	0.3072	-3.6443	0.460245	-1.11953	0.000268124	0.00134408	Down	9.05576	12.7463	6.42183	3.95396	2.86637	5.12678	CPM	carboxypeptidase M precursor [Gallus gallus]	GO:0031225,GO:0009986,GO:0070062,GO:0005576,GO:0005615,GO:0005886,GO:0004180,GO:0004181,GO:0008270,GO:0009653,GO:0006518,GO:0016485	anchored component of membrane|cell surface|extracellular exosome|extracellular region|extracellular space|plasma membrane|carboxypeptidase activity|metallocarboxypeptidase activity|zinc ion binding|anatomical structure morphogenesis|peptide metabolic process|protein processing
CPN1	813.013	0.23561	-2.83247	0.629658	-0.66736	0.00461893	0.0157419	Down	17.5856	19.9333	13.0646	8.4696	8.09966	12.7289	CPN1	carboxypeptidase N catalytic chain [Phasianus colchicus]	GO:0005615,GO:0004181,GO:0008270,GO:0006518,GO:0016485	extracellular space|metallocarboxypeptidase activity|zinc ion binding|peptide metabolic process|protein processing
CPNE8	217.621	0.321024	1.97002	1.55017	0.632423	0.0488361	0.112628	Up	2.07182	1.9045	2.32153	3.22242	2.01402	3.76692	Cpne8	copine-8 [Gallus gallus]	GO:0005886,GO:0005544,GO:0071277	plasma membrane|calcium-dependent phospholipid binding|cellular response to calcium ion
CPNE9	205.316	0.280571	-2.91457	0.567328	-0.817745	0.00356176	0.0126649	Down	4.36261	3.94574	3.39948	2.01762	1.78609	2.30665	CPNE9	copine-9 isoform X2 [Gallus gallus]	GO:0070062,GO:0005615,GO:0005886,GO:0005544,GO:0071277,GO:1903861	extracellular exosome|extracellular space|plasma membrane|calcium-dependent phospholipid binding|cellular response to calcium ion|positive regulation of dendrite extension
CPXM1	2584.82	0.218414	7.83352	3.27377	1.71095	4.7439e-15	1.61174e-13	Up	9.57526	16.3789	11.4429	33.9497	30.4886	48.1888	UNQ3015/PRO9782	probable carboxypeptidase X1 [Gallus gallus]	GO:0005615,GO:0004181,GO:0008270,GO:0006518,GO:0016485	extracellular space|metallocarboxypeptidase activity|zinc ion binding|peptide metabolic process|protein processing
CR1	6156.4	0.523031	2.71827	2.67909	1.42174	0.00656234	0.0213289	Up	8.42223	4.71469	6.32963	11.2597	25.9017	10.579	Svep1	sushi, von Willebrand factor type A, EGF and pentraxin domain-containing protein 1 [Gallus gallus]	GO:0005737,GO:0005576,GO:0005615,GO:0016020,GO:0005509,GO:0003682,GO:0007155	cytoplasm|extracellular region|extracellular space|membrane|calcium ion binding|chromatin binding|cell adhesion
CRABP1	352.525	0.347009	-5.79378	0.248189	-2.01049	6.88209e-09	9.21106e-08	Down	4.37261	8.08402	3.16837	1.06129	1.25752	1.23629	CRABP1	cellular retinoic acid-binding protein 1 [Lonchura striata domestica]	GO:0030424,GO:0005623,GO:0070852,GO:0005829,GO:0043005,GO:0016918,GO:0001972,GO:0005501,GO:0019841,GO:0034653	axon|cell|cell body fiber|cytosol|neuron projection|retinal binding|retinoic acid binding|retinoid binding|retinol binding|retinoic acid catabolic process
CRABP2	163.947	0.356777	-2.23459	0.575445	-0.797251	0.0254442	0.066012	Down	4.68155	5.38295	4.03945	3.24434	2.49752	1.70611	CRABP2	cellular retinoic acid-binding protein 2 [Phasianus colchicus]	GO:0005737,GO:0005783,GO:0005634,GO:0016918,GO:0001972,GO:0019841,GO:0048385	cytoplasm|endoplasmic reticulum|nucleus|retinal binding|retinoic acid binding|retinol binding|regulation of retinoic acid receptor signaling pathway
CRACD	1980.28	0.146551	7.25555	2.08972	1.06331	4.00033e-13	1.03276e-11	Up	6.91594	6.80618	6.38882	13.4285	14.1878	10.9744	KIAA1210	acrosomal protein KIAA1210 homolog isoform X1 [Gallus gallus]	GO:0001669	acrosomal vesicle
CRB1	243.58	0.249805	-2.74921	0.621245	-0.686767	0.0059739	0.0196469	Down	0.824074	0.871405	0.808737	0.447538	0.44162	0.541701	CRB1	protein crumbs homolog 1 isoform X3 [Gallus gallus]
CRCBL	432.065	0.269824	4.74474	2.4288	1.28024	2.08777e-06	1.73807e-05	Up	1.3399	0.843844	1.3936	3.10205	2.12826	2.78156	IL3RB	cytokine receptor common subunit beta isoform X1 [Gallus gallus]	GO:0030526,GO:0005887,GO:0005622,GO:0005886,GO:0004896,GO:0004713,GO:0005088,GO:0038023,GO:0044267,GO:0036016,GO:0019221,GO:0038156,GO:0038043,GO:0000165,GO:0007585,GO:0032496,GO:0007165	granulocyte macrophage colony-stimulating factor receptor complex|integral component of plasma membrane|intracellular|plasma membrane|cytokine receptor activity|protein tyrosine kinase activity|Ras guanyl-nucleotide exchange factor activity|signaling receptor activity|cellular protein metabolic process|cellular response to interleukin-3|cytokine-mediated signaling pathway|interleukin-3-mediated s…	gga04060,gga04210	Cytokine-cytokine receptor interaction|Apoptosis
CREB1	1416.27	0.161579	5.22792	1.79592	0.844721	1.71428e-07	1.78666e-06	Up	3.2816	3.08329	2.68729	5.69985	4.24134	5.01235	CREB1	cyclic AMP-responsive element-binding protein 1 isoform X2 [Notechis scutatus]	GO:1990589,GO:0030424,GO:0005759,GO:0005719,GO:0005654,GO:0005634,GO:0005667,GO:1990763,GO:0035497,GO:0001228,GO:0003700,GO:0000981,GO:0019899,GO:0035035,GO:0030544,GO:0042802,GO:0001077,GO:0001102,GO:0000980,GO:0000978,GO:0001225,GO:0003712,GO:0003705,GO:0007568,GO:0007409,GO:0071398,GO:0035729,GO:1990314,GO:1990830,GO:1990090,GO:0036120,GO:0071300,GO:0071294,GO:0034670,GO:0007623,GO:0007595,GO:…	ATF4-CREB1 transcription factor complex|axon|mitochondrial matrix|nuclear euchromatin|nucleoplasm|nucleus|transcription factor complex|arrestin family protein binding|cAMP response element binding|DNA-binding transcription activator activity, RNA polymerase II-specific|DNA-binding transcription factor activity|DNA-binding transcription factor activity, RNA polymerase II-specific|enzyme binding|hi…
CREB3L1	4181.1	0.1181	8.21494	1.95909	0.970184	2.12272e-16	8.41978e-15	Up	16.6958	17.4436	15.9145	32.0795	31.0331	26.9694	PSEC0238	cyclic AMP-responsive element-binding protein 3-like protein 1 isoform X1 [Gallus gallus]	GO:0005783,GO:0005789,GO:0016021,GO:0016020,GO:0000790,GO:0005634,GO:0035497,GO:0003682,GO:0000981,GO:0001227,GO:0001077,GO:0046332,GO:0044212,GO:0030968,GO:0070278,GO:0007275,GO:1902236,GO:0040037,GO:0010629,GO:1903671,GO:0045892,GO:0001649,GO:0032967,GO:1990440	endoplasmic reticulum|endoplasmic reticulum membrane|integral component of membrane|membrane|nuclear chromatin|nucleus|cAMP response element binding|chromatin binding|DNA-binding transcription factor activity, RNA polymerase II-specific|DNA-binding transcription repressor activity, RNA polymerase II-specific|proximal promoter DNA-binding transcription activator activity, RNA polymerase II-specifi…
CREB3L2	7253.31	0.103941	8.66684	1.86715	0.90084	4.44281e-18	2.14806e-16	Up	15.4808	15.8465	15.7621	28.8122	27.1826	24.8109	BBF2H7	cyclic AMP-responsive element-binding protein 3-like protein 2 isoform X1 [Gallus gallus]
CREBRF	1279.94	0.134647	5.17334	1.62065	0.696577	2.29943e-07	2.33254e-06	Up	2.31691	2.34443	2.39114	3.66221	3.18234	3.66994	C5orf41	CREB3 regulatory factor [Gallus gallus]	GO:0005737,GO:0016604,GO:0005654,GO:0005634,GO:0001228,GO:0000981,GO:0000977,GO:0030968,GO:0042711,GO:1900102,GO:1900170,GO:0000122,GO:0032388,GO:1902213,GO:0045732,GO:0051222,GO:0045944,GO:0034976	cytoplasm|nuclear body|nucleoplasm|nucleus|DNA-binding transcription activator activity, RNA polymerase II-specific|DNA-binding transcription factor activity, RNA polymerase II-specific|RNA polymerase II regulatory region sequence-specific DNA binding|endoplasmic reticulum unfolded protein response|maternal behavior|negative regulation of endoplasmic reticulum unfolded protein response|negative r…
CREG1	2184	0.137229	7.54687	2.05004	1.03565	4.45845e-14	1.34428e-12	Up	17.8002	15.4611	15.6187	33.3342	26.8091	32.0659	RCJMB04_20e8	protein CREG1 precursor [Gallus gallus]	GO:0005615,GO:0005667,GO:0048037,GO:0008134,GO:0040008,GO:0006355	extracellular space|transcription factor complex|cofactor binding|transcription factor binding|regulation of growth|regulation of transcription, DNA-templated
[truncated: 3,567 more rows]
