# Supplementary material for: Transcriptome-wide m6A methylation profiling of Wuhua yellow-feathered chicken ovary revealed regulatory pathways underlying sexual maturation and low egg-laying performance
Source: Front Genet. 2023 Oct 20;14:1284554. doi: 10.3389/fgene.2023.1284554 (PMC10622773; doi:10.3389/fgene.2023.1284554)
Supplement: Supplementary file 1 [file DataSheet1.ZIP › Supplementary Materials/Table S8. Combine analysis of differential genes and differential methylation peaks (LPP-vs-BLP).xlsx]

áâäÿáâäÿáâäÿáâäÿáâäÿáâäÿáâäÿáâäÿáâäÿáâäÿáâäÿáâäÿáâäÿáâäÿáâäÿáâäÿáâäÿáâäÿáâäÿáâäÿáâäÿáâäÿáâäÿáâäÿáâäÿáâäÿáâäÿáâäÿáâäÿáâäÿáâäÿááãÿááãÿááãÿááãÿááãÿááãÿááãÿááãÿááãÿááãÿááãÿááãÿááãÿááãÿááãÿááãÿááãÿááãÿááãÿááãÿááãÿââäÿââäÿââäÿââäÿââäÿââäÿââäÿââäÿââäÿââäÿââäÿââäÿââäÿââäÿââäÿââäÿââäÿââäÿââäÿââäÿââäÿââäÿââäÿââäÿââäÿââäÿââäÿââäÿââäÿââäÿââäÿââäÿââäÿââäÿââäÿââäÿââäÿââäÿââäÿââäÿââäÿââäÿââäÿââäÿââäÿââäÿááãÿááãÿááãÿááãÿááãÿááãÿááãÿààâÿààâÿààâÿááâÿááâÿâââÿâââÿâââÿâââÿâââÿáááÿáááÿáááÿáááÿáááÿáááÿáááÿàààÿàààÿàààÿàààÿàààÿàààÿàààÿàààÿàààÿàààÿßßßÿßßßÿÞÞÞÿÞÞÞÿÞÞÞÿÞÞÞÿÞÞÞÿÞÞÞÿÞÞÞÿÞÞÞÿÞÞÞÿÞÞÞÿÞÞÞÿÞÞÞÿÞÞÞÿÞÞÞÿßßßÿßßßÿßßßÿßßßÿßßßÿßßßÿßßßÿßßßÿàààÿàààÿàààÿàààÿáááÿáááÿáááÿáááÿáááÿáááÿáááÿáááÿâââÿâââÿâââÿâââÿáááÿáááÿáááÿáááÿáááÿàààÿàààÿàààÿàààÿàààÿàààÿàààÿàààÿàààÿàààÿàààÿàààÿàààÿàààÿàààÿàààÿàààÿàààÿàààÿàààÿàààÿàààÿàààÿàààÿàààÿàààÿàààÿàààÿàààÿàààÿàààÿàààÿàààÿàààÿàààÿàààÿàààÿàààÿàààÿàààÿàààÿàààÿàààÿàààÿàààÿàààÿàààÿààáÿààâÿààâÿààâÿààâÿààâÿààâÿààâÿààâÿààâÿààâÿààâÿààâÿààâÿààâÿààâÿààâÿààâÿààâÿààâÿááãÿááãÿááãÿááãÿááãÿááãÿááãÿááãÿááãÿááãÿááãÿááãÿááãÿááãÿááãÿááãÿááãÿááãÿááãÿááãÿââäÿââäÿââäÿââäÿââäÿââäÿââäÿââäÿââäÿááãÿááãÿááãÿááãÿááãÿááãÿááãÿááãÿááãÿááãÿááãÿááãÿááãÿááãÿááãÿááãÿááãÿááãÿááãÿááãÿááãÿááãÿááãÿááãÿááãÿááãÿááãÿááâÿááâÿâââÿâââÿâââÿâââÿâââÿâââÿâââÿâââÿâââÿâââÿâââÿâââÿâââÿâââÿâââÿâââÿâââÿáááÿáááÿáááÿáááÿáááÿáááÿáááÿáááÿáááÿáááÿáááÿáááÿáááÿáááÿáááÿáááÿáááÿáááÿáááÿáááÿáááÿâââÿâââÿâââÿâââÿâââÿâââÿâââÿâââÿâââÿâââÿâââÿâââÿâââÿâââÿâââÿâââÿâââÿáááÿáááÿáááÿáááÿáááÿáááÿáááÿáááÿáááÿáááÿáááÿáááÿáááÿáááÿáááÿáááÿáááÿáááÿáááÿàààÿàààÿàààÿàààÿàààÿàààÿàààÿàààÿàààÿàààÿàààÿàààÿàààÿàààÿàààÿàààÿàààÿàààÿàààÿàààÿàààÿàààÿàààÿàààÿàààÿàààÿàààÿàààÿàààÿàààÿàààÿàààÿàààÿàààÿàààÿàààÿàààÿàààÿàààÿàààÿàààÿáááÿáááÿáááÿáááÿáááÿáááÿáááÿáááÿáááÿáááÿáááÿáááÿáááÿáááÿáááÿáááÿáááÿáááÿáááÿâââÿâââÿâââÿâââÿâââÿâââÿâââÿâââÿâââÿâââÿâââÿâââÿâââÿâââÿâââÿâââÿâââÿáááÿàààÿßßßÿßßßÿßßßÿßßßÿßßßÿßßßÿßßßÿßßßÿßßßÿßßßÿßßßÿßßßÿßßßÿßßßÿßßßÿßßßÿßßßÿßßßÿßßßÿàààÿàààÿàààÿàààÿàààÿàààÿàààÿàààÿàààÿàààÿàààÿàààÿàààÿáááÿáááÿâââÿâââÿâââÿãããÿãããÿâââÿâââÿâââÿâââÿâââÿáááÿáááÿáááÿáááÿáááÿáááÿáááÿâââÿâââÿâââÿâââÿâââÿãããÿãããÿãããÿãããÿãããÿãããÿãããÿãããÿãããÿãããÿãããÿãããÿãããÿãããÿãããÿãããÿãããÿãããÿãããÿãããÿãããÿãããÿãããÿãããÿãããÿãããÿãããÿãããÿãããÿãããÿãããÿãããÿãããÿãããÿãããÿãããÿãããÿãããÿâââÿâââÿâââÿâââÿâââÿâââÿâââÿâââÿâââÿâââÿâââÿâââÿâââÿâââÿâââÿâââÿâââÿâââÿâââÿâââÿââãÿââäÿããåÿããåÿããåÿããåÿããåÿããåÿããåÿããåÿããåÿããåÿããåÿããåÿããåÿããåÿããåÿããåÿããåÿââäÿââäÿââäÿââäÿââäÿââäÿââäÿââäÿââäÿââäÿââäÿââäÿââäÿââäÿââäÿââäÿââäÿââäÿââäÿââäÿââäÿââäÿââäÿââäÿââäÿââäÿââäÿââäÿââäÿââäÿââäÿââäÿââäÿââäÿââäÿââäÿââäÿââäÿââäÿââäÿââäÿââäÿââäÿââäÿââäÿââäÿââäÿââäÿââäÿââäÿââäÿââäÿââäÿââäÿââäÿââäÿââäÿââãÿâââÿâââÿâââÿâââÿâââÿâââÿâââÿâââÿâââÿâââÿâââÿâââÿâââÿâââÿâââÿâââÿâââÿâââÿâââÿâââÿâââÿâââÿâââÿâââÿâââÿâââÿâââÿâââÿâââÿâââÿâââÿâââÿâââÿâââÿâââÿâââÿâââÿâââÿáááÿàààÿàààÿàààÿàààÿàààÿàààÿàààÿàààÿàààÿàààÿàààÿàààÿàààÿàààÿàààÿàààÿàààÿàààÿßßßÿßßßÿßßßÿßßßÿßßßÿßßßÿßßßÿßßßÿßßßÿßßßÿßßßÿßßßÿßßßÿßßßÿßßßÿßßßÿßßßÿßßßÿßßßÿßßßÿàààÿáááÿáááÿáááÿáááÿáááÿáááÿáááÿáááÿáááÿáááÿáááÿáááÿáááÿáááÿáááÿáááÿáááÿáááÿáááÿáááÿáááÿáááÿáááÿáááÿáááÿáááÿáááÿáááÿáááÿáááÿáááÿáááÿáááÿáááÿáááÿáááÿáááÿáááÿáááÿáááÿáááÿáááÿáááÿáááÿáááÿáááÿáááÿáááÿáááÿáááÿáááÿáááÿáááÿáááÿáááÿáááÿáááÿáááÿâââÿâââÿâââÿâââÿâââÿâââÿâââÿâââÿâââÿâââÿâââÿâââÿâââÿâââÿâââÿâââÿâââÿâââÿâââÿâââÿâââÿâââÿâââÿâââÿáááÿáááÿáááÿáááÿáááÿàààÿàààÿàààÿàààÿàààÿàààÿàààÿàààÿàààÿàààÿàààÿàààÿàààÿàààÿàààÿàààÿàààÿàààÿàààÿàààÿàààÿàààÿàààÿàààÿàààÿàààÿàààÿàààÿàààÿáááÿáááÿáááÿáááÿáááÿáááÿáááÿáááÿáááÿáááÿáááÿáááÿáááÿáááÿáááÿáááÿáááÿáááÿáááÿáááÿáááÿáááÿáááÿáááÿáááÿáááÿáááÿáááÿáááÿáááÿáááÿáááÿáááÿáááÿáááÿáááÿàààÿßßßÿßßßÿßßßÿßßßÿàààÿàààÿáááÿáááÿâââÿâââÿâââÿáááÿàààÿßßßÿÞÞÞÿÞÞÞÿÝÝÝÿÝÝÝÿÝÝÝÿÝÝÝÿÞÞÞÿÞÞÞÿÞÞÞÿßßßÿßßßÿßßßÿßßßÿßßßÿàààÿàààÿßßßÿßßßÿßßßÿßßßÿßßßÿÞÞÞÿÞÞÞÿÞÞÞÿÞÞÞÿÞÞÞÿÞÞÞÿÞÞÞÿÞÞÞÿÞÞÞÿÝÝÝÿÝÝÝÿÝÝÝÿÝÝÝÿÝÝÝÿÝÝÝÿÝÝÝÿÝÝÝÿÞÞÞÿÞÞÞÿÞÞÞÿÞÞÞÿßßßÿßßßÿßßßÿÞÞÞÿÞÞÞÿÝÝÝÿÝÝÝÿÝÝÝÿÜÜÜÿÜÜÜÿÜÜÜÿÜÜÜÿÜÜÜÿÜÜÜÿÜÜÜÿÜÜÜÿÜÜÜÿÜÜÜÿÜÜÜÿÜÜÜÿÝÝÝÿÝÝÝÿÞÞÞÿÞÞÞÿÞÞÞÿÞÞÞÿÞÞÞÿÞÞÞÿÞÞÞÿßßßÿßßßÿßßßÿßßßÿßßßÿàààÿàààÿàààÿàààÿàààÿßßßÿßßßÿßßßÿßßßÿßßßÿßßßÿßßßÿßßßÿßßßÿßßßÿßßßÿßßßÿßßßÿßßßÿßßßÿßßßÿßßßÿßßßÿßßßÿßßßÿßßßÿßßßÿßßßÿßßßÿßßßÿßßßÿßßßÿßßßÿßßßÿßßßÿßßßÿßßßÿßßßÿßßßÿßßßÿßßßÿßßßÿßßßÿßßßÿßßßÿßßßÿàààÿàààÿàààÿàààÿàààÿàààÿàààÿàààÿàààÿàààÿàààÿàààÿàààÿàààÿàààÿàààÿàààÿàààÿàààÿáááÿáááÿáááÿáááÿáááÿáááÿáááÿáááÿáááÿáááÿáááÿáááÿáááÿáááÿáááÿáááÿáááÿàààÿàààÿàààÿàààÿàààÿàààÿàààÿàààÿàààÿàààÿàààÿàààÿàààÿàààÿàààÿàààÿàààÿàààÿàààÿàààÿàààÿáááÿáááÿáááÿáááÿáááÿàààÿàààÿàààÿàààÿàààÿßßßÿßßßÿßßßÿßßßÿßßßÿßßßÿßßßÿßßßÿßßßÿßßßÿßßßÿßßßÿßßßÿßßßÿßßßÿßßßÿßßßÿßßßÿßßßÿßßßÿßßßÿßßßÿßßßÿßßßÿßßßÿßßßÿßßßÿßßßÿßßßÿßßßÿßßßÿßßßÿßßßÿßßßÿßßßÿßßßÿßßßÿßßßÿßßßÿßßßÿßßßÿßßßÿßßßÿßßßÿßßßÿßßßÿßßßÿàààÿáááÿáááÿáááÿáááÿáááÿáááÿáááÿáááÿáááÿáááÿáááÿáááÿáááÿáááÿáááÿáááÿáááÿáááÿáááÿáááÿáááÿáááÿáááÿáááÿáááÿáááÿáááÿáááÿáááÿáááÿáááÿáááÿáááÿáááÿáááÿáááÿàààÿàààÿàààÿàààÿàààÿàààÿàààÿàààÿàààÿàààÿàààÿàààÿàààÿàààÿàààÿàààÿàààÿàààÿàààÿàßàÿàßàÿáßàÿáßàÿáßàÿáßàÿáßàÿáßàÿáßàÿáßàÿáßàÿáßàÿáßàÿáßàÿáßàÿáßàÿáßàÿáßàÿáßàÿàÞßÿàÞßÿàÞßÿàÞßÿàÞßÿàÞßÿàÞßÿàÞßÿàÞßÿàÞßÿàÞßÿàÞßÿàÞßÿàÞßÿàÞßÿàÞßÿàÞßÿàÞßÿàÞßÿàÞßÿàÞßÿáßàÿâàáÿâàáÿâàáÿâàáÿâàáÿâàáÿâàáÿâàáÿâàáÿâàáÿâàáÿâàáÿâàáÿâàáÿâàáÿâàáÿâàáÿâàáÿâàáÿâàáÿâàáÿâàáÿâàáÿâàáÿâàáÿâàáÿâàáÿâàáÿâàáÿâàáÿâàáÿâàáÿâàáÿâàáÿâàáÿâàáÿâàáÿâàáÿâàáÿâàáÿâàáÿáßàÿáßàÿáßàÿáßàÿáßàÿáßàÿáßàÿáßàÿáßàÿáßàÿáßàÿáßàÿâàáÿâàáÿáßàÿáßàÿáßàÿáßàÿáßàÿáßàÿáßàÿáßàÿáßàÿáßàÿáßàÿáßàÿáßàÿáßàÿáßàÿáßàÿáßàÿáßàÿáßàÿáßàÿáßàÿáßàÿâàáÿâàáÿâàáÿâàáÿáßàÿáßàÿáßàÿáßàÿáßàÿàÞßÿàÞßÿàÞßÿàÞßÿàÞßÿàÞßÿàÞßÿàÞßÿàÞßÿàÞßÿàÞßÿàÞßÿàÞßÿàÞßÿàÞßÿàÞßÿàÞßÿàÞßÿàÞßÿàÞßÿàÞßÿàÞßÿàÞßÿàÞßÿàÞßÿàÞßÿàÞßÿßÞÞÿÞÞÞÿÞÞÞÿÞÞÞÿÞÞÞÿÞÞÞÿÞÞÞÿÞÞÞÿÞÞÞÿÞÞÞÿÞÞÞÿÞÞÞÿÞÞÞÿÞÞÞÿÞÞÞÿÞÞÞÿÞÞÞÿÞÞÞÿÞÞÞÿÞÞÞÿÞÞÞÿßßßÿßßßÿßßßÿßßßÿßßßÿßßßÿßßßÿßßßÿßßßÿßßßÿßßßÿßßßÿßßßÿßßßÿßßßÿßßßÿßßßÿßßßÿßßßÿßßßÿßßßÿßßßÿßßßÿßßßÿßßßÿßßßÿßßßÿßßßÿßßßÿßßßÿßßßÿßßßÿßßßÿßßßÿßßßÿßßßÿÞÞÞÿÞÞÞÿÝÝÝÿÝÝÝÿÝÝÝÿÝÝÝÿÝÝÝÿÝÝÝÿÝÝÝÿÝÝÝÿÝÝÝÿÝÝÝÿÝÝÝÿÝÝÝÿÝÝÝÿÝÝÝÿÝÝÝÿÝÝÝÿÝÝÝÿÝÝÝÿÝÝÝÿÝÝÝÿÝÝÝÿÝÝÝÿÝÝÝÿÝÝÝÿÝÝÝÿÞÞÞÿÞÞÞÿÝÝÝÿÝÝÝÿÝÝÝÿÝÝÝÿÝÝÝÿÝÝÝÿÝÝÝÿÝÝÝÿÝÝÝÿÝÝÝÿÝÝÝÿÝÝÝÿÞÞÞÿÞÞÞÿÞÞÞÿÞÞÞÿÞÞÞÿÞÞÞÿÞÞÞÿÞÞÞÿÞÞÞÿÞÞÞÿÞÞÞÿÞÞÞÿÞÞÞÿÞÞÞÿÞÞÞÿÞÞÞÿÞÞÞÿÞÞÞÿÞÞÞÿÞÞÞÿÞÞÞÿÞÞÞÿÞÞÞÿÞÞÞÿÞÞÞÿÞÞÞÿÞÞÞÿÞÞÞÿÞÞÞÿÞÞÞÿÞÞÞÿÞÞÞÿÞÞÞÿÞÞÞÿÞÞÞÿÞÞÞÿÞÞÞÿÞÞÞÿÞÞÞÿßßßÿßßßÿßßßÿßßßÿÞÞÞÿÞÞÞÿÞÞÞÿÞÞÞÿÞÞÞÿÝÝÝÿÝÝÝÿÝÝÝÿÝÝÝÿÝÝÝÿÝÝÝÿÝÝÝÿÝÝÝÿÝÝÝÿÝÝÝÿÝÝÝÿÝÝÝÿÝÝÝÿÝÝÝÿÝÝÝÿÝÝÝÿÝÝÝÿÝÝÝÿÝÝÝÿÝÝÝÿÝÝÝÿÝÝÝÿÝÝÝÿÝÝÝÿÝÝÝÿÝÝÝÿÝÝÝÿÝÝÝÿÝÝÝÿÝÝÝÿÝÝÝÿÝÝÝÿÝÝÝÿÝÝÝÿÝÝÝÿÝÝÝÿÝÝÝÿÝÝÝÿÝÝÝÿÝÝÝÿÝÝÝÿÝÝÝÿÝÝÝÿÝÝÝÿÝÝÝÿÝÝÝÿÜÜÜÿÜÜÜÿÜÜÜÿÜÜÜÿÜÜÜÿÜÜÜÿÜÜÜÿÝÝÝÿÝÝÝÿÝÝÝÿÝÝÝÿÝÝÝÿÞÞÞÿÞÞÞÿÞÞÞÿÞÞÞÿÞÞÞÿÞÞÞÿÞÞÞÿÞÞÞÿÞÞÞÿßßßÿßßßÿßßßÿßßßÿßßßÿßßßÿßßßÿßßßÿßßßÿßßßÿßßßÿßßßÿßßßÿßßßÿßßßÿßßßÿßßßÿßßßÿßßßÿßßßÿßßßÿßßßÿßßßÿßßßÿßßßÿßßßÿßßßÿßßßÿßßßÿßßßÿßßßÿßßßÿßßßÿßßßÿßßßÿßßßÿßßßÿßßßÿßßßÿàààÿàààÿàààÿàààÿàààÿàààÿàààÿàààÿàààÿàààÿàààÿàààÿàààÿàààÿàààÿàààÿàààÿßßßÿßßßÿßßßÿßßßÿßßßÿßßßÿßßßÿßßßÿßßßÿßßßÿßßßÿßßßÿßßßÿßßßÿßßßÿßßßÿßßßÿßßßÿßßßÿßßßÿßßßÿßßßÿßßßÿßßßÿßßßÿßßßÿßßßÿßßßÿßßßÿßßßÿßßßÿßßßÿßßßÿßßßÿßßßÿßßßÿßßßÿßßßÿßßßÿßßßÿßßßÿßßßÿßßßÿßßßÿßßßÿßßßÿßßßÿßßßÿßßßÿßßßÿßßßÿßßßÿßßßÿßßßÿßßßÿßßßÿßßßÿÞÞÞÿÝÝÝÿÝÝÝÿÝÝÝÿÝÝÝÿÝÝÝÿÝÝÝÿÝÝÝÿÝÝÝÿÝÝÝÿÝÝÝÿÝÝÝÿÝÝÝÿÝÝÝÿÝÝÝÿÝÝÝÿÝÝÝÿÝÝÝÿÝÝÝÿÝÝÝÿÝÝÝÿÝÝÝÿÝÝÝÿÝÝÝÿÝÝÝÿÝÝÝÿÝÝÝÿÝÝÝÿÝÝÝÿÝÝÝÿÝÝÝÿÝÝÝÿÝÝÝÿÝÝÝÿÝÝÝÿÝÝÝÿÝÝÝÿÝÝÝÿÝÝÝÿÝÝÝÿÞÞÞÿßßßÿßßßÿßßßÿßßßÿßßßÿßßßÿßßßÿßßßÿßßßÿßßßÿßßßÿßßßÿßßßÿßßßÿßßßÿßßßÿßßßÿÞÞÞÿÝÝÝÿÝÝÝÿÝÝÝÿÝÝÝÿÞÞÞÿÞÞÞÿÞÞÞÿÞÞÞÿßßßÿßßßÿßßßÿÞÞÞÿÞÞÞÿÞÞÞÿÞÞÞÿÞÞÞÿÝÝÝÿÝÝÝÿÝÝÝÿÝÝÝÿÞÞÞÿÞÞÞÿÞÞÞÿÞÞÞÿÞÞÞÿÞÞÞÿÞÞÞÿÞÞÞÿÞÞÞÿÞÞÞÿÞÞÞÿÞÞÞÿÞÞÞÿÞÞÞÿÞÞÞÿÞÞÞÿÞÞÞÿÝÝÝÿÝÝÝÿÝÝÝÿÝÝÝÿÝÝÝÿÝÝÝÿÝÝÝÿÝÝÝÿÝÝÝÿÝÝÝÿÝÝÝÿÝÝÝÿÝÝÝÿÝÝÝÿÝÝÝÿÝÝÝÿÝÝÝÿÝÝÝÿÝÝÝÿÝÝÝÿÝÝÝÿÝÝÝÿÞÞÞÿÞÞÞÿÞÞÞÿÞÞÞÿÞÞÞÿÞÞÞÿÞÞÞÿÞÞÞÿÞÞÞÿÞÞÞÿÞÞÞÿÞÞÞÿÞÞÞÿÞÞÞÿÞÞÞÿÞÞÞÿÞÞÞÿÞÞÞÿÞÞÞÿÞÞÞÿÞÞÞÿÞÞÞÿÞÞÞÿÞÞÞÿÞÞÞÿÞÞÞÿÞÞÞÿÞÞÞÿÞÞÞÿÞÞÞÿÞÞÞÿÞÞÞÿÞÞÞÿÞÞÞÿÞÞÞÿÞÞÞÿÞÞÞÿÞÞÞÿÞÞÞÿÞÞÞÿÞÞÞÿÞÞÞÿÞÞÞÿÞÞÞÿÞÞÞÿÞÞÞÿÞÞÞÿÞÞÞÿÞÞÞÿÞÞÞÿÞÞÞÿÞÞÞÿÞÞÞÿÞÞÞÿÞÞÞÿÞÞÞÿÞÞÞÿÞÞÞÿÞÞÞÿÞÞÞÿÞÞÞÿÞÞÞÿÞÞÞÿÞÞÞÿÞÞÞÿÞÞÞÿÞÞÞÿÞÞÞÿÞÞÞÿÞÞÞÿÞÞÞÿÞÞÞÿÞÞÞÿÞÞÞÿÞÞÞÿÞÞÞÿÞÞÞÿßßßÿßßßÿßßßÿßßßÿàààÿàààÿàààÿßßßÿßßßÿÞÞÞÿÞÞÞÿÞÞÞÿÝÝÝÿÝÝÝÿÝÝÝÿÝÝÝÿÝÝÝÿÝÝÝÿÝÝÝÿÝÝÝÿÝÝÝÿÞÞÞÿÞÞÞÿÞÞÞÿÞÞÞÿÞÞÞÿßßßÿßßßÿÞÞÞÿÞÞÞÿÞÞÞÿÞÞÞÿÞÞÞÿÝÝÝÿÝÝÝÿÝÝÝÿÝÝÝÿÞÞÞÿßßßÿßßßÿßßßÿßßßÿßßßÿßßßÿßßßÿßßßÿßßßÿßßßÿßßßÿßßßÿßßßÿßßßÿßßßÿßßßÿßßßÿÞÞÞÿÞÞÞÿÞÞÞÿÞÞÞÿÞÞÞÿÞÞÞÿÞÞÞÿÞÞÞÿÞÞÞÿÞÞÞÿÞÞÞÿÞÞÞÿÞÞÞÿÞÞÞÿÞÞÞÿÞÞÞÿÞÞÞÿÞÞÞÿÞÞÞÿÞÞÞÿßßßÿàààÿàààÿàààÿàààÿàààÿàààÿàààÿàààÿàààÿàààÿàààÿàààÿàààÿàààÿàààÿàààÿàààÿàààÿàààÿàààÿàààÿàààÿàààÿàààÿàààÿàààÿàààÿàààÿàààÿàààÿàààÿàààÿàààÿàààÿàààÿàààÿßßßÿßßßÿÞÞÞÿÞÞÞÿÞÞÞÿÞÞÞÿÞÞÞÿÞÞÞÿÞÞÞÿÞÞÞÿÞÞÞÿÞÞÞÿÞÞÞÿÞÞÞÿÞÞÞÿÞÞÞÿÞÞÞÿÞÞÞÿÞÞÞÿÞÞÞÿÝÝÝÿÝÝÝÿÝÝÝÿÝÝÝÿÝÝÝÿÝÝÝÿÝÝÝÿÝÝÝÿÝÝÝÿÝÝÝÿÝÝÝÿÝÝÝÿÝÝÝÿÝÝÝÿÝÝÝÿÝÝÝÿÝÝÝÿÝÝÝÿÝÝÝÿÝÝÝÿÝÝÝÿÞÞÞÿÞÞÞÿÞÞÞÿÞÞÞÿÞÞÞÿÞÞÞÿÞÞÞÿÞÞÞÿÞÞÞÿÞÞÞÿÞÞÞÿÞÞÞÿÞÞÞÿÞÞÞÿÞÞÞÿÞÞÞÿÞÞÞÿÞÞÞÿÞÞÞÿÞÞÞÿÞÞÞÿÞÞÞÿÞÞÞÿÞÞÞÿÞÞÞÿÞÞÞÿÞÞÞÿÞÞÞÿÞÞÞÿÞÞÞÿÞÞÞÿÞÞÞÿÞÞÞÿÞÞÞÿÞÞÞÿÞÞÞÿÞÞÞÿÞÞÞÿÞÞÞÿÞÞÞÿÞÞÞÿÞÞÞÿÞÞÞÿÞÞÞÿÞÞÞÿÞÞÞÿÞÞÞÿÞÞÞÿÞÞÞÿÞÞÞÿÞÞÞÿÞÞÞÿÞÞÞÿÞÞÞÿÞÞÞÿÞÞÞÿÞÞÞÿÞÞÞÿßßßÿßßßÿßßßÿßßßÿßßßÿßßßÿßßßÿßßßÿßßßÿßßßÿßßßÿßßßÿßßßÿßßßÿßßßÿßßßÿßßßÿÞÞÞÿÞÞÞÿÞÞÞÿÞÞÞÿÞÞÞÿÞÞÞÿÞÞÞÿÞÞÞÿÞÞÞÿÞÞÞÿÞÞÞÿÞÞÞÿÞÞÞÿÞÞÞÿÞÞÞÿÞÞÞÿÞÞÞÿÞÞÞÿÞÞÞÿÞÞÞÿÞÞÞÿÞÞÞÿÞÞÞÿÞÞÞÿÞÞÞÿÞÞÞÿÞÞÞÿÞÞÞÿÞÞÞÿÞÞÞÿÞÞÞÿÞÞÞÿÞÞÞÿÞÞÞÿÞÞÞÿÞÞÞÿÞÞÞÿÞÞÞÿÞÞÞÿÞÞÞÿÞÞÞÿÞÞÞÿÞÞÞÿÞÞÞÿÞÞÞÿÞÞÞÿÞÞÞÿÞÞÞÿÞÞÞÿÞÞÞÿÞÞÞÿÞÞÞÿÞÞÞÿÞÞÞÿÞÞÞÿÞÞÞÿÞÞÞÿÞÞÞÿÞÞÞÿÞÞÞÿÞÞÞÿÞÞÞÿÝÝÝÿÝÝÝÿÝÝÝÿÝÝÝÿÝÝÝÿÝÝÝÿÝÝÝÿÜÜÜÿÜÜÜÿÜÜÜÿÜÜÜÿÜÜÜÿÜÜÜÿÜÜÜÿÜÜÜÿÜÜÜÿÜÜÜÿÝÝÝÿÝÝÝÿÝÝÝÿÝÝÝÿÝÝÝÿÝÝÝÿÝÝÝÿÝÝÝÿÝÝÝÿÝÝÝÿÝÝÝÿÝÝÝÿÝÝÝÿÝÝÝÿÝÝÝÿÝÝÝÿÝÝÝÿÜÜÜÿÜÜÜÿÜÜÜÿÜÜÜÿÜÜÜÿÜÜÜÿÜÜÜÿÜÜÜÿÜÜÜÿÜÜÜÿÜÜÜÿÜÜÜÿÜÜÜÿÜÜÜÿÜÜÜÿÜÜÜÿÜÜÜÿÜÜÜÿÜÜÜÿÛÛÛÿÛÛÛÿÛÛÛÿÛÛÛÿÛÛÛÿÛÛÛÿÛÛÛÿÛÛÛÿÛÛÛÿÛÛÛÿÜÜÜÿÜÜÜÿÜÜÜÿÜÜÜÿÜÜÜÿÜÜÜÿÜÜÜÿÝÝÝÿÝÝÝÿÝÝÝÿÝÝÝÿÝÝÝÿÞÞÞÿÞÞÞÿÞÞÞÿÞÞÞÿÞÞÞÿÞÞÞÿÞÞÞÿÝÝÝÿÝÝÝÿÜÜÜÿÜÜÜÿÜÜÜÿÛÛÛÿÛÛÛÿÚÚÚÿÚÚÚÿÚÚÚÿÚÚÚÿÛÛÛÿÜÜÜÿÜÜÜÿÜÜÜÿÜÜÜÿÜÜÜÿÜÜÜÿÜÜÜÿÜÜÜÿÜÜÜÿÜÜÜÿÜÜÜÿÜÜÜÿÜÜÜÿÜÜÜÿÜÜÜÿÜÜÜÿÜÜÜÿÜÜÜÿÜÜÜÿÝÝÝÿÝÝÝÿÝÝÝÿÝÝÝÿÝÝÝÿÜÜÜÿÜÜÜÿÜÜÜÿÜÜÜÿÜÜÜÿÛÛÛÿÛÛÛÿÛÛÛÿÛÛÛÿÛÛÛÿÛÛÛÿÛÛÛÿÚÚÚÿÚÚÚÿÙÙÙÿÙÙÙÿÙÙÙÿÙÙÙÿÙÙÙÿÙÙÙÿÙÙÙÿÙÙÙÿÙÙÙÿÙÙÙÿÙÙÙÿÙÙÙÿÚÚÚÿÚÚÚÿÚÚÚÿÛÛÛÿÛÛÛÿÜÜÜÿÜÜÜÿÜÜÜÿÜÜÜÿÜÜÜÿÜÜÜÿÜÜÜÿÝÝÝÿÝÝÝÿÝÝÝÿÝÝÝÿÝÝÝÿÝÝÝÿÝÝÝÿÜÜÜÿÜÜÜÿÜÜÜÿÝÝÝÿÝÝÝÿÜÜÜÿÜÜÜÿÜÜÜÿÜÜÜÿÜÜÜÿÜÜÜÿÜÜÜÿÜÜÜÿÜÜÜÿÜÜÜÿÝÝÝÿÝÝÝÿÝÝÝÿÝÝÝÿÝÝÝÿÞÞÞÿÞÞÞÿÞÞÞÿÞÞÞÿÞÞÞÿÞÞÞÿÞÞßÿÞÞàÿÞÞàÿÞÞàÿÞÞàÿÞÞàÿÝÝßÿÝÝßÿÝÝßÿÝÝßÿÜÜÞÿÜÜÞÿÜÜÞÿÜÜÞÿÜÜÞÿÜÜÞÿÜÜÞÿÜÜÞÿÜÜÞÿÜÜÞÿÝÝßÿÝÝßÿÝÝßÿÝÝßÿÝÝßÿÝÝßÿÝÝßÿÝÝßÿÝÝßÿÝÝßÿÝÝßÿÝÝßÿÝÝßÿÝÝßÿÝÝßÿÝÝßÿÝÝßÿÜÜÞÿÜÜÞÿÜÜÞÿÜÜÞÿÜÜÞÿÜÜÞÿÜÜÞÿÝÝßÿÝÝßÿÜÜÞÿÜÜÞÿÜÜÞÿÛÛÝÿÛÛÝÿÚÚÜÿÚÚÜÿÚÚÜÿÚÚÜÿÚÚÜÿÚÚÜÿÚÚÜÿÛÛÝÿÛÛÝÿÛÛÝÿÛÛÝÿÛÛÝÿÛÛÝÿÛÛÝÿÛÛÝÿÛÛÝÿÛÛÝÿÛÛÝÿÛÛÝÿÛÛÝÿÛÛÝÿÛÛÝÿÛÛÝÿÛÛÝÿÛÛÝÿÛÛÝÿÛÛÝÿÛÛÝÿÛÛÝÿÛÛÝÿÛÛÝÿÛÛÝÿÛÛÝÿÛÛÝÿÛÛÝÿÛÛÝÿÛÛÝÿÛÛÝÿÛÛÝÿÛÛÝÿÛÛÝÿÛÛÝÿÛÛÝÿÛÛÝÿÛÛÝÿÛÛÝÿÛÛÝÿÛÛÝÿÛÛÝÿÛÛÝÿÛÛÝÿÛÛÝÿÛÛÝÿÜÜÞÿÜÜÞÿÜÜÞÿÜÜÞÿÜÜÞÿÝÝßÿÝÝßÿÝÝßÿÝÝßÿÝÝßÿÝÝßÿÝÝßÿÝÝßÿÝÝßÿÝÝßÿÝÝßÿÝÝßÿÝÝßÿÝÝßÿÝÝßÿÝÝßÿÝÝßÿÝÝßÿÝÝßÿÝÝßÿÝÝßÿÝÝßÿÝÝßÿÝÝßÿÝÝßÿÝÝßÿÝÝßÿÝÝßÿÝÝßÿÝÝßÿÝÝßÿÝÝßÿÝÝßÿÝÝßÿÝÝßÿÝÝßÿÝÝßÿÝÝßÿÝÝßÿÝÝßÿÝÝßÿÝÝßÿÝÝßÿÝÝßÿÝÝßÿÞÞàÿÞÞàÿÞÞàÿÞÞàÿÞÞàÿÞÞàÿÞÞàÿÞÞàÿÞÞàÿÞÞàÿÞÞàÿÞÞàÿÞÞàÿÞÞàÿÞÞàÿÞÞàÿÞÞàÿÞÞàÿÞÞàÿÞÞàÿÞÞàÿÞÞàÿÞÞàÿÞÞàÿÞÞàÿÞÞàÿÞÞàÿÞÞàÿÞÞàÿÞÞàÿÞÞàÿÞÞàÿÞÞàÿÞÞàÿÞÞàÿÞÞàÿÞÞàÿÞÞàÿÞÞàÿÞÞàÿÞÞàÿÞÞàÿÞÞàÿÞÞàÿÞÞàÿÞÞàÿÞÞàÿÞÞàÿÞÞàÿÞÞàÿÞÞàÿÞÞàÿÞÞàÿÞÞàÿÞÞàÿÞÞàÿÞÞàÿÞÞàÿßßáÿßßáÿßßáÿßßáÿßßáÿßßáÿßßáÿßßáÿßßáÿßßáÿßßáÿßßáÿßßáÿßßáÿßßáÿßßáÿßßáÿÞÞàÿÞÞàÿÞÞàÿÞÞàÿÞÞàÿÞÞàÿÞÞàÿÞÞàÿÞÞàÿÞÞàÿÞÞàÿÞÞàÿÞÞàÿÞÞàÿÞÞàÿÞÞàÿÞÞàÿÞÞàÿÞÞàÿÞÞàÿÞÞàÿÞÞàÿÞÞàÿÞÞàÿÞÞàÿÞÞàÿÞÞàÿÞÞàÿÞÞàÿÞÞàÿÞÞàÿÞÞàÿÞÞàÿÞÞàÿÞÞàÿÞÞàÿÞÞàÿÞÞàÿÝÝßÿÝÝßÿÝÝßÿÝÝßÿÝÝßÿÝÝßÿÝÝßÿÝÝßÿÝÝßÿÝÝßÿÝÝßÿÝÝßÿÝÝßÿÝÝßÿÝÝßÿÝÝßÿÝÝßÿÝÝßÿÝÝßÿÝÝßÿÝÝßÿÝÝßÿÝÝßÿÝÝßÿÜÜÞÿÜÜÞÿÜÜÞÿÛÛÝÿÛÛÝÿÛÛÝÿÛÛÝÿÛÛÝÿÛÛÝÿÛÛÝÿÛÛÝÿÛÛÝÿÛÛÝÿÛÛÝÿÛÛÝÿÜÜÞÿÜÜÞÿÝÝßÿÝÝßÿÝÝßÿÝÝßÿÝÝßÿÝÝßÿÝÝßÿÝÝßÿÝÝßÿÝÝßÿÝÝßÿÝÝßÿÝÝßÿÝÝßÿÝÝßÿÝÝßÿÝÝßÿÜÜÞÿÛÛÝÿÛÛÝÿÛÛÝÿÛÛÝÿÛÛÝÿÛÛÝÿÛÛÝÿÛÛÝÿÛÛÝÿÛÛÝÿÛÛÝÿÛÛÝÿÛÛÝÿÛÛÝÿÛÛÝÿÛÛÝÿÛÛÝÿÛÛÝÿÚÚÜÿÚÚÜÿÚÚÜÿÚÚÜÿÚÚÜÿÚÚÜÿÚÚÜÿÚÚÜÿÚÚÜÿÚÚÜÿÚÚÜÿÚÚÜÿÚÚÜÿÚÚÜÿÚÚÜÿÚÚÜÿÚÚÜÿÚÚÜÿÚÚÜÿÚÚÜÿÚÚÜÿÛÛÝÿÜÜÞÿÜÜÞÿÜÜÞÿÜÜÞÿÜÜÞÿÜÜÞÿÜÜÞÿÜÜÞÿÜÜÞÿÝÝßÿÝÝßÿÝÝßÿÝÝßÿÝÝßÿÞÞàÿÞÞàÿÞÞàÿÝÞàÿÝÞàÿÝÞàÿÝÞàÿÝÞàÿÝÞàÿÝÞàÿÝÞàÿÝÞàÿÝÞàÿÝÞàÿÝÞàÿÝÞàÿÝÞàÿÝÞàÿÝÞàÿÝÞàÿÝÞàÿÝÞàÿÝÞàÿÝÞàÿÝÞàÿÝÞàÿÝÞàÿÝÞàÿÝÞàÿÜÝßÿÜÝßÿÜÝßÿÜÝßÿÜÝßÿÛÜÞÿÛÜÞÿÛÜÞÿÛÜÞÿÛÜÞÿÛÜÞÿÛÜÞÿÛÜÞÿÛÜÞÿÛÜÞÿÛÜÞÿÛÜÞÿÛÜÞÿÛÜÞÿÛÜÞÿÛÜÞÿÛÜÞÿÛÜÞÿÛÜÞÿÛÜÞÿÛÜÞÿÛÜÞÿÛÜÞÿÛÜÞÿÛÜÞÿÛÜÞÿÛÜÞÿÜÝßÿÜÝßÿÝÞàÿÝÞàÿÝÞàÿÝÞàÿÝÞàÿÝÞàÿÝÞàÿÝÞàÿÝÞàÿÝÞàÿÝÞàÿÝÞàÿÝÞàÿÝÞàÿÝÞàÿÝÞàÿÝÞàÿÝÞàÿÝÞàÿÝÞàÿÝÞàÿÝÞàÿÝÞàÿÝÞàÿÝÞàÿÝÞàÿÝÞàÿÝÞàÿÝÞàÿÝÞàÿÝÞàÿÝÞàÿÝÞàÿÝÞàÿÝÞàÿÝÞàÿÝÞàÿÝÞàÿÝÞàÿÝÞàÿÝÞàÿÝÞàÿÝÞàÿÝÞàÿÝÞàÿÝÞàÿÝÞàÿÝÞàÿÝÞàÿÝÞàÿÝÞàÿÝÞàÿÝÞàÿÝÞàÿÝÞàÿÝÞàÿÝÞàÿÝÞàÿÝÞàÿÝÞàÿÝÞàÿÝÞàÿÝÞàÿÝÞàÿÝÞàÿÝÞàÿÝÞàÿÝÞàÿÝÞàÿÝÞàÿÝÞàÿÝÞàÿÝÞàÿÝÞàÿÝÞàÿÝÞàÿÞßáÿÞßáÿÞßáÿÞßáÿÞßáÿÞßáÿÞßáÿÞßáÿÞßáÿÞßáÿÞßáÿÞßáÿÞßáÿÞßáÿÞßáÿÞßáÿÞßáÿÝÞàÿÝÞàÿÝÞàÿÝÞàÿÝÞàÿÝÞàÿÝÞàÿÝÞàÿÝÞàÿÝÞàÿÝÞàÿÝÞàÿÝÞàÿÝÞàÿÝÞàÿÝÞàÿÝÞàÿÝÞàÿÝÞàÿÝÞàÿÝÞàÿÝÞàÿÝÞàÿÝÞàÿÝÞàÿÝÞàÿÝÞàÿÝÞàÿÝÞàÿÝÞàÿÝÞàÿÝÞàÿÝÞàÿÝÞàÿÝÞàÿÝÞàÿÝÞàÿÝÞàÿÝÞàÿÜÝßÿÜÝßÿÜÝßÿÜÝßÿÜÝßÿÜÝßÿÜÝßÿÜÝßÿÜÝßÿÜÝßÿÜÝßÿÜÝßÿÜÝßÿÜÝßÿÜÝßÿÜÝßÿÜÝßÿÜÝßÿÜÝßÿÜÝßÿÜÝßÿÜÝßÿÜÝßÿÜÝßÿÜÝßÿÜÝßÿÜÝßÿÜÝßÿÜÝßÿÜÝßÿÜÝßÿÜÝßÿÜÝßÿÜÝßÿÜÝßÿÜÝßÿÜÝßÿÜÝßÿÛÜßÿÛÜßÿÛÜàÿÛÜàÿÛÜàÿÛÜàÿÛÜàÿÛÜàÿÛÜàÿÛÜàÿÛÜàÿÛÜàÿÛÜàÿÛÜàÿÛÜàÿÛÜàÿÛÜàÿÛÜàÿÛÜàÿÛÜàÿÛÜàÿÛÜàÿÛÜàÿÛÜàÿÛÜàÿÛÜàÿÛÜàÿÛÜàÿÛÜàÿÛÜàÿÛÜàÿÛÜàÿÛÜàÿÛÜàÿÛÜàÿÛÜàÿÛÜàÿÛÜàÿÛÜàÿÛÜàÿÛÜàÿÛÜàÿÛÜàÿÛÜàÿÛÜàÿÛÜàÿÛÜàÿÛÜàÿÛÜàÿÛÜàÿÛÜàÿÛÜàÿÛÜàÿÛÜàÿÛÜàÿÛÜàÿÛÜàÿÛÜàÿÛÜàÿÛÜàÿÜÝáÿÜÝáÿÜÝáÿÜÝáÿÜÝáÿÛÜàÿÛÜàÿÛÜàÿÛÜàÿÛÜàÿÚÛßÿÚÛßÿÚÛßÿÚÛßÿÚÛßÿÚÛßÿÚÛßÿÚÛßÿÿÿÿÿÿÿÿÿÿÿÿÿÿÿÿÿÿÿÿÿÿÿÿÿÿÿÿÿÿÿÿÿÿÿÿÿÿÿÿÿÿÿÿÿÿÿÿÿÿÿÿÿÿÿÿÿÿÿÿÿÿÿÿÿÿÿÿÿÿÿÿÿÿÿÿÿÿÿÿÿÿÿÿÿÿÿÿÿÿÿÿÿÿÿÿÿÿÿÿÿÿÿÿÿÿÿÿÿÿÿÿÿÿÿÿÿÿÿÿÿÿÿÿÿÿÿÿÿÿÿÿÿÿÿÿÿÿÿÿÿÿÿÿÿÿÿÿÿÿÿÿÿÿÿÿÿÿÿÿÿÿÿÿÿÿÿÿÿÿÿÿÿÿÿÿÿÿÿÿÿÿÿÿÿÿÿÿÿÿÿÿÿÿÿÿÿÿÿÿÿÿÿÿÿÿÿÿÿÿÿÿÿÿÿÿÿÿÿÿÿÿÿÿÿÿÿÿÿÿÿÿÿÿÿÿÿÿÿÿÿÿÿÿÿÿÿÿÿÿÿÿÿÿÿÿÿÿÿÿÿÿÿÿÿÿÿÿÿÿÿÿÿÿÿÿÿÿÿÿÿÿÿÿÿÿÿÿÿÿÿÿÿÿÿÿÿÿÿÿÿÿÿÿÿÿÿÿÿÿÿÿÿÿÿÿÿÿÿÿÿÿÿÿÿÿÿÿÿÿÿÿÿÿÿÿÿÿÿÿÿÿÿÿÿÿÿÿÿÿÿÿÿÿÿÿÿÿÿÿÿÿÿÿÿÿÿÿÿÓÕÔÿÓÕÔÿÓÕÔÿÓÕÔÿÓÕÔÿÓÕÔÿÓÕÔÿÓÕÔÿÓÕÔÿÓÕÔÿÓÕÔÿÓÕÔÿÓÕÔÿÓÕÔÿÓÕÔÿÓÕÔÿÓÕÔÿÓÕÔÿÓÕÔÿÓÕÔÿÔÖÕÿÔÖÕÿÔÖÕÿÔÖÕÿÔÖÕÿÔÖÕÿÔÖÕÿÔÖÕÿÔÖÕÿÔÖÕÿÔÖÕÿÔÖÕÿÔÖÕÿÔÖÕÿÔÖÕÿÔÖÕÿÔÖÕÿÓÕÔÿÓÔÒÿÓÓÑÿÓÓÑÿÓÓÑÿÓÓÑÿÓÓÑÿÓÓÑÿÓÓÑÿÓÓÑÿÓÓÑÿÓÓÑÿÓÓÑÿÓÓÑÿÓÓÑÿÓÓÑÿÓÓÑÿÓÓÑÿÓÓÑÿÒÒÐÿÑÑÏÿÐÐÎÿÐÐÎÿÐÐÎÿÐÐÎÿÐÐÎÿÐÐÎÿÑÑÏÿÑÑÏÿÑÑÏÿÑÑÏÿÑÑÏÿÑÑÏÿÑÑÏÿÒÒÐÿÒÒÐÿÒÒÐÿÒÒÐÿÒÒÐÿÒÒÐÿÒÒÐÿÓÓÑÿÓÓÑÿÓÓÑÿÓÓÑÿÓÓÑÿÓÓÑÿÓÓÑÿÓÓÑÿÓÓÑÿÓÓÑÿÓÓÑÿÓÓÑÿÓÓÑÿÓÓÑÿÓÓÑÿÓÓÑÿÓÓÑÿÓÓÑÿÓÓÑÿÓÓÑÿÓÓÑÿÓÓÑÿÓÓÑÿÓÓÑÿÓÓÑÿÓÓÑÿÓÓÑÿÓÓÑÿÓÓÑÿÓÓÑÿÓÓÑÿÓÓÑÿÓÓÑÿÓÓÑÿÓÓÑÿÓÓÑÿÓÓÑÿÓÓÑÿÓÓÑÿÓÓÑÿÓÓÑÿÓÓÑÿÓÓÑÿÓÓÑÿÓÓÑÿÓÓÑÿÓÓÑÿÓÓÑÿÓÓÑÿÓÓÑÿÓÓÑÿÓÓÑÿÓÓÑÿÓÓÑÿÓÓÑÿÓÓÑÿÓÓÑÿÓÓÑÿÓÓÑÿÓÓÑÿÓÓÑÿÓÓÑÿÓÓÑÿÓÓÑÿÓÓÑÿÓÓÑÿÓÓÑÿÓÓÑÿÓÓÑÿÓÓÑÿÓÓÑÿÓÓÑÿÓÓÑÿÓÓÑÿÓÓÑÿÓÓÑÿÓÓÑÿÓÓÑÿÓÓÑÿÓÓÑÿÓÓÑÿÓÓÑÿÒÒÐÿÒÒÐÿÒÒÐÿÒÒÐÿÑÑÏÿÑÑÏÿÑÑÏÿÑÑÏÿÑÑÏÿÑÑÏÿÑÑÏÿÑÑÏÿÐÐÎÿÏÏÍÿÏÏÍÿÏÏÍÿÏÏÍÿÏÏÍÿÏÏÍÿÏÏÍÿÏÏÍÿÐÐÎÿÐÐÎÿÐÐÎÿÐÐÎÿÐÐÎÿÑÑÏÿÑÑÏÿÑÑÏÿÑÑÏÿÑÑÏÿÑÑÏÿÑÑÏÿÒÒÐÿÒÒÐÿÒÒÐÿÒÒÐÿÒÒÐÿÒÒÐÿÒÒÐÿÒÒÐÿÒÒÐÿÒÒÐÿÒÒÐÿÒÒÐÿÒÒÐÿÒÒÐÿÒÒÐÿÒÒÐÿÒÒÐÿÑÑÏÿÑÑÏÿÑÑÏÿÑÑÏÿÑÑÏÿÑÑÏÿÑÑÏÿÐÐÎÿÐÐÎÿÐÐÎÿÐÐÎÿÐÐÎÿÏÏÍÿÏÏÍÿÏÏÍÿÏÏÍÿÏÏÍÿÏÏÍÿÏÏÍÿÎÎÌÿÎÎÌÿÍÍËÿÍÍËÿÍÍËÿÍÍËÿÍÍËÿÍÍËÿÍÍËÿÍÍËÿÍÍËÿÍÍËÿÍÍËÿÍÍËÿÍÍËÿÍÍËÿÍÍËÿÍÍËÿÍÍËÿÍÍËÿÍÍËÿÍÍËÿÎÎÌÿÎÎÌÿÏÏÍÿÏÏÍÿÏÏÍÿÏÏÍÿÏÏÍÿÏÏÍÿÏÏÍÿÏÏÍÿÐÐÎÿÐÐÎÿÐÐÎÿÐÐÎÿÐÐÎÿÐÐÎÿÐÐÎÿÐÐÎÿÐÐÎÿÑÑÏÿÑÑÏÿÑÑÏÿÑÑÏÿÑÑÏÿÑÑÏÿÑÑÏÿÑÑÏÿÑÑÏÿÑÑÏÿÑÑÏÿÑÑÏÿÑÑÏÿÑÑÏÿÑÑÏÿÑÑÏÿÑÑÏÿÑÑÏÿÑÑÏÿÑÑÏÿÑÑÏÿÑÑÏÿÑÑÏÿÑÑÏÿÑÑÏÿÑÑÏÿÑÑÏÿÑÑÏÿÑÑÏÿÑÑÏÿÑÑÏÿÑÑÏÿÑÑÏÿÑÑÏÿÑÑÏÿÑÑÏÿÐÐÎÿÐÐÎÿÐÐÎÿÐÐÎÿÐÐÎÿÐÐÎÿÐÐÎÿÐÐÎÿÐÐÎÿÐÐÎÿÐÐÎÿÐÐÎÿÐÐÎÿÐÐÎÿÐÐÎÿÐÐÎÿÐÐÎÿÐÐÎÿÐÐÎÿÏÏÍÿÏÏÍÿÏÏÍÿÏÏÍÿÏÏÍÿÏÏÍÿÏÏÍÿÏÏÍÿÏÏÍÿÏÏÍÿÏÏÍÿÏÏÍÿÏÏÍÿÏÏÍÿÏÏÍÿÏÏÍÿÏÏÍÿÏÏÍÿÏÏÍÿÏÏÍÿÎÎÌÿÍÍËÿÍÍËÿÍÍËÿÍÍËÿÍÍËÿÍÍËÿÍÍËÿÍÍËÿÍÍËÿÍÍËÿÍÍËÿÍÍËÿÍÍËÿÍÍËÿÍÍËÿÍÍËÿÍÍËÿÍÍËÿÍÍËÿÎÎÌÿÏÏÍÿÏÏÍÿÏÏÍÿÏÏÍÿÏÏÍÿÏÏÍÿÏÏÍÿÏÏÍÿÏÏÍÿÏÏÍÿÏÏÍÿÏÏÍÿÏÏÍÿÏÏÍÿÏÏÍÿÏÏÍÿÏÏÍÿÎÎÌÿÎÎÌÿÎÎÌÿÎÎÌÿÎÎÌÿÎÎÌÿÎÎÌÿÎÎÌÿÎÎÌÿÎÎÌÿÎÎÌÿÎÎÌÿÎÎÌÿÎÎÌÿÎÎÌÿÎÎÌÿÎÎÌÿÎÎÌÿÎÎÌÿÍÍËÿÍÍËÿÍÍËÿÍÍËÿÍÍËÿÍÍËÿÍÍËÿÍÍËÿÍÍËÿÍÍËÿÍÍËÿÍÍËÿÍÍËÿÍÍËÿÍÍËÿÍÍËÿÍÍËÿÍÍËÿÍÍËÿÍÍËÿÎÎÌÿÏÏÍÿÐÐÎÿÐÐÎÿÐÐÎÿÐÐÎÿÐÐÎÿÐÐÎÿÐÐÎÿÐÐÎÿÐÐÎÿÐÐÎÿÐÐÎÿÐÐÎÿÐÐÎÿÐÐÎÿÐÐÎÿÐÐÎÿÐÐÎÿÏÏÍÿÏÏÍÿÏÏÍÿÏÏÍÿÏÏÍÿÏÏÍÿÏÏÍÿÏÏÍÿÏÏÍÿÏÏÍÿÏÏÍÿÏÏÍÿÏÏÍÿÏÏÍÿÏÏÍÿÏÏÍÿÏÏÍÿÏÏÍÿÏÏÍÿÎÎÌÿÎÎÌÿÎÎÌÿÎÎÌÿÎÎÌÿÎÎÌÿÎÎÌÿÎÎÌÿÎÎÌÿÎÎÌÿÎÎÌÿÎÎÌÿÎÎÌÿÎÎÌÿÎÎÌÿÎÎÌÿÎÎÌÿÎÎÌÿÎÎÌÿÎÎÌÿÎÎÌÿÎÎÌÿÎÎÌÿÎÎÌÿÎÎÌÿÎÎÌÿÎÎÌÿÎÎÌÿÎÎÌÿÎÎÌÿÎÎÌÿÎÎÌÿÎÎÌÿÎÎÌÿÎÎÌÿÎÎÌÿÎÎÌÿÎÎÌÿÎÎÌÿÎÎÌÿÎÎÌÿÎÎÌÿÎÎÌÿÎÎÌÿÎÎÌÿÎÎÌÿÎÎÌÿÎÎÌÿÎÎÌÿÎÎÌÿÎÎÌÿÎÎÌÿÎÎÌÿÎÎÌÿÎÎÌÿÎÎÌÿÎÎÌÿÎÎÌÿÎÎÌÿÎÎÌÿÎÎÌÿÎÎÌÿÎÎÌÿÎÎÌÿÎÎÌÿÍÍËÿÍÍËÿÍÍËÿÍÍËÿÍÍËÿÌÌÊÿÌÌÊÿÌÌÊÿÌÌÊÿÌÌÊÿÌÌÊÿÌÌÊÿÌÌÊÿÌÌÊÿÌÌÊÿÌÌÊÿÌÌÊÿÌÌÊÿÌÌÊÿËËÉÿËËÉÿËËÉÿËËÉÿËËÉÿÊÊÈÿÊÊÈÿÊÊÈÿÊÊÈÿÊÊÈÿÊÊÈÿÊÊÈÿÊÊÈÿÊÊÈÿÊÊÈÿÊÊÈÿÊÊÈÿÊÊÈÿÊÊÈÿÊÊÈÿÊÊÈÿÊÊÈÿËËÉÿËËÉÿËËÉÿËËÉÿÌÌÊÿÌÌÊÿÌÌÊÿÌÌÊÿÌÌÊÿËËÉÿËËÉÿËËÉÿËËÉÿËËÉÿËËÉÿËËÉÿËËÉÿËËÉÿËËÉÿËËÉÿËËÉÿËËÉÿËËÉÿËËÉÿËËÉÿËËÉÿËËÉÿËËÉÿËËÉÿËËÉÿËËÉÿÌÌÊÿÌÌÊÿÌÌÊÿÌÌÊÿÌÌÊÿÌÌÊÿÌÌÊÿÌÌÊÿÌÌÊÿÌÌÊÿÌÌÊÿÌÌÊÿÌÌÊÿÌÌÊÿÌÌÊÿÌÌÊÿÌÌÊÿÌÌÊÿÌÌÊÿÌÌÊÿÌÌÊÿÌÌÊÿÌÌÊÿÌÌÊÿÌÌÊÿÌÌÊÿÌÌÊÿÌÌÊÿÌÌÊÿÌÌÊÿÌÌÊÿÌÌÊÿÌÌÊÿÌÌÊÿÌÌÊÿÌÌÊÿÌÌÊÿÌÌÊÿÍÍËÿÍÍËÿÍÍËÿÍÍËÿÍÍËÿÌÌÊÿÌÌÊÿÌÌÊÿÌÌÊÿÌÌÊÿËËÉÿËËÉÿËËÉÿËËÉÿËËÉÿËËÉÿËËÉÿËËÉÿËËÉÿËËÉÿËËÉÿËËÉÿËËÉÿËËÉÿËËÉÿËËÉÿËËÉÿËËÉÿËËÉÿËËÉÿËËÉÿËËÉÿËËÉÿËËÉÿËËÉÿËËÉÿËËÉÿËËÉÿËËÉÿËËÉÿËËÉÿËËÉÿËËÉÿÊÊÈÿÊÊÈÿÊÊÈÿÊÊÈÿÊÊÈÿÉÉÇÿÉÉÇÿÉÉÇÿÉÉÇÿÉÉÇÿÉÉÇÿÉÉÇÿÉÉÇÿÉÉÇÿÊÉÇÿËÊÈÿËÊÈÿËÊÈÿËÊÈÿËÊÈÿÊÉÇÿÊÉÇÿÊÉÇÿÊÉÇÿÉÈÆÿÉÈÆÿÉÈÆÿÉÈÆÿÉÈÆÿÉÈÆÿÉÈÆÿÉÈÆÿÈÇÅÿÈÇÅÿÈÇÅÿÈÇÅÿÈÇÅÿÈÇÅÿÈÇÅÿÈÇÅÿÈÇÅÿÈÇÅÿÈÇÅÿÈÇÅÿÈÇÅÿÈÇÅÿÈÇÅÿÈÇÅÿÈÇÅÿÈÇÅÿÈÇÅÿÇÆÄÿÆÅÃÿÆÅÃÿÆÅÃÿÆÅÃÿÆÅÃÿÆÅÃÿÆÅÃÿÆÅÃÿÇÆÄÿÇÆÄÿÇÆÄÿÇÆÄÿÇÆÄÿÈÇÅÿÈÇÅÿÈÇÅÿÈÇÅÿÈÇÅÿÈÇÅÿÈÇÅÿÈÇÅÿÈÇÅÿÈÇÅÿÈÇÅÿÈÇÅÿÇÆÄÿÇÆÄÿÇÆÄÿÇÆÄÿÇÆÄÿÇÆÄÿÇÆÄÿÈÇÅÿÈÇÅÿÈÇÅÿÈÇÅÿÈÇÅÿÉÈÆÿÉÈÆÿÉÈÆÿÊÉÇÿÊÉÇÿÊÉÇÿÊÉÇÿÊÉÇÿÊÉÇÿÊÉÇÿËÊÈÿËÊÈÿËÊÈÿËÊÈÿËÊÈÿÌËÉÿÌËÉÿÌËÉÿÌËÉÿËÊÈÿËÊÈÿËÊÈÿËÊÈÿËÊÈÿËÊÈÿËÊÈÿËÊÈÿËÊÈÿËÊÈÿËÊÈÿËÊÈÿËÊÈÿËÊÈÿËÊÈÿËÊÈÿËÊÈÿËÊÈÿËÊÈÿËÊÈÿÊÉÇÿÊÉÇÿÊÉÇÿÊÉÇÿÊÉÇÿÊÉÇÿÊÉÇÿÊÉÇÿÊÉÇÿÊÉÇÿÊÉÇÿÊÉÇÿÊÉÇÿÊÉÇÿÊÉÇÿÊÉÇÿÊÉÇÿÊÉÇÿÊÉÇÿÉÈÆÿÉÈÆÿÉÈÆÿÉÈÆÿÉÈÆÿÉÈÆÿÉÈÆÿÉÈÆÿÉÈÆÿÉÈÆÿÉÈÆÿÉÈÆÿÉÈÆÿÉÈÆÿÉÈÆÿÉÈÆÿÉÈÆÿÉÈÆÿÉÈÆÿÉÈÆÿÉÈÆÿÉÈÆÿÉÈÆÿÉÈÆÿÉÈÆÿÉÈÆÿÉÈÆÿÉÈÆÿÉÈÆÿÉÈÆÿÉÈÆÿÉÈÆÿÉÈÆÿÉÈÆÿÉÈÆÿÉÈÆÿÉÈÆÿÉÈÆÿÉÈÆÿÉÈÆÿÉÈÆÿÉÈÆÿÉÈÆÿÉÈÆÿÉÈÆÿÉÈÆÿÉÈÆÿÉÈÆÿÉÈÆÿÉÈÆÿÉÈÆÿÉÈÆÿÉÈÆÿÉÈÆÿÉÈÆÿÉÈÆÿÉÈÆÿÉÈÆÿÉÈÆÿÉÈÆÿÉÈÆÿÉÈÆÿÉÈÆÿÉÈÆÿÉÈÆÿÉÈÆÿÉÈÆÿÉÈÆÿÉÈÆÿÉÈÆÿÉÈÆÿÉÈÆÿÉÈÆÿÉÈÆÿÉÈÆÿÉÈÆÿÉÈÆÿÉÈÆÿÉÈÆÿÉÈÆÿÉÈÆÿÉÈÆÿÉÈÆÿÉÈÆÿÉÈÆÿÉÈÆÿÉÈÆÿÉÈÆÿÉÈÆÿÉÈÆÿÉÈÆÿÉÈÆÿÉÈÆÿÉÈÆÿÉÈÆÿÉÈÆÿÈÇÅÿÈÇÅÿÈÇÅÿÈÇÅÿÈÇÅÿÈÇÅÿÈÇÅÿÈÇÅÿÈÇÅÿÈÇÅÿÈÇÅÿÈÇÅÿÈÇÅÿÈÇÅÿÈÇÅÿÈÇÅÿÈÇÅÿÈÇÅÿÈÇÅÿÈÇÅÿÈÇÅÿÈÇÅÿÉÈÆÿÉÈÆÿÉÈÆÿÉÈÆÿÉÈÆÿÉÈÆÿÉÈÆÿÊÉÇÿÊÉÇÿÊÉÇÿÊÉÇÿÊÉÇÿËÊÈÿËÊÈÿËÊÈÿËÊÈÿÊÉÇÿÊÉÇÿÉÈÆÿÉÈÆÿÉÈÆÿÉÈÆÿÉÈÆÿÉÈÆÿÉÈÆÿÉÈÆÿÉÈÆÿÉÈÆÿÉÈÆÿÉÈÆÿÉÈÆÿÉÈÆÿÉÈÆÿÉÈÆÿÉÈÆÿÉÈÆÿÉÈÆÿÉÈÆÿÉÈÆÿÉÈÆÿÉÈÆÿÉÈÆÿÉÈÆÿÈÇÅÿÈÇÅÿÈÇÅÿÈÇÅÿÈÇÅÿÇÆÄÿÇÆÄÿÇÆÄÿÇÆÄÿÇÆÄÿÇÆÄÿÇÆÄÿÇÆÄÿÇÆÄÿÇÆÄÿÇÆÄÿÇÆÄÿÇÆÄÿÇÆÄÿÇÆÄÿÇÆÄÿÇÆÄÿÇÆÄÿÇÆÄÿÇÆÄÿÇÆÄÿÇÆÄÿÇÆÄÿÇÆÄÿÇÆÄÿÇÆÄÿÇÆÄÿÇÆÄÿÆÅÃÿÆÅÃÿÆÅÃÿÆÅÃÿÆÅÃÿÅÄÂÿÅÄÂÿÅÄÂÿÅÄÂÿÅÄÂÿÅÄÂÿÅÄÂÿÆÅÃÿÆÅÃÿÆÅÃÿÆÅÃÿÆÅÃÿÇÆÄÿÇÆÄÿÇÆÄÿÇÆÄÿÇÆÄÿÇÆÄÿÇÆÄÿÇÆÄÿÇÆÄÿÇÆÄÿÇÆÄÿÇÆÄÿÇÆÄÿÇÆÄÿÇÆÄÿÇÆÄÿÇÆÄÿÇÆÄÿÇÆÄÿÆÅÃÿÆÅÃÿÆÅÃÿÆÅÃÿÆÅÃÿÇÆÄÿÇÆÄÿÇÆÄÿÇÆÄÿÇÆÄÿÈÇÅÿÈÇÅÿÇÆÄÿÇÆÄÿÇÆÄÿÇÆÄÿÇÆÄÿÆÅÃÿÆÅÃÿÆÅÃÿÆÅÃÿÆÅÃÿÇÆÄÿÇÆÄÿÇÆÄÿÇÆÄÿÇÆÄÿÇÆÄÿÇÆÄÿÇÆÄÿÇÆÄÿÇÆÄÿÇÆÄÿÇÆÄÿÇÆÄÿÇÆÄÿÇÆÄÿÇÆÄÿÇÆÄÿÇÆÄÿÇÆÄÿÇÆÄÿÇÆÄÿÇÆÄÿÇÆÄÿÇÆÄÿÇÆÄÿÇÆÄÿÇÆÄÿÇÆÄÿÇÆÄÿÇÆÄÿÇÆÄÿÇÆÄÿÇÆÄÿÇÆÄÿÇÆÄÿÇÆÄÿÆÅÃÿÆÅÃÿÆÅÃÿÆÅÃÿÆÅÃÿÆÅÃÿÆÅÃÿÆÅÃÿÆÅÃÿÆÅÃÿÆÅÃÿÆÅÃÿÆÅÃÿÆÅÃÿÆÅÃÿÆÅÃÿÆÅÃÿÆÅÃÿÆÅÃÿÆÅÃÿÆÅÃÿÆÅÃÿÆÅÃÿÆÅÃÿÆÅÃÿÆÅÃÿÆÅÃÿÆÅÃÿÆÅÃÿÆÅÃÿÆÅÃÿÆÅÃÿÆÅÃÿÆÅÃÿÆÅÃÿÆÅÃÿÆÅÃÿÆÅÃÿÆÅÃÿÆÅÃÿÆÅÃÿÇÆÄÿÇÆÄÿÇÆÄÿÇÆÄÿÇÆÄÿÇÆÄÿÇÆÄÿÇÆÄÿÇÆÄÿÇÆÄÿÇÆÄÿÇÆÄÿÇÆÄÿÇÆÄÿÇÆÄÿÇÆÄÿÇÆÄÿÇÆÄÿÇÆÄÿÇÆÄÿÇÆÄÿÇÆÄÿÇÆÄÿÇÆÄÿÇÆÄÿÇÆÄÿÇÆÄÿÇÆÄÿÇÆÄÿÇÆÄÿÇÆÄÿÇÆÄÿÇÆÄÿÇÆÄÿÇÆÄÿÇÆÄÿÇÆÄÿÇÆÄÿÈÇÅÿÈÇÅÿÈÇÅÿÈÇÅÿÈÇÅÿÈÇÅÿÈÇÅÿÈÇÅÿÈÇÅÿÈÇÅÿÈÇÅÿÈÇÅÿÈÇÅÿÈÇÅÿÈÇÅÿÈÇÅÿÈÇÅÿÇÆÄÿÇÆÄÿÇÆÄÿÇÆÄÿÇÆÄÿÇÆÄÿÇÆÄÿÇÆÄÿÇÆÄÿÇÆÄÿÇÆÄÿÇÆÄÿÇÆÄÿÇÆÄÿÇÆÄÿÇÆÄÿÇÆÄÿÇÆÄÿÇÆÄÿÇÆÄÿÇÆÄÿÇÆÄÿÈÇÅÿÈÇÅÿÈÇÅÿÈÇÅÿÈÇÅÿÈÇÅÿÈÇÅÿÈÇÅÿÈÇÅÿÈÇÅÿÈÇÅÿÈÇÅÿÈÇÅÿÈÇÅÿÈÇÅÿÈÇÅÿÈÇÅÿÇÆÄÿÇÆÄÿÇÆÄÿÇÆÄÿÇÆÄÿÇÆÄÿÇÆÄÿÇÆÄÿÇÆÄÿÇÆÄÿÇÆÄÿÇÆÄÿÇÆÄÿÇÆÄÿÇÆÄÿÇÆÄÿÇÆÄÿÇÆÄÿÇÆÄÿÇÆÄÿÇÆÄÿÈÇÅÿÈÇÅÿÈÇÅÿÇÆÄÿÇÆÄÿÇÆÄÿÇÆÄÿÇÆÄÿÇÆÄÿÇÆÄÿÆÅÃÿÆÅÃÿÆÅÃÿÆÅÃÿÆÅÃÿÆÅÃÿÆÅÃÿÆÅÃÿÇÆÄÿÈÇÅÿÈÇÅÿÈÇÅÿÈÇÅÿÈÇÅÿÈÇÅÿÈÇÅÿÈÇÅÿÈÇÅÿÈÇÅÿÈÇÅÿÈÇÅÿÈÇÅÿÈÇÅÿÈÇÅÿÈÇÅÿÈÇÅÿÈÇÅÿÈÇÅÿÈÇÅÿÈÇÅÿÈÇÅÿÈÇÅÿÈÇÅÿÇÆÄÿÇÆÄÿÇÆÄÿÇÆÄÿÇÆÄÿÆÅÃÿÆÅÃÿÆÅÃÿÆÅÃÿÆÅÃÿÆÅÃÿÆÅÃÿÅÄÂÿÅÄÂÿÅÄÂÿÅÄÂÿÅÄÂÿÅÄÂÿÅÄÂÿÅÄÂÿÅÄÂÿÅÄÂÿÅÄÂÿÅÄÂÿÅÄÂÿÅÄÂÿÅÄÂÿÅÄÂÿÅÄÂÿÅÄÂÿÅÄÂÿÅÄÂÿÅÄÂÿÅÄÂÿÆÅÃÿÆÅÃÿÆÅÃÿÆÅÃÿÆÅÃÿÅÄÂÿÅÄÂÿÅÄÂÿÅÄÂÿÅÄÂÿÄÃÁÿÄÃÁÿÄÃÁÿÄÃÁÿÄÃÁÿÄÃÁÿÄÃÁÿÄÃÁÿÄÃÁÿÅÄÂÿÅÄÂÿÅÄÂÿÅÄÂÿÅÄÂÿÅÄÂÿÅÄÂÿÅÄÂÿÅÄÂÿÅÄÂÿÅÄÂÿÅÄÂÿÅÄÂÿÅÄÂÿÅÄÂÿÅÄÂÿÅÄÂÿÄÃÁÿÄÃÁÿÄÃÁÿÄÃÁÿÄÃÁÿÄÃÁÿÄÃÁÿÄÃÁÿÄÃÁÿÄÃÁÿÄÃÁÿÄÃÁÿÄÃÁÿÄÃÁÿÄÃÁÿÄÃÁÿÄÃÁÿÄÃÁÿÄÃÁÿÄÃÁÿÄÃÁÿÄÃÁÿÄÃÁÿÄÃÁÿÃÂÀÿÃÂÀÿÃÂÀÿÃÂÀÿÃÂÀÿÄÃÁÿÅÄÂÿÆÅÃÿÆÅÃÿÆÅÃÿÆÅÃÿÆÅÃÿÅÄÂÿÅÄÂÿÅÄÂÿÅÄÂÿÅÄÂÿÅÄÂÿÅÄÂÿÅÄÂÿÅÄÂÿÅÄÂÿÅÄÂÿÅÄÂÿÅÄÂÿÅÄÂÿÅÄÂÿÅÄÂÿÅÄÂÿÅÄÂÿÅÄÂÿÅÄÂÿÅÄÂÿÅÄÂÿÄÃÁÿÄÃÁÿÄÃÁÿÄÃÁÿÄÃÁÿÄÃÁÿÄÃÁÿÄÃÁÿÄÃÁÿÄÃÁÿÄÃÁÿÄÃÁÿÄÃÁÿÄÃÁÿÄÃÁÿÄÃÁÿÄÃÁÿÄÃÁÿÄÃÁÿÄÃÁÿÄÃÁÿÄÃÁÿÄÃÁÿÄÃÁÿÄÃÁÿÄÃÁÿÄÃÁÿÄÃÁÿÅÄÂÿÅÄÂÿÅÄÂÿÅÄÂÿÅÄÂÿÆÅÃÿÆÅÃÿÆÅÃÿÆÅÃÿÆÅÃÿÅÄÂÿÅÄÂÿÅÄÂÿÅÄÂÿÅÄÂÿÅÄÂÿÅÄÂÿÅÄÂÿÅÄÂÿÅÄÂÿÅÄÂÿÅÄÂÿÅÄÂÿÅÄÂÿÅÄÂÿÅÄÂÿÅÄÂÿÅÄÂÿÅÄÂÿÅÄÂÿÅÄÂÿÅÄÂÿÅÄÂÿÅÄÂÿÅÄÂÿÅÄÂÿÅÄÂÿÅÄÂÿÅÄÂÿÅÄÂÿÅÄÂÿÅÄÂÿÅÄÂÿÅÄÂÿÅÄÂÿÅÄÂÿÅÄÂÿÅÄÂÿÅÄÂÿÅÄÂÿÅÄÂÿÅÄÂÿÅÄÂÿÅÄÂÿÅÄÂÿÅÄÂÿÅÄÂÿÅÄÂÿÅÄÂÿÅÄÂÿÅÄÂÿÅÄÂÿÅÄÂÿÅÄÂÿÅÄÂÿÅÄÂÿÅÄÂÿÅÄÂÿÅÄÂÿÅÄÂÿÅÄÂÿÅÄÂÿÅÄÂÿÅÄÂÿÅÄÂÿÅÄÂÿÅÄÂÿÅÄÂÿÅÄÂÿÅÄÂÿÅÄÂÿÅÄÂÿÅÄÂÿÅÄÂÿÅÄÂÿÅÄÂÿÅÄÂÿÅÄÂÿÅÄÂÿÅÄÂÿÅÄÂÿÅÄÂÿÅÄÂÿÅÄÂÿÄÃÁÿÄÃÁÿÄÃÁÿÄÃÁÿÄÃÁÿÃÂÀÿÃÂÀÿÃÂÀÿÃÂÀÿÃÂÀÿÃÂÀÿÃÂÀÿÃÂÀÿÃÂÀÿÃÂÀÿÃÂÀÿÃÂÀÿÃÂÀÿÃÂÀÿÃÂÀÿÃÂÀÿÃÂÀÿÃÂÀÿÃÂÀÿÃÂÀÿÃÂÀÿÃÂÀÿÃÂÀÿÃÂÀÿÃÂÀÿÃÂÀÿÂÁ¿ÿÂÁ¿ÿÂÁ¿ÿÂÁ¿ÿÂÁ¿ÿÂÁ¿ÿÂÁ¿ÿÂÁ¿ÿÁÀ¾ÿÁÀ¾ÿÁÀ¾ÿÁÀ¾ÿÀ¿½ÿÀ¿½ÿÀ¿½ÿÀ¿½ÿÀ¿½ÿÀ¿½ÿÀ¿½ÿÀ¿½ÿ¿¾¼ÿ¿¾¼ÿ¿¾¼ÿ¿¾¼ÿ¿¾¼ÿ¿¾¼ÿ¿¾¼ÿ¿¾¼ÿ¿¾¼ÿ¿¾¼ÿ¿¾¼ÿ¿¾¼ÿ¿¾¼ÿ¿¾¼ÿ¿¾¼ÿ¿¾¼ÿ¿¾¼ÿ¿¾¼ÿ¿¾¼ÿ¿¾¼ÿÀ¿½ÿÁÀ¾ÿÁÀ¾ÿÁÀ¾ÿÁÀ¾ÿÁÀ¾ÿÁÀ¾ÿÁÀ¾ÿÂÁ¿ÿÂÁ¿ÿÂÁ¿ÿÂÁ¿ÿÂÁ¿ÿÃÂÀÿÃÂÀÿÃÂÀÿÃÂÀÿÃÂÀÿÃÂÀÿÃÂÀÿÃÂÀÿÃÂÀÿÃÂÀÿÃÂÀÿÃÂÀÿÃÂÀÿÃÂÀÿÃÂÀÿÃÂÀÿÃÂÀÿÃÂÀÿÃÂÀÿÃÂÀÿÃÂÀÿÃÂÀÿÃÂÀÿÃÂÀÿÂÁ¿ÿÂÁ¿ÿÂÁ¿ÿÂÁ¿ÿÂÁ¿ÿÂÁ¿ÿÂÁ¿ÿÂÁ¿ÿÂÁ¿ÿÂÁ¿ÿÂÁ¿ÿÂÁ¿ÿÂÁ¿ÿÂÁ¿ÿÂÁ¿ÿÂÁ¿ÿÂÁ¿ÿÂÁ¿ÿÂÁ¿ÿÂÁ¿ÿÂÁ¿ÿÂÁ¿ÿÂÁ¿ÿÂÁ¿ÿÂÁ¿ÿÂÁ¿ÿÂÁ¿ÿÂÁ¿ÿÂÁ¿ÿÃÂÀÿÃÂÀÿÃÂÀÿÃÂÀÿÃÂÀÿÄÃÁÿÄÃÁÿÄÃÁÿÄÃÁÿÄÃÁÿÄÃÁÿÄÃÁÿÄÃÁÿÄÃÁÿÄÃÁÿÄÃÁÿÄÃÁÿÄÃÁÿÄÃÁÿÄÃÁÿÄÃÁÿÄÃÁÿÄÃÁÿÄÃÁÿÄÃÁÿÄÃÁÿÄÃÁÿÄÃÁÿÄÃÁÿÃÂÀÿÃÂÀÿÃÂÀÿÃÂÀÿÃÂÀÿÃÂÀÿÃÂÀÿÃÂÀÿÃÂÀÿÃÂÀÿÃÂÀÿÃÂÀÿÃÂÀÿÃÂÀÿÃÂÀÿÃÂÀÿÃÂÀÿÃÂÀÿÃÂÀÿÃÂÀÿÃÂÀÿÃÂÀÿÃÂÀÿÃÂÀÿÃÂÀÿÃÂÀÿÃÂÀÿÃÂÀÿÃÂÀÿÃÂÀÿÃÂÀÿÃÂÀÿÃÂÀÿÃÂÀÿÃÂÀÿÃÂÀÿÃÂÀÿÃÂÀÿÃÂÀÿÃÂÀÿÃÂÀÿÃÂÀÿÃÂÀÿÃÂÀÿÃÂÀÿÂÁ¿ÿÂÁ¿ÿÂÁ¿ÿÂÁ¿ÿÂÁ¿ÿÂÁ¿ÿÂÁ¿ÿÂÁ¿ÿÃÂÀÿÃÂÀÿÃÂÀÿÃÂÀÿÄÃÁÿÄÃÁÿÄÃÁÿÄÃÁÿÄÃÁÿÄÃÁÿÄÃÁÿÄÃÁÿÄÃÁÿÄÃÁÿÄÃÁÿÄÃÁÿÄÃÁÿÄÃÁÿÄÃÁÿÄÃÁÿÄÃÁÿÄÃÁÿÄÃÁÿÄÃÁÿÃÂÀÿÃÂÀÿÃÂÀÿÃÂÀÿÃÂÀÿÃÂÀÿÃÂÀÿÃÂÀÿÃÂÀÿÃÂÀÿÃÂÀÿÃÂÀÿÃÂÀÿÃÂÀÿÃÂÀÿÃÂÀÿÃÂÀÿÃÂÀÿÃÂÀÿÃÂÀÿÃÂÀÿÃÂÀÿÃÂÀÿÃÂÀÿÃÂÀÿÃÂÀÿÃÂÀÿÃÂÀÿÃÂÀÿÃÂÀÿÃÂÀÿÃÂÀÿÃÂÀÿÃÂÀÿÃÂÀÿÃÂÀÿÃÂÀÿÃÂÀÿÂÁ¿ÿÂÁ¿ÿÂÁ¿ÿÂÁ¿ÿÂÁ¿ÿÂÁ¿ÿÂÁ¿ÿÂÁ¿ÿÂÁ¿ÿÂÁ¿ÿÂÁ¿ÿÂÁ¿ÿÂÁ¿ÿÂÁ¿ÿÂÁ¿ÿÂÁ¿ÿÂÁ¿ÿÂÁ¿ÿÂÁ¿ÿÂÁ¿ÿÂÁ¿ÿÂÁ¿ÿÃÂÀÿÃÂÀÿÃÂÀÿÃÂÀÿÃÂÀÿÃÂÀÿÃÂÀÿÃÂÀÿÃÂÀÿÃÂÀÿÃÂÀÿÃÂÀÿÃÂÀÿÃÂÀÿÃÂÀÿÃÂÀÿÃÂÀÿÃÂÀÿÃÂÀÿÃÂÀÿÃÂÀÿÃÂÀÿÃÂÀÿÃÂÀÿÃÂÀÿÃÂÀÿÃÂÀÿÃÂÀÿÃÂÀÿÃÂÀÿÃÂÀÿÃÂÀÿÃÂÀÿÃÂÀÿÃÂÀÿÃÂÀÿÃÂÀÿÃÂÀÿÃÂÀÿÃÂÀÿÃÂÀÿÃÂÀÿÃÂÀÿÃÂÀÿÃÂÀÿÃÂÀÿÃÂÀÿÃÂÀÿÃÂÀÿÃÂÀÿÃÂÀÿÃÂÀÿÃÂÀÿÃÂÀÿÃÂÀÿÂÁ¿ÿÂÁ¿ÿÂÁ¿ÿÂÁ¿ÿÂÁ¿ÿÂÁ¿ÿÂÁ¿ÿÁÀ¾ÿÁÀ¾ÿÁÀ¾ÿÁÀ¾ÿÁÀ¾ÿÀ¿½ÿÀ¿½ÿÀ¿½ÿÀ¿½ÿÀ¿½ÿÀ¿½ÿÀ¿½ÿÀ¿½ÿÀ¿½ÿÀ¿½ÿÁÀ¾ÿÁÀ¾ÿÁÀ¾ÿÁÀ¾ÿÀ¿½ÿÀ¿½ÿÀ¿½ÿÀ¿½ÿÀ¿½ÿ¿¾¼ÿ¿¾¼ÿ¿¾¼ÿ¿¾¼ÿ¿¾¼ÿ¿¾¼ÿ¿¾¼ÿ¿¾¼ÿ¿¾¼ÿÀ¿½ÿÁÀ¾ÿÁÀ¾ÿÁÀ¾ÿÁÀ¾ÿÁÀ¾ÿÁÀ¾ÿÁÀ¾ÿÁÀ¾ÿÁÀ¾ÿÁÀ¾ÿÁÀ¾ÿÁÀ¾ÿÁÀ¾ÿÁÀ¾ÿÁÀ¾ÿÁÀ¾ÿÁÀ¾ÿÀ¿½ÿÀ¿½ÿÀ¿½ÿÀ¿½ÿÀ¿½ÿÀ¿½ÿÀ¿½ÿÀ¿½ÿÀ¿½ÿÀ¿½ÿÀ¿½ÿÀ¿½ÿÀ¿½ÿÀ¿½ÿÀ¿½ÿÀ¿½ÿÀ¿½ÿÀ¿½ÿÀ¿½ÿÀ¿½ÿÁÀ¾ÿÂÁ¿ÿÂÁ¿ÿÂÁ¿ÿÂÁ¿ÿÂÁ¿ÿÁÀ¾ÿÁÀ¾ÿÁÀ¾ÿÁÀ¾ÿÁÀ¾ÿÀ¿½ÿÀ¿½ÿÀ¿½ÿÀ¿½ÿÀ¿½ÿÀ¿½ÿÀ¿½ÿÀ¿½ÿÀ¿½ÿÁÀ¾ÿÁÀ¾ÿÁÀ¾ÿÁÀ¾ÿÁÀ¾ÿÁÀ¾ÿÁÀ¾ÿÁÀ¾ÿÁÀ¾ÿÁÀ¾ÿÁÀ¾ÿÁÀ¾ÿÁÀ¾ÿÁÀ¾ÿÁÀ¾ÿÁÀ¾ÿÁÀ¾ÿÀÀ¾ÿÀÀ¾ÿÀÀ¾ÿÀÀ¾ÿÀÀ¾ÿ¿¿½ÿ¿¿½ÿ¿¿½ÿ¿¿½ÿ¿¿½ÿ¿¿½ÿ¿¿½ÿ¾¾¼ÿ¾¾¼ÿ¾¾¼ÿ¾¾¼ÿ¾¾¼ÿ¾¾¼ÿ¾¾¼ÿ¾¾¼ÿ¾¾¼ÿ¾¾¼ÿ¾¾¼ÿ¾¾¼ÿ½½»ÿ½½»ÿ½½»ÿ½½»ÿ½½»ÿ½½»ÿ½½»ÿ½½»ÿ½½»ÿ½½»ÿ½½»ÿ½½»ÿ½½»ÿ½½»ÿ½½»ÿ½½»ÿ¾¾¼ÿ¿¿½ÿ¿¿½ÿ¿¿½ÿ¿¿½ÿ¿¿½ÿ¿¿½ÿ¿¿½ÿ¿¿½ÿ¿¿½ÿ¿¿½ÿ¿¿½ÿ¿¿½ÿ¿¿½ÿ¿¿½ÿ¿¿½ÿ¿¿½ÿ¿¿½ÿ¿¿½ÿ¿¿½ÿÀÀ¾ÿÀÀ¾ÿÀÀ¾ÿÀÀ¾ÿÀÀ¾ÿÀÀ¾ÿÀÀ¾ÿÀÀ¾ÿÀÀ¾ÿÀÀ¾ÿÀÀ¾ÿÀÀ¾ÿÀÀ¾ÿÀÀ¾ÿÀÀ¾ÿÀÀ¾ÿÀÀ¾ÿÀÀ¾ÿÀÀ¾ÿÀÀ¾ÿÀÀ¾ÿÀÀ¾ÿÀÀ¾ÿÀÀ¾ÿ¿¿½ÿ¿¿½ÿ¿¿½ÿ¿¿½ÿ¿¿½ÿ¾¾¼ÿ¾¾¼ÿ¾¾¼ÿ¾¾¼ÿ¾¾¼ÿ¾¾¼ÿ¾¾¼ÿ¾¾¼ÿ¾¾¼ÿ¾¾¼ÿ¿¿½ÿ¿¿½ÿ¿¿½ÿ¿¿½ÿ¿¿½ÿ¿¿½ÿ¿¿½ÿ¿¿½ÿ¿¿½ÿ¿¿½ÿ¿¿½ÿ¿¿½ÿ¿¿½ÿ¿¿½ÿ¿¿½ÿ¿¿½ÿ¾¾¼ÿ¾¾¼ÿ¾¾¼ÿ¾¾¼ÿ¾¾¼ÿ¾¾¼ÿ¾¾¼ÿ¾¾¼ÿ¾¾¼ÿ¾¾¼ÿ¾¾¼ÿ¾¾¼ÿ¾¾¼ÿ¾¾¼ÿ¾¾¼ÿ¾¾¼ÿ¾¾¼ÿ¾¾¼ÿ¾¾¼ÿ¾¾¼ÿ¾¾¼ÿ¾¾¼ÿ¿¿½ÿ¿¿½ÿ¿¿½ÿ¿¿½ÿ¿¿½ÿ¿¿½ÿ¿¿½ÿ¿¿½ÿ¿¿½ÿ¿¿½ÿ¿¿½ÿ¿¿½ÿ¿¿½ÿ¿¿½ÿ¿¿½ÿ¿¿½ÿ¿¿½ÿ¿¿½ÿ¿¿½ÿÀÀ¾ÿÀÀ¾ÿÀÀ¾ÿÀÀ¾ÿÀÀ¾ÿÀÀ¾ÿÀÀ¾ÿÀÀ¾ÿÀÀ¾ÿÀÀ¾ÿÀÀ¾ÿÀÀ¾ÿÀÀ¾ÿÀÀ¾ÿÀÀ¾ÿÀÀ¾ÿÀÀ¾ÿÀÀ¾ÿÀÀ¾ÿÀÀ¾ÿÀÀ¾ÿÀÀ¾ÿÀÀ¾ÿÀÀ¾ÿÀÀ¾ÿÀÀ¾ÿÀÀ¾ÿÀÀ¾ÿÀÀ¾ÿÀÀ¾ÿÀÀ¾ÿÀÀ¾ÿÀÀ¾ÿÀÀ¾ÿÀÀ¾ÿÀÀ¾ÿÀÀ¾ÿÀÀ¾ÿÀÀ¾ÿÀÀ¾ÿÀÀ¾ÿÀÀ¾ÿÀÀ¾ÿÀÀ¾ÿÀÀ¾ÿÀÀ¾ÿÀÀ¾ÿÀÀ¾ÿÀÀ¾ÿÀÀ¾ÿÀÀ¾ÿÀÀ¾ÿÀÀ¾ÿÀÀ¾ÿÀÀ¾ÿÀÀ¾ÿÀÀ¾ÿÀÀ¾ÿÁÁ¿ÿÁÁ¿ÿÀÀ¾ÿÀÀ¾ÿÀÀ¾ÿ¿¿½ÿ¿¿½ÿ¾¾¼ÿ¾¾¼ÿ¾¾¼ÿ¾¾¼ÿ¾¾¼ÿ½½»ÿ½½»ÿ¼¼ºÿ¼¼ºÿ¼¼ºÿ¼¼ºÿ½½»ÿ¾¾¼ÿ¾¾¼ÿ¾¾¼ÿ¾¾¼ÿ¾¾¼ÿ¾¾¼ÿ¾¾¼ÿ¾¾¼ÿ¾¾¼ÿ¾¾¼ÿ¾¾¼ÿ¾¾¼ÿ¾¾¼ÿ¾¾¼ÿ¾¾¼ÿ¾¾¼ÿ¾¾¼ÿ½½»ÿ¼¼ºÿ¼¼ºÿ¼¼ºÿ¼¼ºÿ¼¼ºÿ¼¼ºÿ¼¼ºÿ¼¼ºÿ¼¼ºÿ¼¼ºÿ¼¼ºÿ¼¼ºÿ¼¼ºÿ¼¼ºÿ¼¼ºÿ¼¼ºÿ¼¼ºÿ¼¼ºÿ¼¼ºÿ½½»ÿ½½»ÿ¾¾¼ÿ¾¾¼ÿ¾¾¼ÿ¾¾¼ÿ¾¾¼ÿ¾¾¼ÿ¾¾¼ÿ¿¿½ÿ¿¿½ÿ¿¿½ÿ¿¿½ÿ¿¿½ÿÀÀ¾ÿÀÀ¾ÿÀÀ¾ÿÀÀ¾ÿÀÀ¾ÿÀÀ¾ÿÀÀ¾ÿÀÀ¾ÿÀÀ¾ÿÀÀ¾ÿÀÀ¾ÿÀÀ¾ÿÀÀ¾ÿÀÀ¾ÿÀÀ¾ÿÀÀ¾ÿÀÀ¾ÿÀÀ¾ÿÀÀ¾ÿÀÀ¾ÿÀÀ¾ÿÀÀ¾ÿÀÀ¾ÿÀÀ¾ÿ¾¾¼ÿ½½»ÿ½½»ÿ½½»ÿ½½»ÿ½½»ÿ½½»ÿ½½»ÿ½½»ÿ½½»ÿ½½»ÿ½½»ÿ½½»ÿ½½»ÿ½½»ÿ½½»ÿ½½»ÿ½½»ÿ½½»ÿ¼¼ºÿ»»¹ÿ»»¹ÿ»»¹ÿ»»¹ÿ»»¹ÿ»»¹ÿ¼¼ºÿ¼¼ºÿ½½»ÿ½½»ÿ½½»ÿ¾¾¼ÿ¾¾¼ÿ¿¿½ÿ¿¿½ÿ¿¿½ÿ¿¿½ÿ¿¿½ÿÀÀ¾ÿÀÀ¾ÿÀÀ¾ÿÀÀ¾ÿÀÀ¾ÿÀÀ¾ÿÀÀ¾ÿÀÀ¾ÿÀÀ¾ÿÀÀ¾ÿÀÀ¾ÿÀÀ¾ÿÀÀ¾ÿÀÀ¾ÿÀÀ¾ÿÀÀ¾ÿÀÀ¾ÿÀÀ¾ÿÀÀ¾ÿÀÀ¾ÿÀÀ¾ÿÀÀ¾ÿÀÀ¾ÿÀÀ¾ÿÀÀ¾ÿÀÀ¾ÿÀÀ¾ÿÀÀ¾ÿÀÀ¾ÿÀÀ¾ÿÀÀ¾ÿÀÀ¾ÿÀÀ¾ÿÀÀ¾ÿÀÀ¾ÿÀÀ¾ÿÀÀ¾ÿÀÀ¾ÿÀÀ¾ÿÀÀ¾ÿÀÀ¾ÿÁÁ¿ÿÁÁ¿ÿÁÁ¿ÿÁÁ¿ÿÁÁ¿ÿÀÀ¾ÿÀÀ¾ÿÀÀ¾ÿÀÀ¾ÿ¿¿½ÿ¿¿½ÿ¿¿½ÿ¿¿½ÿ¿¿½ÿ¿¿½ÿ¿¿½ÿ¿¿½ÿ¿¿½ÿ¿¿½ÿÀÀ¾ÿÀÀ¾ÿÀÀ¾ÿÀÀ¾ÿÀÀ¾ÿÀÀ¾ÿÀÀ¾ÿÀÀ¾ÿÀÀ¾ÿÀÀ¾ÿÀÀ¾ÿÀÀ¾ÿÀÀ¾ÿÀÀ¾ÿÀÀ¾ÿÀÀ¾ÿÀÀ¾ÿÀÀ¾ÿÀÀ¾ÿÀÀ¾ÿÀÀ¾ÿÀÀ¾ÿÀÀ¾ÿÀÀ¾ÿÀÀ¾ÿÀÀ¾ÿÀÀ¾ÿÀÀ¾ÿÀÀ¾ÿÀÀ¾ÿÀÀ¾ÿÀÀ¾ÿÀÀ¾ÿÀÀ¾ÿÀÀ¾ÿÀÀ¾ÿ¿¿½ÿ¿¿½ÿ¿¿½ÿ¿¿½ÿ¿¿½ÿ¿¿½ÿ¿¿½ÿ¿¿½ÿ¿¿½ÿ¿¿½ÿ¿¿½ÿ¿¿½ÿ¿¿½ÿ¿¿½ÿ¿¿½ÿ¿¿½ÿ¿¿½ÿ¿¿½ÿ¿¿½ÿ¿¿½ÿ¿¿½ÿ¿¿½ÿÀÀ¾ÿÀÀ¾ÿÀÀ¾ÿÀÀ¾ÿÀÀ¾ÿÀÀ¾ÿÀÀ¾ÿÀÀ¾ÿÀÀ¾ÿÀÀ¾ÿÀÀ¾ÿÀÀ¾ÿÀÀ¾ÿÀÀ¾ÿÀÀ¾ÿÀÀ¾ÿÀÀ¾ÿÀÀ¾ÿÀÀ¾ÿÀÀ¾ÿÀÀ¾ÿÀÀ¾ÿÀÀ¾ÿÀÀ¾ÿÀÀ¾ÿÀÀ¾ÿÀÀ¾ÿÀÀ¾ÿÀÀ¾ÿÀÀ¾ÿÀÀ¾ÿÀÀ¾ÿÀÀ¾ÿÀÀ¾ÿÀÀ¾ÿÀÀ¾ÿÀÀ¾ÿÀÀ¾ÿÀÀ¾ÿÀÀ¾ÿÀÀ¾ÿÀÀ¾ÿÀÀ¾ÿÀÀ¾ÿÀÀ¾ÿÀÀ¾ÿÀÀ¾ÿÀÀ¾ÿÀÀ¾ÿÀÀ¾ÿÀÀ¾ÿÀÀ¾ÿÀÀ¾ÿÀÀ¾ÿÀÀ¾ÿ¿¿½ÿ¿¿½ÿ¿¿½ÿ¿¿½ÿ¿¿½ÿ¿¿½ÿ¿¿½ÿ¿¿½ÿ¿¿½ÿ¿¿½ÿ¿¿½ÿ¿¿½ÿ¿¿½ÿ¿¿½ÿ¿¿½ÿ¿¿½ÿ¿¿½ÿ¿¿½ÿ¿¿½ÿ¿¿½ÿ¿¿½ÿ¿¿½ÿ¿¿½ÿ¿¿½ÿ¿¿½ÿ¿¿½ÿ¿¿½ÿ¿¿½ÿ¿¿½ÿ¿¿½ÿ¿¿½ÿ¿¿½ÿ¿¿½ÿ¿¿½ÿ¿¿½ÿ¿¿½ÿ¿¿½ÿ¿¿½ÿ¾¾¼ÿ¾¾¼ÿ¾¾¼ÿ¾¾¼ÿ¾¾¼ÿ¾¾¼ÿ¾¾¼ÿ¾¾¼ÿ¾¾¼ÿ¾¾¼ÿ½½»ÿ½½»ÿ½½»ÿ½½»ÿ½½»ÿ½½»ÿ½½»ÿ¼¼ºÿ¼¼ºÿ¼¼ºÿ½½»ÿ¾¾¼ÿ¿¿½ÿ¿¿½ÿ¿¿½ÿ¿¿½ÿ¿¿½ÿ¿¿½ÿ¿¿½ÿ¿¿½ÿ¿¿½ÿ¿¿½ÿ¿¿½ÿ¿¿½ÿ¿¿½ÿ¿¿½ÿ¿¿½ÿ¿¿½ÿ¿¿½ÿ¿¿½ÿ¿¿½ÿ¿¿½ÿ¿¿½ÿ¿¿½ÿ¿¿½ÿ¿¿½ÿ¿¿½ÿ¿¿½ÿÀÀ¾ÿÀÀ¾ÿÀÀ¾ÿÀÀ¾ÿÀÀ¾ÿÁÁ¿ÿÁÁ¿ÿÁÁ¿ÿÁÁ¿ÿÁÁ¿ÿÁÁ¿ÿÁÁ¿ÿÁÁ¿ÿÁÁ¿ÿÁÁ¿ÿÁÁ¿ÿÁÁ¿ÿÁÁ¿ÿÁÁ¿ÿÁÁ¿ÿÁÁ¿ÿÁÁ¿ÿÁÁ¿ÿÁÁ¿ÿÁÁ¿ÿÁÁ¿ÿÁÁ¿ÿÁÁ¿ÿÁÁ¿ÿÁÁ¿ÿÁÁ¿ÿÁÁ¿ÿÁÁ¿ÿÁÁ¿ÿÁÁ¿ÿÁÁ¿ÿÁÁ¿ÿÁÁ¿ÿÁÁ¿ÿÁÁ¿ÿÁÁ¿ÿÁÁ¿ÿÁÁ¿ÿÁÁ¿ÿÁÁ¿ÿÁÁ¿ÿÁÁ¿ÿÁÁ¿ÿÁÁ¿ÿÁÁÀÿÁÁÁÿÂÂÂÿÂÂÂÿÂÂÂÿÂÂÂÿÂÂÂÿÂÂÂÿÂÂÂÿÂÂÂÿÂÂÂÿÂÂÂÿÂÂÂÿÂÂÂÿÂÂÂÿÂÂÂÿÂÂÂÿÂÂÂÿÂÂÂÿÂÂÂÿÂÂÂÿÂÂÂÿÂÂÂÿÂÂÂÿÂÂÂÿÂÂÂÿÂÂÂÿÂÂÂÿÂÂÂÿÂÂÂÿÂÂÂÿÂÂÂÿÂÂÂÿÂÂÂÿÂÂÂÿÂÂÂÿÂÂÂÿÂÂÂÿÂÂÂÿÂÂÂÿÂÂÂÿÂÂÂÿÂÂÂÿÂÂÂÿÂÂÂÿÂÂÂÿÂÂÂÿÂÂÂÿÂÂÂÿÂÂÂÿÂÂÂÿÂÂÂÿÂÂÂÿÂÂÂÿÂÂÂÿÂÂÂÿÂÂÂÿÁÁÁÿÁÁÁÿÁÁÁÿÁÁÁÿÁÁÁÿÁÁÁÿÁÁÁÿÁÁÁÿÁÁÁÿÁÁÁÿÁÁÁÿÁÁÁÿÁÁÁÿÁÁÁÿÁÁÁÿÁÁÁÿÁÁÁÿÁÁÁÿÁÁÁÿÀÀÀÿÀÀÀÿÀÀÀÿ¿¿¿ÿ¿¿¿ÿ¾¾¾ÿ½½½ÿ¼¼¼ÿ¼¼¼ÿ¼¼¼ÿ¼¼¼ÿ¼¼¼ÿ¼¼¼ÿ¼¼¼ÿ¼¼¼ÿ½½½ÿ¾¾¾ÿ¿¿¿ÿ¿¿¿ÿÀÀÀÿÀÀÀÿÁÁÁÿÂÂÂÿÂÂÂÿÂÂÂÿÂÂÂÿÂÂÂÿÂÂÂÿÂÂÂÿÂÂÂÿÂÂÂÿÂÂÂÿÂÂÂÿÂÂÂÿÂÂÂÿÂÂÂÿÂÂÂÿÂÂÂÿÂÂÂÿÁÁÁÿÁÁÁÿÁÁÁÿÁÁÁÿÁÁÁÿÁÁÁÿÁÁÁÿÁÁÁÿÁÁÁÿÁÁÁÿÁÁÁÿÁÁÁÿÁÁÁÿÁÁÁÿÁÁÁÿÁÁÁÿÁÁÁÿÁÁÁÿÁÁÁÿÁÁÁÿÁÁÁÿÁÁÁÿÁÁÁÿÁÁÁÿÀÀÀÿÀÀÀÿ¿¿¿ÿ¿¿¿ÿ¿¿¿ÿ¿¿¿ÿ¿¿¿ÿ¾¾¾ÿ¾¾¾ÿ½½½ÿ½½½ÿ½½½ÿ½½½ÿ½½½ÿ½½½ÿ¾¾¾ÿ¿¿¿ÿ¿¿¿ÿ¿¿¿ÿ¿¿¿ÿ¿¿¿ÿ¿¿¿ÿ¿¿¿ÿ¿¿¿ÿÀÀÀÿÀÀÀÿÀÀÀÿÀÀÀÿÁÁÁÿÁÁÁÿÁÁÁÿÁÁÁÿÁÁÁÿÁÁÁÿÁÁÁÿÁÁÁÿÁÁÁÿÁÁÁÿÁÁÁÿÁÁÁÿÁÁÁÿÁÁÁÿÁÁÁÿÁÁÁÿÁÁÁÿÁÁÁÿÁÁÁÿÁÁÁÿÁÁÁÿÁÁÁÿÁÁÁÿÁÁÁÿÁÁÁÿÁÁÁÿÂÂÂÿÃÃÃÿÃÃÃÿÃÃÃÿÃÃÃÿÃÃÃÿÂÂÂÿÂÂÂÿÂÂÂÿÂÂÂÿÁÁÁÿÁÁÁÿÁÁÁÿÁÁÁÿÁÁÁÿÁÁÁÿÁÁÁÿÁÁÁÿÀÀÀÿ¿¿¿ÿ¿¿¿ÿ¿¿¿ÿ¿¿¿ÿ¿¿¿ÿ¿¿¿ÿ¿¿¿ÿ¿¿¿ÿ¿¿¿ÿ¿¿¿ÿ¿¿¿ÿ¿¿¿ÿ¿¿¿ÿ¿¿¿ÿ¿¿¿ÿ¿¿¿ÿ¿¿¿ÿ¿¿¿ÿ¿¿¿ÿÀÀÀÿÁÁÁÿÁÁÁÿÁÁÁÿÁÁÁÿÁÁÁÿÁÁÁÿÁÁÁÿÁÁÁÿÁÁÁÿÁÁÁÿÁÁÁÿÁÁÁÿÁÁÁÿÁÁÁÿÁÁÁÿÁÁÁÿÁÁÁÿÁÁÁÿÁÁÁÿÁÁÁÿÁÁÁÿÁÁÁÿÁÁÁÿÁÁÁÿÁÁÁÿÁÁÁÿÁÁÁÿÁÁÁÿÁÁÁÿÁÁÁÿÁÁÁÿÁÁÁÿÁÁÁÿÁÁÁÿÁÁÁÿÁÁÁÿÀÁÀÿÀÁÀÿ¿ÁÀÿ¿ÁÀÿ¿ÁÀÿ¿ÁÀÿ¿ÁÀÿ¿ÁÀÿ¿ÁÀÿ¿ÁÀÿ¿ÁÀÿ¿ÁÀÿ¿ÁÀÿ¿ÁÀÿ¿ÁÀÿ¿ÁÀÿ¿ÁÀÿ¿ÁÀÿ¿ÁÀÿ¿ÁÀÿ¿ÁÀÿ¿ÁÀÿÀÂÁÿÀÂÁÿÀÂÁÿÀÂÁÿÀÂÁÿÀÂÁÿÀÂÁÿÀÂÁÿÀÂÁÿÀÂÁÿÀÂÁÿÀÂÁÿÀÂÁÿÀÂÁÿÀÂÁÿÀÂÁÿÀÂÁÿÀÂÁÿÀÂÁÿÀÂÁÿÀÂÁÿÀÂÁÿÀÂÁÿÀÂÁÿÀÂÁÿÀÂÁÿÀÂÁÿÀÂÁÿÀÂÁÿÀÂÁÿÀÂÁÿÀÂÁÿÀÂÁÿÀÂÁÿÀÂÁÿÀÂÁÿÀÂÁÿÀÂÁÿÁÃÂÿÁÃÂÿÁÃÂÿÁÃÂÿÁÃÂÿÁÃÂÿÁÃÂÿÁÃÂÿÁÃÂÿÁÃÂÿÁÃÂÿÁÃÂÿÁÃÂÿÁÃÂÿÁÃÂÿÁÃÂÿÁÃÂÿÁÃÂÿÁÃÂÿÁÃÂÿÁÃÂÿÁÃÂÿÁÃÂÿÁÃÂÿÁÃÂÿÁÃÂÿßàâÿßàâÿßàâÿßàâÿßàâÿßàâÿßàâÿßàâÿßàâÿßàâÿßàâÿßàâÿßàâÿßàâÿßàâÿßàâÿßàâÿßàâÿßàâÿßàâÿßàâÿßàâÿßàâÿßàâÿßàâÿßàâÿßàâÿßàâÿßàâÿßàâÿßàâÿßàâÿßàâÿßàâÿßàâÿßàâÿßàâÿßàâÿßàâÿßàâÿàáãÿàáãÿàáãÿàáãÿßàâÿßàâÿßàâÿßàâÿßàâÿÞßáÿÞßáÿÞßáÿÞßáÿÞßáÿÞßáÿÞßáÿÞßáÿÞßáÿÞßáÿÝÞàÿÝÞàÿÝÞàÿÝÞàÿÝÞàÿÝÞàÿÝÞàÿÝÞàÿÝÞàÿÝÞàÿÝÞàÿÝÞàÿÞßáÿÞßáÿßàâÿßàâÿßàâÿàáãÿàáãÿàáãÿàáãÿàáãÿàáãÿàáãÿàáãÿàáãÿàáãÿàáãÿàáãÿàáãÿàáãÿàáãÿàáãÿàáãÿàáãÿàáãÿßàâÿßàâÿßàâÿßàâÿßàâÿßàâÿßàâÿßàâÿßàâÿßàâÿßàâÿßàâÿßàâÿßàâÿßàâÿßàâÿßàâÿßàâÿßàâÿßàâÿßàâÿßàâÿßàâÿßàâÿßàâÿßàâÿÞßáÿÞßáÿÞßáÿÞßáÿÞßáÿÞßáÿÞßáÿßàâÿßàâÿßàâÿßàâÿßàâÿßàâÿÞßáÿÝÞàÿÝÞàÿÝÞàÿÝÞàÿÝÞàÿÝÞàÿÝÞàÿÝÞàÿÞßáÿÞßáÿÞßáÿÞßáÿÞßáÿßàâÿßàâÿßàâÿßàâÿßàâÿßàâÿßàâÿàáãÿàáãÿàáãÿàáãÿàáãÿàáãÿàáãÿàáãÿàáãÿàáãÿàáãÿàáãÿàáãÿàáãÿàáãÿàáãÿàáãÿàáãÿàáãÿáâäÿáâäÿáâäÿáâäÿáâäÿáâäÿáâäÿáâäÿáâäÿáâäÿáâäÿáâäÿáâäÿáâäÿáâäÿáâäÿáâäÿáâäÿáâäÿâãåÿâãåÿâãåÿâãåÿâãåÿâãåÿâãåÿâãåÿâãåÿâãåÿâãåÿâãåÿâãåÿâãåÿâãåÿâãåÿâãåÿáâäÿáâäÿàáãÿàáãÿàáãÿàáãÿàáãÿßàâÿßàâÿßàâÿßàâÿßàâÿßàâÿßàâÿàáãÿàáãÿàáãÿàáãÿàáãÿáâäÿáâäÿáâäÿáâäÿáâäÿáâäÿáâäÿáâäÿáâäÿáâäÿáâäÿáâäÿáâäÿáâäÿáâäÿáâäÿáâäÿáâäÿáâäÿáâäÿáâäÿáâäÿáâäÿáâäÿáâäÿáâäÿáâäÿáâäÿáâäÿáâäÿáâäÿáâäÿáâäÿáâäÿáâäÿáâäÿáâäÿáâäÿáâäÿàáãÿààâÿààâÿààâÿààâÿààâÿààâÿààâÿààâÿààâÿààâÿààâÿààâÿààâÿààâÿààâÿààâÿààâÿààâÿààâÿááãÿââäÿââäÿââäÿââäÿââäÿââäÿââäÿââäÿââäÿââäÿââäÿââäÿââäÿââäÿââäÿââäÿââäÿââäÿââäÿââäÿââäÿââäÿââäÿââäÿââäÿââäÿââäÿââäÿââäÿââäÿââäÿââäÿââäÿââäÿââäÿââäÿââäÿââäÿââäÿââäÿââäÿááãÿááãÿááãÿááãÿááãÿááãÿááãÿààâÿààâÿààâÿààâÿààâÿààâÿààâÿààâÿááâÿâââÿãããÿãããÿâââÿâââÿâââÿâââÿâââÿâââÿâââÿâââÿáááÿáááÿáááÿáááÿáááÿáááÿáááÿáááÿáááÿàààÿàààÿàààÿßßßÿßßßÿÞÞÞÿÞÞÞÿÞÞÞÿÞÞÞÿÞÞÞÿÞÞÞÿÞÞÞÿÞÞÞÿÞÞÞÿÞÞÞÿÞÞÞÿÞÞÞÿÞÞÞÿÞÞÞÿßßßÿßßßÿßßßÿßßßÿßßßÿßßßÿßßßÿßßßÿàààÿàààÿàààÿàààÿáááÿáááÿáááÿáááÿáááÿáááÿáááÿáááÿâââÿâââÿâââÿâââÿáááÿáááÿáááÿáááÿáááÿàààÿàààÿàààÿàààÿàààÿàààÿàààÿàààÿàààÿàààÿàààÿàààÿàààÿàààÿàààÿàààÿàààÿàààÿàààÿàààÿàààÿàààÿàààÿàààÿàààÿàààÿàààÿàààÿàààÿàààÿàààÿàààÿàààÿàààÿàààÿàààÿàààÿàààÿàààÿàààÿàààÿàààÿàààÿàààÿàààÿàààÿàààÿààáÿààâÿààâÿààâÿààâÿààâÿààâÿààâÿààâÿààâÿààâÿààâÿààâÿààâÿààâÿààâÿààâÿààâÿààâÿààâÿááãÿááãÿááãÿááãÿááãÿááãÿááãÿááãÿááãÿááãÿááãÿááãÿááãÿááãÿááãÿááãÿááãÿááãÿááãÿááãÿââäÿââäÿââäÿââäÿââäÿââäÿââäÿââäÿââäÿââäÿââäÿââäÿââäÿââäÿââäÿââäÿááãÿááãÿááãÿááãÿááãÿááãÿááãÿááãÿááãÿááãÿááãÿááãÿááãÿááãÿááãÿááãÿááãÿááãÿááãÿááãÿááâÿááâÿâââÿâââÿâââÿâââÿâââÿâââÿâââÿâââÿâââÿâââÿâââÿâââÿâââÿâââÿâââÿâââÿâââÿáááÿáááÿáááÿáááÿáááÿáááÿáááÿáááÿáááÿáááÿáááÿáááÿáááÿáááÿáááÿáááÿáááÿáááÿáááÿáááÿáááÿâââÿâââÿâââÿâââÿâââÿâââÿâââÿâââÿâââÿâââÿâââÿâââÿâââÿâââÿâââÿâââÿâââÿáááÿáááÿáááÿáááÿáááÿáááÿáááÿáááÿáááÿáááÿáááÿáááÿáááÿáááÿáááÿáááÿáááÿáááÿáááÿàààÿàààÿàààÿàààÿàààÿàààÿàààÿàààÿàààÿàààÿàààÿàààÿàààÿàààÿàààÿàààÿàààÿàààÿàààÿàààÿàààÿàààÿàààÿàààÿàààÿàààÿàààÿàààÿàààÿàààÿàààÿàààÿàààÿàààÿàààÿàààÿàààÿàààÿàààÿàààÿàààÿáááÿáááÿáááÿáááÿáááÿáááÿáááÿáááÿáááÿáááÿáááÿáááÿáááÿáááÿáááÿáááÿáááÿáááÿáááÿâââÿâââÿâââÿâââÿâââÿâââÿâââÿâââÿâââÿâââÿâââÿâââÿâââÿâââÿâââÿâââÿâââÿáááÿàààÿßßßÿßßßÿßßßÿßßßÿßßßÿßßßÿßßßÿßßßÿßßßÿßßßÿßßßÿßßßÿßßßÿßßßÿßßßÿßßßÿßßßÿßßßÿßßßÿàààÿàààÿàààÿàààÿàààÿàààÿàààÿàààÿàààÿàààÿàààÿàààÿàààÿáááÿáááÿâââÿâââÿâââÿãããÿãããÿâââÿâââÿâââÿâââÿâââÿáááÿáááÿáááÿáááÿáááÿáááÿáááÿâââÿâââÿâââÿâââÿâââÿãããÿãããÿãããÿãããÿãããÿãããÿãããÿãããÿãããÿãããÿãããÿãããÿãããÿãããÿãããÿãããÿãããÿãããÿãããÿãããÿãããÿãããÿãããÿãããÿãããÿãããÿãããÿãããÿãããÿãããÿãããÿãããÿãããÿãããÿãããÿãããÿãããÿãããÿâââÿâââÿâââÿâââÿâââÿâââÿâââÿâââÿâââÿâââÿâââÿâââÿâââÿâââÿâââÿâââÿâââÿâââÿâââÿâââÿââãÿââäÿããåÿããåÿããåÿããåÿããåÿããåÿããåÿããåÿããåÿããåÿããåÿããåÿããåÿããåÿããåÿããåÿããåÿââäÿââäÿââäÿââäÿââäÿââäÿââäÿââäÿââäÿââäÿââäÿââäÿââäÿââäÿââäÿââäÿââäÿââäÿââäÿââäÿââäÿââäÿââäÿââäÿââäÿââäÿââäÿââäÿââäÿââäÿââäÿââäÿââäÿââäÿââäÿââäÿââäÿââäÿââäÿââäÿââäÿââäÿââäÿââäÿââäÿââäÿââäÿââäÿââäÿââäÿââäÿââäÿââäÿââäÿââäÿââäÿââäÿââãÿâââÿâââÿâââÿâââÿâââÿâââÿâââÿâââÿâââÿâââÿâââÿâââÿâââÿâââÿâââÿâââÿâââÿâââÿâââÿâââÿâââÿâââÿâââÿâââÿâââÿâââÿâââÿâââÿâââÿâââÿâââÿâââÿâââÿâââÿâââÿâââÿâââÿâââÿáááÿàààÿàààÿàààÿàààÿàààÿàààÿàààÿàààÿàààÿàààÿàààÿàààÿàààÿàààÿàààÿàààÿàààÿàààÿßßßÿßßßÿßßßÿßßßÿßßßÿßßßÿßßßÿßßßÿßßßÿßßßÿßßßÿßßßÿßßßÿßßßÿßßßÿßßßÿßßßÿßßßÿßßßÿßßßÿàààÿáááÿáááÿáááÿáááÿáááÿáááÿáááÿáááÿáááÿáááÿáááÿáááÿáááÿáááÿáááÿáááÿáááÿáááÿáááÿáááÿáááÿáááÿáááÿáááÿáááÿáááÿáááÿáááÿáááÿáááÿáááÿáááÿáááÿáááÿáááÿáááÿáááÿáááÿáááÿáááÿáááÿáááÿáááÿáááÿáááÿáááÿáááÿáááÿáááÿáááÿáááÿáááÿáááÿáááÿáááÿáááÿáááÿáááÿâââÿâââÿâââÿâââÿâââÿâââÿâââÿâââÿâââÿâââÿâââÿâââÿâââÿâââÿâââÿâââÿâââÿâââÿâââÿâââÿâââÿâââÿâââÿâââÿáááÿáááÿáááÿáááÿáááÿàààÿàààÿàààÿàààÿàààÿàààÿàààÿàààÿàààÿàààÿàààÿàààÿàààÿàààÿàààÿàààÿàààÿàààÿàààÿàààÿàààÿàààÿàààÿàààÿàààÿàààÿàààÿàààÿàààÿáááÿáááÿáááÿáááÿáááÿáááÿáááÿáááÿáááÿáááÿáááÿáááÿáááÿáááÿáááÿáááÿáááÿáááÿáááÿáááÿáááÿáááÿáááÿáááÿáááÿáááÿáááÿáááÿáááÿáááÿáááÿáááÿáááÿáááÿáááÿáááÿàààÿßßßÿßßßÿßßßÿßßßÿàààÿàààÿáááÿáááÿâââÿâââÿâââÿáááÿàààÿßßßÿÞÞÞÿÞÞÞÿÝÝÝÿÝÝÝÿÝÝÝÿÝÝÝÿÞÞÞÿÞÞÞÿÞÞÞÿßßßÿßßßÿßßßÿßßßÿßßßÿàààÿàààÿßßßÿßßßÿßßßÿßßßÿßßßÿÞÞÞÿÞÞÞÿÞÞÞÿÞÞÞÿÞÞÞÿÞÞÞÿÞÞÞÿÞÞÞÿÞÞÞÿÝÝÝÿÝÝÝÿÝÝÝÿÝÝÝÿÝÝÝÿÝÝÝÿÝÝÝÿÝÝÝÿÞÞÞÿÞÞÞÿÞÞÞÿÞÞÞÿßßßÿßßßÿßßßÿÞÞÞÿÞÞÞÿÝÝÝÿÝÝÝÿÝÝÝÿÜÜÜÿÜÜÜÿÜÜÜÿÜÜÜÿÜÜÜÿÜÜÜÿÜÜÜÿÜÜÜÿÜÜÜÿÜÜÜÿÜÜÜÿÜÜÜÿÝÝÝÿÝÝÝÿÞÞÞÿÞÞÞÿÞÞÞÿÞÞÞÿÞÞÞÿÞÞÞÿÞÞÞÿßßßÿßßßÿßßßÿßßßÿßßßÿàààÿàààÿàààÿàààÿàààÿßßßÿßßßÿßßßÿßßßÿßßßÿßßßÿßßßÿßßßÿßßßÿßßßÿßßßÿßßßÿßßßÿßßßÿßßßÿßßßÿßßßÿßßßÿßßßÿßßßÿßßßÿßßßÿßßßÿßßßÿßßßÿßßßÿßßßÿßßßÿßßßÿßßßÿßßßÿßßßÿßßßÿßßßÿßßßÿßßßÿßßßÿßßßÿßßßÿßßßÿßßßÿàààÿàààÿàààÿàààÿàààÿàààÿàààÿàààÿàààÿàààÿàààÿàààÿàààÿàààÿàààÿàààÿàààÿàààÿàààÿáááÿáááÿáááÿáááÿáááÿáááÿáááÿáááÿáááÿáááÿáááÿáááÿáááÿáááÿáááÿáááÿáááÿàààÿàààÿàààÿàààÿàààÿàààÿàààÿàààÿàààÿàààÿàààÿàààÿàààÿàààÿàààÿàààÿàààÿàààÿàààÿàààÿàààÿáááÿáááÿáááÿáááÿáááÿàààÿàààÿàààÿàààÿàààÿßßßÿßßßÿßßßÿßßßÿßßßÿßßßÿßßßÿßßßÿßßßÿßßßÿßßßÿßßßÿßßßÿßßßÿßßßÿßßßÿßßßÿßßßÿßßßÿßßßÿßßßÿßßßÿßßßÿßßßÿßßßÿßßßÿßßßÿßßßÿßßßÿßßßÿßßßÿßßßÿßßßÿßßßÿßßßÿßßßÿßßßÿßßßÿßßßÿßßßÿßßßÿßßßÿßßßÿßßßÿßßßÿßßßÿßßßÿàààÿáááÿáááÿáááÿáááÿáááÿáááÿáááÿáááÿáááÿáááÿáááÿáááÿáááÿáááÿáááÿáááÿáááÿáááÿáááÿáááÿáááÿáááÿáááÿáááÿáááÿáááÿáááÿáááÿáááÿáááÿáááÿáááÿáááÿáááÿáááÿáááÿàààÿàààÿàààÿàààÿàààÿàààÿàààÿàààÿàààÿàààÿàààÿàààÿàààÿàààÿàààÿàààÿàààÿàààÿàààÿàßàÿàßàÿáßàÿáßàÿáßàÿáßàÿáßàÿáßàÿáßàÿáßàÿáßàÿáßàÿáßàÿáßàÿáßàÿáßàÿáßàÿáßàÿáßàÿàÞßÿàÞßÿàÞßÿàÞßÿàÞßÿàÞßÿàÞßÿàÞßÿàÞßÿàÞßÿàÞßÿàÞßÿàÞßÿàÞßÿàÞßÿàÞßÿàÞßÿàÞßÿàÞßÿàÞßÿàÞßÿáßàÿâàáÿâàáÿâàáÿâàáÿâàáÿâàáÿâàáÿâàáÿâàáÿâàáÿâàáÿâàáÿâàáÿâàáÿâàáÿâàáÿâàáÿâàáÿâàáÿâàáÿâàáÿâàáÿâàáÿâàáÿâàáÿâàáÿâàáÿâàáÿâàáÿâàáÿâàáÿâàáÿâàáÿâàáÿâàáÿâàáÿâàáÿâàáÿâàáÿâàáÿâàáÿâàáÿâàáÿáßàÿáßàÿáßàÿáßàÿáßàÿáßàÿáßàÿâàáÿâàáÿâàáÿâàáÿâàáÿâàáÿáßàÿáßàÿáßàÿáßàÿáßàÿáßàÿáßàÿáßàÿáßàÿáßàÿáßàÿáßàÿáßàÿáßàÿáßàÿáßàÿáßàÿáßàÿáßàÿáßàÿáßàÿâàáÿâàáÿâàáÿâàáÿáßàÿáßàÿáßàÿáßàÿáßàÿàÞßÿàÞßÿàÞßÿàÞßÿàÞßÿàÞßÿàÞßÿàÞßÿàÞßÿàÞßÿàÞßÿàÞßÿàÞßÿàÞßÿàÞßÿàÞßÿàÞßÿàÞßÿàÞßÿàÞßÿàÞßÿàÞßÿàÞßÿàÞßÿàÞßÿàÞßÿàÞßÿßÞÞÿÞÞÞÿÞÞÞÿÞÞÞÿÞÞÞÿÞÞÞÿÞÞÞÿÞÞÞÿÞÞÞÿÞÞÞÿÞÞÞÿÞÞÞÿÞÞÞÿÞÞÞÿÞÞÞÿÞÞÞÿÞÞÞÿÞÞÞÿÞÞÞÿÞÞÞÿÞÞÞÿßßßÿßßßÿßßßÿßßßÿßßßÿßßßÿßßßÿßßßÿßßßÿßßßÿßßßÿßßßÿßßßÿßßßÿßßßÿßßßÿßßßÿßßßÿßßßÿßßßÿßßßÿßßßÿßßßÿßßßÿßßßÿßßßÿßßßÿßßßÿßßßÿßßßÿßßßÿßßßÿßßßÿßßßÿßßßÿßßßÿÞÞÞÿÞÞÞÿÝÝÝÿÝÝÝÿÝÝÝÿÝÝÝÿÝÝÝÿÝÝÝÿÝÝÝÿÝÝÝÿÝÝÝÿÝÝÝÿÝÝÝÿÝÝÝÿÝÝÝÿÝÝÝÿÝÝÝÿÝÝÝÿÝÝÝÿÝÝÝÿÜÜÜÿÜÜÜÿÜÜÜÿÜÜÜÿÝÝÝÿÝÝÝÿÝÝÝÿÝÝÝÿÝÝÝÿÞÞÞÿÞÞÞÿÞÞÞÿÞÞÞÿÞÞÞÿÞÞÞÿÞÞÞÿÞÞÞÿÞÞÞÿÞÞÞÿÞÞÞÿÞÞÞÿÞÞÞÿÞÞÞÿÞÞÞÿÞÞÞÿÞÞÞÿÞÞÞÿÞÞÞÿÞÞÞÿÞÞÞÿÞÞÞÿÞÞÞÿÞÞÞÿÞÞÞÿÞÞÞÿÞÞÞÿÞÞÞÿÞÞÞÿÞÞÞÿÞÞÞÿÞÞÞÿÞÞÞÿÞÞÞÿÞÞÞÿÞÞÞÿÞÞÞÿÞÞÞÿÞÞÞÿÞÞÞÿÞÞÞÿÞÞÞÿÞÞÞÿÞÞÞÿÞÞÞÿÞÞÞÿÞÞÞÿÞÞÞÿÞÞÞÿÞÞÞÿÞÞÞÿßßßÿßßßÿßßßÿßßßÿÞÞÞÿÞÞÞÿÞÞÞÿÞÞÞÿÞÞÞÿÝÝÝÿÝÝÝÿÝÝÝÿÝÝÝÿÝÝÝÿÝÝÝÿÝÝÝÿÝÝÝÿÝÝÝÿÝÝÝÿÞÞÞÿÞÞÞÿÞÞÞÿÞÞÞÿÞÞÞÿÞÞÞÿÞÞÞÿÞÞÞÿÞÞÞÿÞÞÞÿÞÞÞÿÞÞÞÿÞÞÞÿÞÞÞÿÞÞÞÿÞÞÞÿÞÞÞÿÝÝÝÿÝÝÝÿÝÝÝÿÝÝÝÿÝÝÝÿÝÝÝÿÝÝÝÿÝÝÝÿÝÝÝÿÝÝÝÿÝÝÝÿÝÝÝÿÝÝÝÿÝÝÝÿÝÝÝÿÝÝÝÿÝÝÝÿÝÝÝÿÝÝÝÿÝÝÝÿÝÝÝÿÝÝÝÿÝÝÝÿÝÝÝÿÝÝÝÿÝÝÝÿÞÞÞÿÞÞÞÿÞÞÞÿÞÞÞÿÞÞÞÿßßßÿßßßÿßßßÿßßßÿßßßÿßßßÿßßßÿßßßÿßßßÿßßßÿßßßÿßßßÿßßßÿßßßÿßßßÿßßßÿßßßÿßßßÿßßßÿßßßÿßßßÿßßßÿßßßÿßßßÿßßßÿßßßÿßßßÿßßßÿßßßÿßßßÿßßßÿßßßÿßßßÿßßßÿßßßÿßßßÿßßßÿßßßÿßßßÿßßßÿßßßÿßßßÿßßßÿßßßÿßßßÿßßßÿßßßÿßßßÿàààÿàààÿàààÿàààÿàààÿàààÿàààÿàààÿàààÿàààÿàààÿàààÿàààÿàààÿàààÿàààÿàààÿßßßÿßßßÿßßßÿßßßÿßßßÿßßßÿßßßÿßßßÿßßßÿßßßÿßßßÿßßßÿßßßÿßßßÿßßßÿßßßÿßßßÿßßßÿßßßÿßßßÿßßßÿßßßÿßßßÿßßßÿßßßÿßßßÿßßßÿßßßÿßßßÿßßßÿßßßÿßßßÿßßßÿßßßÿßßßÿßßßÿßßßÿßßßÿßßßÿßßßÿßßßÿßßßÿßßßÿßßßÿßßßÿßßßÿßßßÿßßßÿßßßÿßßßÿßßßÿßßßÿßßßÿßßßÿßßßÿßßßÿßßßÿÞÞÞÿÝÝÝÿÝÝÝÿÝÝÝÿÝÝÝÿÝÝÝÿÝÝÝÿÝÝÝÿÝÝÝÿÝÝÝÿÝÝÝÿÝÝÝÿÝÝÝÿÝÝÝÿÝÝÝÿÝÝÝÿÝÝÝÿÝÝÝÿÝÝÝÿÝÝÝÿÝÝÝÿÝÝÝÿÝÝÝÿÝÝÝÿÝÝÝÿÝÝÝÿÝÝÝÿÝÝÝÿÝÝÝÿÝÝÝÿÝÝÝÿÝÝÝÿÝÝÝÿÝÝÝÿÝÝÝÿÝÝÝÿÝÝÝÿÝÝÝÿÝÝÝÿÝÝÝÿÞÞÞÿßßßÿßßßÿßßßÿßßßÿßßßÿßßßÿßßßÿßßßÿßßßÿßßßÿßßßÿßßßÿßßßÿßßßÿßßßÿßßßÿßßßÿÞÞÞÿÝÝÝÿÝÝÝÿÝÝÝÿÝÝÝÿÞÞÞÿÞÞÞÿÞÞÞÿÞÞÞÿßßßÿßßßÿßßßÿÞÞÞÿÞÞÞÿÞÞÞÿÞÞÞÿÞÞÞÿÝÝÝÿÝÝÝÿÝÝÝÿÝÝÝÿÞÞÞÿÞÞÞÿÞÞÞÿÞÞÞÿÞÞÞÿÞÞÞÿÞÞÞÿÞÞÞÿÞÞÞÿÞÞÞÿÞÞÞÿÞÞÞÿÞÞÞÿÞÞÞÿÞÞÞÿÞÞÞÿÞÞÞÿÝÝÝÿÝÝÝÿÝÝÝÿÝÝÝÿÝÝÝÿÝÝÝÿÝÝÝÿÝÝÝÿÝÝÝÿÝÝÝÿÝÝÝÿÝÝÝÿÝÝÝÿÝÝÝÿÝÝÝÿÝÝÝÿÝÝÝÿÝÝÝÿÝÝÝÿÝÝÝÿÝÝÝÿÝÝÝÿÞÞÞÿÞÞÞÿÞÞÞÿÞÞÞÿÞÞÞÿÞÞÞÿÞÞÞÿÞÞÞÿÞÞÞÿÞÞÞÿÞÞÞÿÞÞÞÿÞÞÞÿÞÞÞÿÞÞÞÿÞÞÞÿÞÞÞÿÞÞÞÿÞÞÞÿÞÞÞÿÞÞÞÿÞÞÞÿÞÞÞÿÞÞÞÿÞÞÞÿÞÞÞÿÞÞÞÿÞÞÞÿÞÞÞÿÞÞÞÿÞÞÞÿÞÞÞÿÞÞÞÿÞÞÞÿÞÞÞÿÞÞÞÿÞÞÞÿÞÞÞÿÞÞÞÿÞÞÞÿÞÞÞÿÞÞÞÿÞÞÞÿÞÞÞÿÞÞÞÿÞÞÞÿÞÞÞÿÞÞÞÿÞÞÞÿÞÞÞÿÞÞÞÿÞÞÞÿÞÞÞÿÞÞÞÿÞÞÞÿÞÞÞÿÞÞÞÿÞÞÞÿÞÞÞÿÞÞÞÿÞÞÞÿÞÞÞÿÞÞÞÿÞÞÞÿÞÞÞÿÞÞÞÿÞÞÞÿÞÞÞÿÞÞÞÿÞÞÞÿÞÞÞÿÞÞÞÿÞÞÞÿÞÞÞÿÞÞÞÿÞÞÞÿÞÞÞÿßßßÿßßßÿßßßÿßßßÿàààÿàààÿàààÿßßßÿßßßÿßßßÿßßßÿßßßÿÞÞÞÿÞÞÞÿÝÝÝÿÝÝÝÿÝÝÝÿÝÝÝÿÝÝÝÿÝÝÝÿÝÝÝÿÞÞÞÿÞÞÞÿÞÞÞÿÞÞÞÿÞÞÞÿßßßÿßßßÿÞÞÞÿÞÞÞÿÞÞÞÿÞÞÞÿÞÞÞÿÝÝÝÿÝÝÝÿÝÝÝÿÝÝÝÿÞÞÞÿßßßÿßßßÿßßßÿßßßÿßßßÿßßßÿßßßÿßßßÿßßßÿßßßÿßßßÿßßßÿßßßÿßßßÿßßßÿßßßÿßßßÿÞÞÞÿÞÞÞÿÞÞÞÿÞÞÞÿÞÞÞÿÞÞÞÿÞÞÞÿÞÞÞÿÞÞÞÿÞÞÞÿÞÞÞÿÞÞÞÿÞÞÞÿÞÞÞÿÞÞÞÿÞÞÞÿÞÞÞÿÞÞÞÿÞÞÞÿÞÞÞÿßßßÿàààÿàààÿàààÿàààÿàààÿàààÿàààÿàààÿàààÿàààÿàààÿàààÿàààÿàààÿàààÿàààÿàààÿàààÿàààÿàààÿàààÿàààÿàààÿàààÿàààÿàààÿàààÿàààÿàààÿàààÿàààÿàààÿàààÿàààÿàààÿàààÿßßßÿßßßÿÞÞÞÿÞÞÞÿÞÞÞÿÞÞÞÿÞÞÞÿÞÞÞÿÞÞÞÿÞÞÞÿÞÞÞÿÞÞÞÿÞÞÞÿÞÞÞÿÞÞÞÿÞÞÞÿÞÞÞÿÞÞÞÿÞÞÞÿÞÞÞÿÝÝÝÿÝÝÝÿÝÝÝÿÝÝÝÿÝÝÝÿÝÝÝÿÝÝÝÿÝÝÝÿÝÝÝÿÝÝÝÿÝÝÝÿÝÝÝÿÝÝÝÿÝÝÝÿÝÝÝÿÝÝÝÿÝÝÝÿÝÝÝÿÝÝÝÿÝÝÝÿÝÝÝÿÞÞÞÿÞÞÞÿÞÞÞÿÞÞÞÿÞÞÞÿÞÞÞÿÞÞÞÿÞÞÞÿÞÞÞÿÞÞÞÿÞÞÞÿÞÞÞÿÞÞÞÿÞÞÞÿÞÞÞÿÞÞÞÿÞÞÞÿÞÞÞÿÞÞÞÿÞÞÞÿÞÞÞÿÞÞÞÿÞÞÞÿÞÞÞÿÞÞÞÿÞÞÞÿÞÞÞÿÞÞÞÿÞÞÞÿÞÞÞÿÞÞÞÿÞÞÞÿÞÞÞÿÞÞÞÿÞÞÞÿÞÞÞÿÞÞÞÿÞÞÞÿÞÞÞÿÞÞÞÿÞÞÞÿÞÞÞÿÞÞÞÿÞÞÞÿÞÞÞÿÞÞÞÿÞÞÞÿÞÞÞÿÞÞÞÿÞÞÞÿÞÞÞÿÞÞÞÿÞÞÞÿÞÞÞÿÞÞÞÿÞÞÞÿÞÞÞÿÞÞÞÿßßßÿßßßÿßßßÿßßßÿßßßÿßßßÿßßßÿßßßÿßßßÿßßßÿßßßÿßßßÿßßßÿßßßÿßßßÿßßßÿßßßÿÞÞÞÿÞÞÞÿÞÞÞÿÞÞÞÿÞÞÞÿÞÞÞÿÞÞÞÿÞÞÞÿÞÞÞÿÞÞÞÿÞÞÞÿÞÞÞÿÞÞÞÿÞÞÞÿÞÞÞÿÞÞÞÿÞÞÞÿÞÞÞÿÞÞÞÿÞÞÞÿÞÞÞÿÞÞÞÿÞÞÞÿÞÞÞÿÞÞÞÿÞÞÞÿÞÞÞÿÞÞÞÿÞÞÞÿÞÞÞÿÞÞÞÿÞÞÞÿÞÞÞÿÞÞÞÿÞÞÞÿÞÞÞÿÞÞÞÿÞÞÞÿÞÞÞÿÞÞÞÿÞÞÞÿÞÞÞÿÞÞÞÿÞÞÞÿÞÞÞÿÞÞÞÿÞÞÞÿÞÞÞÿÞÞÞÿÞÞÞÿÞÞÞÿÞÞÞÿÞÞÞÿÞÞÞÿÞÞÞÿÞÞÞÿÞÞÞÿÞÞÞÿÞÞÞÿÞÞÞÿßßßÿßßßÿÞÞÞÿÞÞÞÿÞÞÞÿÞÞÞÿÞÞÞÿÞÞÞÿÞÞÞÿÝÝÝÿÝÝÝÿÝÝÝÿÝÝÝÿÝÝÝÿÝÝÝÿÝÝÝÿÝÝÝÿÝÝÝÿÝÝÝÿÝÝÝÿÝÝÝÿÝÝÝÿÝÝÝÿÝÝÝÿÝÝÝÿÝÝÝÿÝÝÝÿÝÝÝÿÝÝÝÿÝÝÝÿÝÝÝÿÝÝÝÿÝÝÝÿÝÝÝÿÝÝÝÿÝÝÝÿÜÜÜÿÜÜÜÿÜÜÜÿÜÜÜÿÜÜÜÿÜÜÜÿÜÜÜÿÜÜÜÿÜÜÜÿÜÜÜÿÜÜÜÿÜÜÜÿÜÜÜÿÜÜÜÿÜÜÜÿÜÜÜÿÜÜÜÿÜÜÜÿÜÜÜÿÛÛÛÿÛÛÛÿÛÛÛÿÛÛÛÿÛÛÛÿÛÛÛÿÛÛÛÿÛÛÛÿÛÛÛÿÛÛÛÿÜÜÜÿÜÜÜÿÜÜÜÿÜÜÜÿÝÝÝÿÝÝÝÿÝÝÝÿÝÝÝÿÝÝÝÿÝÝÝÿÝÝÝÿÝÝÝÿÞÞÞÿÞÞÞÿßßßÿßßßÿÞÞÞÿÞÞÞÿÞÞÞÿÝÝÝÿÝÝÝÿÜÜÜÿÜÜÜÿÜÜÜÿÛÛÛÿÛÛÛÿÚÚÚÿÚÚÚÿÚÚÚÿÚÚÚÿÛÛÛÿÜÜÜÿÜÜÜÿÜÜÜÿÜÜÜÿÜÜÜÿÜÜÜÿÜÜÜÿÜÜÜÿÜÜÜÿÜÜÜÿÜÜÜÿÜÜÜÿÜÜÜÿÜÜÜÿÜÜÜÿÜÜÜÿÜÜÜÿÜÜÜÿÜÜÜÿÝÝÝÿÝÝÝÿÝÝÝÿÝÝÝÿÝÝÝÿÜÜÜÿÜÜÜÿÜÜÜÿÜÜÜÿÜÜÜÿÛÛÛÿÛÛÛÿÛÛÛÿÛÛÛÿÛÛÛÿÛÛÛÿÛÛÛÿÚÚÚÿÚÚÚÿÙÙÙÿÙÙÙÿÙÙÙÿÙÙÙÿÙÙÙÿÙÙÙÿÙÙÙÿÙÙÙÿÙÙÙÿÙÙÙÿÙÙÙÿÙÙÙÿÚÚÚÿÚÚÚÿÚÚÚÿÛÛÛÿÛÛÛÿÛÛÛÿÛÛÛÿÛÛÛÿÛÛÛÿÛÛÛÿÜÜÜÿÜÜÜÿÜÜÜÿÜÜÜÿÜÜÜÿÝÝÝÿÝÝÝÿÝÝÝÿÝÝÝÿÝÝÝÿÝÝÝÿÝÝÝÿÞÞÞÿÞÞÞÿÝÝÝÿÜÜÜÿÜÜÜÿÜÜÜÿÜÜÜÿÜÜÜÿÜÜÜÿÜÜÜÿÜÜÜÿÜÜÜÿÝÝÝÿÝÝÝÿÝÝÝÿÝÝÝÿÝÝÝÿÞÞÞÿÞÞÞÿÞÞÞÿÞÞÞÿÞÞÞÿÞÞÞÿÞÞßÿÞÞàÿÞÞàÿÞÞàÿÞÞàÿÞÞàÿÝÝßÿÝÝßÿÝÝßÿÝÝßÿÜÜÞÿÜÜÞÿÜÜÞÿÜÜÞÿÜÜÞÿÜÜÞÿÜÜÞÿÜÜÞÿÜÜÞÿÜÜÞÿÝÝßÿÝÝßÿÝÝßÿÝÝßÿÝÝßÿÝÝßÿÝÝßÿÝÝßÿÝÝßÿÝÝßÿÝÝßÿÝÝßÿÝÝßÿÝÝßÿÝÝßÿÝÝßÿÝÝßÿÜÜÞÿÛÛÝÿÛÛÝÿÛÛÝÿÛÛÝÿÛÛÝÿÛÛÝÿÜÜÞÿÜÜÞÿÝÝßÿÝÝßÿÝÝßÿÜÜÞÿÜÜÞÿÛÛÝÿÛÛÝÿÛÛÝÿÛÛÝÿÛÛÝÿÛÛÝÿÛÛÝÿÛÛÝÿÛÛÝÿÛÛÝÿÛÛÝÿÛÛÝÿÛÛÝÿÛÛÝÿÛÛÝÿÛÛÝÿÛÛÝÿÛÛÝÿÛÛÝÿÛÛÝÿÛÛÝÿÛÛÝÿÛÛÝÿÛÛÝÿÛÛÝÿÛÛÝÿÛÛÝÿÛÛÝÿÛÛÝÿÛÛÝÿÛÛÝÿÛÛÝÿÛÛÝÿÛÛÝÿÛÛÝÿÛÛÝÿÛÛÝÿÛÛÝÿÛÛÝÿÛÛÝÿÛÛÝÿÛÛÝÿÛÛÝÿÛÛÝÿÛÛÝÿÛÛÝÿÛÛÝÿÛÛÝÿÛÛÝÿÛÛÝÿÛÛÝÿÛÛÝÿÛÛÝÿÜÜÞÿÜÜÞÿÜÜÞÿÜÜÞÿÜÜÞÿÝÝßÿÝÝßÿÝÝßÿÝÝßÿÝÝßÿÝÝßÿÝÝßÿÝÝßÿÝÝßÿÝÝßÿÝÝßÿÝÝßÿÝÝßÿÝÝßÿÝÝßÿÝÝßÿÝÝßÿÝÝßÿÝÝßÿÝÝßÿÝÝßÿÝÝßÿÝÝßÿÝÝßÿÝÝßÿÝÝßÿÝÝßÿÝÝßÿÝÝßÿÝÝßÿÝÝßÿÝÝßÿÝÝßÿÝÝßÿÝÝßÿÝÝßÿÝÝßÿÝÝßÿÝÝßÿÝÝßÿÝÝßÿÝÝßÿÝÝßÿÝÝßÿÝÝßÿÞÞàÿÞÞàÿÞÞàÿÞÞàÿÞÞàÿÞÞàÿÞÞàÿÞÞàÿÞÞàÿÞÞàÿÞÞàÿÞÞàÿÞÞàÿÞÞàÿÞÞàÿÞÞàÿÞÞàÿÞÞàÿÞÞàÿÞÞàÿÞÞàÿÞÞàÿÞÞàÿÞÞàÿÞÞàÿÞÞàÿÞÞàÿÞÞàÿÞÞàÿÞÞàÿÞÞàÿÞÞàÿÞÞàÿÞÞàÿÞÞàÿÞÞàÿÞÞàÿÞÞàÿÞÞàÿÞÞàÿÞÞàÿÞÞàÿÞÞàÿÞÞàÿÞÞàÿÞÞàÿÞÞàÿÞÞàÿÞÞàÿÞÞàÿÞÞàÿÞÞàÿÞÞàÿÞÞàÿÞÞàÿÞÞàÿÞÞàÿÞÞàÿßßáÿßßáÿßßáÿßßáÿßßáÿßßáÿßßáÿßßáÿßßáÿßßáÿßßáÿßßáÿßßáÿßßáÿßßáÿßßáÿßßáÿÞÞàÿÞÞàÿÞÞàÿÞÞàÿÞÞàÿÞÞàÿÞÞàÿÞÞàÿÞÞàÿÞÞàÿÞÞàÿÞÞàÿÞÞàÿÞÞàÿÞÞàÿÞÞàÿÞÞàÿÞÞàÿÞÞàÿÞÞàÿÞÞàÿÞÞàÿÞÞàÿÞÞàÿÞÞàÿÞÞàÿÞÞàÿÞÞàÿÞÞàÿÞÞàÿÞÞàÿÞÞàÿÞÞàÿÞÞàÿÞÞàÿÞÞàÿÞÞàÿÞÞàÿÝÝßÿÝÝßÿÝÝßÿÝÝßÿÝÝßÿÝÝßÿÝÝßÿÝÝßÿÝÝßÿÝÝßÿÝÝßÿÝÝßÿÝÝßÿÝÝßÿÝÝßÿÝÝßÿÝÝßÿÝÝßÿÝÝßÿÝÝßÿÝÝßÿÝÝßÿÝÝßÿÝÝßÿÜÜÞÿÜÜÞÿÜÜÞÿÛÛÝÿÛÛÝÿÛÛÝÿÛÛÝÿÛÛÝÿÛÛÝÿÛÛÝÿÛÛÝÿÛÛÝÿÛÛÝÿÛÛÝÿÛÛÝÿÛÛÝÿÜÜÞÿÝÝßÿÝÝßÿÝÝßÿÝÝßÿÝÝßÿÝÝßÿÝÝßÿÝÝßÿÝÝßÿÝÝßÿÝÝßÿÝÝßÿÝÝßÿÝÝßÿÝÝßÿÝÝßÿÝÝßÿÜÜÞÿÛÛÝÿÛÛÝÿÛÛÝÿÛÛÝÿÛÛÝÿÛÛÝÿÛÛÝÿÛÛÝÿÛÛÝÿÛÛÝÿÛÛÝÿÛÛÝÿÛÛÝÿÛÛÝÿÛÛÝÿÛÛÝÿÛÛÝÿÛÛÝÿÚÚÜÿÚÚÜÿÚÚÜÿÚÚÜÿÚÚÜÿÚÚÜÿÚÚÜÿÚÚÜÿÚÚÜÿÚÚÜÿÚÚÜÿÚÚÜÿÚÚÜÿÚÚÜÿÚÚÜÿÚÚÜÿÚÚÜÿÚÚÜÿÚÚÜÿÚÚÜÿÛÛÝÿÜÜÞÿÝÝßÿÝÝßÿÝÝßÿÝÝßÿÝÝßÿÝÝßÿÝÝßÿÝÝßÿÝÝßÿÞÞàÿÞÞàÿÞÞàÿÞÞàÿÞÞàÿÞÞàÿÞÞàÿÞÞàÿÝÞàÿÝÞàÿÝÞàÿÝÞàÿÝÞàÿÝÞàÿÝÞàÿÝÞàÿÝÞàÿÝÞàÿÝÞàÿÝÞàÿÝÞàÿÝÞàÿÝÞàÿÝÞàÿÝÞàÿÝÞàÿÝÞàÿÝÞàÿÝÞàÿÝÞàÿÝÞàÿÝÞàÿÝÞàÿÝÞàÿÜÝßÿÜÝßÿÜÝßÿÜÝßÿÜÝßÿÛÜÞÿÛÜÞÿÛÜÞÿÛÜÞÿÛÜÞÿÛÜÞÿÛÜÞÿÛÜÞÿÛÜÞÿÛÜÞÿÛÜÞÿÛÜÞÿÛÜÞÿÛÜÞÿÛÜÞÿÛÜÞÿÛÜÞÿÛÜÞÿÛÜÞÿÛÜÞÿÛÜÞÿÛÜÞÿÛÜÞÿÛÜÞÿÛÜÞÿÛÜÞÿÛÜÞÿÜÝßÿÜÝßÿÝÞàÿÝÞàÿÝÞàÿÝÞàÿÝÞàÿÝÞàÿÝÞàÿÝÞàÿÝÞàÿÝÞàÿÝÞàÿÝÞàÿÝÞàÿÝÞàÿÝÞàÿÝÞàÿÝÞàÿÝÞàÿÝÞàÿÝÞàÿÝÞàÿÝÞàÿÝÞàÿÝÞàÿÝÞàÿÝÞàÿÝÞàÿÝÞàÿÝÞàÿÝÞàÿÝÞàÿÝÞàÿÝÞàÿÝÞàÿÝÞàÿÝÞàÿÝÞàÿÝÞàÿÝÞàÿÝÞàÿÝÞàÿÝÞàÿÝÞàÿÝÞàÿÝÞàÿÝÞàÿÝÞàÿÝÞàÿÝÞàÿÝÞàÿÝÞàÿÝÞàÿÝÞàÿÝÞàÿÝÞàÿÝÞàÿÝÞàÿÝÞàÿÝÞàÿÝÞàÿÝÞàÿÝÞàÿÝÞàÿÝÞàÿÝÞàÿÝÞàÿÝÞàÿÝÞàÿÝÞàÿÝÞàÿÝÞàÿÝÞàÿÝÞàÿÝÞàÿÝÞàÿÝÞàÿÞßáÿÞßáÿÞßáÿÞßáÿÞßáÿÞßáÿÞßáÿÞßáÿÞßáÿÞßáÿÞßáÿÞßáÿÞßáÿÞßáÿÞßáÿÞßáÿÞßáÿÝÞàÿÝÞàÿÝÞàÿÝÞàÿÝÞàÿÝÞàÿÝÞàÿÝÞàÿÝÞàÿÝÞàÿÝÞàÿÝÞàÿÝÞàÿÝÞàÿÝÞàÿÝÞàÿÝÞàÿÝÞàÿÝÞàÿÝÞàÿÝÞàÿÝÞàÿÝÞàÿÝÞàÿÝÞàÿÝÞàÿÝÞàÿÝÞàÿÝÞàÿÝÞàÿÝÞàÿÝÞàÿÝÞàÿÝÞàÿÝÞàÿÝÞàÿÝÞàÿÝÞàÿÝÞàÿÜÝßÿÜÝßÿÜÝßÿÜÝßÿÜÝßÿÜÝßÿÜÝßÿÜÝßÿÜÝßÿÜÝßÿÜÝßÿÜÝßÿÜÝßÿÜÝßÿÜÝßÿÜÝßÿÜÝßÿÜÝßÿÜÝßÿÛÜÞÿÛÜÞÿÛÜÞÿÛÜÞÿÛÜÞÿÛÜÞÿÛÜÞÿÛÜÞÿÛÜÞÿÛÜÞÿÛÜÞÿÛÜÞÿÛÜÞÿÛÜÞÿÛÜÞÿÛÜÞÿÛÜÞÿÛÜÞÿÛÜÞÿÛÜÞÿÛÜßÿÛÜàÿÛÜàÿÛÜàÿÛÜàÿÛÜàÿÛÜàÿÛÜàÿÛÜàÿÛÜàÿÛÜàÿÛÜàÿÛÜàÿÛÜàÿÛÜàÿÛÜàÿÛÜàÿÛÜàÿÛÜàÿÛÜàÿÛÜàÿÛÜàÿÛÜàÿÛÜàÿÛÜàÿÛÜàÿÛÜàÿÛÜàÿÛÜàÿÛÜàÿÛÜàÿÛÜàÿÛÜàÿÛÜàÿÛÜàÿÛÜàÿÛÜàÿÛÜàÿÛÜàÿÛÜàÿÛÜàÿÛÜàÿÛÜàÿÛÜàÿÛÜàÿÛÜàÿÛÜàÿÛÜàÿÛÜàÿÛÜàÿÛÜàÿÛÜàÿÛÜàÿÛÜàÿÛÜàÿÛÜàÿÛÜàÿÛÜàÿÛÜàÿÜÝáÿÜÝáÿÜÝáÿÜÝáÿÜÝáÿÛÜàÿÛÜàÿÛÜàÿÛÜàÿÛÜàÿÚÛßÿÚÛßÿÚÛßÿÚÛßÿÚÛßÿÚÛßÿÚÛßÿÚÛßÿÿÿÿÿÿÿÿÿÿÿÿÿÿÿÿÿÿÿÿÿÿÿÿÿÿÿÿÿÿÿÿÿÿÿÿÿÿÿÿÿÿÿÿÿÿÿÿÿÿÿÿÿÿÿÿÿÿÿÿÿÿÿÿÿÿÿÿÿÿÿÿÿÿÿÿÿÿÿÿÿÿÿÿÿÿÿÿÿÿÿÿÿÿÿÿÿÿÿÿÿÿÿÿÿÿÿÿÿÿÿÿÿÿÿÿÿÿÿÿÿÿÿÿÿÿÿÿÿÿÿÿÿÿÿÿÿÿÿÿÿÿÿÿÿÿÿÿÿÿÿÿÿÿÿÿÿÿÿÿÿÿÿÿÿÿÿÿÿÿÿÿÿÿÿÿÿÿÿÿÿÿÿÿÿÿÿÿÿÿÿÿÿÿÿÿÿÿÿÿÿÿÿÿÿÿÿÿÿÿÿÿÿÿÿÿÿÿÿÿÿÿÿÿÿÿÿÿÿÿÿÿÿÿÿÿÿÿÿÿÿÿÿÿÿÿÿÿÿÿÿÿÿÿÿÿÿÿÿÿÿÿÿÿÿÿÿÿÿÿÿÿÿÿÿÿÿÿÿÿÿÿÿÿÿÿÿÿÿÿÿÿÿÿÿÿÿÿÿÿÿÿÿÿÿÿÿÿÿÿÿÿÿÿÿÿÿÿÿÿÿÿÿÿÿÿÿÿÿÿÿÿÿÿÿÿÿÿÿÿÿÿÿÿÿÿÿÿÿÿÿÿÿÿÿÿÿÿÿÿÿÿÿÿÿÿÿÿÿÓÕÔÿÓÕÔÿÓÕÔÿÓÕÔÿÓÕÔÿÓÕÔÿÓÕÔÿÓÕÔÿÓÕÔÿÓÕÔÿÓÕÔÿÓÕÔÿÓÕÔÿÓÕÔÿÓÕÔÿÓÕÔÿÓÕÔÿÓÕÔÿÓÕÔÿÓÕÔÿÔÖÕÿÔÖÕÿÔÖÕÿÔÖÕÿÔÖÕÿÔÖÕÿÔÖÕÿÔÖÕÿÔÖÕÿÔÖÕÿÔÖÕÿÔÖÕÿÔÖÕÿÔÖÕÿÔÖÕÿÔÖÕÿÔÖÕÿÓÕÔÿÓÔÒÿÓÓÑÿÓÓÑÿÓÓÑÿÓÓÑÿÓÓÑÿÓÓÑÿÓÓÑÿÓÓÑÿÓÓÑÿÓÓÑÿÓÓÑÿÓÓÑÿÓÓÑÿÓÓÑÿÓÓÑÿÓÓÑÿÓÓÑÿÒÒÐÿÒÒÐÿÑÑÏÿÑÑÏÿÑÑÏÿÑÑÏÿÑÑÏÿÑÑÏÿÑÑÏÿÑÑÏÿÒÒÐÿÒÒÐÿÒÒÐÿÒÒÐÿÒÒÐÿÓÓÑÿÓÓÑÿÓÓÑÿÓÓÑÿÓÓÑÿÓÓÑÿÓÓÑÿÓÓÑÿÓÓÑÿÓÓÑÿÓÓÑÿÓÓÑÿÓÓÑÿÓÓÑÿÓÓÑÿÓÓÑÿÓÓÑÿÓÓÑÿÓÓÑÿÓÓÑÿÓÓÑÿÓÓÑÿÓÓÑÿÓÓÑÿÓÓÑÿÓÓÑÿÓÓÑÿÓÓÑÿÓÓÑÿÓÓÑÿÓÓÑÿÓÓÑÿÓÓÑÿÓÓÑÿÓÓÑÿÓÓÑÿÓÓÑÿÓÓÑÿÓÓÑÿÓÓÑÿÓÓÑÿÓÓÑÿÓÓÑÿÓÓÑÿÓÓÑÿÓÓÑÿÓÓÑÿÓÓÑÿÓÓÑÿÓÓÑÿÓÓÑÿÓÓÑÿÓÓÑÿÓÓÑÿÓÓÑÿÓÓÑÿÓÓÑÿÓÓÑÿÓÓÑÿÓÓÑÿÓÓÑÿÓÓÑÿÓÓÑÿÓÓÑÿÓÓÑÿÓÓÑÿÓÓÑÿÓÓÑÿÓÓÑÿÓÓÑÿÓÓÑÿÓÓÑÿÓÓÑÿÓÓÑÿÓÓÑÿÓÓÑÿÓÓÑÿÓÓÑÿÓÓÑÿÓÓÑÿÓÓÑÿÓÓÑÿÓÓÑÿÓÓÑÿÓÓÑÿÓÓÑÿÓÓÑÿÓÓÑÿÓÓÑÿÒÒÐÿÒÒÐÿÒÒÐÿÒÒÐÿÑÑÏÿÑÑÏÿÑÑÏÿÑÑÏÿÑÑÏÿÑÑÏÿÑÑÏÿÑÑÏÿÐÐÎÿÏÏÍÿÏÏÍÿÏÏÍÿÏÏÍÿÏÏÍÿÏÏÍÿÏÏÍÿÏÏÍÿÐÐÎÿÐÐÎÿÐÐÎÿÐÐÎÿÐÐÎÿÑÑÏÿÑÑÏÿÑÑÏÿÑÑÏÿÑÑÏÿÑÑÏÿÑÑÏÿÒÒÐÿÒÒÐÿÒÒÐÿÒÒÐÿÒÒÐÿÒÒÐÿÒÒÐÿÒÒÐÿÒÒÐÿÒÒÐÿÒÒÐÿÒÒÐÿÒÒÐÿÒÒÐÿÒÒÐÿÒÒÐÿÒÒÐÿÑÑÏÿÑÑÏÿÑÑÏÿÑÑÏÿÑÑÏÿÑÑÏÿÑÑÏÿÐÐÎÿÐÐÎÿÐÐÎÿÐÐÎÿÐÐÎÿÏÏÍÿÏÏÍÿÏÏÍÿÏÏÍÿÏÏÍÿÏÏÍÿÏÏÍÿÎÎÌÿÎÎÌÿÍÍËÿÍÍËÿÍÍËÿÍÍËÿÍÍËÿÍÍËÿÍÍËÿÍÍËÿÍÍËÿÍÍËÿÍÍËÿÍÍËÿÍÍËÿÍÍËÿÍÍËÿÍÍËÿÍÍËÿÍÍËÿÍÍËÿÍÍËÿÎÎÌÿÎÎÌÿÏÏÍÿÏÏÍÿÏÏÍÿÏÏÍÿÏÏÍÿÏÏÍÿÏÏÍÿÏÏÍÿÐÐÎÿÐÐÎÿÐÐÎÿÐÐÎÿÐÐÎÿÐÐÎÿÐÐÎÿÐÐÎÿÐÐÎÿÑÑÏÿÑÑÏÿÑÑÏÿÑÑÏÿÑÑÏÿÑÑÏÿÑÑÏÿÑÑÏÿÑÑÏÿÑÑÏÿÑÑÏÿÑÑÏÿÑÑÏÿÑÑÏÿÑÑÏÿÑÑÏÿÑÑÏÿÑÑÏÿÑÑÏÿÑÑÏÿÑÑÏÿÑÑÏÿÑÑÏÿÑÑÏÿÑÑÏÿÑÑÏÿÑÑÏÿÑÑÏÿÑÑÏÿÑÑÏÿÑÑÏÿÑÑÏÿÑÑÏÿÑÑÏÿÑÑÏÿÑÑÏÿÐÐÎÿÐÐÎÿÐÐÎÿÐÐÎÿÐÐÎÿÐÐÎÿÐÐÎÿÐÐÎÿÐÐÎÿÐÐÎÿÐÐÎÿÐÐÎÿÐÐÎÿÐÐÎÿÐÐÎÿÐÐÎÿÐÐÎÿÐÐÎÿÐÐÎÿÏÏÍÿÏÏÍÿÏÏÍÿÏÏÍÿÏÏÍÿÏÏÍÿÏÏÍÿÏÏÍÿÏÏÍÿÏÏÍÿÏÏÍÿÏÏÍÿÏÏÍÿÏÏÍÿÏÏÍÿÏÏÍÿÏÏÍÿÏÏÍÿÏÏÍÿÏÏÍÿÎÎÌÿÍÍËÿÍÍËÿÍÍËÿÍÍËÿÍÍËÿÍÍËÿÍÍËÿÍÍËÿÍÍËÿÍÍËÿÍÍËÿÍÍËÿÍÍËÿÍÍËÿÍÍËÿÍÍËÿÍÍËÿÍÍËÿÍÍËÿÎÎÌÿÏÏÍÿÏÏÍÿÏÏÍÿÏÏÍÿÏÏÍÿÏÏÍÿÏÏÍÿÏÏÍÿÏÏÍÿÏÏÍÿÏÏÍÿÏÏÍÿÏÏÍÿÏÏÍÿÏÏÍÿÏÏÍÿÏÏÍÿÎÎÌÿÎÎÌÿÎÎÌÿÎÎÌÿÎÎÌÿÎÎÌÿÎÎÌÿÎÎÌÿÎÎÌÿÎÎÌÿÎÎÌÿÎÎÌÿÎÎÌÿÎÎÌÿÎÎÌÿÎÎÌÿÎÎÌÿÎÎÌÿÎÎÌÿÍÍËÿÍÍËÿÍÍËÿÍÍËÿÍÍËÿÍÍËÿÍÍËÿÍÍËÿÍÍËÿÍÍËÿÍÍËÿÍÍËÿÍÍËÿÍÍËÿÍÍËÿÍÍËÿÍÍËÿÍÍËÿÍÍËÿÍÍËÿÎÎÌÿÏÏÍÿÐÐÎÿÐÐÎÿÐÐÎÿÐÐÎÿÐÐÎÿÐÐÎÿÐÐÎÿÐÐÎÿÐÐÎÿÐÐÎÿÐÐÎÿÐÐÎÿÐÐÎÿÐÐÎÿÐÐÎÿÐÐÎÿÐÐÎÿÏÏÍÿÏÏÍÿÏÏÍÿÏÏÍÿÏÏÍÿÏÏÍÿÏÏÍÿÏÏÍÿÏÏÍÿÏÏÍÿÏÏÍÿÏÏÍÿÏÏÍÿÏÏÍÿÏÏÍÿÏÏÍÿÏÏÍÿÏÏÍÿÏÏÍÿÎÎÌÿÎÎÌÿÎÎÌÿÎÎÌÿÎÎÌÿÎÎÌÿÎÎÌÿÎÎÌÿÎÎÌÿÎÎÌÿÎÎÌÿÎÎÌÿÎÎÌÿÎÎÌÿÎÎÌÿÎÎÌÿÎÎÌÿÎÎÌÿÎÎÌÿÎÎÌÿÎÎÌÿÎÎÌÿÎÎÌÿÎÎÌÿÎÎÌÿÎÎÌÿÎÎÌÿÎÎÌÿÎÎÌÿÎÎÌÿÎÎÌÿÎÎÌÿÎÎÌÿÎÎÌÿÎÎÌÿÎÎÌÿÎÎÌÿÎÎÌÿÎÎÌÿÎÎÌÿÎÎÌÿÎÎÌÿÎÎÌÿÎÎÌÿÎÎÌÿÎÎÌÿÎÎÌÿÎÎÌÿÎÎÌÿÎÎÌÿÎÎÌÿÎÎÌÿÎÎÌÿÎÎÌÿÎÎÌÿÎÎÌÿÎÎÌÿÎÎÌÿÎÎÌÿÎÎÌÿÎÎÌÿÎÎÌÿÎÎÌÿÎÎÌÿÎÎÌÿÍÍËÿÍÍËÿÍÍËÿÍÍËÿÍÍËÿÌÌÊÿÌÌÊÿÌÌÊÿÌÌÊÿÌÌÊÿÌÌÊÿÌÌÊÿÌÌÊÿÌÌÊÿÌÌÊÿÌÌÊÿÌÌÊÿÌÌÊÿÌÌÊÿËËÉÿËËÉÿËËÉÿËËÉÿËËÉÿÊÊÈÿÊÊÈÿÊÊÈÿÊÊÈÿÊÊÈÿÊÊÈÿÊÊÈÿÊÊÈÿÊÊÈÿÊÊÈÿÊÊÈÿÊÊÈÿÊÊÈÿÊÊÈÿÊÊÈÿÊÊÈÿÊÊÈÿËËÉÿËËÉÿËËÉÿËËÉÿÌÌÊÿÌÌÊÿÌÌÊÿÌÌÊÿÌÌÊÿËËÉÿËËÉÿËËÉÿËËÉÿËËÉÿËËÉÿËËÉÿËËÉÿËËÉÿËËÉÿËËÉÿËËÉÿËËÉÿËËÉÿËËÉÿËËÉÿËËÉÿËËÉÿËËÉÿËËÉÿËËÉÿËËÉÿÌÌÊÿÌÌÊÿÌÌÊÿÌÌÊÿÌÌÊÿÌÌÊÿÌÌÊÿÌÌÊÿÌÌÊÿÌÌÊÿÌÌÊÿÌÌÊÿÌÌÊÿÌÌÊÿÌÌÊÿÌÌÊÿÌÌÊÿÌÌÊÿÌÌÊÿÌÌÊÿÌÌÊÿÌÌÊÿÌÌÊÿÌÌÊÿÌÌÊÿÌÌÊÿÌÌÊÿÌÌÊÿÌÌÊÿÌÌÊÿÌÌÊÿÌÌÊÿÌÌÊÿÌÌÊÿÌÌÊÿÌÌÊÿÌÌÊÿÌÌÊÿÍÍËÿÍÍËÿÍÍËÿÍÍËÿÍÍËÿÌÌÊÿÌÌÊÿÌÌÊÿÌÌÊÿÌÌÊÿËËÉÿËËÉÿËËÉÿËËÉÿËËÉÿËËÉÿËËÉÿËËÉÿËËÉÿËËÉÿËËÉÿËËÉÿËËÉÿËËÉÿËËÉÿËËÉÿËËÉÿËËÉÿËËÉÿËËÉÿËËÉÿËËÉÿËËÉÿËËÉÿËËÉÿËËÉÿËËÉÿËËÉÿËËÉÿËËÉÿËËÉÿËËÉÿËËÉÿÊÊÈÿÊÊÈÿÊÊÈÿÊÊÈÿÊÊÈÿÉÉÇÿÉÉÇÿÉÉÇÿÉÉÇÿÉÉÇÿÉÉÇÿÉÉÇÿÉÉÇÿÉÉÇÿÊÉÇÿËÊÈÿËÊÈÿËÊÈÿËÊÈÿËÊÈÿÊÉÇÿÊÉÇÿÊÉÇÿÊÉÇÿÉÈÆÿÉÈÆÿÉÈÆÿÉÈÆÿÉÈÆÿÉÈÆÿÉÈÆÿÉÈÆÿÈÇÅÿÈÇÅÿÈÇÅÿÈÇÅÿÈÇÅÿÈÇÅÿÈÇÅÿÈÇÅÿÈÇÅÿÈÇÅÿÈÇÅÿÈÇÅÿÈÇÅÿÈÇÅÿÈÇÅÿÈÇÅÿÈÇÅÿÈÇÅÿÈÇÅÿÇÆÄÿÆÅÃÿÆÅÃÿÆÅÃÿÆÅÃÿÆÅÃÿÆÅÃÿÆÅÃÿÆÅÃÿÇÆÄÿÇÆÄÿÇÆÄÿÇÆÄÿÇÆÄÿÈÇÅÿÈÇÅÿÈÇÅÿÈÇÅÿÈÇÅÿÈÇÅÿÈÇÅÿÈÇÅÿÈÇÅÿÈÇÅÿÈÇÅÿÈÇÅÿÇÆÄÿÇÆÄÿÇÆÄÿÇÆÄÿÇÆÄÿÇÆÄÿÇÆÄÿÈÇÅÿÈÇÅÿÈÇÅÿÈÇÅÿÈÇÅÿÉÈÆÿÉÈÆÿÉÈÆÿÊÉÇÿÊÉÇÿÊÉÇÿÊÉÇÿÊÉÇÿÊÉÇÿÊÉÇÿËÊÈÿËÊÈÿËÊÈÿËÊÈÿËÊÈÿÌËÉÿÌËÉÿÌËÉÿÌËÉÿËÊÈÿËÊÈÿËÊÈÿËÊÈÿËÊÈÿËÊÈÿËÊÈÿËÊÈÿËÊÈÿËÊÈÿËÊÈÿËÊÈÿËÊÈÿËÊÈÿËÊÈÿËÊÈÿËÊÈÿËÊÈÿËÊÈÿËÊÈÿÊÉÇÿÊÉÇÿÊÉÇÿÊÉÇÿÊÉÇÿÊÉÇÿÊÉÇÿÊÉÇÿÊÉÇÿÊÉÇÿÊÉÇÿÊÉÇÿÊÉÇÿÊÉÇÿÊÉÇÿÊÉÇÿÊÉÇÿÊÉÇÿÊÉÇÿÉÈÆÿÉÈÆÿÉÈÆÿÉÈÆÿÉÈÆÿÉÈÆÿÉÈÆÿÉÈÆÿÉÈÆÿÉÈÆÿÉÈÆÿÉÈÆÿÉÈÆÿÉÈÆÿÉÈÆÿÉÈÆÿÉÈÆÿÉÈÆÿÉÈÆÿÉÈÆÿÉÈÆÿÉÈÆÿÉÈÆÿÉÈÆÿÉÈÆÿÉÈÆÿÉÈÆÿÉÈÆÿÉÈÆÿÉÈÆÿÉÈÆÿÉÈÆÿÉÈÆÿÉÈÆÿÉÈÆÿÉÈÆÿÉÈÆÿÉÈÆÿÉÈÆÿÉÈÆÿÉÈÆÿÉÈÆÿÉÈÆÿÉÈÆÿÉÈÆÿÉÈÆÿÉÈÆÿÉÈÆÿÉÈÆÿÉÈÆÿÉÈÆÿÉÈÆÿÉÈÆÿÉÈÆÿÉÈÆÿÉÈÆÿÉÈÆÿÉÈÆÿÉÈÆÿÉÈÆÿÉÈÆÿÉÈÆÿÉÈÆÿÉÈÆÿÉÈÆÿÉÈÆÿÉÈÆÿÉÈÆÿÉÈÆÿÉÈÆÿÉÈÆÿÉÈÆÿÉÈÆÿÉÈÆÿÉÈÆÿÉÈÆÿÉÈÆÿÉÈÆÿÉÈÆÿÉÈÆÿÉÈÆÿÉÈÆÿÉÈÆÿÉÈÆÿÉÈÆÿÉÈÆÿÉÈÆÿÉÈÆÿÉÈÆÿÉÈÆÿÉÈÆÿÉÈÆÿÉÈÆÿÉÈÆÿÉÈÆÿÉÈÆÿÈÇÅÿÈÇÅÿÈÇÅÿÈÇÅÿÈÇÅÿÈÇÅÿÈÇÅÿÈÇÅÿÈÇÅÿÈÇÅÿÈÇÅÿÈÇÅÿÈÇÅÿÈÇÅÿÈÇÅÿÈÇÅÿÈÇÅÿÈÇÅÿÈÇÅÿÈÇÅÿÈÇÅÿÈÇÅÿÉÈÆÿÉÈÆÿÉÈÆÿÉÈÆÿÉÈÆÿÉÈÆÿÉÈÆÿÊÉÇÿÊÉÇÿÊÉÇÿÊÉÇÿÊÉÇÿËÊÈÿËÊÈÿËÊÈÿËÊÈÿÊÉÇÿÊÉÇÿÉÈÆÿÉÈÆÿÉÈÆÿÉÈÆÿÉÈÆÿÉÈÆÿÉÈÆÿÉÈÆÿÉÈÆÿÉÈÆÿÉÈÆÿÉÈÆÿÉÈÆÿÉÈÆÿÉÈÆÿÉÈÆÿÉÈÆÿÉÈÆÿÉÈÆÿÉÈÆÿÉÈÆÿÉÈÆÿÉÈÆÿÉÈÆÿÉÈÆÿÈÇÅÿÈÇÅÿÈÇÅÿÈÇÅÿÈÇÅÿÇÆÄÿÇÆÄÿÇÆÄÿÇÆÄÿÇÆÄÿÇÆÄÿÇÆÄÿÇÆÄÿÇÆÄÿÇÆÄÿÇÆÄÿÇÆÄÿÇÆÄÿÇÆÄÿÇÆÄÿÇÆÄÿÇÆÄÿÇÆÄÿÇÆÄÿÇÆÄÿÇÆÄÿÇÆÄÿÇÆÄÿÇÆÄÿÇÆÄÿÇÆÄÿÇÆÄÿÇÆÄÿÆÅÃÿÆÅÃÿÆÅÃÿÆÅÃÿÆÅÃÿÅÄÂÿÅÄÂÿÅÄÂÿÅÄÂÿÅÄÂÿÅÄÂÿÅÄÂÿÆÅÃÿÆÅÃÿÆÅÃÿÆÅÃÿÆÅÃÿÇÆÄÿÇÆÄÿÇÆÄÿÇÆÄÿÇÆÄÿÇÆÄÿÇÆÄÿÇÆÄÿÇÆÄÿÇÆÄÿÇÆÄÿÇÆÄÿÇÆÄÿÇÆÄÿÇÆÄÿÇÆÄÿÇÆÄÿÇÆÄÿÇÆÄÿÆÅÃÿÆÅÃÿÆÅÃÿÆÅÃÿÆÅÃÿÇÆÄÿÇÆÄÿÇÆÄÿÇÆÄÿÇÆÄÿÈÇÅÿÈÇÅÿÇÆÄÿÇÆÄÿÇÆÄÿÇÆÄÿÇÆÄÿÆÅÃÿÆÅÃÿÆÅÃÿÆÅÃÿÆÅÃÿÇÆÄÿÇÆÄÿÇÆÄÿÇÆÄÿÇÆÄÿÇÆÄÿÇÆÄÿÇÆÄÿÇÆÄÿÇÆÄÿÇÆÄÿÇÆÄÿÇÆÄÿÇÆÄÿÇÆÄÿÇÆÄÿÇÆÄÿÇÆÄÿÇÆÄÿÇÆÄÿÇÆÄÿÇÆÄÿÇÆÄÿÇÆÄÿÇÆÄÿÇÆÄÿÇÆÄÿÇÆÄÿÇÆÄÿÇÆÄÿÇÆÄÿÇÆÄÿÇÆÄÿÇÆÄÿÇÆÄÿÇÆÄÿÆÅÃÿÆÅÃÿÆÅÃÿÆÅÃÿÆÅÃÿÆÅÃÿÆÅÃÿÆÅÃÿÆÅÃÿÆÅÃÿÆÅÃÿÆÅÃÿÆÅÃÿÆÅÃÿÆÅÃÿÆÅÃÿÆÅÃÿÆÅÃÿÆÅÃÿÆÅÃÿÆÅÃÿÆÅÃÿÆÅÃÿÆÅÃÿÆÅÃÿÆÅÃÿÆÅÃÿÆÅÃÿÆÅÃÿÆÅÃÿÆÅÃÿÆÅÃÿÆÅÃÿÆÅÃÿÆÅÃÿÆÅÃÿÆÅÃÿÆÅÃÿÆÅÃÿÆÅÃÿÆÅÃÿÇÆÄÿÇÆÄÿÇÆÄÿÇÆÄÿÇÆÄÿÇÆÄÿÇÆÄÿÇÆÄÿÇÆÄÿÇÆÄÿÇÆÄÿÇÆÄÿÇÆÄÿÇÆÄÿÇÆÄÿÇÆÄÿÇÆÄÿÇÆÄÿÇÆÄÿÇÆÄÿÇÆÄÿÇÆÄÿÇÆÄÿÇÆÄÿÇÆÄÿÇÆÄÿÇÆÄÿÇÆÄÿÇÆÄÿÇÆÄÿÇÆÄÿÇÆÄÿÇÆÄÿÇÆÄÿÇÆÄÿÇÆÄÿÇÆÄÿÇÆÄÿÈÇÅÿÈÇÅÿÈÇÅÿÈÇÅÿÈÇÅÿÈÇÅÿÈÇÅÿÈÇÅÿÈÇÅÿÈÇÅÿÈÇÅÿÈÇÅÿÈÇÅÿÈÇÅÿÈÇÅÿÈÇÅÿÈÇÅÿÇÆÄÿÇÆÄÿÇÆÄÿÇÆÄÿÇÆÄÿÇÆÄÿÇÆÄÿÇÆÄÿÇÆÄÿÇÆÄÿÇÆÄÿÇÆÄÿÇÆÄÿÇÆÄÿÇÆÄÿÇÆÄÿÇÆÄÿÇÆÄÿÇÆÄÿÇÆÄÿÇÆÄÿÇÆÄÿÈÇÅÿÈÇÅÿÈÇÅÿÈÇÅÿÈÇÅÿÈÇÅÿÈÇÅÿÈÇÅÿÈÇÅÿÈÇÅÿÈÇÅÿÈÇÅÿÈÇÅÿÈÇÅÿÈÇÅÿÈÇÅÿÈÇÅÿÇÆÄÿÇÆÄÿÇÆÄÿÇÆÄÿÇÆÄÿÇÆÄÿÇÆÄÿÇÆÄÿÇÆÄÿÇÆÄÿÇÆÄÿÇÆÄÿÇÆÄÿÇÆÄÿÇÆÄÿÇÆÄÿÇÆÄÿÇÆÄÿÇÆÄÿÇÆÄÿÇÆÄÿÈÇÅÿÈÇÅÿÈÇÅÿÇÆÄÿÇÆÄÿÇÆÄÿÇÆÄÿÇÆÄÿÇÆÄÿÇÆÄÿÆÅÃÿÆÅÃÿÆÅÃÿÆÅÃÿÆÅÃÿÆÅÃÿÆÅÃÿÆÅÃÿÇÆÄÿÈÇÅÿÈÇÅÿÈÇÅÿÈÇÅÿÈÇÅÿÈÇÅÿÈÇÅÿÈÇÅÿÈÇÅÿÈÇÅÿÈÇÅÿÈÇÅÿÈÇÅÿÈÇÅÿÈÇÅÿÈÇÅÿÈÇÅÿÈÇÅÿÈÇÅÿÈÇÅÿÈÇÅÿÈÇÅÿÈÇÅÿÈÇÅÿÇÆÄÿÇÆÄÿÇÆÄÿÇÆÄÿÇÆÄÿÆÅÃÿÆÅÃÿÆÅÃÿÆÅÃÿÆÅÃÿÆÅÃÿÆÅÃÿÅÄÂÿÅÄÂÿÅÄÂÿÅÄÂÿÅÄÂÿÅÄÂÿÅÄÂÿÅÄÂÿÅÄÂÿÅÄÂÿÅÄÂÿÅÄÂÿÅÄÂÿÅÄÂÿÅÄÂÿÅÄÂÿÅÄÂÿÅÄÂÿÅÄÂÿÅÄÂÿÅÄÂÿÅÄÂÿÆÅÃÿÆÅÃÿÆÅÃÿÆÅÃÿÆÅÃÿÅÄÂÿÅÄÂÿÅÄÂÿÅÄÂÿÅÄÂÿÄÃÁÿÄÃÁÿÄÃÁÿÄÃÁÿÄÃÁÿÄÃÁÿÄÃÁÿÄÃÁÿÄÃÁÿÅÄÂÿÅÄÂÿÅÄÂÿÅÄÂÿÅÄÂÿÅÄÂÿÅÄÂÿÅÄÂÿÅÄÂÿÅÄÂÿÅÄÂÿÅÄÂÿÅÄÂÿÅÄÂÿÅÄÂÿÅÄÂÿÅÄÂÿÄÃÁÿÄÃÁÿÄÃÁÿÄÃÁÿÄÃÁÿÄÃÁÿÄÃÁÿÄÃÁÿÄÃÁÿÄÃÁÿÄÃÁÿÄÃÁÿÄÃÁÿÄÃÁÿÄÃÁÿÄÃÁÿÄÃÁÿÄÃÁÿÄÃÁÿÄÃÁÿÄÃÁÿÄÃÁÿÄÃÁÿÄÃÁÿÃÂÀÿÃÂÀÿÃÂÀÿÃÂÀÿÃÂÀÿÄÃÁÿÅÄÂÿÆÅÃÿÆÅÃÿÆÅÃÿÆÅÃÿÆÅÃÿÅÄÂÿÅÄÂÿÅÄÂÿÅÄÂÿÅÄÂÿÅÄÂÿÅÄÂÿÅÄÂÿÅÄÂÿÅÄÂÿÅÄÂÿÅÄÂÿÅÄÂÿÅÄÂÿÅÄÂÿÅÄÂÿÅÄÂÿÅÄÂÿÅÄÂÿÅÄÂÿÅÄÂÿÅÄÂÿÄÃÁÿÄÃÁÿÄÃÁÿÄÃÁÿÄÃÁÿÄÃÁÿÄÃÁÿÄÃÁÿÄÃÁÿÄÃÁÿÄÃÁÿÄÃÁÿÄÃÁÿÄÃÁÿÄÃÁÿÄÃÁÿÄÃÁÿÄÃÁÿÄÃÁÿÄÃÁÿÄÃÁÿÄÃÁÿÄÃÁÿÄÃÁÿÄÃÁÿÄÃÁÿÄÃÁÿÄÃÁÿÅÄÂÿÅÄÂÿÅÄÂÿÅÄÂÿÅÄÂÿÆÅÃÿÆÅÃÿÆÅÃÿÆÅÃÿÆÅÃÿÅÄÂÿÅÄÂÿÅÄÂÿÅÄÂÿÅÄÂÿÅÄÂÿÅÄÂÿÅÄÂÿÅÄÂÿÅÄÂÿÅÄÂÿÅÄÂÿÅÄÂÿÅÄÂÿÅÄÂÿÅÄÂÿÅÄÂÿÅÄÂÿÅÄÂÿÅÄÂÿÅÄÂÿÅÄÂÿÅÄÂÿÅÄÂÿÅÄÂÿÅÄÂÿÅÄÂÿÅÄÂÿÅÄÂÿÅÄÂÿÅÄÂÿÅÄÂÿÅÄÂÿÅÄÂÿÅÄÂÿÅÄÂÿÅÄÂÿÅÄÂÿÅÄÂÿÅÄÂÿÅÄÂÿÅÄÂÿÅÄÂÿÅÄÂÿÅÄÂÿÅÄÂÿÅÄÂÿÅÄÂÿÅÄÂÿÅÄÂÿÅÄÂÿÅÄÂÿÅÄÂÿÅÄÂÿÅÄÂÿÅÄÂÿÅÄÂÿÅÄÂÿÅÄÂÿÅÄÂÿÅÄÂÿÅÄÂÿÅÄÂÿÅÄÂÿÅÄÂÿÅÄÂÿÅÄÂÿÅÄÂÿÅÄÂÿÅÄÂÿÅÄÂÿÅÄÂÿÅÄÂÿÅÄÂÿÅÄÂÿÅÄÂÿÅÄÂÿÅÄÂÿÅÄÂÿÅÄÂÿÅÄÂÿÅÄÂÿÅÄÂÿÅÄÂÿÄÃÁÿÄÃÁÿÄÃÁÿÄÃÁÿÄÃÁÿÃÂÀÿÃÂÀÿÃÂÀÿÃÂÀÿÃÂÀÿÃÂÀÿÃÂÀÿÃÂÀÿÃÂÀÿÃÂÀÿÃÂÀÿÃÂÀÿÃÂÀÿÃÂÀÿÃÂÀÿÃÂÀÿÃÂÀÿÃÂÀÿÃÂÀÿÃÂÀÿÃÂÀÿÃÂÀÿÃÂÀÿÃÂÀÿÃÂÀÿÃÂÀÿÂÁ¿ÿÂÁ¿ÿÂÁ¿ÿÂÁ¿ÿÂÁ¿ÿÂÁ¿ÿÂÁ¿ÿÂÁ¿ÿÁÀ¾ÿÁÀ¾ÿÁÀ¾ÿÁÀ¾ÿÀ¿½ÿÀ¿½ÿÀ¿½ÿÀ¿½ÿÀ¿½ÿÀ¿½ÿÀ¿½ÿÀ¿½ÿ¿¾¼ÿ¿¾¼ÿ¿¾¼ÿ¿¾¼ÿ¿¾¼ÿ¿¾¼ÿ¿¾¼ÿ¿¾¼ÿ¿¾¼ÿ¿¾¼ÿ¿¾¼ÿ¿¾¼ÿ¿¾¼ÿ¿¾¼ÿ¿¾¼ÿ¿¾¼ÿ¿¾¼ÿ¿¾¼ÿ¿¾¼ÿ¿¾¼ÿÀ¿½ÿÁÀ¾ÿÁÀ¾ÿÁÀ¾ÿÁÀ¾ÿÁÀ¾ÿÁÀ¾ÿÁÀ¾ÿÂÁ¿ÿÂÁ¿ÿÂÁ¿ÿÂÁ¿ÿÂÁ¿ÿÃÂÀÿÃÂÀÿÃÂÀÿÃÂÀÿÃÂÀÿÃÂÀÿÃÂÀÿÃÂÀÿÃÂÀÿÃÂÀÿÃÂÀÿÃÂÀÿÃÂÀÿÃÂÀÿÃÂÀÿÃÂÀÿÃÂÀÿÃÂÀÿÃÂÀÿÃÂÀÿÃÂÀÿÃÂÀÿÃÂÀÿÃÂÀÿÂÁ¿ÿÂÁ¿ÿÂÁ¿ÿÂÁ¿ÿÂÁ¿ÿÂÁ¿ÿÂÁ¿ÿÂÁ¿ÿÂÁ¿ÿÂÁ¿ÿÂÁ¿ÿÂÁ¿ÿÂÁ¿ÿÂÁ¿ÿÂÁ¿ÿÂÁ¿ÿÂÁ¿ÿÂÁ¿ÿÂÁ¿ÿÂÁ¿ÿÂÁ¿ÿÂÁ¿ÿÂÁ¿ÿÂÁ¿ÿÂÁ¿ÿÂÁ¿ÿÂÁ¿ÿÂÁ¿ÿÂÁ¿ÿÃÂÀÿÃÂÀÿÃÂÀÿÃÂÀÿÃÂÀÿÄÃÁÿÄÃÁÿÄÃÁÿÄÃÁÿÄÃÁÿÄÃÁÿÄÃÁÿÄÃÁÿÄÃÁÿÄÃÁÿÄÃÁÿÄÃÁÿÄÃÁÿÄÃÁÿÄÃÁÿÄÃÁÿÄÃÁÿÄÃÁÿÄÃÁÿÄÃÁÿÄÃÁÿÄÃÁÿÄÃÁÿÄÃÁÿÃÂÀÿÃÂÀÿÃÂÀÿÃÂÀÿÃÂÀÿÃÂÀÿÃÂÀÿÃÂÀÿÃÂÀÿÃÂÀÿÃÂÀÿÃÂÀÿÃÂÀÿÃÂÀÿÃÂÀÿÃÂÀÿÃÂÀÿÃÂÀÿÃÂÀÿÃÂÀÿÃÂÀÿÃÂÀÿÃÂÀÿÃÂÀÿÃÂÀÿÃÂÀÿÃÂÀÿÃÂÀÿÃÂÀÿÃÂÀÿÃÂÀÿÃÂÀÿÃÂÀÿÃÂÀÿÃÂÀÿÃÂÀÿÃÂÀÿÃÂÀÿÃÂÀÿÃÂÀÿÃÂÀÿÃÂÀÿÃÂÀÿÃÂÀÿÃÂÀÿÂÁ¿ÿÂÁ¿ÿÂÁ¿ÿÂÁ¿ÿÂÁ¿ÿÂÁ¿ÿÂÁ¿ÿÂÁ¿ÿÃÂÀÿÃÂÀÿÃÂÀÿÃÂÀÿÄÃÁÿÄÃÁÿÄÃÁÿÄÃÁÿÄÃÁÿÄÃÁÿÄÃÁÿÄÃÁÿÄÃÁÿÄÃÁÿÄÃÁÿÄÃÁÿÄÃÁÿÄÃÁÿÄÃÁÿÄÃÁÿÄÃÁÿÄÃÁÿÄÃÁÿÄÃÁÿÃÂÀÿÃÂÀÿÃÂÀÿÃÂÀÿÃÂÀÿÃÂÀÿÃÂÀÿÃÂÀÿÃÂÀÿÃÂÀÿÃÂÀÿÃÂÀÿÃÂÀÿÃÂÀÿÃÂÀÿÃÂÀÿÃÂÀÿÃÂÀÿÃÂÀÿÃÂÀÿÃÂÀÿÃÂÀÿÃÂÀÿÃÂÀÿÃÂÀÿÃÂÀÿÃÂÀÿÃÂÀÿÃÂÀÿÃÂÀÿÃÂÀÿÃÂÀÿÃÂÀÿÃÂÀÿÃÂÀÿÃÂÀÿÃÂÀÿÃÂÀÿÂÁ¿ÿÂÁ¿ÿÂÁ¿ÿÂÁ¿ÿÂÁ¿ÿÂÁ¿ÿÂÁ¿ÿÂÁ¿ÿÂÁ¿ÿÂÁ¿ÿÂÁ¿ÿÂÁ¿ÿÂÁ¿ÿÂÁ¿ÿÂÁ¿ÿÂÁ¿ÿÂÁ¿ÿÂÁ¿ÿÂÁ¿ÿÂÁ¿ÿÂÁ¿ÿÂÁ¿ÿÃÂÀÿÃÂÀÿÃÂÀÿÃÂÀÿÃÂÀÿÃÂÀÿÃÂÀÿÃÂÀÿÃÂÀÿÃÂÀÿÃÂÀÿÃÂÀÿÃÂÀÿÃÂÀÿÃÂÀÿÃÂÀÿÃÂÀÿÃÂÀÿÃÂÀÿÃÂÀÿÃÂÀÿÃÂÀÿÃÂÀÿÃÂÀÿÃÂÀÿÃÂÀÿÃÂÀÿÃÂÀÿÃÂÀÿÃÂÀÿÃÂÀÿÃÂÀÿÃÂÀÿÃÂÀÿÃÂÀÿÃÂÀÿÃÂÀÿÃÂÀÿÃÂÀÿÃÂÀÿÃÂÀÿÃÂÀÿÃÂÀÿÃÂÀÿÃÂÀÿÃÂÀÿÃÂÀÿÃÂÀÿÃÂÀÿÃÂÀÿÃÂÀÿÃÂÀÿÃÂÀÿÃÂÀÿÃÂÀÿÂÁ¿ÿÂÁ¿ÿÂÁ¿ÿÂÁ¿ÿÂÁ¿ÿÂÁ¿ÿÂÁ¿ÿÁÀ¾ÿÁÀ¾ÿÁÀ¾ÿÁÀ¾ÿÁÀ¾ÿÀ¿½ÿÀ¿½ÿÀ¿½ÿÀ¿½ÿÀ¿½ÿÀ¿½ÿÀ¿½ÿÀ¿½ÿÀ¿½ÿÀ¿½ÿÁÀ¾ÿÁÀ¾ÿÁÀ¾ÿÁÀ¾ÿÀ¿½ÿÀ¿½ÿÀ¿½ÿÀ¿½ÿÀ¿½ÿ¿¾¼ÿ¿¾¼ÿ¿¾¼ÿ¿¾¼ÿ¿¾¼ÿ¿¾¼ÿ¿¾¼ÿ¿¾¼ÿ¿¾¼ÿÀ¿½ÿÁÀ¾ÿÁÀ¾ÿÁÀ¾ÿÁÀ¾ÿÁÀ¾ÿÁÀ¾ÿÁÀ¾ÿÁÀ¾ÿÁÀ¾ÿÁÀ¾ÿÁÀ¾ÿÁÀ¾ÿÁÀ¾ÿÁÀ¾ÿÁÀ¾ÿÁÀ¾ÿÁÀ¾ÿÀ¿½ÿÀ¿½ÿÀ¿½ÿÀ¿½ÿÀ¿½ÿÀ¿½ÿÀ¿½ÿÀ¿½ÿÀ¿½ÿÀ¿½ÿÀ¿½ÿÀ¿½ÿÀ¿½ÿÀ¿½ÿÀ¿½ÿÀ¿½ÿÀ¿½ÿÀ¿½ÿÀ¿½ÿÀ¿½ÿÁÀ¾ÿÂÁ¿ÿÂÁ¿ÿÂÁ¿ÿÂÁ¿ÿÂÁ¿ÿÁÀ¾ÿÁÀ¾ÿÁÀ¾ÿÁÀ¾ÿÁÀ¾ÿÀ¿½ÿÀ¿½ÿÀ¿½ÿÀ¿½ÿÀ¿½ÿÀ¿½ÿÀ¿½ÿÀ¿½ÿÀ¿½ÿÁÀ¾ÿÁÀ¾ÿÁÀ¾ÿÁÀ¾ÿÁÀ¾ÿÁÀ¾ÿÁÀ¾ÿÁÀ¾ÿÁÀ¾ÿÁÀ¾ÿÁÀ¾ÿÁÀ¾ÿÁÀ¾ÿÁÀ¾ÿÁÀ¾ÿÁÀ¾ÿÁÀ¾ÿÀÀ¾ÿÀÀ¾ÿÀÀ¾ÿÀÀ¾ÿÀÀ¾ÿ¿¿½ÿ¿¿½ÿ¿¿½ÿ¿¿½ÿ¿¿½ÿ¿¿½ÿ¿¿½ÿ¾¾¼ÿ¾¾¼ÿ¾¾¼ÿ¾¾¼ÿ¾¾¼ÿ¾¾¼ÿ¾¾¼ÿ¾¾¼ÿ¾¾¼ÿ¾¾¼ÿ¾¾¼ÿ¾¾¼ÿ½½»ÿ½½»ÿ½½»ÿ½½»ÿ½½»ÿ½½»ÿ½½»ÿ½½»ÿ½½»ÿ½½»ÿ½½»ÿ½½»ÿ½½»ÿ½½»ÿ½½»ÿ½½»ÿ¾¾¼ÿ¿¿½ÿ¿¿½ÿ¿¿½ÿ¿¿½ÿ¿¿½ÿ¿¿½ÿ¿¿½ÿ¿¿½ÿ¿¿½ÿ¿¿½ÿ¿¿½ÿ¿¿½ÿ¿¿½ÿ¿¿½ÿ¿¿½ÿ¿¿½ÿ¿¿½ÿ¿¿½ÿ¿¿½ÿÀÀ¾ÿÀÀ¾ÿÀÀ¾ÿÀÀ¾ÿÀÀ¾ÿÀÀ¾ÿÀÀ¾ÿÀÀ¾ÿÀÀ¾ÿÀÀ¾ÿÀÀ¾ÿÀÀ¾ÿÀÀ¾ÿÀÀ¾ÿÀÀ¾ÿÀÀ¾ÿÀÀ¾ÿÀÀ¾ÿÀÀ¾ÿÀÀ¾ÿÀÀ¾ÿÀÀ¾ÿÀÀ¾ÿÀÀ¾ÿ¿¿½ÿ¿¿½ÿ¿¿½ÿ¿¿½ÿ¿¿½ÿ¾¾¼ÿ¾¾¼ÿ¾¾¼ÿ¾¾¼ÿ¾¾¼ÿ¾¾¼ÿ¾¾¼ÿ¾¾¼ÿ¾¾¼ÿ¾¾¼ÿ¿¿½ÿ¿¿½ÿ¿¿½ÿ¿¿½ÿ¿¿½ÿ¿¿½ÿ¿¿½ÿ¿¿½ÿ¿¿½ÿ¿¿½ÿ¿¿½ÿ¿¿½ÿ¿¿½ÿ¿¿½ÿ¿¿½ÿ¿¿½ÿ¾¾¼ÿ¾¾¼ÿ¾¾¼ÿ¾¾¼ÿ¾¾¼ÿ¾¾¼ÿ¾¾¼ÿ¾¾¼ÿ¾¾¼ÿ¾¾¼ÿ¾¾¼ÿ¾¾¼ÿ¾¾¼ÿ¾¾¼ÿ¾¾¼ÿ¾¾¼ÿ¾¾¼ÿ¾¾¼ÿ¾¾¼ÿ¾¾¼ÿ¾¾¼ÿ¾¾¼ÿ¿¿½ÿ¿¿½ÿ¿¿½ÿ¿¿½ÿ¿¿½ÿ¿¿½ÿ¿¿½ÿ¿¿½ÿ¿¿½ÿ¿¿½ÿ¿¿½ÿ¿¿½ÿ¿¿½ÿ¿¿½ÿ¿¿½ÿ¿¿½ÿ¿¿½ÿ¿¿½ÿ¿¿½ÿÀÀ¾ÿÀÀ¾ÿÀÀ¾ÿÀÀ¾ÿÀÀ¾ÿÀÀ¾ÿÀÀ¾ÿÀÀ¾ÿÀÀ¾ÿÀÀ¾ÿÀÀ¾ÿÀÀ¾ÿÀÀ¾ÿÀÀ¾ÿÀÀ¾ÿÀÀ¾ÿÀÀ¾ÿÀÀ¾ÿÀÀ¾ÿÀÀ¾ÿÀÀ¾ÿÀÀ¾ÿÀÀ¾ÿÀÀ¾ÿÀÀ¾ÿÀÀ¾ÿÀÀ¾ÿÀÀ¾ÿÀÀ¾ÿÀÀ¾ÿÀÀ¾ÿÀÀ¾ÿÀÀ¾ÿÀÀ¾ÿÀÀ¾ÿÀÀ¾ÿÀÀ¾ÿÀÀ¾ÿÀÀ¾ÿÀÀ¾ÿÀÀ¾ÿÀÀ¾ÿÀÀ¾ÿÀÀ¾ÿÀÀ¾ÿÀÀ¾ÿÀÀ¾ÿÀÀ¾ÿÀÀ¾ÿÀÀ¾ÿÀÀ¾ÿÀÀ¾ÿÀÀ¾ÿÀÀ¾ÿÀÀ¾ÿÀÀ¾ÿÀÀ¾ÿÀÀ¾ÿÁÁ¿ÿÁÁ¿ÿÀÀ¾ÿÀÀ¾ÿÀÀ¾ÿ¿¿½ÿ¿¿½ÿ¾¾¼ÿ¾¾¼ÿ¾¾¼ÿ¾¾¼ÿ¾¾¼ÿ½½»ÿ½½»ÿ¼¼ºÿ¼¼ºÿ¼¼ºÿ¼¼ºÿ½½»ÿ¾¾¼ÿ¾¾¼ÿ¾¾¼ÿ¾¾¼ÿ¾¾¼ÿ¾¾¼ÿ¾¾¼ÿ¾¾¼ÿ¾¾¼ÿ¾¾¼ÿ¾¾¼ÿ¾¾¼ÿ¾¾¼ÿ¾¾¼ÿ¾¾¼ÿ¾¾¼ÿ¾¾¼ÿ½½»ÿ¼¼ºÿ¼¼ºÿ¼¼ºÿ¼¼ºÿ¼¼ºÿ¼¼ºÿ¼¼ºÿ¼¼ºÿ¼¼ºÿ¼¼ºÿ¼¼ºÿ¼¼ºÿ¼¼ºÿ¼¼ºÿ¼¼ºÿ¼¼ºÿ¼¼ºÿ¼¼ºÿ¼¼ºÿ½½»ÿ½½»ÿ¾¾¼ÿ¾¾¼ÿ¾¾¼ÿ¾¾¼ÿ¾¾¼ÿ¾¾¼ÿ¾¾¼ÿ¿¿½ÿ¿¿½ÿ¿¿½ÿ¿¿½ÿ¿¿½ÿÀÀ¾ÿÀÀ¾ÿÀÀ¾ÿÀÀ¾ÿÀÀ¾ÿÀÀ¾ÿÀÀ¾ÿÀÀ¾ÿÀÀ¾ÿÀÀ¾ÿÀÀ¾ÿÀÀ¾ÿÀÀ¾ÿÀÀ¾ÿÀÀ¾ÿÀÀ¾ÿÀÀ¾ÿÀÀ¾ÿÀÀ¾ÿÀÀ¾ÿÀÀ¾ÿÀÀ¾ÿÀÀ¾ÿÀÀ¾ÿ¾¾¼ÿ½½»ÿ½½»ÿ½½»ÿ½½»ÿ½½»ÿ½½»ÿ½½»ÿ½½»ÿ½½»ÿ½½»ÿ½½»ÿ½½»ÿ½½»ÿ½½»ÿ½½»ÿ½½»ÿ½½»ÿ½½»ÿ¼¼ºÿ»»¹ÿ»»¹ÿ»»¹ÿ»»¹ÿ»»¹ÿ»»¹ÿ¼¼ºÿ¼¼ºÿ½½»ÿ½½»ÿ½½»ÿ¾¾¼ÿ¾¾¼ÿ¿¿½ÿ¿¿½ÿ¿¿½ÿ¿¿½ÿ¿¿½ÿÀÀ¾ÿÀÀ¾ÿÀÀ¾ÿÀÀ¾ÿÀÀ¾ÿÀÀ¾ÿÀÀ¾ÿÀÀ¾ÿÀÀ¾ÿÀÀ¾ÿÀÀ¾ÿÀÀ¾ÿÀÀ¾ÿÀÀ¾ÿÀÀ¾ÿÀÀ¾ÿÀÀ¾ÿÀÀ¾ÿÀÀ¾ÿÀÀ¾ÿÀÀ¾ÿÀÀ¾ÿÀÀ¾ÿÀÀ¾ÿÀÀ¾ÿÀÀ¾ÿÀÀ¾ÿÀÀ¾ÿÀÀ¾ÿÀÀ¾ÿÀÀ¾ÿÀÀ¾ÿÀÀ¾ÿÀÀ¾ÿÀÀ¾ÿÀÀ¾ÿÀÀ¾ÿÀÀ¾ÿÀÀ¾ÿÀÀ¾ÿÀÀ¾ÿÁÁ¿ÿÁÁ¿ÿÁÁ¿ÿÁÁ¿ÿÁÁ¿ÿÀÀ¾ÿÀÀ¾ÿÀÀ¾ÿÀÀ¾ÿ¿¿½ÿ¿¿½ÿ¿¿½ÿ¿¿½ÿ¿¿½ÿ¿¿½ÿ¿¿½ÿ¿¿½ÿ¿¿½ÿ¿¿½ÿÀÀ¾ÿÀÀ¾ÿÀÀ¾ÿÀÀ¾ÿÀÀ¾ÿÀÀ¾ÿÀÀ¾ÿÀÀ¾ÿÀÀ¾ÿÀÀ¾ÿÀÀ¾ÿÀÀ¾ÿÀÀ¾ÿÀÀ¾ÿÀÀ¾ÿÀÀ¾ÿÀÀ¾ÿÀÀ¾ÿÀÀ¾ÿÀÀ¾ÿÀÀ¾ÿÀÀ¾ÿÀÀ¾ÿÀÀ¾ÿÀÀ¾ÿÀÀ¾ÿÀÀ¾ÿÀÀ¾ÿÀÀ¾ÿÀÀ¾ÿÀÀ¾ÿÀÀ¾ÿÀÀ¾ÿÀÀ¾ÿÀÀ¾ÿÀÀ¾ÿ¿¿½ÿ¿¿½ÿ¿¿½ÿ¿¿½ÿ¿¿½ÿ¿¿½ÿ¿¿½ÿ¿¿½ÿ¿¿½ÿ¿¿½ÿ¿¿½ÿ¿¿½ÿ¿¿½ÿ¿¿½ÿ¿¿½ÿ¿¿½ÿ¿¿½ÿ¿¿½ÿ¿¿½ÿ¿¿½ÿ¿¿½ÿ¿¿½ÿÀÀ¾ÿÀÀ¾ÿÀÀ¾ÿÀÀ¾ÿÀÀ¾ÿÀÀ¾ÿÀÀ¾ÿÀÀ¾ÿÀÀ¾ÿÀÀ¾ÿÀÀ¾ÿÀÀ¾ÿÀÀ¾ÿÀÀ¾ÿÀÀ¾ÿÀÀ¾ÿÀÀ¾ÿÀÀ¾ÿÀÀ¾ÿÀÀ¾ÿÀÀ¾ÿÀÀ¾ÿÀÀ¾ÿÀÀ¾ÿÀÀ¾ÿÀÀ¾ÿÀÀ¾ÿÀÀ¾ÿÀÀ¾ÿÀÀ¾ÿÀÀ¾ÿÀÀ¾ÿÀÀ¾ÿÀÀ¾ÿÀÀ¾ÿÀÀ¾ÿÀÀ¾ÿÀÀ¾ÿÀÀ¾ÿÀÀ¾ÿÀÀ¾ÿÀÀ¾ÿÀÀ¾ÿÀÀ¾ÿÀÀ¾ÿÀÀ¾ÿÀÀ¾ÿÀÀ¾ÿÀÀ¾ÿÀÀ¾ÿÀÀ¾ÿÀÀ¾ÿÀÀ¾ÿÀÀ¾ÿÀÀ¾ÿ¿¿½ÿ¿¿½ÿ¿¿½ÿ¿¿½ÿ¿¿½ÿ¿¿½ÿ¿¿½ÿ¿¿½ÿ¿¿½ÿ¿¿½ÿ¿¿½ÿ¿¿½ÿ¿¿½ÿ¿¿½ÿ¿¿½ÿ¿¿½ÿ¿¿½ÿ¿¿½ÿ¿¿½ÿ¿¿½ÿ¿¿½ÿ¿¿½ÿ¿¿½ÿ¿¿½ÿ¿¿½ÿ¿¿½ÿ¿¿½ÿ¿¿½ÿ¿¿½ÿ¿¿½ÿ¿¿½ÿ¿¿½ÿ¿¿½ÿ¿¿½ÿ¿¿½ÿ¿¿½ÿ¿¿½ÿ¿¿½ÿ¾¾¼ÿ¾¾¼ÿ¾¾¼ÿ¾¾¼ÿ¾¾¼ÿ¾¾¼ÿ¾¾¼ÿ¾¾¼ÿ¾¾¼ÿ¾¾¼ÿ½½»ÿ½½»ÿ½½»ÿ½½»ÿ½½»ÿ½½»ÿ½½»ÿ¼¼ºÿ¼¼ºÿ¼¼ºÿ½½»ÿ¾¾¼ÿ¿¿½ÿ¿¿½ÿ¿¿½ÿ¿¿½ÿ¿¿½ÿ¿¿½ÿ¿¿½ÿ¿¿½ÿ¿¿½ÿ¿¿½ÿ¿¿½ÿ¿¿½ÿ¿¿½ÿ¿¿½ÿ¿¿½ÿ¿¿½ÿ¿¿½ÿ¿¿½ÿ¿¿½ÿ¿¿½ÿ¿¿½ÿ¿¿½ÿ¿¿½ÿ¿¿½ÿ¿¿½ÿ¿¿½ÿÀÀ¾ÿÀÀ¾ÿÀÀ¾ÿÀÀ¾ÿÀÀ¾ÿÁÁ¿ÿÁÁ¿ÿÁÁ¿ÿÁÁ¿ÿÁÁ¿ÿÁÁ¿ÿÁÁ¿ÿÁÁ¿ÿÁÁ¿ÿÁÁ¿ÿÁÁ¿ÿÁÁ¿ÿÁÁ¿ÿÁÁ¿ÿÁÁ¿ÿÁÁ¿ÿÁÁ¿ÿÁÁ¿ÿÁÁ¿ÿÁÁ¿ÿÁÁ¿ÿÁÁ¿ÿÁÁ¿ÿÁÁ¿ÿÁÁ¿ÿÁÁ¿ÿÁÁ¿ÿÁÁ¿ÿÁÁ¿ÿÁÁ¿ÿÁÁ¿ÿÁÁ¿ÿÁÁ¿ÿÁÁ¿ÿÁÁ¿ÿÁÁ¿ÿÁÁ¿ÿÁÁ¿ÿÁÁ¿ÿÁÁ¿ÿÁÁ¿ÿÁÁ¿ÿÁÁ¿ÿÁÁ¿ÿÁÁÀÿÁÁÁÿÂÂÂÿÂÂÂÿÂÂÂÿÂÂÂÿÂÂÂÿÂÂÂÿÂÂÂÿÂÂÂÿÂÂÂÿÂÂÂÿÂÂÂÿÂÂÂÿÂÂÂÿÂÂÂÿÂÂÂÿÂÂÂÿÂÂÂÿÂÂÂÿÂÂÂÿÂÂÂÿÂÂÂÿÂÂÂÿÂÂÂÿÂÂÂÿÂÂÂÿÂÂÂÿÂÂÂÿÂÂÂÿÂÂÂÿÂÂÂÿÂÂÂÿÂÂÂÿÂÂÂÿÂÂÂÿÂÂÂÿÂÂÂÿÂÂÂÿÂÂÂÿÂÂÂÿÂÂÂÿÂÂÂÿÂÂÂÿÂÂÂÿÂÂÂÿÂÂÂÿÂÂÂÿÂÂÂÿÂÂÂÿÂÂÂÿÂÂÂÿÂÂÂÿÂÂÂÿÂÂÂÿÂÂÂÿÂÂÂÿÁÁÁÿÁÁÁÿÁÁÁÿÁÁÁÿÁÁÁÿÁÁÁÿÁÁÁÿÁÁÁÿÁÁÁÿÁÁÁÿÁÁÁÿÁÁÁÿÁÁÁÿÁÁÁÿÁÁÁÿÁÁÁÿÁÁÁÿÁÁÁÿÁÁÁÿÀÀÀÿÀÀÀÿÀÀÀÿ¿¿¿ÿ¿¿¿ÿ¾¾¾ÿ½½½ÿ¼¼¼ÿ¼¼¼ÿ¼¼¼ÿ¼¼¼ÿ¼¼¼ÿ¼¼¼ÿ¼¼¼ÿ¼¼¼ÿ½½½ÿ¾¾¾ÿ¿¿¿ÿ¿¿¿ÿÀÀÀÿÀÀÀÿÁÁÁÿÂÂÂÿÂÂÂÿÂÂÂÿÂÂÂÿÂÂÂÿÂÂÂÿÂÂÂÿÂÂÂÿÂÂÂÿÂÂÂÿÂÂÂÿÂÂÂÿÂÂÂÿÂÂÂÿÂÂÂÿÂÂÂÿÂÂÂÿÁÁÁÿÁÁÁÿÁÁÁÿÁÁÁÿÁÁÁÿÁÁÁÿÁÁÁÿÁÁÁÿÁÁÁÿÁÁÁÿÁÁÁÿÁÁÁÿÁÁÁÿÁÁÁÿÁÁÁÿÁÁÁÿÁÁÁÿÁÁÁÿÁÁÁÿÁÁÁÿÁÁÁÿÁÁÁÿÁÁÁÿÁÁÁÿÀÀÀÿÀÀÀÿ¿¿¿ÿ¿¿¿ÿ¿¿¿ÿ¿¿¿ÿ¿¿¿ÿ¾¾¾ÿ¾¾¾ÿ½½½ÿ½½½ÿ½½½ÿ½½½ÿ½½½ÿ½½½ÿ¾¾¾ÿ¿¿¿ÿ¿¿¿ÿ¿¿¿ÿ¿¿¿ÿ¿¿¿ÿ¿¿¿ÿ¿¿¿ÿ¿¿¿ÿÀÀÀÿÀÀÀÿÀÀÀÿÀÀÀÿÁÁÁÿÁÁÁÿÁÁÁÿÁÁÁÿÁÁÁÿÁÁÁÿÁÁÁÿÁÁÁÿÁÁÁÿÁÁÁÿÁÁÁÿÁÁÁÿÁÁÁÿÁÁÁÿÁÁÁÿÁÁÁÿÁÁÁÿÁÁÁÿÁÁÁÿÁÁÁÿÁÁÁÿÁÁÁÿÁÁÁÿÁÁÁÿÁÁÁÿÁÁÁÿÂÂÂÿÃÃÃÿÃÃÃÿÃÃÃÿÃÃÃÿÃÃÃÿÂÂÂÿÂÂÂÿÂÂÂÿÂÂÂÿÁÁÁÿÁÁÁÿÁÁÁÿÁÁÁÿÁÁÁÿÁÁÁÿÁÁÁÿÁÁÁÿÀÀÀÿ¿¿¿ÿ¿¿¿ÿ¿¿¿ÿ¿¿¿ÿ¿¿¿ÿ¿¿¿ÿ¿¿¿ÿ¿¿¿ÿ¿¿¿ÿ¿¿¿ÿ¿¿¿ÿ¿¿¿ÿ¿¿¿ÿ¿¿¿ÿ¿¿¿ÿ¿¿¿ÿ¿¿¿ÿ¿¿¿ÿ¿¿¿ÿÀÀÀÿÁÁÁÿÁÁÁÿÁÁÁÿÁÁÁÿÁÁÁÿÁÁÁÿÁÁÁÿÁÁÁÿÁÁÁÿÁÁÁÿÁÁÁÿÁÁÁÿÁÁÁÿÁÁÁÿÁÁÁÿÁÁÁÿÁÁÁÿÁÁÁÿÁÁÁÿÁÁÁÿÁÁÁÿÁÁÁÿÁÁÁÿÁÁÁÿÁÁÁÿÁÁÁÿÁÁÁÿÁÁÁÿÁÁÁÿÁÁÁÿÁÁÁÿÁÁÁÿÁÁÁÿÁÁÁÿÁÁÁÿÁÁÁÿÀÁÀÿÀÁÀÿ¿ÁÀÿ¿ÁÀÿ¿ÁÀÿ¿ÁÀÿ¿ÁÀÿ¿ÁÀÿ¿ÁÀÿ¿ÁÀÿ¿ÁÀÿ¿ÁÀÿ¿ÁÀÿ¿ÁÀÿ¿ÁÀÿ¿ÁÀÿ¿ÁÀÿ¿ÁÀÿ¿ÁÀÿ¿ÁÀÿ¿ÁÀÿ¿ÁÀÿÀÂÁÿÀÂÁÿÀÂÁÿÀÂÁÿÀÂÁÿÀÂÁÿÀÂÁÿÀÂÁÿÀÂÁÿÀÂÁÿÀÂÁÿÀÂÁÿÀÂÁÿÀÂÁÿÀÂÁÿÀÂÁÿÀÂÁÿÀÂÁÿÀÂÁÿÀÂÁÿÀÂÁÿÀÂÁÿÀÂÁÿÀÂÁÿÀÂÁÿÀÂÁÿÀÂÁÿÀÂÁÿÀÂÁÿÀÂÁÿÀÂÁÿÀÂÁÿÀÂÁÿÀÂÁÿÀÂÁÿÀÂÁÿÀÂÁÿÀÂÁÿÁÃÂÿÁÃÂÿÁÃÂÿÁÃÂÿÁÃÂÿÁÃÂÿÁÃÂÿÁÃÂÿÁÃÂÿÁÃÂÿÁÃÂÿÁÃÂÿÁÃÂÿÁÃÂÿÁÃÂÿÁÃÂÿÁÃÂÿÁÃÂÿÁÃÂÿÁÃÂÿÁÃÂÿÁÃÂÿÁÃÂÿÁÃÂÿÁÃÂÿÁÃÂÿßàâÿßàâÿßàâÿßàâÿßàâÿßàâÿßàâÿßàâÿßàâÿßàâÿßàâÿßàâÿßàâÿßàâÿßàâÿßàâÿßàâÿßàâÿßàâÿßàâÿßàâÿßàâÿßàâÿßàâÿßàâÿßàâÿßàâÿßàâÿßàâÿßàâÿßàâÿßàâÿßàâÿßàâÿßàâÿßàâÿßàâÿßàâÿßàâÿßàâÿàáãÿàáãÿàáãÿàáãÿßàâÿßàâÿßàâÿßàâÿßàâÿÞßáÿÞßáÿÞßáÿÞßáÿÞßáÿÞßáÿÞßáÿÞßáÿÞßáÿÞßáÿÝÞàÿÝÞàÿÝÞàÿÝÞàÿÝÞàÿÝÞàÿÝÞàÿÝÞàÿÝÞàÿÝÞàÿÝÞàÿÝÞàÿÞßáÿÞßáÿßàâÿßàâÿßàâÿàáãÿàáãÿàáãÿàáãÿàáãÿàáãÿàáãÿàáãÿàáãÿàáãÿàáãÿàáãÿàáãÿàáãÿàáãÿàáãÿàáãÿàáãÿàáãÿßàâÿßàâÿßàâÿßàâÿßàâÿßàâÿßàâÿßàâÿßàâÿßàâÿßàâÿßàâÿßàâÿßàâÿßàâÿßàâÿßàâÿßàâÿßàâÿßàâÿßàâÿßàâÿßàâÿßàâÿßàâÿßàâÿÞßáÿÞßáÿÞßáÿÞßáÿÞßáÿÞßáÿÞßáÿßàâÿßàâÿßàâÿßàâÿßàâÿßàâÿÞßáÿÝÞàÿÝÞàÿÝÞàÿÝÞàÿÝÞàÿÝÞàÿÝÞàÿÝÞàÿÞßáÿÞßáÿÞßáÿÞßáÿÞßáÿßàâÿßàâÿßàâÿßàâÿßàâÿßàâÿßàâÿàáãÿàáãÿàáãÿàáãÿàáãÿàáãÿàáãÿàáãÿàáãÿàáãÿàáãÿàáãÿàáãÿàáãÿàáãÿàáãÿàáãÿàáãÿàáãÿáâäÿáâäÿáâäÿáâäÿáâäÿáâäÿáâäÿáâäÿáâäÿáâäÿáâäÿáâäÿáâäÿáâäÿáâäÿáâäÿáâäÿáâäÿáâäÿâãåÿâãåÿâãåÿâãåÿâãåÿâãåÿâãåÿâãåÿâãåÿâãåÿâãåÿâãåÿâãåÿâãåÿâãåÿâãåÿâãåÿáâäÿáâäÿàáãÿàáãÿàáãÿàáãÿàáãÿßàâÿßàâÿßàâÿßàâÿßàâÿßàâÿßàâÿàáãÿàáãÿàáãÿàáãÿàáãÿáâäÿáâäÿáâäÿáâäÿáâäÿáâäÿáâäÿáâäÿáâäÿáâäÿáâäÿáâäÿáâäÿáâäÿáâäÿáâäÿáâäÿáâäÿáâäÿáâäÿáâäÿáâäÿáâäÿáâäÿáâäÿáâäÿáâäÿáâäÿáâäÿáâäÿáâäÿáâäÿáâäÿáâäÿáâäÿáâäÿáâäÿáâäÿáâäÿàáãÿààâÿààâÿààâÿààâÿààâÿààâÿààâÿààâÿààâÿààâÿààâÿààâÿààâÿààâÿààâÿààâÿààâÿààâÿààâÿááãÿââäÿââäÿââäÿââäÿââäÿââäÿââäÿââäÿââäÿââäÿââäÿââäÿââäÿââäÿââäÿââäÿââäÿââäÿââäÿââäÿââäÿââäÿââäÿââäÿââäÿââäÿââäÿââäÿââäÿââäÿââäÿââäÿââäÿââäÿââäÿââäÿââäÿââäÿââäÿââäÿââäÿááãÿááãÿááãÿááãÿááãÿááãÿááãÿààâÿààâÿààâÿààâÿààâÿààâÿààâÿààâÿááâÿâââÿãããÿãããÿâââÿâââÿâââÿâââÿâââÿâââÿâââÿâââÿáááÿáááÿáááÿáááÿáááÿáááÿáááÿáááÿáááÿàààÿàààÿàààÿßßßÿßßßÿÞÞÞÿÞÞÞÿÞÞÞÿÞÞÞÿÞÞÞÿÞÞÞÿÞÞÞÿÞÞÞÿÞÞÞÿÞÞÞÿÞÞÞÿÞÞÞÿÞÞÞÿÞÞÞÿßßßÿßßßÿßßßÿßßßÿßßßÿßßßÿßßßÿßßßÿàààÿàààÿàààÿàààÿáááÿáááÿáááÿáááÿáááÿáááÿáááÿáááÿâââÿâââÿâââÿâââÿáááÿáááÿáááÿáááÿáááÿàààÿàààÿàààÿàààÿàààÿàààÿàààÿàààÿàààÿàààÿàààÿàààÿàààÿàààÿàààÿàààÿàààÿàààÿàààÿàààÿàààÿàààÿàààÿàààÿàààÿàààÿàààÿàààÿàààÿàààÿàààÿàààÿàààÿàààÿàààÿàààÿàààÿàààÿàààÿàààÿàààÿàààÿàààÿàààÿàààÿàààÿàààÿààáÿààâÿààâÿààâÿààâÿààâÿààâÿààâÿààâÿààâÿààâÿààâÿààâÿààâÿààâÿààâÿààâÿààâÿààâÿààâÿááãÿááãÿááãÿááãÿááãÿááãÿááãÿááãÿááãÿááãÿááãÿááãÿááãÿááãÿááãÿááãÿááãÿááãÿááãÿááãÿââäÿââäÿââäÿââäÿââäÿââäÿââäÿââäÿââäÿââäÿââäÿââäÿââäÿââäÿââäÿââäÿááãÿááãÿááãÿááãÿááãÿááãÿááãÿááãÿááãÿááãÿááãÿááãÿááãÿááãÿááãÿááãÿááãÿááãÿááãÿááãÿááâÿááâÿâââÿâââÿâââÿâââÿâââÿâââÿâââÿâââÿâââÿâââÿâââÿâââÿâââÿâââÿâââÿâââÿâââÿáááÿáááÿáááÿáááÿáááÿáááÿáááÿáááÿáááÿáááÿáááÿáááÿáááÿáááÿáááÿáááÿáááÿáááÿáááÿáááÿáááÿâââÿâââÿâââÿâââÿâââÿâââÿâââÿâââÿâââÿâââÿâââÿâââÿâââÿâââÿâââÿâââÿâââÿáááÿáááÿáááÿáááÿáááÿáááÿáááÿáááÿáááÿáááÿáááÿáááÿáááÿáááÿáááÿáááÿáááÿáááÿáááÿàààÿàààÿàààÿàààÿàààÿàààÿàààÿàààÿàààÿàààÿàààÿàààÿàààÿàààÿàààÿàààÿàààÿàààÿàààÿàààÿàààÿàààÿàààÿàààÿàààÿàààÿàààÿàààÿàààÿàààÿàààÿàààÿàààÿàààÿàààÿàààÿàààÿàààÿàààÿàààÿàààÿáááÿáááÿáááÿáááÿáááÿáááÿáááÿáááÿáááÿáááÿáááÿáááÿáááÿáááÿáááÿáááÿáááÿáááÿáááÿâââÿâââÿâââÿâââÿâââÿâââÿâââÿâââÿâââÿâââÿâââÿâââÿâââÿâââÿâââÿâââÿâââÿáááÿàààÿßßßÿßßßÿßßßÿßßßÿßßßÿßßßÿßßßÿßßßÿßßßÿßßßÿßßßÿßßßÿßßßÿßßßÿßßßÿßßßÿßßßÿßßßÿßßßÿàààÿàààÿàààÿàààÿàààÿàààÿàààÿàààÿàààÿàààÿàààÿàààÿàààÿáááÿáááÿâââÿâââÿâââÿãããÿãããÿâââÿâââÿâââÿâââÿâââÿáááÿáááÿáááÿáááÿáááÿáááÿáááÿâââÿâââÿâââÿâââÿâââÿãããÿãããÿãããÿãããÿãããÿãããÿãããÿãããÿãããÿãããÿãããÿãããÿãããÿãããÿãããÿãããÿãããÿãããÿãããÿãããÿãããÿãããÿãããÿãããÿãããÿãããÿãããÿãããÿãããÿãããÿãããÿãããÿãããÿãããÿãããÿãããÿãããÿãããÿâââÿâââÿâââÿâââÿâââÿâââÿâââÿâââÿâââÿâââÿâââÿâââÿâââÿâââÿâââÿâââÿâââÿâââÿâââÿâââÿââãÿââäÿããåÿããåÿããåÿããåÿããåÿããåÿããåÿããåÿããåÿããåÿããåÿããåÿããåÿããåÿããåÿããåÿããåÿââäÿââäÿââäÿââäÿââäÿââäÿââäÿââäÿââäÿââäÿââäÿââäÿââäÿââäÿââäÿââäÿââäÿââäÿââäÿââäÿââäÿââäÿââäÿââäÿââäÿââäÿââäÿââäÿââäÿââäÿââäÿââäÿââäÿââäÿââäÿââäÿââäÿââäÿââäÿââäÿââäÿââäÿââäÿââäÿââäÿââäÿââäÿââäÿââäÿââäÿââäÿââäÿââäÿââäÿââäÿââäÿââäÿââãÿâââÿâââÿâââÿâââÿâââÿâââÿâââÿâââÿâââÿâââÿâââÿâââÿâââÿâââÿâââÿâââÿâââÿâââÿâââÿâââÿâââÿâââÿâââÿâââÿâââÿâââÿâââÿâââÿâââÿâââÿâââÿâââÿâââÿâââÿâââÿâââÿâââÿâââÿáááÿàààÿàààÿàààÿàààÿàààÿàààÿàààÿàààÿàààÿàààÿàààÿàààÿàààÿàààÿàààÿàààÿàààÿàààÿßßßÿßßßÿßßßÿßßßÿßßßÿßßßÿßßßÿßßßÿßßßÿßßßÿßßßÿßßßÿßßßÿßßßÿßßßÿßßßÿßßßÿßßßÿßßßÿßßßÿàààÿáááÿáááÿáááÿáááÿáááÿáááÿáááÿáááÿáááÿáááÿáááÿáááÿáááÿáááÿáááÿáááÿáááÿáááÿáááÿáááÿáááÿáááÿáááÿáááÿáááÿáááÿáááÿáááÿáááÿáááÿáááÿáááÿáááÿáááÿáááÿáááÿáááÿáááÿáááÿáááÿáááÿáááÿáááÿáááÿáááÿáááÿáááÿáááÿáááÿáááÿáááÿáááÿáááÿáááÿáááÿáááÿáááÿáááÿâââÿâââÿâââÿâââÿâââÿâââÿâââÿâââÿâââÿâââÿâââÿâââÿâââÿâââÿâââÿâââÿâââÿâââÿâââÿâââÿâââÿâââÿâââÿâââÿáááÿáááÿáááÿáááÿáááÿàààÿàààÿàààÿàààÿàààÿàààÿàààÿàààÿàààÿàààÿàààÿàààÿàààÿàààÿàààÿàààÿàààÿàààÿàààÿàààÿàààÿàààÿàààÿàààÿàààÿàààÿàààÿàààÿàààÿáááÿáááÿáááÿáááÿáááÿáááÿáááÿáááÿáááÿáááÿáááÿáááÿáááÿáááÿáááÿáááÿáááÿáááÿáááÿáááÿáááÿáááÿáááÿáááÿáááÿáááÿáááÿáááÿáááÿáááÿáááÿáááÿáááÿáááÿáááÿáááÿàààÿßßßÿßßßÿßßßÿßßßÿàààÿàààÿáááÿáááÿâââÿâââÿâââÿáááÿàààÿßßßÿÞÞÞÿÞÞÞÿÝÝÝÿÝÝÝÿÝÝÝÿÝÝÝÿÞÞÞÿÞÞÞÿÞÞÞÿßßßÿßßßÿßßßÿßßßÿßßßÿàààÿàààÿßßßÿßßßÿßßßÿßßßÿßßßÿÞÞÞÿÞÞÞÿÞÞÞÿÞÞÞÿÞÞÞÿÞÞÞÿÞÞÞÿÞÞÞÿÞÞÞÿÝÝÝÿÝÝÝÿÝÝÝÿÝÝÝÿÝÝÝÿÝÝÝÿÝÝÝÿÝÝÝÿÞÞÞÿÞÞÞÿÞÞÞÿÞÞÞÿßßßÿßßßÿßßßÿÞÞÞÿÞÞÞÿÝÝÝÿÝÝÝÿÝÝÝÿÜÜÜÿÜÜÜÿÜÜÜÿÜÜÜÿÜÜÜÿÜÜÜÿÜÜÜÿÜÜÜÿÜÜÜÿÜÜÜÿÜÜÜÿÜÜÜÿÝÝÝÿÝÝÝÿÞÞÞÿÞÞÞÿÞÞÞÿÞÞÞÿÞÞÞÿÞÞÞÿÞÞÞÿßßßÿßßßÿßßßÿßßßÿßßßÿàààÿàààÿàààÿàààÿàààÿßßßÿßßßÿßßßÿßßßÿßßßÿßßßÿßßßÿßßßÿßßßÿßßßÿßßßÿßßßÿßßßÿßßßÿßßßÿßßßÿßßßÿßßßÿßßßÿßßßÿßßßÿßßßÿßßßÿßßßÿßßßÿßßßÿßßßÿßßßÿßßßÿßßßÿßßßÿßßßÿßßßÿßßßÿßßßÿßßßÿßßßÿßßßÿßßßÿßßßÿßßßÿàààÿàààÿàààÿàààÿàààÿàààÿàààÿàààÿàààÿàààÿàààÿàààÿàààÿàààÿàààÿàààÿàààÿàààÿàààÿáááÿáááÿáááÿáááÿáááÿáááÿáááÿáááÿáááÿáááÿáááÿáááÿáááÿáááÿáááÿáááÿáááÿàààÿàààÿàààÿàààÿàààÿàààÿàààÿàààÿàààÿàààÿàààÿàààÿàààÿàààÿàààÿàààÿàààÿàààÿàààÿàààÿàààÿáááÿáááÿáááÿáááÿáááÿàààÿàààÿàààÿàààÿàààÿßßßÿßßßÿßßßÿßßßÿßßßÿßßßÿßßßÿßßßÿßßßÿßßßÿßßßÿßßßÿßßßÿßßßÿßßßÿßßßÿßßßÿßßßÿßßßÿßßßÿßßßÿßßßÿßßßÿßßßÿßßßÿßßßÿßßßÿßßßÿßßßÿßßßÿßßßÿßßßÿßßßÿßßßÿßßßÿßßßÿßßßÿßßßÿßßßÿßßßÿßßßÿßßßÿßßßÿßßßÿßßßÿßßßÿßßßÿàààÿáááÿáááÿáááÿáááÿáááÿáááÿáááÿáááÿáááÿáááÿáááÿáááÿáááÿáááÿáááÿáááÿáááÿáááÿáááÿáááÿáááÿáááÿáááÿáááÿáááÿáááÿáááÿáááÿáááÿáááÿáááÿáááÿáááÿáááÿáááÿáááÿàààÿàààÿàààÿàààÿàààÿàààÿàààÿàààÿàààÿàààÿàààÿàààÿàààÿàààÿàààÿàààÿàààÿàààÿàààÿàßàÿàßàÿáßàÿáßàÿáßàÿáßàÿáßàÿáßàÿáßàÿáßàÿáßàÿáßàÿáßàÿáßàÿáßàÿáßàÿáßàÿáßàÿáßàÿàÞßÿàÞßÿàÞßÿàÞßÿàÞßÿàÞßÿàÞßÿàÞßÿàÞßÿàÞßÿàÞßÿàÞßÿàÞßÿàÞßÿàÞßÿàÞßÿàÞßÿàÞßÿàÞßÿàÞßÿàÞßÿáßàÿâàáÿâàáÿâàáÿâàáÿâàáÿâàáÿâàáÿâàáÿâàáÿâàáÿâàáÿâàáÿâàáÿâàáÿâàáÿâàáÿâàáÿâàáÿâàáÿâàáÿâàáÿâàáÿâàáÿâàáÿâàáÿâàáÿâàáÿâàáÿâàáÿâàáÿâàáÿâàáÿâàáÿâàáÿâàáÿâàáÿâàáÿâàáÿâàáÿâàáÿâàáÿâàáÿâàáÿáßàÿáßàÿáßàÿáßàÿáßàÿáßàÿáßàÿâàáÿâàáÿâàáÿâàáÿâàáÿâàáÿáßàÿáßàÿáßàÿáßàÿáßàÿáßàÿáßàÿáßàÿáßàÿáßàÿáßàÿáßàÿáßàÿáßàÿáßàÿáßàÿáßàÿáßàÿáßàÿáßàÿáßàÿâàáÿâàáÿâàáÿâàáÿáßàÿáßàÿáßàÿáßàÿáßàÿàÞßÿàÞßÿàÞßÿàÞßÿàÞßÿàÞßÿàÞßÿàÞßÿàÞßÿàÞßÿàÞßÿàÞßÿàÞßÿàÞßÿàÞßÿàÞßÿàÞßÿàÞßÿàÞßÿàÞßÿàÞßÿàÞßÿàÞßÿàÞßÿàÞßÿàÞßÿàÞßÿßÞÞÿÞÞÞÿÞÞÞÿÞÞÞÿÞÞÞÿÞÞÞÿÞÞÞÿÞÞÞÿÞÞÞÿÞÞÞÿÞÞÞÿÞÞÞÿÞÞÞÿÞÞÞÿÞÞÞÿÞÞÞÿÞÞÞÿÞÞÞÿÞÞÞÿÞÞÞÿÞÞÞÿßßßÿßßßÿßßßÿßßßÿßßßÿßßßÿßßßÿßßßÿßßßÿßßßÿßßßÿßßßÿßßßÿßßßÿßßßÿßßßÿßßßÿßßßÿßßßÿßßßÿßßßÿßßßÿßßßÿßßßÿßßßÿßßßÿßßßÿßßßÿßßßÿßßßÿßßßÿßßßÿßßßÿßßßÿßßßÿßßßÿÞÞÞÿÞÞÞÿÝÝÝÿÝÝÝÿÝÝÝÿÝÝÝÿÝÝÝÿÝÝÝÿÝÝÝÿÝÝÝÿÝÝÝÿÝÝÝÿÝÝÝÿÝÝÝÿÝÝÝÿÝÝÝÿÝÝÝÿÝÝÝÿÝÝÝÿÝÝÝÿÜÜÜÿÜÜÜÿÜÜÜÿÜÜÜÿÝÝÝÿÝÝÝÿÝÝÝÿÝÝÝÿÝÝÝÿÞÞÞÿÞÞÞÿÞÞÞÿÞÞÞÿÞÞÞÿÞÞÞÿÞÞÞÿÞÞÞÿÞÞÞÿÞÞÞÿÞÞÞÿÞÞÞÿÞÞÞÿÞÞÞÿÞÞÞÿÞÞÞÿÞÞÞÿÞÞÞÿÞÞÞÿÞÞÞÿÞÞÞÿÞÞÞÿÞÞÞÿÞÞÞÿÞÞÞÿÞÞÞÿÞÞÞÿÞÞÞÿÞÞÞÿÞÞÞÿÞÞÞÿÞÞÞÿÞÞÞÿÞÞÞÿÞÞÞÿÞÞÞÿÞÞÞÿÞÞÞÿÞÞÞÿÞÞÞÿÞÞÞÿÞÞÞÿÞÞÞÿÞÞÞÿÞÞÞÿÞÞÞÿÞÞÞÿÞÞÞÿÞÞÞÿÞÞÞÿÞÞÞÿßßßÿßßßÿßßßÿßßßÿÞÞÞÿÞÞÞÿÞÞÞÿÞÞÞÿÞÞÞÿÝÝÝÿÝÝÝÿÝÝÝÿÝÝÝÿÝÝÝÿÝÝÝÿÝÝÝÿÝÝÝÿÝÝÝÿÝÝÝÿÞÞÞÿÞÞÞÿÞÞÞÿÞÞÞÿÞÞÞÿÞÞÞÿÞÞÞÿÞÞÞÿÞÞÞÿÞÞÞÿÞÞÞÿÞÞÞÿÞÞÞÿÞÞÞÿÞÞÞÿÞÞÞÿÞÞÞÿÝÝÝÿÝÝÝÿÝÝÝÿÝÝÝÿÝÝÝÿÝÝÝÿÝÝÝÿÝÝÝÿÝÝÝÿÝÝÝÿÝÝÝÿÝÝÝÿÝÝÝÿÝÝÝÿÝÝÝÿÝÝÝÿÝÝÝÿÝÝÝÿÝÝÝÿÝÝÝÿÝÝÝÿÝÝÝÿÝÝÝÿÝÝÝÿÝÝÝÿÝÝÝÿÞÞÞÿÞÞÞÿÞÞÞÿÞÞÞÿÞÞÞÿßßßÿßßßÿßßßÿßßßÿßßßÿßßßÿßßßÿßßßÿßßßÿßßßÿßßßÿßßßÿßßßÿßßßÿßßßÿßßßÿßßßÿßßßÿßßßÿßßßÿßßßÿßßßÿßßßÿßßßÿßßßÿßßßÿßßßÿßßßÿßßßÿßßßÿßßßÿßßßÿßßßÿßßßÿßßßÿßßßÿßßßÿßßßÿßßßÿßßßÿßßßÿßßßÿßßßÿßßßÿßßßÿßßßÿßßßÿßßßÿàààÿàààÿàààÿàààÿàààÿàààÿàààÿàààÿàààÿàààÿàààÿàààÿàààÿàààÿàààÿàààÿàààÿßßßÿßßßÿßßßÿßßßÿßßßÿßßßÿßßßÿßßßÿßßßÿßßßÿßßßÿßßßÿßßßÿßßßÿßßßÿßßßÿßßßÿßßßÿßßßÿßßßÿßßßÿßßßÿßßßÿßßßÿßßßÿßßßÿßßßÿßßßÿßßßÿßßßÿßßßÿßßßÿßßßÿßßßÿßßßÿßßßÿßßßÿßßßÿßßßÿßßßÿßßßÿßßßÿßßßÿßßßÿßßßÿßßßÿßßßÿßßßÿßßßÿßßßÿßßßÿßßßÿßßßÿßßßÿßßßÿßßßÿßßßÿÞÞÞÿÝÝÝÿÝÝÝÿÝÝÝÿÝÝÝÿÝÝÝÿÝÝÝÿÝÝÝÿÝÝÝÿÝÝÝÿÝÝÝÿÝÝÝÿÝÝÝÿÝÝÝÿÝÝÝÿÝÝÝÿÝÝÝÿÝÝÝÿÝÝÝÿÝÝÝÿÝÝÝÿÝÝÝÿÝÝÝÿÝÝÝÿÝÝÝÿÝÝÝÿÝÝÝÿÝÝÝÿÝÝÝÿÝÝÝÿÝÝÝÿÝÝÝÿÝÝÝÿÝÝÝÿÝÝÝÿÝÝÝÿÝÝÝÿÝÝÝÿÝÝÝÿÝÝÝÿÞÞÞÿßßßÿßßßÿßßßÿßßßÿßßßÿßßßÿßßßÿßßßÿßßßÿßßßÿßßßÿßßßÿßßßÿßßßÿßßßÿßßßÿßßßÿÞÞÞÿÝÝÝÿÝÝÝÿÝÝÝÿÝÝÝÿÞÞÞÿÞÞÞÿÞÞÞÿÞÞÞÿßßßÿßßßÿßßßÿÞÞÞÿÞÞÞÿÞÞÞÿÞÞÞÿÞÞÞÿÝÝÝÿÝÝÝÿÝÝÝÿÝÝÝÿÞÞÞÿÞÞÞÿÞÞÞÿÞÞÞÿÞÞÞÿÞÞÞÿÞÞÞÿÞÞÞÿÞÞÞÿÞÞÞÿÞÞÞÿÞÞÞÿÞÞÞÿÞÞÞÿÞÞÞÿÞÞÞÿÞÞÞÿÝÝÝÿÝÝÝÿÝÝÝÿÝÝÝÿÝÝÝÿÝÝÝÿÝÝÝÿÝÝÝÿÝÝÝÿÝÝÝÿÝÝÝÿÝÝÝÿÝÝÝÿÝÝÝÿÝÝÝÿÝÝÝÿÝÝÝÿÝÝÝÿÝÝÝÿÝÝÝÿÝÝÝÿÝÝÝÿÞÞÞÿÞÞÞÿÞÞÞÿÞÞÞÿÞÞÞÿÞÞÞÿÞÞÞÿÞÞÞÿÞÞÞÿÞÞÞÿÞÞÞÿÞÞÞÿÞÞÞÿÞÞÞÿÞÞÞÿÞÞÞÿÞÞÞÿÞÞÞÿÞÞÞÿÞÞÞÿÞÞÞÿÞÞÞÿÞÞÞÿÞÞÞÿÞÞÞÿÞÞÞÿÞÞÞÿÞÞÞÿÞÞÞÿÞÞÞÿÞÞÞÿÞÞÞÿÞÞÞÿÞÞÞÿÞÞÞÿÞÞÞÿÞÞÞÿÞÞÞÿÞÞÞÿÞÞÞÿÞÞÞÿÞÞÞÿÞÞÞÿÞÞÞÿÞÞÞÿÞÞÞÿÞÞÞÿÞÞÞÿÞÞÞÿÞÞÞÿÞÞÞÿÞÞÞÿÞÞÞÿÞÞÞÿÞÞÞÿÞÞÞÿÞÞÞÿÞÞÞÿÞÞÞÿÞÞÞÿÞÞÞÿÞÞÞÿÞÞÞÿÞÞÞÿÞÞÞÿÞÞÞÿÞÞÞÿÞÞÞÿÞÞÞÿÞÞÞÿÞÞÞÿÞÞÞÿÞÞÞÿÞÞÞÿÞÞÞÿÞÞÞÿÞÞÞÿßßßÿßßßÿßßßÿßßßÿàààÿàààÿàààÿßßßÿßßßÿßßßÿßßßÿßßßÿÞÞÞÿÞÞÞÿÝÝÝÿÝÝÝÿÝÝÝÿÝÝÝÿÝÝÝÿÝÝÝÿÝÝÝÿÞÞÞÿÞÞÞÿÞÞÞÿÞÞÞÿÞÞÞÿßßßÿßßßÿÞÞÞÿÞÞÞÿÞÞÞÿÞÞÞÿÞÞÞÿÝÝÝÿÝÝÝÿÝÝÝÿÝÝÝÿÞÞÞÿßßßÿßßßÿßßßÿßßßÿßßßÿßßßÿßßßÿßßßÿßßßÿßßßÿßßßÿßßßÿßßßÿßßßÿßßßÿßßßÿßßßÿÞÞÞÿÞÞÞÿÞÞÞÿÞÞÞÿÞÞÞÿÞÞÞÿÞÞÞÿÞÞÞÿÞÞÞÿÞÞÞÿÞÞÞÿÞÞÞÿÞÞÞÿÞÞÞÿÞÞÞÿÞÞÞÿÞÞÞÿÞÞÞÿÞÞÞÿÞÞÞÿßßßÿàààÿàààÿàààÿàààÿàààÿàààÿàààÿàààÿàààÿàààÿàààÿàààÿàààÿàààÿàààÿàààÿàààÿàààÿàààÿàààÿàààÿàààÿàààÿàààÿàààÿàààÿàààÿàààÿàààÿàààÿàààÿàààÿàààÿàààÿàààÿàààÿßßßÿßßßÿÞÞÞÿÞÞÞÿÞÞÞÿÞÞÞÿÞÞÞÿÞÞÞÿÞÞÞÿÞÞÞÿÞÞÞÿÞÞÞÿÞÞÞÿÞÞÞÿÞÞÞÿÞÞÞÿÞÞÞÿÞÞÞÿÞÞÞÿÞÞÞÿÝÝÝÿÝÝÝÿÝÝÝÿÝÝÝÿÝÝÝÿÝÝÝÿÝÝÝÿÝÝÝÿÝÝÝÿÝÝÝÿÝÝÝÿÝÝÝÿÝÝÝÿÝÝÝÿÝÝÝÿÝÝÝÿÝÝÝÿÝÝÝÿÝÝÝÿÝÝÝÿÝÝÝÿÞÞÞÿÞÞÞÿÞÞÞÿÞÞÞÿÞÞÞÿÞÞÞÿÞÞÞÿÞÞÞÿÞÞÞÿÞÞÞÿÞÞÞÿÞÞÞÿÞÞÞÿÞÞÞÿÞÞÞÿÞÞÞÿÞÞÞÿÞÞÞÿÞÞÞÿÞÞÞÿÞÞÞÿÞÞÞÿÞÞÞÿÞÞÞÿÞÞÞÿÞÞÞÿÞÞÞÿÞÞÞÿÞÞÞÿÞÞÞÿÞÞÞÿÞÞÞÿÞÞÞÿÞÞÞÿÞÞÞÿÞÞÞÿÞÞÞÿÞÞÞÿÞÞÞÿÞÞÞÿÞÞÞÿÞÞÞÿÞÞÞÿÞÞÞÿÞÞÞÿÞÞÞÿÞÞÞÿÞÞÞÿÞÞÞÿÞÞÞÿÞÞÞÿÞÞÞÿÞÞÞÿÞÞÞÿÞÞÞÿÞÞÞÿÞÞÞÿÞÞÞÿßßßÿßßßÿßßßÿßßßÿßßßÿßßßÿßßßÿßßßÿßßßÿßßßÿßßßÿßßßÿßßßÿßßßÿßßßÿßßßÿßßßÿÞÞÞÿÞÞÞÿÞÞÞÿÞÞÞÿÞÞÞÿÞÞÞÿÞÞÞÿÞÞÞÿÞÞÞÿÞÞÞÿÞÞÞÿÞÞÞÿÞÞÞÿÞÞÞÿÞÞÞÿÞÞÞÿÞÞÞÿÞÞÞÿÞÞÞÿÞÞÞÿÞÞÞÿÞÞÞÿÞÞÞÿÞÞÞÿÞÞÞÿÞÞÞÿÞÞÞÿÞÞÞÿÞÞÞÿÞÞÞÿÞÞÞÿÞÞÞÿÞÞÞÿÞÞÞÿÞÞÞÿÞÞÞÿÞÞÞÿÞÞÞÿÞÞÞÿÞÞÞÿÞÞÞÿÞÞÞÿÞÞÞÿÞÞÞÿÞÞÞÿÞÞÞÿÞÞÞÿÞÞÞÿÞÞÞÿÞÞÞÿÞÞÞÿÞÞÞÿÞÞÞÿÞÞÞÿÞÞÞÿÞÞÞÿÞÞÞÿÞÞÞÿÞÞÞÿÞÞÞÿßßßÿßßßÿßßßÿßßßÿßßßÿÞÞÞÿÞÞÞÿÞÞÞÿÞÞÞÿÝÝÝÿÝÝÝÿÝÝÝÿÝÝÝÿÝÝÝÿÝÝÝÿÝÝÝÿÝÝÝÿÝÝÝÿÝÝÝÿÝÝÝÿÝÝÝÿÝÝÝÿÝÝÝÿÝÝÝÿÝÝÝÿÝÝÝÿÝÝÝÿÝÝÝÿÝÝÝÿÝÝÝÿÝÝÝÿÝÝÝÿÝÝÝÿÝÝÝÿÝÝÝÿÝÝÝÿÜÜÜÿÜÜÜÿÜÜÜÿÜÜÜÿÜÜÜÿÜÜÜÿÜÜÜÿÜÜÜÿÜÜÜÿÜÜÜÿÜÜÜÿÜÜÜÿÜÜÜÿÜÜÜÿÜÜÜÿÜÜÜÿÜÜÜÿÜÜÜÿÜÜÜÿÛÛÛÿÛÛÛÿÛÛÛÿÛÛÛÿÛÛÛÿÛÛÛÿÛÛÛÿÛÛÛÿÛÛÛÿÛÛÛÿÜÜÜÿÜÜÜÿÜÜÜÿÜÜÜÿÝÝÝÿÝÝÝÿÝÝÝÿÝÝÝÿÝÝÝÿÝÝÝÿÝÝÝÿÝÝÝÿÞÞÞÿÞÞÞÿßßßÿßßßÿÞÞÞÿÞÞÞÿÞÞÞÿÝÝÝÿÝÝÝÿÜÜÜÿÜÜÜÿÜÜÜÿÛÛÛÿÛÛÛÿÚÚÚÿÚÚÚÿÚÚÚÿÚÚÚÿÛÛÛÿÜÜÜÿÜÜÜÿÜÜÜÿÜÜÜÿÜÜÜÿÜÜÜÿÜÜÜÿÜÜÜÿÜÜÜÿÜÜÜÿÜÜÜÿÜÜÜÿÜÜÜÿÜÜÜÿÜÜÜÿÜÜÜÿÜÜÜÿÜÜÜÿÜÜÜÿÝÝÝÿÝÝÝÿÝÝÝÿÝÝÝÿÝÝÝÿÜÜÜÿÜÜÜÿÜÜÜÿÜÜÜÿÜÜÜÿÛÛÛÿÛÛÛÿÛÛÛÿÛÛÛÿÛÛÛÿÛÛÛÿÛÛÛÿÚÚÚÿÚÚÚÿÙÙÙÿÙÙÙÿÙÙÙÿÙÙÙÿÙÙÙÿÙÙÙÿÙÙÙÿÙÙÙÿÙÙÙÿÙÙÙÿÙÙÙÿÙÙÙÿÚÚÚÿÚÚÚÿÚÚÚÿÛÛÛÿÛÛÛÿÛÛÛÿÛÛÛÿÛÛÛÿÛÛÛÿÛÛÛÿÜÜÜÿÜÜÜÿÜÜÜÿÜÜÜÿÜÜÜÿÝÝÝÿÝÝÝÿÝÝÝÿÝÝÝÿÝÝÝÿÝÝÝÿÝÝÝÿÞÞÞÿÞÞÞÿÝÝÝÿÜÜÜÿÜÜÜÿÜÜÜÿÜÜÜÿÜÜÜÿÜÜÜÿÜÜÜÿÜÜÜÿÜÜÜÿÝÝÝÿÝÝÝÿÝÝÝÿÝÝÝÿÝÝÝÿÞÞÞÿÞÞÞÿÞÞÞÿÞÞÞÿÞÞÞÿÞÞÞÿÞÞßÿÞÞàÿÞÞàÿÞÞàÿÞÞàÿÞÞàÿÝÝßÿÝÝßÿÝÝßÿÝÝßÿÜÜÞÿÜÜÞÿÜÜÞÿÜÜÞÿÜÜÞÿÜÜÞÿÜÜÞÿÜÜÞÿÜÜÞÿÜÜÞÿÝÝßÿÝÝßÿÝÝßÿÝÝßÿÝÝßÿÝÝßÿÝÝßÿÝÝßÿÝÝßÿÝÝßÿÝÝßÿÝÝßÿÝÝßÿÝÝßÿÝÝßÿÝÝßÿÝÝßÿÜÜÞÿÛÛÝÿÛÛÝÿÛÛÝÿÛÛÝÿÛÛÝÿÛÛÝÿÜÜÞÿÜÜÞÿÝÝßÿÝÝßÿÝÝßÿÜÜÞÿÜÜÞÿÛÛÝÿÛÛÝÿÛÛÝÿÛÛÝÿÛÛÝÿÛÛÝÿÛÛÝÿÛÛÝÿÛÛÝÿÛÛÝÿÛÛÝÿÛÛÝÿÛÛÝÿÛÛÝÿÛÛÝÿÛÛÝÿÛÛÝÿÛÛÝÿÛÛÝÿÛÛÝÿÛÛÝÿÛÛÝÿÛÛÝÿÛÛÝÿÛÛÝÿÛÛÝÿÛÛÝÿÛÛÝÿÛÛÝÿÛÛÝÿÛÛÝÿÛÛÝÿÛÛÝÿÛÛÝÿÛÛÝÿÛÛÝÿÛÛÝÿÛÛÝÿÛÛÝÿÛÛÝÿÛÛÝÿÛÛÝÿÛÛÝÿÛÛÝÿÛÛÝÿÛÛÝÿÛÛÝÿÛÛÝÿÛÛÝÿÛÛÝÿÛÛÝÿÛÛÝÿÛÛÝÿÜÜÞÿÜÜÞÿÜÜÞÿÜÜÞÿÜÜÞÿÝÝßÿÝÝßÿÝÝßÿÝÝßÿÝÝßÿÝÝßÿÝÝßÿÝÝßÿÝÝßÿÝÝßÿÝÝßÿÝÝßÿÝÝßÿÝÝßÿÝÝßÿÝÝßÿÝÝßÿÝÝßÿÝÝßÿÝÝßÿÝÝßÿÝÝßÿÝÝßÿÝÝßÿÝÝßÿÝÝßÿÝÝßÿÝÝßÿÝÝßÿÝÝßÿÝÝßÿÝÝßÿÝÝßÿÝÝßÿÝÝßÿÝÝßÿÝÝßÿÝÝßÿÝÝßÿÝÝßÿÝÝßÿÝÝßÿÝÝßÿÝÝßÿÝÝßÿÞÞàÿÞÞàÿÞÞàÿÞÞàÿÞÞàÿÞÞàÿÞÞàÿÞÞàÿÞÞàÿÞÞàÿÞÞàÿÞÞàÿÞÞàÿÞÞàÿÞÞàÿÞÞàÿÞÞàÿÞÞàÿÞÞàÿÞÞàÿÞÞàÿÞÞàÿÞÞàÿÞÞàÿÞÞàÿÞÞàÿÞÞàÿÞÞàÿÞÞàÿÞÞàÿÞÞàÿÞÞàÿÞÞàÿÞÞàÿÞÞàÿÞÞàÿÞÞàÿÞÞàÿÞÞàÿÞÞàÿÞÞàÿÞÞàÿÞÞàÿÞÞàÿÞÞàÿÞÞàÿÞÞàÿÞÞàÿÞÞàÿÞÞàÿÞÞàÿÞÞàÿÞÞàÿÞÞàÿÞÞàÿÞÞàÿÞÞàÿÞÞàÿßßáÿßßáÿßßáÿßßáÿßßáÿßßáÿßßáÿßßáÿßßáÿßßáÿßßáÿßßáÿßßáÿßßáÿßßáÿßßáÿßßáÿÞÞàÿÞÞàÿÞÞàÿÞÞàÿÞÞàÿÞÞàÿÞÞàÿÞÞàÿÞÞàÿÞÞàÿÞÞàÿÞÞàÿÞÞàÿÞÞàÿÞÞàÿÞÞàÿÞÞàÿÞÞàÿÞÞàÿÞÞàÿÞÞàÿÞÞàÿÞÞàÿÞÞàÿÞÞàÿÞÞàÿÞÞàÿÞÞàÿÞÞàÿÞÞàÿÞÞàÿÞÞàÿÞÞàÿÞÞàÿÞÞàÿÞÞàÿÞÞàÿÞÞàÿÝÝßÿÝÝßÿÝÝßÿÝÝßÿÝÝßÿÝÝßÿÝÝßÿÝÝßÿÝÝßÿÝÝßÿÝÝßÿÝÝßÿÝÝßÿÝÝßÿÝÝßÿÝÝßÿÝÝßÿÝÝßÿÝÝßÿÝÝßÿÝÝßÿÝÝßÿÝÝßÿÝÝßÿÜÜÞÿÜÜÞÿÜÜÞÿÛÛÝÿÛÛÝÿÛÛÝÿÛÛÝÿÛÛÝÿÛÛÝÿÛÛÝÿÛÛÝÿÛÛÝÿÛÛÝÿÛÛÝÿÛÛÝÿÛÛÝÿÜÜÞÿÝÝßÿÝÝßÿÝÝßÿÝÝßÿÝÝßÿÝÝßÿÝÝßÿÝÝßÿÝÝßÿÝÝßÿÝÝßÿÝÝßÿÝÝßÿÝÝßÿÝÝßÿÝÝßÿÝÝßÿÜÜÞÿÛÛÝÿÛÛÝÿÛÛÝÿÛÛÝÿÛÛÝÿÛÛÝÿÛÛÝÿÛÛÝÿÛÛÝÿÛÛÝÿÛÛÝÿÛÛÝÿÛÛÝÿÛÛÝÿÛÛÝÿÛÛÝÿÛÛÝÿÛÛÝÿÚÚÜÿÚÚÜÿÚÚÜÿÚÚÜÿÚÚÜÿÚÚÜÿÚÚÜÿÚÚÜÿÚÚÜÿÚÚÜÿÚÚÜÿÚÚÜÿÚÚÜÿÚÚÜÿÚÚÜÿÚÚÜÿÚÚÜÿÚÚÜÿÚÚÜÿÚÚÜÿÛÛÝÿÝÝßÿÞÞàÿÞÞàÿÝÝßÿÝÝßÿÝÝßÿÝÝßÿÝÝßÿÝÝßÿÝÝßÿÞÞàÿÞÞàÿÞÞàÿÞÞàÿÞÞàÿÞÞàÿÞÞàÿÞÞàÿÝÞàÿÝÞàÿÝÞàÿÝÞàÿÝÞàÿÝÞàÿÝÞàÿÝÞàÿÝÞàÿÝÞàÿÝÞàÿÝÞàÿÝÞàÿÝÞàÿÝÞàÿÝÞàÿÝÞàÿÝÞàÿÝÞàÿÝÞàÿÝÞàÿÝÞàÿÝÞàÿÝÞàÿÝÞàÿÝÞàÿÜÝßÿÜÝßÿÜÝßÿÜÝßÿÜÝßÿÛÜÞÿÛÜÞÿÛÜÞÿÛÜÞÿÛÜÞÿÛÜÞÿÛÜÞÿÛÜÞÿÛÜÞÿÛÜÞÿÛÜÞÿÛÜÞÿÛÜÞÿÛÜÞÿÛÜÞÿÛÜÞÿÛÜÞÿÛÜÞÿÛÜÞÿÛÜÞÿÛÜÞÿÛÜÞÿÛÜÞÿÛÜÞÿÛÜÞÿÛÜÞÿÛÜÞÿÜÝßÿÜÝßÿÝÞàÿÝÞàÿÝÞàÿÝÞàÿÝÞàÿÝÞàÿÝÞàÿÝÞàÿÝÞàÿÝÞàÿÝÞàÿÝÞàÿÝÞàÿÝÞàÿÝÞàÿÝÞàÿÝÞàÿÝÞàÿÝÞàÿÝÞàÿÝÞàÿÝÞàÿÝÞàÿÝÞàÿÝÞàÿÝÞàÿÝÞàÿÝÞàÿÝÞàÿÝÞàÿÝÞàÿÝÞàÿÝÞàÿÝÞàÿÝÞàÿÝÞàÿÝÞàÿÝÞàÿÝÞàÿÝÞàÿÝÞàÿÝÞàÿÝÞàÿÝÞàÿÝÞàÿÝÞàÿÝÞàÿÝÞàÿÝÞàÿÝÞàÿÝÞàÿÝÞàÿÝÞàÿÝÞàÿÝÞàÿÝÞàÿÝÞàÿÝÞàÿÝÞàÿÝÞàÿÝÞàÿÝÞàÿÝÞàÿÝÞàÿÝÞàÿÝÞàÿÝÞàÿÝÞàÿÝÞàÿÝÞàÿÝÞàÿÝÞàÿÝÞàÿÝÞàÿÝÞàÿÝÞàÿÞßáÿÞßáÿÞßáÿÞßáÿÞßáÿÞßáÿÞßáÿÞßáÿÞßáÿÞßáÿÞßáÿÞßáÿÞßáÿÞßáÿÞßáÿÞßáÿÞßáÿÝÞàÿÝÞàÿÝÞàÿÝÞàÿÝÞàÿÝÞàÿÝÞàÿÝÞàÿÝÞàÿÝÞàÿÝÞàÿÝÞàÿÝÞàÿÝÞàÿÝÞàÿÝÞàÿÝÞàÿÝÞàÿÝÞàÿÝÞàÿÝÞàÿÝÞàÿÝÞàÿÝÞàÿÝÞàÿÝÞàÿÝÞàÿÝÞàÿÝÞàÿÝÞàÿÝÞàÿÝÞàÿÝÞàÿÝÞàÿÝÞàÿÝÞàÿÝÞàÿÝÞàÿÝÞàÿÜÝßÿÜÝßÿÜÝßÿÜÝßÿÜÝßÿÜÝßÿÜÝßÿÜÝßÿÜÝßÿÜÝßÿÜÝßÿÜÝßÿÜÝßÿÜÝßÿÜÝßÿÜÝßÿÜÝßÿÜÝßÿÜÝßÿÛÜÞÿÛÜÞÿÛÜÞÿÛÜÞÿÛÜÞÿÛÜÞÿÛÜÞÿÛÜÞÿÛÜÞÿÛÜÞÿÛÜÞÿÛÜÞÿÛÜÞÿÛÜÞÿÛÜÞÿÛÜÞÿÛÜÞÿÛÜÞÿÛÜÞÿÛÜÞÿÛÜßÿÛÜàÿÛÜàÿÛÜàÿÛÜàÿÛÜàÿÛÜàÿÛÜàÿÛÜàÿÛÜàÿÛÜàÿÛÜàÿÛÜàÿÛÜàÿÛÜàÿÛÜàÿÛÜàÿÛÜàÿÛÜàÿÛÜàÿÛÜàÿÛÜàÿÛÜàÿÛÜàÿÛÜàÿÛÜàÿÛÜàÿÛÜàÿÛÜàÿÛÜàÿÛÜàÿÛÜàÿÛÜàÿÛÜàÿÛÜàÿÛÜàÿÛÜàÿÛÜàÿÛÜàÿÛÜàÿÛÜàÿÛÜàÿÛÜàÿÛÜàÿÛÜàÿÛÜàÿÛÜàÿÛÜàÿÛÜàÿÛÜàÿÛÜàÿÛÜàÿÛÜàÿÛÜàÿÛÜàÿÛÜàÿÛÜàÿÛÜàÿÛÜàÿÜÝáÿÜÝáÿÜÝáÿÜÝáÿÜÝáÿÛÜàÿÛÜàÿÛÜàÿÛÜàÿÛÜàÿÚÛßÿÚÛßÿÚÛßÿÚÛßÿÚÛßÿÚÛßÿÚÛßÿÚÛßÿÿÿÿÿÿÿÿÿÿÿÿÿÿÿÿÿÿÿÿÿÿÿÿÿÿÿÿÿÿÿÿÿÿÿÿÿÿÿÿÿÿÿÿÿÿÿÿÿÿÿÿÿÿÿÿÿÿÿÿÿÿÿÿÿÿÿÿÿÿÿÿÿÿÿÿÿÿÿÿÿÿÿÿÿÿÿÿÿÿÿÿÿÿÿÿÿÿÿÿÿÿÿÿÿÿÿÿÿÿÿÿÿÿÿÿÿÿÿÿÿÿÿÿÿÿÿÿÿÿÿÿÿÿÿÿÿÿÿÿÿÿÿÿÿÿÿÿÿÿÿÿÿÿÿÿÿÿÿÿÿÿÿÿÿÿÿÿÿÿÿÿÿÿÿÿÿÿÿÿÿÿÿÿÿÿÿÿÿÿÿÿÿÿÿÿÿÿÿÿÿÿÿÿÿÿÿÿÿÿÿÿÿÿÿÿÿÿÿÿÿÿÿÿÿÿÿÿÿÿÿÿÿÿÿÿÿÿÿÿÿÿÿÿÿÿÿÿÿÿÿÿÿÿÿÿÿÿÿÿÿÿÿÿÿÿÿÿÿÿÿÿÿÿÿÿÿÿÿÿÿÿÿÿÿÿÿÿÿÿÿÿÿÿÿÿÿÿÿÿÿÿÿÿÿÿÿÿÿÿÿÿÿÿÿÿÿÿÿÿÿÿÿÿÿÿÿÿÿÿÿÿÿÿÿÿÿÿÿÿÿÿÿÿÿÿÿÿÿÿÿÿÿÿÿÿÿÿÿÿÿÿÿÿÿÿÿÿÿÓÔÓÿÓÔÓÿÓÔÓÿÓÔÓÿÓÔÓÿÓÔÓÿÓÔÓÿÓÔÓÿÓÔÓÿÓÔÓÿÓÔÓÿÓÔÓÿÓÔÓÿÓÔÓÿÓÔÓÿÓÔÓÿÓÔÓÿÓÔÓÿÓÔÓÿÓÔÓÿÔÕÔÿÔÕÔÿÔÕÔÿÔÕÔÿÔÕÔÿÔÕÔÿÔÕÔÿÔÕÔÿÔÕÔÿÔÕÔÿÔÕÔÿÔÕÔÿÔÕÔÿÔÕÔÿÔÕÔÿÔÕÔÿÔÕÔÿÓÔÓÿÓÓÒÿÓÓÑÿÓÓÑÿÓÓÑÿÓÓÑÿÓÓÑÿÓÓÑÿÓÓÑÿÓÓÑÿÓÓÑÿÓÓÑÿÓÓÑÿÓÓÑÿÓÓÑÿÓÓÑÿÓÓÑÿÓÓÑÿÓÓÑÿÒÒÐÿÒÒÐÿÑÑÏÿÑÑÏÿÑÑÏÿÑÑÏÿÑÑÏÿÑÑÏÿÑÑÏÿÑÑÏÿÒÒÐÿÒÒÐÿÒÒÐÿÒÒÐÿÒÒÐÿÓÓÑÿÓÓÑÿÓÓÑÿÓÓÑÿÓÓÑÿÓÓÑÿÓÓÑÿÓÓÑÿÓÓÑÿÓÓÑÿÓÓÑÿÓÓÑÿÓÓÑÿÓÓÑÿÓÓÑÿÓÓÑÿÓÓÑÿÓÓÑÿÓÓÑÿÓÓÑÿÓÓÑÿÓÓÑÿÓÓÑÿÓÓÑÿÓÓÑÿÓÓÑÿÓÓÑÿÓÓÑÿÓÓÑÿÓÓÑÿÓÓÑÿÓÓÑÿÓÓÑÿÓÓÑÿÓÓÑÿÓÓÑÿÓÓÑÿÓÓÑÿÓÓÑÿÓÓÑÿÓÓÑÿÓÓÑÿÓÓÑÿÓÓÑÿÓÓÑÿÓÓÑÿÓÓÑÿÓÓÑÿÓÓÑÿÓÓÑÿÓÓÑÿÓÓÑÿÓÓÑÿÓÓÑÿÓÓÑÿÓÓÑÿÓÓÑÿÓÓÑÿÓÓÑÿÓÓÑÿÓÓÑÿÓÓÑÿÒÒÐÿÒÒÐÿÒÒÐÿÒÒÐÿÒÒÐÿÒÒÐÿÒÒÐÿÒÒÐÿÒÒÐÿÒÒÐÿÒÒÐÿÒÒÐÿÒÒÐÿÒÒÐÿÒÒÐÿÒÒÐÿÒÒÐÿÒÒÐÿÒÒÐÿÒÒÐÿÒÒÐÿÒÒÐÿÓÓÑÿÓÓÑÿÓÓÑÿÓÓÑÿÓÓÑÿÒÒÐÿÒÒÐÿÒÒÐÿÒÒÐÿÑÑÏÿÑÑÏÿÑÑÏÿÑÑÏÿÑÑÏÿÑÑÏÿÑÑÏÿÑÑÏÿÐÐÎÿÏÏÍÿÏÏÍÿÏÏÍÿÏÏÍÿÏÏÍÿÏÏÍÿÏÏÍÿÏÏÍÿÐÐÎÿÐÐÎÿÐÐÎÿÐÐÎÿÐÐÎÿÑÑÏÿÑÑÏÿÑÑÏÿÑÑÏÿÑÑÏÿÑÑÏÿÑÑÏÿÒÒÐÿÒÒÐÿÒÒÐÿÒÒÐÿÒÒÐÿÒÒÐÿÒÒÐÿÒÒÐÿÒÒÐÿÒÒÐÿÒÒÐÿÒÒÐÿÒÒÐÿÒÒÐÿÒÒÐÿÒÒÐÿÒÒÐÿÑÑÏÿÑÑÏÿÑÑÏÿÑÑÏÿÑÑÏÿÑÑÏÿÑÑÏÿÐÐÎÿÐÐÎÿÐÐÎÿÐÐÎÿÐÐÎÿÏÏÍÿÏÏÍÿÏÏÍÿÏÏÍÿÏÏÍÿÏÏÍÿÏÏÍÿÎÎÌÿÎÎÌÿÍÍËÿÍÍËÿÍÍËÿÍÍËÿÍÍËÿÍÍËÿÍÍËÿÍÍËÿÍÍËÿÍÍËÿÍÍËÿÍÍËÿÍÍËÿÍÍËÿÍÍËÿÍÍËÿÍÍËÿÍÍËÿÍÍËÿÍÍËÿÎÎÌÿÎÎÌÿÎÎÌÿÎÎÌÿÎÎÌÿÎÎÌÿÎÎÌÿÏÏÍÿÏÏÍÿÏÏÍÿÏÏÍÿÏÏÍÿÐÐÎÿÐÐÎÿÐÐÎÿÐÐÎÿÐÐÎÿÐÐÎÿÐÐÎÿÑÑÏÿÑÑÏÿÑÑÏÿÑÑÏÿÑÑÏÿÑÑÏÿÑÑÏÿÑÑÏÿÑÑÏÿÑÑÏÿÑÑÏÿÑÑÏÿÑÑÏÿÑÑÏÿÑÑÏÿÑÑÏÿÑÑÏÿÑÑÏÿÑÑÏÿÑÑÏÿÑÑÏÿÑÑÏÿÑÑÏÿÑÑÏÿÑÑÏÿÑÑÏÿÑÑÏÿÑÑÏÿÑÑÏÿÑÑÏÿÑÑÏÿÑÑÏÿÑÑÏÿÑÑÏÿÑÑÏÿÑÑÏÿÐÐÎÿÐÐÎÿÐÐÎÿÐÐÎÿÐÐÎÿÐÐÎÿÐÐÎÿÐÐÎÿÐÐÎÿÐÐÎÿÐÐÎÿÐÐÎÿÐÐÎÿÐÐÎÿÐÐÎÿÐÐÎÿÐÐÎÿÐÐÎÿÐÐÎÿÏÏÍÿÏÏÍÿÏÏÍÿÏÏÍÿÏÏÍÿÏÏÍÿÏÏÍÿÏÏÍÿÏÏÍÿÏÏÍÿÏÏÍÿÏÏÍÿÏÏÍÿÏÏÍÿÏÏÍÿÏÏÍÿÏÏÍÿÏÏÍÿÏÏÍÿÏÏÍÿÎÎÌÿÍÍËÿÍÍËÿÍÍËÿÍÍËÿÍÍËÿÍÍËÿÍÍËÿÍÍËÿÍÍËÿÍÍËÿÍÍËÿÍÍËÿÍÍËÿÍÍËÿÍÍËÿÍÍËÿÍÍËÿÍÍËÿÍÍËÿÍÍËÿÎÎÌÿÎÎÌÿÎÎÌÿÎÎÌÿÎÎÌÿÎÎÌÿÎÎÌÿÎÎÌÿÎÎÌÿÎÎÌÿÎÎÌÿÎÎÌÿÎÎÌÿÎÎÌÿÎÎÌÿÎÎÌÿÎÎÌÿÍÍËÿÍÍËÿÍÍËÿÍÍËÿÍÍËÿÍÍËÿÍÍËÿÍÍËÿÍÍËÿÍÍËÿÍÍËÿÍÍËÿÍÍËÿÍÍËÿÍÍËÿÍÍËÿÍÍËÿÍÍËÿÍÍËÿÍÍËÿÍÍËÿÍÍËÿÍÍËÿÍÍËÿÍÍËÿÍÍËÿÍÍËÿÍÍËÿÍÍËÿÍÍËÿÍÍËÿÍÍËÿÍÍËÿÍÍËÿÍÍËÿÍÍËÿÍÍËÿÍÍËÿÍÍËÿÍÍËÿÎÎÌÿÏÏÍÿÏÏÍÿÏÏÍÿÏÏÍÿÏÏÍÿÏÏÍÿÏÏÍÿÏÏÍÿÏÏÍÿÏÏÍÿÏÏÍÿÏÏÍÿÏÏÍÿÏÏÍÿÏÏÍÿÏÏÍÿÏÏÍÿÏÏÍÿÏÏÍÿÏÏÍÿÏÏÍÿÏÏÍÿÏÏÍÿÏÏÍÿÎÎÌÿÎÎÌÿÎÎÌÿÎÎÌÿÎÎÌÿÎÎÌÿÎÎÌÿÎÎÌÿÎÎÌÿÎÎÌÿÎÎÌÿÎÎÌÿÍÍËÿÍÍËÿÍÍËÿÍÍËÿÍÍËÿÍÍËÿÍÍËÿÍÍËÿÍÍËÿÍÍËÿÍÍËÿÍÍËÿÍÍËÿÍÍËÿÍÍËÿÍÍËÿÍÍËÿÍÍËÿÍÍËÿÍÍËÿÍÍËÿÍÍËÿÍÍËÿÍÍËÿÍÍËÿÍÍËÿÍÍËÿÍÍËÿÍÍËÿÍÍËÿÍÍËÿÍÍËÿÍÍËÿÍÍËÿÍÍËÿÍÍËÿÍÍËÿÍÍËÿÍÍËÿÍÍËÿÍÍËÿÎÎÌÿÎÎÌÿÎÎÌÿÎÎÌÿÎÎÌÿÎÎÌÿÎÎÌÿÎÎÌÿÎÎÌÿÎÎÌÿÎÎÌÿÎÎÌÿÎÎÌÿÎÎÌÿÎÎÌÿÎÎÌÿÎÎÌÿÍÍËÿÍÍËÿÍÍËÿÍÍËÿÍÍËÿÍÍËÿÍÍËÿÍÌÊÿÍÌÊÿÍÌÊÿÍÌÊÿÍÌÊÿÌÌÊÿÌÌÊÿÌÌÊÿÌÌÊÿÌÌÊÿÌÌÊÿÌÌÊÿËËÉÿËËÉÿËËÉÿËËÉÿËËÉÿËËÉÿËËÉÿËÊÈÿËÊÈÿËÊÈÿËÊÈÿËÊÈÿÊÊÈÿÊÊÈÿÊÊÈÿÊÊÈÿÊÊÈÿÊÊÈÿÊÊÈÿÊÊÈÿÊÊÈÿÊÊÈÿÊÊÈÿÊÊÈÿÊÊÈÿÊÊÈÿÊÊÈÿÊÊÈÿÊÊÈÿËËÉÿËËÉÿËËÉÿËËÉÿÌÌÊÿÌÌÊÿÌÌÊÿÌÌÊÿÌÌÊÿËËÉÿËËÉÿËËÉÿËËÉÿËËÉÿËËÉÿËËÉÿËËÉÿËËÉÿËËÉÿËËÉÿËËÉÿËËÉÿËËÉÿËËÉÿËËÉÿËËÉÿËËÉÿËËÉÿËËÉÿËËÉÿËËÉÿÌÌÊÿÌÌÊÿÌÌÊÿÌÌÊÿÌÌÊÿÌÌÊÿÌÌÊÿÌÌÊÿÌÌÊÿÌÌÊÿÌÌÊÿÌÌÊÿÌÌÊÿÌÌÊÿÌÌÊÿÌÌÊÿÌÌÊÿÌÌÊÿÌÌÊÿÌÌÊÿÌÌÊÿÌÌÊÿÌÌÊÿÌÌÊÿÌÌÊÿÌÌÊÿÌÌÊÿÌÌÊÿÌÌÊÿÌÌÊÿÌÌÊÿÌÌÊÿÌÌÊÿÌÌÊÿÌÌÊÿÌÌÊÿÌÌÊÿÌÌÊÿÍÌÊÿÍÌÊÿÍÌÊÿÍÌÊÿÍÌÊÿÌÌÊÿÌÌÊÿÌÌÊÿÌÌÊÿÌÌÊÿËËÉÿËËÉÿËËÉÿËËÉÿËËÉÿËËÉÿËËÉÿËËÉÿËËÉÿËËÉÿËËÉÿËËÉÿËËÉÿËËÉÿËËÉÿËËÉÿËËÉÿËËÉÿËËÉÿËËÉÿËËÉÿËËÉÿËËÉÿËËÉÿËËÉÿËËÉÿÊÊÈÿÊÊÈÿÊÊÈÿÊÊÈÿÊÊÈÿÊÊÈÿÊÊÈÿÊÉÇÿÊÉÇÿÊÉÇÿÊÉÇÿÊÉÇÿÉÉÇÿÉÉÇÿÉÉÇÿÉÉÇÿÉÉÇÿÉÉÇÿÉÉÇÿÉÉÇÿÉÉÇÿÉÉÇÿÊÉÇÿÊÉÇÿÊÉÇÿÊÉÇÿÊÉÇÿÊÉÇÿÊÉÇÿÊÉÇÿÊÉÇÿÉÈÆÿÉÈÆÿÉÈÆÿÉÈÆÿÉÈÆÿÉÈÆÿÉÈÆÿÉÈÆÿÈÇÅÿÈÇÅÿÈÇÅÿÈÇÅÿÈÇÅÿÈÇÅÿÈÇÅÿÈÇÅÿÈÇÅÿÈÇÅÿÈÇÅÿÈÇÅÿÈÇÅÿÈÇÅÿÈÇÅÿÈÇÅÿÈÇÅÿÈÇÅÿÈÇÅÿÇÆÄÿÆÅÃÿÆÅÃÿÆÅÃÿÆÅÃÿÆÅÃÿÆÅÃÿÆÅÃÿÆÅÃÿÇÆÄÿÇÆÄÿÇÆÄÿÇÆÄÿÇÆÄÿÇÆÄÿÇÆÄÿÇÆÄÿÈÇÅÿÈÇÅÿÈÇÅÿÈÇÅÿÈÇÅÿÈÇÅÿÈÇÅÿÈÇÅÿÈÇÅÿÇÆÄÿÇÆÄÿÇÆÄÿÇÆÄÿÇÆÄÿÇÆÄÿÇÆÄÿÈÇÅÿÈÇÅÿÈÇÅÿÈÇÅÿÈÇÅÿÈÇÅÿÉÈÆÿÉÈÆÿÊÉÇÿÊÉÇÿÊÉÇÿÊÉÇÿÊÉÇÿÊÉÇÿÊÉÇÿÊÉÇÿÊÉÇÿÊÉÇÿÊÉÇÿÊÉÇÿËÊÈÿËÊÈÿËÊÈÿËÊÈÿËÊÈÿËÊÈÿËÊÈÿËÊÈÿËÊÈÿËÊÈÿËÊÈÿËÊÈÿÊÉÇÿÊÉÇÿÊÉÇÿÊÉÇÿÊÉÇÿÊÉÇÿÊÉÇÿÊÉÇÿÊÉÇÿÊÉÇÿÊÉÇÿÊÉÇÿÉÈÆÿÉÈÆÿÉÈÆÿÉÈÆÿÉÈÆÿÉÈÆÿÉÈÆÿÉÈÆÿÉÈÆÿÉÈÆÿÉÈÆÿÉÈÆÿÉÈÆÿÉÈÆÿÉÈÆÿÉÈÆÿÉÈÆÿÉÈÆÿÉÈÆÿÉÈÆÿÉÈÆÿÉÈÆÿÉÈÆÿÉÈÆÿÉÈÆÿÉÈÆÿÉÈÆÿÉÈÆÿÉÈÆÿÉÈÆÿÉÈÆÿÉÈÆÿÉÈÆÿÉÈÆÿÉÈÆÿÉÈÆÿÉÈÆÿÉÈÆÿÉÈÆÿÉÈÆÿÉÈÆÿÉÈÆÿÉÈÆÿÉÈÆÿÉÈÆÿÉÈÆÿÉÈÆÿÉÈÆÿÉÈÆÿÉÈÆÿÉÈÆÿÉÈÆÿÉÈÆÿÉÈÆÿÉÈÆÿÉÈÆÿÉÈÆÿÉÈÆÿÉÈÆÿÉÈÆÿÉÈÆÿÉÈÆÿÉÈÆÿÉÈÆÿÉÈÆÿÉÈÆÿÉÈÆÿÉÈÆÿÉÈÆÿÉÈÆÿÉÈÆÿÉÈÆÿÉÈÆÿÉÈÆÿÉÈÆÿÉÈÆÿÉÈÆÿÉÈÆÿÉÈÆÿÉÈÆÿÉÈÆÿÉÈÆÿÉÈÆÿÉÈÆÿÉÈÆÿÉÈÆÿÉÈÆÿÉÈÆÿÉÈÆÿÉÈÆÿÉÈÆÿÉÈÆÿÉÈÆÿÉÈÆÿÉÈÆÿÉÈÆÿÉÈÆÿÉÈÆÿÉÈÆÿÉÈÆÿÉÈÆÿÉÈÆÿÉÈÆÿÉÈÆÿÉÈÆÿÉÈÆÿÉÈÆÿÉÈÆÿÉÈÆÿÉÈÆÿÉÈÆÿÉÈÆÿÉÈÆÿÉÈÆÿÉÈÆÿÈÇÅÿÈÇÅÿÈÇÅÿÈÇÅÿÈÇÅÿÈÇÅÿÈÇÅÿÈÇÅÿÈÇÅÿÈÇÅÿÈÇÅÿÈÇÅÿÈÇÅÿÈÇÅÿÈÇÅÿÈÇÅÿÈÇÅÿÈÇÅÿÈÇÅÿÈÇÅÿÈÇÅÿÈÇÅÿÈÇÅÿÈÇÅÿÈÇÅÿÈÇÅÿÈÇÅÿÈÇÅÿÈÇÅÿÉÈÆÿÉÈÆÿÉÈÆÿÉÈÆÿÉÈÆÿÊÉÇÿÊÉÇÿÊÉÇÿÊÉÇÿÉÈÆÿÉÈÆÿÈÇÅÿÈÇÅÿÈÇÅÿÈÇÅÿÈÇÅÿÈÇÅÿÈÇÅÿÈÇÅÿÈÇÅÿÈÇÅÿÈÇÅÿÈÇÅÿÈÇÅÿÈÇÅÿÈÇÅÿÈÇÅÿÈÇÅÿÈÇÅÿÈÇÅÿÈÇÅÿÈÇÅÿÈÇÅÿÈÇÅÿÈÇÅÿÈÇÅÿÇÆÄÿÇÆÄÿÇÆÄÿÇÆÄÿÇÆÄÿÇÆÄÿÇÆÄÿÇÆÄÿÇÆÄÿÇÆÄÿÇÆÄÿÇÆÄÿÇÆÄÿÇÆÄÿÇÆÄÿÇÆÄÿÇÆÄÿÇÆÄÿÇÆÄÿÇÆÄÿÇÆÄÿÇÆÄÿÇÆÄÿÇÆÄÿÆÅÃÿÆÅÃÿÆÅÃÿÆÅÃÿÆÅÃÿÆÅÃÿÆÅÃÿÆÅÃÿÆÅÃÿÆÅÃÿÆÅÃÿÆÅÃÿÆÅÃÿÆÅÃÿÅÄÂÿÅÄÂÿÅÄÂÿÅÄÂÿÅÄÂÿÅÄÂÿÅÄÂÿÆÅÃÿÆÅÃÿÆÅÃÿÆÅÃÿÆÅÃÿÆÅÃÿÆÅÃÿÆÅÃÿÇÆÄÿÇÆÄÿÇÆÄÿÇÆÄÿÇÆÄÿÇÆÄÿÇÆÄÿÇÆÄÿÇÆÄÿÇÆÄÿÇÆÄÿÇÆÄÿÇÆÄÿÇÆÄÿÇÆÄÿÇÆÄÿÆÅÃÿÆÅÃÿÆÅÃÿÆÅÃÿÆÅÃÿÆÅÃÿÆÅÃÿÆÅÃÿÆÅÃÿÆÅÃÿÇÆÄÿÇÆÄÿÆÅÃÿÆÅÃÿÆÅÃÿÆÅÃÿÆÅÃÿÆÅÃÿÆÅÃÿÆÅÃÿÆÅÃÿÆÅÃÿÇÆÄÿÇÆÄÿÇÆÄÿÇÆÄÿÇÆÄÿÇÆÄÿÇÆÄÿÇÆÄÿÇÆÄÿÇÆÄÿÇÆÄÿÇÆÄÿÇÆÄÿÇÆÄÿÇÆÄÿÇÆÄÿÇÆÄÿÇÆÄÿÇÆÄÿÇÆÄÿÇÆÄÿÇÆÄÿÇÆÄÿÇÆÄÿÇÆÄÿÇÆÄÿÇÆÄÿÇÆÄÿÇÆÄÿÇÆÄÿÇÆÄÿÇÆÄÿÇÆÄÿÇÆÄÿÇÆÄÿÇÆÄÿÆÅÃÿÆÅÃÿÆÅÃÿÆÅÃÿÆÅÃÿÆÅÃÿÆÅÃÿÆÅÃÿÆÅÃÿÆÅÃÿÆÅÃÿÆÅÃÿÆÅÃÿÆÅÃÿÆÅÃÿÆÅÃÿÆÅÃÿÆÅÃÿÆÅÃÿÆÅÃÿÆÅÃÿÆÅÃÿÆÅÃÿÆÅÃÿÆÅÃÿÆÅÃÿÆÅÃÿÆÅÃÿÆÅÃÿÆÅÃÿÆÅÃÿÅÄÂÿÅÄÂÿÅÄÂÿÅÄÂÿÅÄÂÿÅÄÂÿÅÄÂÿÅÄÂÿÅÄÂÿÆÅÃÿÇÆÄÿÇÆÄÿÇÆÄÿÇÆÄÿÇÆÄÿÇÆÄÿÇÆÄÿÇÆÄÿÇÆÄÿÇÆÄÿÇÆÄÿÇÆÄÿÇÆÄÿÇÆÄÿÇÆÄÿÇÆÄÿÇÆÄÿÇÆÄÿÇÆÄÿÇÆÄÿÇÆÄÿÇÆÄÿÇÆÄÿÇÆÄÿÇÆÄÿÇÆÄÿÇÆÄÿÇÆÄÿÇÆÄÿÇÆÄÿÇÆÄÿÇÆÄÿÇÆÄÿÇÆÄÿÇÆÄÿÇÆÄÿÇÆÄÿÇÆÄÿÇÆÄÿÇÆÄÿÇÆÄÿÇÆÄÿÇÆÄÿÇÆÄÿÇÆÄÿÇÆÄÿÇÆÄÿÇÆÄÿÇÆÄÿÇÆÄÿÇÆÄÿÇÆÄÿÇÆÄÿÇÆÄÿÇÆÄÿÇÆÄÿÇÆÄÿÇÆÄÿÇÆÄÿÇÆÄÿÇÆÄÿÇÆÄÿÇÆÄÿÇÆÄÿÇÆÄÿÇÆÄÿÇÆÄÿÇÆÄÿÇÆÄÿÇÆÄÿÇÆÄÿÇÆÄÿÇÆÄÿÇÆÄÿÇÆÄÿÇÆÄÿÇÆÄÿÇÆÄÿÇÆÄÿÇÆÄÿÇÆÄÿÇÆÄÿÇÆÄÿÇÆÄÿÇÆÄÿÇÆÄÿÇÆÄÿÇÆÄÿÇÆÄÿÇÆÄÿÇÆÄÿÇÆÄÿÇÆÄÿÇÆÄÿÇÆÄÿÇÆÄÿÇÆÄÿÇÆÄÿÇÆÄÿÇÆÄÿÇÆÄÿÇÆÄÿÇÆÄÿÇÆÄÿÇÆÄÿÇÆÄÿÇÆÄÿÇÆÄÿÇÆÄÿÇÆÄÿÇÆÄÿÇÆÄÿÇÆÄÿÇÆÄÿÇÆÄÿÇÆÄÿÇÆÄÿÇÆÄÿÇÆÄÿÇÆÄÿÇÆÄÿÇÆÄÿÇÆÄÿÇÆÄÿÇÆÄÿÆÅÃÿÆÅÃÿÆÅÃÿÆÅÃÿÆÅÃÿÆÅÃÿÆÅÃÿÆÅÃÿÇÆÄÿÈÇÅÿÈÇÅÿÈÇÅÿÈÇÅÿÈÇÅÿÈÇÅÿÈÇÅÿÈÇÅÿÈÇÅÿÈÇÅÿÈÇÅÿÈÇÅÿÈÇÅÿÈÇÅÿÈÇÅÿÈÇÅÿÈÇÅÿÇÆÄÿÇÆÄÿÇÆÄÿÇÆÄÿÇÆÄÿÇÆÄÿÇÆÄÿÇÆÄÿÇÆÄÿÇÆÄÿÇÆÄÿÇÆÄÿÆÅÃÿÆÅÃÿÆÅÃÿÆÅÃÿÆÅÃÿÆÅÃÿÆÅÃÿÅÄÂÿÅÄÂÿÅÄÂÿÅÄÂÿÅÄÂÿÅÄÂÿÅÄÂÿÅÄÂÿÅÄÂÿÅÄÂÿÅÄÂÿÅÄÂÿÅÄÂÿÅÄÂÿÅÄÂÿÅÄÂÿÅÄÂÿÅÄÂÿÅÄÂÿÅÄÂÿÅÄÂÿÅÄÂÿÆÅÃÿÆÅÃÿÆÅÃÿÆÅÃÿÆÅÃÿÅÄÂÿÅÄÂÿÅÄÂÿÅÄÂÿÅÄÂÿÄÃÁÿÄÃÁÿÄÃÁÿÄÃÁÿÄÃÁÿÄÃÁÿÄÃÁÿÄÃÁÿÄÃÁÿÅÄÂÿÅÄÂÿÅÄÂÿÅÄÂÿÅÄÂÿÅÄÂÿÅÄÂÿÅÄÂÿÅÄÂÿÅÄÂÿÅÄÂÿÅÄÂÿÅÄÂÿÅÄÂÿÅÄÂÿÅÄÂÿÅÄÂÿÄÃÁÿÄÃÁÿÄÃÁÿÄÃÁÿÄÃÁÿÄÃÁÿÄÃÁÿÄÃÁÿÄÃÁÿÄÃÁÿÄÃÁÿÄÃÁÿÃÂÀÿÃÂÀÿÃÂÀÿÃÂÀÿÃÂÀÿÃÂÀÿÃÂÀÿÃÂÀÿÃÂÀÿÃÂÀÿÃÂÀÿÃÂÀÿÃÂÀÿÃÂÀÿÃÂÀÿÃÂÀÿÃÂÀÿÄÃÁÿÄÃÁÿÅÄÂÿÅÄÂÿÅÄÂÿÅÄÂÿÅÄÂÿÅÄÂÿÅÄÂÿÄÃÁÿÄÃÁÿÄÃÁÿÄÃÁÿÄÃÁÿÄÃÁÿÄÃÁÿÄÃÁÿÄÃÁÿÄÃÁÿÄÃÁÿÄÃÁÿÄÃÁÿÄÃÁÿÄÃÁÿÅÄÂÿÅÄÂÿÅÄÂÿÅÄÂÿÅÄÂÿÄÃÁÿÄÃÁÿÄÃÁÿÄÃÁÿÄÃÁÿÄÃÁÿÄÃÁÿÄÃÁÿÄÃÁÿÄÃÁÿÄÃÁÿÄÃÁÿÃÂÀÿÃÂÀÿÃÂÀÿÃÂÀÿÃÂÀÿÃÂÀÿÃÂÀÿÃÂÀÿÃÂÀÿÃÂÀÿÃÂÀÿÃÂÀÿÃÂÀÿÃÂÀÿÃÂÀÿÃÂÀÿÄÃÁÿÄÃÁÿÄÃÁÿÄÃÁÿÄÃÁÿÅÄÂÿÅÄÂÿÅÄÂÿÅÄÂÿÅÄÂÿÅÄÂÿÅÄÂÿÅÄÂÿÅÄÂÿÅÄÂÿÅÄÂÿÅÄÂÿÅÄÂÿÅÄÂÿÅÄÂÿÅÄÂÿÅÄÂÿÅÄÂÿÅÄÂÿÅÄÂÿÅÄÂÿÅÄÂÿÅÄÂÿÅÄÂÿÄÃÁÿÄÃÁÿÄÃÁÿÄÃÁÿÄÃÁÿÄÃÁÿÄÃÁÿÄÃÁÿÄÃÁÿÄÃÁÿÄÃÁÿÄÃÁÿÄÃÁÿÄÃÁÿÄÃÁÿÄÃÁÿÄÃÁÿÄÃÁÿÄÃÁÿÄÃÁÿÄÃÁÿÄÃÁÿÄÃÁÿÄÃÁÿÄÃÁÿÄÃÁÿÄÃÁÿÄÃÁÿÄÃÁÿÄÃÁÿÄÃÁÿÄÃÁÿÄÃÁÿÄÃÁÿÄÃÁÿÄÃÁÿÄÃÁÿÄÃÁÿÄÃÁÿÄÃÁÿÄÃÁÿÄÃÁÿÄÃÁÿÄÃÁÿÄÃÁÿÄÃÁÿÄÃÁÿÄÃÁÿÄÃÁÿÄÃÁÿÄÃÁÿÄÃÁÿÄÃÁÿÅÄÂÿÅÄÂÿÅÄÂÿÅÄÂÿÅÄÂÿÄÃÁÿÄÃÁÿÄÃÁÿÄÃÁÿÄÃÁÿÄÃÁÿÄÃÁÿÄÃÁÿÄÃÁÿÄÃÁÿÄÃÁÿÄÃÁÿÃÂÀÿÃÂÀÿÃÂÀÿÃÂÀÿÃÂÀÿÃÂÀÿÃÂÀÿÃÂÀÿÃÂÀÿÃÂÀÿÃÂÀÿÃÂÀÿÃÂÀÿÃÂÀÿÃÂÀÿÃÂÀÿÃÂÀÿÃÂÀÿÃÂÀÿÃÂÀÿÃÂÀÿÃÂÀÿÃÂÀÿÃÂÀÿÃÂÀÿÃÂÀÿÂÁ¿ÿÂÁ¿ÿÁÀ¾ÿÁÀ¾ÿÁÀ¾ÿÁÀ¾ÿÁÀ¾ÿÁÀ¾ÿÁÀ¾ÿÁÀ¾ÿÁÀ¾ÿÁÀ¾ÿÀ¿½ÿÀ¿½ÿÀ¿½ÿÀ¿½ÿÀ¿½ÿÀ¿½ÿÀ¿½ÿÀ¿½ÿ¿¾¼ÿ¿¾¼ÿ¿¾¼ÿ¿¾¼ÿ¿¾¼ÿ¿¾¼ÿ¿¾¼ÿ¿¾¼ÿ¿¾¼ÿ¿¾¼ÿ¿¾¼ÿ¿¾¼ÿ¿¾¼ÿ¿¾¼ÿ¿¾¼ÿ¿¾¼ÿ¿¾¼ÿ¿¾¼ÿ¿¾¼ÿ¿¾¼ÿ¿¾¼ÿÀ¿½ÿÀ¿½ÿÀ¿½ÿÀ¿½ÿÀ¿½ÿÁÀ¾ÿÁÀ¾ÿÁÀ¾ÿÁÀ¾ÿÁÀ¾ÿÂÁ¿ÿÂÁ¿ÿÃÂÀÿÃÂÀÿÃÂÀÿÃÂÀÿÃÂÀÿÃÂÀÿÃÂÀÿÃÂÀÿÃÂÀÿÃÂÀÿÃÂÀÿÃÂÀÿÃÂÀÿÃÂÀÿÃÂÀÿÃÂÀÿÃÂÀÿÃÂÀÿÃÂÀÿÃÂÀÿÃÂÀÿÃÂÀÿÃÂÀÿÃÂÀÿÂÁ¿ÿÂÁ¿ÿÂÁ¿ÿÂÁ¿ÿÂÁ¿ÿÂÁ¿ÿÂÁ¿ÿÂÁ¿ÿÂÁ¿ÿÂÁ¿ÿÂÁ¿ÿÂÁ¿ÿÂÁ¿ÿÂÁ¿ÿÂÁ¿ÿÂÁ¿ÿÂÁ¿ÿÂÁ¿ÿÂÁ¿ÿÂÁ¿ÿÂÁ¿ÿÂÁ¿ÿÂÁ¿ÿÂÁ¿ÿÂÁ¿ÿÂÁ¿ÿÂÁ¿ÿÂÁ¿ÿÂÁ¿ÿÃÂÀÿÃÂÀÿÃÂÀÿÃÂÀÿÃÂÀÿÃÂÀÿÃÂÀÿÃÂÀÿÃÂÀÿÃÂÀÿÃÂÀÿÃÂÀÿÄÃÁÿÄÃÁÿÄÃÁÿÄÃÁÿÄÃÁÿÄÃÁÿÄÃÁÿÄÃÁÿÄÃÁÿÄÃÁÿÄÃÁÿÄÃÁÿÄÃÁÿÄÃÁÿÄÃÁÿÄÃÁÿÄÃÁÿÃÂÀÿÃÂÀÿÃÂÀÿÃÂÀÿÃÂÀÿÃÂÀÿÃÂÀÿÃÂÀÿÃÂÀÿÃÂÀÿÃÂÀÿÃÂÀÿÃÂÀÿÃÂÀÿÃÂÀÿÃÂÀÿÃÂÀÿÃÂÀÿÃÂÀÿÃÂÀÿÃÂÀÿÃÂÀÿÃÂÀÿÃÂÀÿÃÂÀÿÃÂÀÿÃÂÀÿÃÂÀÿÃÂÀÿÃÂÀÿÃÂÀÿÃÂÀÿÃÂÀÿÃÂÀÿÃÂÀÿÃÂÀÿÃÂÀÿÃÂÀÿÃÂÀÿÃÂÀÿÃÂÀÿÃÂÀÿÃÂÀÿÃÂÀÿÃÂÀÿÂÁ¿ÿÂÁ¿ÿÂÁ¿ÿÂÁ¿ÿÂÁ¿ÿÂÁ¿ÿÂÁ¿ÿÂÁ¿ÿÃÂÀÿÃÂÀÿÃÂÀÿÃÂÀÿÃÂÀÿÃÂÀÿÃÂÀÿÃÂÀÿÃÂÀÿÃÂÀÿÃÂÀÿÃÂÀÿÃÂÀÿÃÂÀÿÃÂÀÿÃÂÀÿÃÂÀÿÃÂÀÿÃÂÀÿÄÃÁÿÄÃÁÿÄÃÁÿÄÃÁÿÄÃÁÿÃÂÀÿÂÁ¿ÿÂÁ¿ÿÂÁ¿ÿÂÁ¿ÿÂÁ¿ÿÂÁ¿ÿÂÁ¿ÿÂÁ¿ÿÂÁ¿ÿÂÁ¿ÿÂÁ¿ÿÂÁ¿ÿÂÁ¿ÿÂÁ¿ÿÂÁ¿ÿÂÁ¿ÿÂÁ¿ÿÂÁ¿ÿÂÁ¿ÿÂÁ¿ÿÃÂÀÿÃÂÀÿÃÂÀÿÃÂÀÿÃÂÀÿÃÂÀÿÃÂÀÿÃÂÀÿÃÂÀÿÃÂÀÿÃÂÀÿÃÂÀÿÃÂÀÿÃÂÀÿÃÂÀÿÃÂÀÿÃÂÀÿÂÁ¿ÿÁÀ¾ÿÁÀ¾ÿÁÀ¾ÿÁÀ¾ÿÁÀ¾ÿÁÀ¾ÿÁÀ¾ÿÁÀ¾ÿÁÀ¾ÿÁÀ¾ÿÁÀ¾ÿÁÀ¾ÿÁÀ¾ÿÂÁ¿ÿÂÁ¿ÿÂÁ¿ÿÂÁ¿ÿÂÁ¿ÿÂÁ¿ÿÂÁ¿ÿÂÁ¿ÿÃÂÀÿÃÂÀÿÃÂÀÿÃÂÀÿÃÂÀÿÃÂÀÿÃÂÀÿÃÂÀÿÃÂÀÿÃÂÀÿÃÂÀÿÃÂÀÿÃÂÀÿÃÂÀÿÃÂÀÿÃÂÀÿÃÂÀÿÃÂÀÿÃÂÀÿÃÂÀÿÃÂÀÿÃÂÀÿÃÂÀÿÃÂÀÿÃÂÀÿÃÂÀÿÃÂÀÿÃÂÀÿÃÂÀÿÃÂÀÿÃÂÀÿÃÂÀÿÃÂÀÿÃÂÀÿÃÂÀÿÃÂÀÿÂÁ¿ÿÂÁ¿ÿÂÁ¿ÿÂÁ¿ÿÂÁ¿ÿÂÁ¿ÿÂÁ¿ÿÂÁ¿ÿÂÁ¿ÿÂÁ¿ÿÂÁ¿ÿÂÁ¿ÿÂÁ¿ÿÂÁ¿ÿÂÁ¿ÿÂÁ¿ÿÂÁ¿ÿÂÁ¿ÿÂÁ¿ÿÁÀ¾ÿÁÀ¾ÿÁÀ¾ÿÁÀ¾ÿÁÀ¾ÿÁÀ¾ÿÁÀ¾ÿÁÀ¾ÿÁÀ¾ÿÁÀ¾ÿÁÀ¾ÿÁÀ¾ÿÀ¿½ÿÀ¿½ÿÀ¿½ÿÀ¿½ÿÀ¿½ÿÀ¿½ÿÀ¿½ÿÀ¿½ÿÀ¿½ÿÀ¿½ÿÁÀ¾ÿÁÀ¾ÿÁÀ¾ÿÁÀ¾ÿÀ¿½ÿÀ¿½ÿÀ¿½ÿÀ¿½ÿÀ¿½ÿ¿¾¼ÿ¿¾¼ÿ¿¾¼ÿ¿¾¼ÿ¿¾¼ÿ¿¾¼ÿ¿¾¼ÿ¿¾¼ÿ¿¾¼ÿÀ¿½ÿÁÀ¾ÿÁÀ¾ÿÁÀ¾ÿÁÀ¾ÿÁÀ¾ÿÁÀ¾ÿÁÀ¾ÿÁÀ¾ÿÁÀ¾ÿÁÀ¾ÿÁÀ¾ÿÁÀ¾ÿÁÀ¾ÿÁÀ¾ÿÁÀ¾ÿÁÀ¾ÿÁÀ¾ÿÀ¿½ÿÀ¿½ÿÀ¿½ÿÀ¿½ÿÀ¿½ÿÀ¿½ÿÀ¿½ÿÀ¿½ÿÀ¿½ÿÀ¿½ÿÀ¿½ÿÀ¿½ÿÀ¿½ÿÀ¿½ÿÀ¿½ÿÀ¿½ÿÀ¿½ÿÀ¿½ÿÀ¿½ÿÀ¿½ÿÁÀ¾ÿÂÁ¿ÿÂÁ¿ÿÂÁ¿ÿÂÁ¿ÿÂÁ¿ÿÁÀ¾ÿÁÀ¾ÿÁÀ¾ÿÁÀ¾ÿÁÀ¾ÿÀ¿½ÿÀ¿½ÿÀ¿½ÿÀ¿½ÿÀ¿½ÿÀ¿½ÿÀ¿½ÿÀ¿½ÿÀ¿½ÿÁÀ¾ÿÁÀ¾ÿÁÀ¾ÿÁÀ¾ÿÁÀ¾ÿÁÀ¾ÿÁÀ¾ÿÁÀ¾ÿÁÀ¾ÿÁÀ¾ÿÁÀ¾ÿÁÀ¾ÿÁÀ¾ÿÁÀ¾ÿÁÀ¾ÿÁÀ¾ÿÁÀ¾ÿÀ¿½ÿ¿¿½ÿ¿¿½ÿ¿¿½ÿ¿¿½ÿ¿¿½ÿ¿¿½ÿ¿¾¼ÿ¿¾¼ÿ¿¾¼ÿ¿¾¼ÿ¿¾¼ÿ¾¾¼ÿ¾¾¼ÿ¾¾¼ÿ¾¾¼ÿ¾¾¼ÿ¾¾¼ÿ¾¾¼ÿ¾¾¼ÿ¾¾¼ÿ¾¾¼ÿ¾¾¼ÿ¾¾¼ÿ½½»ÿ½½»ÿ½½»ÿ½½»ÿ½½»ÿ½½»ÿ½½»ÿ½½»ÿ½½»ÿ½½»ÿ½½»ÿ½½»ÿ½½»ÿ½½»ÿ½½»ÿ½½»ÿ¾¾¼ÿ¿¿½ÿ¿¿½ÿ¿¿½ÿ¿¿½ÿ¿¿½ÿ¿¿½ÿ¿¿½ÿ¿¿½ÿ¿¿½ÿ¿¿½ÿ¿¿½ÿ¿¿½ÿ¿¿½ÿ¿¿½ÿ¿¿½ÿ¿¿½ÿ¿¿½ÿ¿¿½ÿ¿¿½ÿÀÀ¾ÿÀÀ¾ÿÀÀ¾ÿÀÀ¾ÿÀÀ¾ÿÀÀ¾ÿÀÀ¾ÿÀÀ¾ÿÀÀ¾ÿÀÀ¾ÿÀÀ¾ÿÀÀ¾ÿÀÀ¾ÿÀÀ¾ÿÀÀ¾ÿÀÀ¾ÿÀÀ¾ÿ¿¿½ÿ¿¿½ÿ¿¿½ÿ¿¿½ÿ¿¿½ÿ¿¿½ÿ¿¿½ÿ¾¾¼ÿ¾¾¼ÿ¾¾¼ÿ¾¾¼ÿ¾¾¼ÿ¾¾¼ÿ¾¾¼ÿ¾¾¼ÿ¾¾¼ÿ¾¾¼ÿ¾¾¼ÿ¾¾¼ÿ¾¾¼ÿ¾¾¼ÿ¾¾¼ÿ¿¿½ÿ¿¿½ÿ¿¿½ÿ¿¿½ÿ¿¿½ÿ¿¿½ÿ¿¿½ÿ¿¿½ÿ¿¿½ÿ¿¿½ÿ¿¿½ÿ¿¿½ÿ¿¿½ÿ¿¿½ÿ¿¿½ÿ¿¿½ÿ¾¾¼ÿ¾¾¼ÿ¾¾¼ÿ¾¾¼ÿ¾¾¼ÿ¾¾¼ÿ¾¾¼ÿ¾¾¼ÿ¾¾¼ÿ¾¾¼ÿ¾¾¼ÿ¾¾¼ÿ¾¾¼ÿ¾¾¼ÿ¾¾¼ÿ¾¾¼ÿ¾¾¼ÿ¾¾¼ÿ¾¾¼ÿ¾¾¼ÿ¾¾¼ÿ¾¾¼ÿ¿¿½ÿ¿¿½ÿ¿¿½ÿ¿¿½ÿ¿¿½ÿ¿¿½ÿ¿¿½ÿ¿¿½ÿ¿¿½ÿ¿¿½ÿ¿¿½ÿ¿¿½ÿ¿¿½ÿ¿¿½ÿ¿¿½ÿ¿¿½ÿ¿¿½ÿ¿¿½ÿ¿¿½ÿ¿¿½ÿ¿¿½ÿ¿¿½ÿ¿¿½ÿ¿¿½ÿ¿¿½ÿ¿¿½ÿ¿¿½ÿ¿¿½ÿ¿¿½ÿ¿¿½ÿ¿¿½ÿ¿¿½ÿ¿¿½ÿ¿¿½ÿ¿¿½ÿ¿¿½ÿ¿¿½ÿ¿¿½ÿÀÀ¾ÿÀÀ¾ÿÀÀ¾ÿÀÀ¾ÿÀÀ¾ÿÀÀ¾ÿÀÀ¾ÿÀÀ¾ÿÀÀ¾ÿÀÀ¾ÿÀÀ¾ÿÀÀ¾ÿÀÀ¾ÿÀÀ¾ÿÀÀ¾ÿÀÀ¾ÿÀÀ¾ÿÀÀ¾ÿÀÀ¾ÿÀÀ¾ÿÀÀ¾ÿÀÀ¾ÿÀÀ¾ÿÀÀ¾ÿÀÀ¾ÿÀÀ¾ÿÀÀ¾ÿÀÀ¾ÿÀÀ¾ÿÀÀ¾ÿÀÀ¾ÿÀÀ¾ÿÀÀ¾ÿÀÀ¾ÿÀÀ¾ÿÀÀ¾ÿÀÀ¾ÿÀÀ¾ÿÀÀ¾ÿÀÀ¾ÿÀÀ¾ÿ¿¿½ÿ¿¿½ÿ¿¿½ÿ¾¾¼ÿ¾¾¼ÿ½½»ÿ½½»ÿ½½»ÿ½½»ÿ½½»ÿ½½»ÿ½½»ÿ¼¼ºÿ¼¼ºÿ¼¼ºÿ¼¼ºÿ¼¼ºÿ½½»ÿ½½»ÿ½½»ÿ½½»ÿ½½»ÿ½½»ÿ½½»ÿ½½»ÿ½½»ÿ½½»ÿ½½»ÿ½½»ÿ½½»ÿ½½»ÿ½½»ÿ½½»ÿ½½»ÿ¼¼ºÿ¼¼ºÿ¼¼ºÿ¼¼ºÿ¼¼ºÿ¼¼ºÿ¼¼ºÿ¼¼ºÿ¼¼ºÿ¼¼ºÿ¼¼ºÿ¼¼ºÿ¼¼ºÿ¼¼ºÿ¼¼ºÿ¼¼ºÿ¼¼ºÿ¼¼ºÿ¼¼ºÿ¼¼ºÿ½½»ÿ½½»ÿ¾¾¼ÿ¾¾¼ÿ¾¾¼ÿ¾¾¼ÿ¾¾¼ÿ¾¾¼ÿ¾¾¼ÿ¾¾¼ÿ¾¾¼ÿ¾¾¼ÿ¾¾¼ÿ¾¾¼ÿ¿¿½ÿ¿¿½ÿ¿¿½ÿ¿¿½ÿ¿¿½ÿ¿¿½ÿ¿¿½ÿ¿¿½ÿ¿¿½ÿ¿¿½ÿ¿¿½ÿ¿¿½ÿ¿¿½ÿ¿¿½ÿ¿¿½ÿ¿¿½ÿ¿¿½ÿ¿¿½ÿ¿¿½ÿ¿¿½ÿ¿¿½ÿ¿¿½ÿ¿¿½ÿ¿¿½ÿ¾¾¼ÿ½½»ÿ½½»ÿ½½»ÿ½½»ÿ½½»ÿ½½»ÿ½½»ÿ½½»ÿ½½»ÿ½½»ÿ½½»ÿ¼¼ºÿ¼¼ºÿ¼¼ºÿ¼¼ºÿ¼¼ºÿ¼¼ºÿ¼¼ºÿ»»¹ÿ»»¹ÿ»»¹ÿ»»¹ÿ»»¹ÿ»»¹ÿ»»¹ÿ¼¼ºÿ¼¼ºÿ½½»ÿ½½»ÿ½½»ÿ¾¾¼ÿ¾¾¼ÿ¾¾¼ÿ¾¾¼ÿ¾¾¼ÿ¾¾¼ÿ¾¾¼ÿ¿¿½ÿ¿¿½ÿ¿¿½ÿ¿¿½ÿ¿¿½ÿ¿¿½ÿ¿¿½ÿ¿¿½ÿ¿¿½ÿ¿¿½ÿÀÀ¾ÿÀÀ¾ÿÀÀ¾ÿÀÀ¾ÿÀÀ¾ÿÀÀ¾ÿÀÀ¾ÿÀÀ¾ÿÀÀ¾ÿÀÀ¾ÿÀÀ¾ÿÀÀ¾ÿÀÀ¾ÿÀÀ¾ÿÀÀ¾ÿÀÀ¾ÿÀÀ¾ÿÀÀ¾ÿÀÀ¾ÿÀÀ¾ÿÀÀ¾ÿÀÀ¾ÿÀÀ¾ÿÀÀ¾ÿÀÀ¾ÿÀÀ¾ÿÀÀ¾ÿÀÀ¾ÿÀÀ¾ÿÀÀ¾ÿÀÀ¾ÿÀÀ¾ÿÀÀ¾ÿÀÀ¾ÿÀÀ¾ÿÀÀ¾ÿÀÀ¾ÿÀÀ¾ÿÀÀ¾ÿÀÀ¾ÿ¿¿½ÿ¿¿½ÿ¿¿½ÿ¿¿½ÿ¿¿½ÿ¿¿½ÿ¿¿½ÿ¿¿½ÿ¿¿½ÿ¿¿½ÿ¿¿½ÿ¿¿½ÿ¿¿½ÿ¿¿½ÿ¿¿½ÿ¿¿½ÿ¿¿½ÿ¿¿½ÿ¿¿½ÿ¿¿½ÿ¿¿½ÿ¿¿½ÿ¿¿½ÿ¿¿½ÿ¿¿½ÿ¿¿½ÿ¿¿½ÿ¿¿½ÿ¿¿½ÿÀÀ¾ÿÀÀ¾ÿÀÀ¾ÿÀÀ¾ÿÀÀ¾ÿÀÀ¾ÿÀÀ¾ÿÀÀ¾ÿÀÀ¾ÿÀÀ¾ÿÀÀ¾ÿÀÀ¾ÿÀÀ¾ÿÀÀ¾ÿÀÀ¾ÿÀÀ¾ÿÀÀ¾ÿ¿¿½ÿ¿¿½ÿ¿¿½ÿ¿¿½ÿ¿¿½ÿ¿¿½ÿ¿¿½ÿ¿¿½ÿ¿¿½ÿ¿¿½ÿ¿¿½ÿ¿¿½ÿ¿¿½ÿ¿¿½ÿ¿¿½ÿ¿¿½ÿ¿¿½ÿ¿¿½ÿ¿¿½ÿ¿¿½ÿ¿¿½ÿ¿¿½ÿ¿¿½ÿ¿¿½ÿ¿¿½ÿ¿¿½ÿ¿¿½ÿ¿¿½ÿ¿¿½ÿ¿¿½ÿ¿¿½ÿ¿¿½ÿ¿¿½ÿ¿¿½ÿ¿¿½ÿ¿¿½ÿ¿¿½ÿ¿¿½ÿ¿¿½ÿ¿¿½ÿ¿¿½ÿÀÀ¾ÿÀÀ¾ÿÀÀ¾ÿÀÀ¾ÿÀÀ¾ÿÀÀ¾ÿÀÀ¾ÿÀÀ¾ÿÀÀ¾ÿÀÀ¾ÿÀÀ¾ÿÀÀ¾ÿÀÀ¾ÿÀÀ¾ÿÀÀ¾ÿÀÀ¾ÿÀÀ¾ÿ¿¿½ÿ¿¿½ÿ¿¿½ÿ¿¿½ÿ¿¿½ÿ¿¿½ÿ¿¿½ÿ¿¿½ÿ¿¿½ÿ¿¿½ÿ¿¿½ÿ¿¿½ÿ¿¿½ÿ¿¿½ÿ¿¿½ÿ¿¿½ÿ¿¿½ÿ¿¿½ÿ¿¿½ÿ¿¿½ÿ¿¿½ÿ¿¿½ÿ¿¿½ÿ¿¿½ÿ¿¿½ÿ¿¿½ÿ¿¿½ÿ¿¿½ÿ¿¿½ÿ¿¿½ÿ¿¿½ÿ¿¿½ÿ¿¿½ÿ¿¿½ÿ¿¿½ÿ¿¿½ÿ¿¿½ÿ¿¿½ÿ¿¿½ÿ¿¿½ÿ¿¿½ÿ¿¿½ÿ¿¿½ÿ¿¿½ÿ¿¿½ÿ¿¿½ÿ¿¿½ÿ¿¿½ÿ¿¿½ÿ¿¿½ÿ¿¿½ÿ¿¿½ÿ¿¿½ÿ¿¿½ÿ¿¿½ÿ¿¿½ÿ¿¿½ÿ¾¾¼ÿ¾¾¼ÿ¾¾¼ÿ¾¾¼ÿ¾¾¼ÿ¾¾¼ÿ¾¾¼ÿ¾¾¼ÿ¾¾¼ÿ¾¾¼ÿ¾¾¼ÿ¾¾¼ÿ½½»ÿ½½»ÿ½½»ÿ½½»ÿ½½»ÿ½½»ÿ½½»ÿ½½»ÿ½½»ÿ¾¾¼ÿ¿¿½ÿ¿¿½ÿ¿¿½ÿ¿¿½ÿ¿¿½ÿ¿¿½ÿ¿¿½ÿ¿¿½ÿ¿¿½ÿ¿¿½ÿ¿¿½ÿ¿¿½ÿ¿¿½ÿ¿¿½ÿ¿¿½ÿ¿¿½ÿ¿¿½ÿ¾¾¼ÿ¾¾¼ÿ¾¾¼ÿ¾¾¼ÿ¾¾¼ÿ¾¾¼ÿ¾¾¼ÿ¾¾¼ÿ¾¾¼ÿ¿¿½ÿ¿¿½ÿ¿¿½ÿ¿¿½ÿ¿¿½ÿÀÀ¾ÿÀÀ¾ÿÀÀ¾ÿÀÀ¾ÿÀÀ¾ÿÀÀ¾ÿÀÀ¾ÿÀÀ¾ÿÀÀ¾ÿÀÀ¾ÿÀÀ¾ÿÀÀ¾ÿÀÀ¾ÿÀÀ¾ÿÀÀ¾ÿÀÀ¾ÿÀÀ¾ÿÀÀ¾ÿÀÀ¾ÿÀÀ¾ÿÀÀ¾ÿÀÀ¾ÿÀÀ¾ÿÀÀ¾ÿÀÀ¾ÿÀÀ¾ÿÀÀ¾ÿÁÁ¿ÿÁÁ¿ÿÁÁ¿ÿÁÁ¿ÿÁÁ¿ÿÁÁ¿ÿÁÁ¿ÿÁÁ¿ÿÁÁ¿ÿÁÁ¿ÿÁÁ¿ÿÁÁ¿ÿÁÁ¿ÿÁÁ¿ÿÁÁ¿ÿÁÁ¿ÿÁÁ¿ÿÁÁ¿ÿÁÁÀÿÁÁÁÿÁÁÁÿÁÁÁÿÁÁÁÿÁÁÁÿÁÁÁÿÁÁÁÿÁÁÁÿÁÁÁÿÁÁÁÿÁÁÁÿÁÁÁÿÁÁÁÿÁÁÁÿÁÁÁÿÁÁÁÿÁÁÁÿÁÁÁÿÁÁÁÿÂÂÂÿÂÂÂÿÂÂÂÿÂÂÂÿÂÂÂÿÂÂÂÿÂÂÂÿÂÂÂÿÂÂÂÿÂÂÂÿÂÂÂÿÂÂÂÿÂÂÂÿÂÂÂÿÂÂÂÿÂÂÂÿÂÂÂÿÂÂÂÿÂÂÂÿÂÂÂÿÂÂÂÿÂÂÂÿÂÂÂÿÂÂÂÿÂÂÂÿÂÂÂÿÂÂÂÿÂÂÂÿÂÂÂÿÂÂÂÿÂÂÂÿÂÂÂÿÂÂÂÿÂÂÂÿÂÂÂÿÂÂÂÿÁÁÁÿÁÁÁÿÁÁÁÿÁÁÁÿÁÁÁÿÁÁÁÿÁÁÁÿÁÁÁÿÁÁÁÿÁÁÁÿÁÁÁÿÁÁÁÿÀÀÀÿÀÀÀÿÀÀÀÿÀÀÀÿÀÀÀÿÀÀÀÿÀÀÀÿ¿¿¿ÿ¿¿¿ÿ¿¿¿ÿ¾¾¾ÿ¾¾¾ÿ½½½ÿ½½½ÿ¼¼¼ÿ¼¼¼ÿ¼¼¼ÿ¼¼¼ÿ¼¼¼ÿ¼¼¼ÿ¼¼¼ÿ¼¼¼ÿ½½½ÿ½½½ÿ¾¾¾ÿ¾¾¾ÿ¿¿¿ÿ¿¿¿ÿÀÀÀÿÁÁÁÿÁÁÁÿÁÁÁÿÁÁÁÿÁÁÁÿÁÁÁÿÁÁÁÿÁÁÁÿÁÁÁÿÁÁÁÿÁÁÁÿÁÁÁÿÁÁÁÿÁÁÁÿÁÁÁÿÁÁÁÿÁÁÁÿÁÁÁÿÁÁÁÿÁÁÁÿÁÁÁÿÁÁÁÿÁÁÁÿÁÁÁÿÁÁÁÿÁÁÁÿÁÁÁÿÁÁÁÿÁÁÁÿÁÁÁÿÁÁÁÿÁÁÁÿÁÁÁÿÁÁÁÿÁÁÁÿÁÁÁÿÁÁÁÿÁÁÁÿÁÁÁÿÁÁÁÿÁÁÁÿÀÀÀÿ¿¿¿ÿ¾¾¾ÿ¾¾¾ÿ¾¾¾ÿ¾¾¾ÿ¾¾¾ÿ¾¾¾ÿ¾¾¾ÿ½½½ÿ½½½ÿ½½½ÿ½½½ÿ½½½ÿ½½½ÿ¾¾¾ÿ¿¿¿ÿ¿¿¿ÿ¿¿¿ÿ¿¿¿ÿ¿¿¿ÿ¿¿¿ÿ¿¿¿ÿ¿¿¿ÿÀÀÀÿÀÀÀÿÀÀÀÿÀÀÀÿÀÀÀÿÀÀÀÿÀÀÀÿÀÀÀÿÀÀÀÿÀÀÀÿÀÀÀÿÀÀÀÿÀÀÀÿÀÀÀÿÀÀÀÿÀÀÀÿÀÀÀÿÀÀÀÿÀÀÀÿÁÁÁÿÁÁÁÿÁÁÁÿÁÁÁÿÁÁÁÿÁÁÁÿÁÁÁÿÁÁÁÿÁÁÁÿÁÁÁÿÁÁÁÿÁÁÁÿÂÂÂÿÂÂÂÿÂÂÂÿÂÂÂÿÂÂÂÿÁÁÁÿÁÁÁÿÁÁÁÿÁÁÁÿÁÁÁÿÁÁÁÿÁÁÁÿÁÁÁÿÁÁÁÿÁÁÁÿÁÁÁÿÁÁÁÿÀÀÀÿ¿¿¿ÿ¿¿¿ÿ¿¿¿ÿ¿¿¿ÿ¿¿¿ÿ¿¿¿ÿ¿¿¿ÿ¿¿¿ÿ¿¿¿ÿ¿¿¿ÿ¿¿¿ÿ¿¿¿ÿ¿¿¿ÿ¿¿¿ÿ¿¿¿ÿ¿¿¿ÿ¿¿¿ÿ¿¿¿ÿ¿¿¿ÿ¿¿¿ÿÀÀÀÿÀÀÀÿÀÀÀÿÀÀÀÿÀÀÀÿÀÀÀÿÀÀÀÿÀÀÀÿÀÀÀÿÀÀÀÿÀÀÀÿÀÀÀÿÀÀÀÿÀÀÀÿÀÀÀÿÀÀÀÿÀÀÀÿÀÀÀÿÀÀÀÿÀÀÀÿÁÁÁÿÁÁÁÿÁÁÁÿÁÁÁÿÁÁÁÿÁÁÁÿÁÁÁÿÁÁÁÿÁÁÁÿÁÁÁÿÁÁÁÿÁÁÁÿÁÁÁÿÁÁÁÿÁÁÁÿÁÁÁÿÀÁÀÿÀÁÀÿ¿ÁÀÿ¿ÁÀÿ¿ÁÀÿ¿ÁÀÿ¿ÁÀÿ¿ÁÀÿ¿ÁÀÿ¿ÁÀÿ¿ÁÀÿ¿ÁÀÿ¿ÁÀÿ¿ÁÀÿ¿ÁÀÿ¿ÁÀÿ¿ÁÀÿ¿ÁÀÿ¿ÁÀÿ¿ÁÀÿ¿ÁÀÿ¿ÁÀÿÀÁÁÿÀÁÁÿÀÁÁÿÀÁÁÿÀÁÁÿÀÁÁÿÀÁÁÿÀÁÁÿÀÁÁÿÀÁÁÿÀÁÁÿÀÁÁÿÀÁÁÿÀÁÁÿÀÁÁÿÀÁÁÿÀÁÁÿÀÁÁÿÀÁÁÿÀÁÁÿÀÁÁÿÀÁÁÿÀÁÁÿÀÁÁÿÀÁÁÿÀÁÁÿÀÁÁÿÀÁÁÿÀÁÁÿÀÁÁÿÀÁÁÿÀÁÁÿÀÁÁÿÀÁÁÿÀÁÁÿÀÁÁÿÀÁÁÿÀÁÁÿÁÂÂÿÁÂÂÿÁÂÂÿÁÂÂÿÁÂÂÿÁÂÂÿÁÂÂÿÁÂÂÿÁÂÂÿÁÂÂÿÁÂÂÿÁÂÂÿÁÂÂÿÁÂÂÿÁÂÂÿÁÂÂÿÁÂÂÿÁÂÂÿÁÂÂÿÁÂÂÿÁÃÂÿÁÃÂÿÁÃÂÿÁÃÂÿÁÃÂÿÁÃÂÿßàâÿßàâÿßàâÿßàâÿßàâÿßàâÿßàâÿßàâÿßàâÿßàâÿßàâÿßàâÿßàâÿßàâÿßàâÿßàâÿßàâÿßàâÿßàâÿßàâÿßàâÿßàâÿßàâÿßàâÿßàâÿßàâÿßàâÿßàâÿßàâÿßàâÿßàâÿßàâÿßàâÿßàâÿßàâÿßàâÿßàâÿßàâÿßàâÿßàâÿàáãÿàáãÿàáãÿàáãÿßàâÿßàâÿßàâÿßàâÿßàâÿÞßáÿÞßáÿÞßáÿÞßáÿÞßáÿÞßáÿÞßáÿÞßáÿÞßáÿÞßáÿÝÞàÿÝÞàÿÝÞàÿÝÞàÿÝÞàÿÝÞàÿÝÞàÿÝÞàÿÝÞàÿÝÞàÿÝÞàÿÝÞàÿÞßáÿÞßáÿÞßáÿÞßáÿÞßáÿßàâÿßàâÿßàâÿßàâÿßàâÿßàâÿßàâÿßàâÿßàâÿßàâÿßàâÿßàâÿßàâÿßàâÿßàâÿßàâÿßàâÿßàâÿßàâÿßàâÿßàâÿßàâÿßàâÿßàâÿßàâÿßàâÿßàâÿßàâÿßàâÿßàâÿßàâÿßàâÿßàâÿßàâÿßàâÿßàâÿßàâÿßàâÿßàâÿßàâÿßàâÿßàâÿßàâÿßàâÿßàâÿÞßáÿÞßáÿÞßáÿÞßáÿÞßáÿÞßáÿÞßáÿßàâÿßàâÿßàâÿßàâÿßàâÿÞßáÿÞßáÿÝÞàÿÝÞàÿÝÞàÿÝÞàÿÝÞàÿÝÞàÿÝÞàÿÝÞàÿÞßáÿÞßáÿÞßáÿÞßáÿÞßáÿÞßáÿÞßáÿÞßáÿÞßáÿÞßáÿÞßáÿÞßáÿßàâÿßàâÿàáãÿàáãÿàáãÿàáãÿàáãÿàáãÿàáãÿàáãÿàáãÿàáãÿàáãÿàáãÿàáãÿàáãÿàáãÿàáãÿàáãÿáâäÿáâäÿáâäÿáâäÿáâäÿáâäÿáâäÿáâäÿáâäÿáâäÿáâäÿáâäÿáâäÿáâäÿáâäÿáâäÿáâäÿáâäÿáâäÿâãåÿâãåÿâãåÿâãåÿâãåÿâãåÿâãåÿâãåÿâãåÿâãåÿâãåÿâãåÿâãåÿâãåÿâãåÿâãåÿâãåÿáâäÿáâäÿàáãÿàáãÿàáãÿàáãÿàáãÿßàâÿßàâÿßàâÿßàâÿßàâÿßàâÿßàâÿàáãÿàáãÿàáãÿàáãÿàáãÿáâäÿáâäÿáâäÿáâäÿáâäÿáâäÿáâäÿáâäÿáâäÿáâäÿáâäÿáâäÿáâäÿáâäÿáâäÿáâäÿáâäÿáâäÿáâäÿáâäÿáâäÿáâäÿáâäÿáâäÿáâäÿáâäÿáâäÿáâäÿáâäÿáâäÿáâäÿáâäÿáâäÿáâäÿáâäÿáâäÿáâäÿáâäÿáâäÿàáãÿààâÿààâÿààâÿààâÿààâÿààâÿààâÿààâÿààâÿààâÿààâÿààâÿààâÿààâÿààâÿààâÿààâÿààâÿààâÿááãÿââäÿââäÿââäÿââäÿââäÿââäÿââäÿââäÿââäÿââäÿââäÿââäÿââäÿââäÿââäÿââäÿââäÿââäÿââäÿââäÿââäÿââäÿââäÿââäÿââäÿââäÿââäÿââäÿââäÿââäÿââäÿââäÿââäÿââäÿââäÿââäÿââäÿââäÿááãÿááãÿááãÿááãÿááãÿááãÿááãÿááãÿááãÿááãÿààâÿààâÿààâÿààâÿààâÿààâÿààâÿààâÿááâÿááâÿââãÿââãÿââãÿââãÿââãÿâââÿâââÿâââÿâââÿâââÿâââÿâââÿáááÿáááÿáááÿáááÿáááÿáááÿáááÿáááÿáááÿáááÿàààÿàààÿßßßÿÞÞÞÿÞÞÞÿÞÞÞÿÞÞÞÿÞÞÞÿÞÞÞÿÞÞÞÿÞÞÞÿÞÞÞÿÞÞÞÿÞÞÞÿÞÞÞÿÞÞÞÿßßßÿßßßÿßßßÿßßßÿßßßÿßßßÿßßßÿßßßÿàààÿàààÿàààÿàààÿáááÿáááÿáááÿáááÿáááÿààáÿààáÿààáÿááâÿááâÿááâÿááâÿààáÿààáÿààáÿààáÿààáÿàààÿàààÿàààÿàààÿàààÿàààÿàààÿàààÿàààÿàààÿàààÿàààÿàààÿàààÿàààÿàààÿàààÿàààÿàààÿàààÿàààÿàààÿàààÿàààÿàààÿàààÿàààÿàààÿàààÿàààÿàààÿàààÿàààÿàààÿàààÿàààÿàààÿàààÿàààÿàààÿàààÿàààÿàààÿàààÿàààÿàààÿßßàÿßßáÿßßáÿßßáÿßßáÿßßáÿßßáÿßßáÿßßáÿààâÿààâÿààâÿààâÿààâÿààâÿààâÿààâÿààâÿààâÿààâÿààâÿààâÿààâÿààâÿààâÿààâÿààâÿààâÿààâÿááãÿááãÿááãÿááãÿááãÿááãÿááãÿááãÿááãÿááãÿááãÿááãÿââäÿââäÿââäÿââäÿââäÿââäÿââäÿââäÿââäÿââäÿââäÿââäÿââäÿââäÿââäÿââäÿááãÿááãÿááãÿááãÿááãÿááãÿááãÿááãÿááãÿááãÿááãÿááãÿááãÿááãÿááãÿááãÿááãÿááãÿááãÿááãÿááâÿáááÿáááÿáááÿáááÿáááÿáááÿáááÿáááÿáááÿáááÿáááÿáááÿáááÿáááÿáááÿáááÿáááÿáááÿàààÿàààÿàààÿàààÿàààÿàààÿàààÿàààÿàààÿàààÿàààÿàààÿàààÿàààÿàààÿàààÿàààÿàààÿàààÿàààÿàààÿáááÿáááÿáááÿáááÿáááÿáááÿáááÿáááÿáááÿáááÿáááÿáááÿáááÿáááÿáááÿáááÿáááÿáááÿáááÿáááÿáááÿáááÿáááÿáááÿáááÿáááÿáááÿáááÿáááÿáááÿáááÿáááÿáááÿáááÿáááÿáááÿàààÿàààÿàààÿàààÿàààÿàààÿàààÿàààÿßßßÿßßßÿßßßÿßßßÿßßßÿßßßÿßßßÿàààÿàààÿàààÿàààÿàààÿàààÿàààÿàààÿàààÿàààÿàààÿàààÿàààÿàààÿàààÿàààÿàààÿàààÿàààÿàààÿàààÿàààÿàààÿàààÿàààÿàààÿáááÿáááÿáááÿáááÿáááÿáááÿáááÿáááÿáááÿáááÿáááÿáááÿáááÿáááÿáááÿáááÿáááÿáááÿáááÿáááÿáááÿáááÿáááÿáááÿáááÿáááÿáááÿáááÿáááÿáááÿáááÿáááÿáááÿáááÿáááÿáááÿàààÿàààÿßßßÿßßßÿßßßÿßßßÿßßßÿßßßÿßßßÿßßßÿßßßÿßßßÿßßßÿßßßÿßßßÿßßßÿßßßÿßßßÿßßßÿßßßÿßßßÿßßßÿßßßÿßßßÿßßßÿßßßÿßßßÿßßßÿßßßÿàààÿàààÿàààÿàààÿàààÿáááÿáááÿáááÿáááÿáááÿâââÿâââÿâââÿâââÿâââÿâââÿâââÿáááÿáááÿáááÿáááÿáááÿáááÿáááÿâââÿâââÿâââÿâââÿâââÿãããÿãããÿãããÿãããÿãããÿãããÿãããÿãããÿãããÿãããÿãããÿãããÿãããÿãããÿãããÿãããÿãããÿãããÿãããÿãããÿãããÿãããÿãããÿãããÿãããÿãããÿãããÿãããÿãããÿãããÿãããÿãããÿãããÿãããÿãããÿãããÿãããÿãããÿâââÿâââÿâââÿâââÿâââÿâââÿâââÿâââÿâââÿâââÿâââÿâââÿáááÿáááÿáááÿáááÿáááÿáááÿáááÿáááÿááâÿááãÿââäÿââäÿããäÿããäÿããäÿããäÿããäÿããäÿããäÿããäÿããäÿããäÿããäÿããäÿââäÿââäÿââäÿââãÿââãÿââãÿââãÿââãÿââãÿââãÿââãÿââãÿââãÿââãÿââãÿââãÿââãÿââãÿââãÿââãÿââãÿââãÿââãÿââãÿââãÿââãÿââãÿââãÿââãÿââãÿââãÿââãÿââãÿââãÿââãÿââãÿââãÿââãÿââãÿââãÿââãÿââãÿââãÿââãÿââãÿââãÿââãÿââãÿââãÿââãÿââãÿââãÿââãÿââãÿââãÿââãÿââãÿââãÿââãÿââãÿâââÿâââÿâââÿâââÿâââÿâââÿâââÿâââÿâââÿâââÿâââÿâââÿâââÿâââÿâââÿâââÿâââÿâââÿâââÿâââÿâââÿâââÿâââÿâââÿâââÿâââÿâââÿâââÿâââÿâââÿâââÿáááÿáááÿáááÿáááÿáááÿáááÿáááÿáááÿàààÿßßßÿßßßÿßßßÿßßßÿßßßÿßßßÿßßßÿßßßÿßßßÿßßßÿßßßÿßßßÿßßßÿßßßÿßßßÿßßßÿßßßÿßßßÿßßßÿßßßÿßßßÿßßßÿßßßÿßßßÿßßßÿßßßÿßßßÿßßßÿßßßÿßßßÿßßßÿßßßÿßßßÿßßßÿßßßÿÞÞÞÿÞÞÞÿÞÞÞÿßßßÿáááÿáááÿáááÿáááÿáááÿáááÿáááÿáááÿáááÿáááÿáááÿáááÿáááÿáááÿáááÿáááÿáááÿáááÿáááÿáááÿáááÿáááÿáááÿáááÿáááÿáááÿáááÿáááÿáááÿáááÿáááÿáááÿáááÿáááÿáááÿáááÿáááÿáááÿáááÿáááÿáááÿáááÿáááÿáááÿáááÿáááÿáááÿáááÿáááÿáááÿáááÿáááÿáááÿáááÿáááÿáááÿáááÿáááÿâââÿâââÿâââÿâââÿâââÿâââÿâââÿâââÿâââÿâââÿâââÿâââÿâââÿâââÿâââÿâââÿâââÿáááÿáááÿáááÿáááÿáááÿáááÿáááÿáááÿáááÿáááÿáááÿáááÿàààÿàààÿàààÿàààÿàààÿàààÿàààÿàààÿàààÿàààÿàààÿàààÿàààÿàààÿàààÿàààÿàààÿàààÿàààÿàààÿàààÿàààÿàààÿàààÿàààÿàààÿàààÿàààÿàààÿàààÿàààÿàààÿàààÿàààÿàààÿàààÿàààÿàààÿàààÿàààÿàààÿàààÿàààÿàààÿàààÿàààÿàààÿàààÿáááÿáááÿáááÿáááÿáááÿáááÿáááÿáááÿáááÿáááÿáááÿáááÿáááÿáááÿáááÿáááÿáááÿàààÿßßßÿßßßÿßßßÿßßßÿàààÿáááÿáááÿáááÿáááÿáááÿáááÿáááÿàààÿßßßÿÞÞÞÿÞÞÞÿÝÝÝÿÝÝÝÿÝÝÝÿÝÝÝÿÞÞÞÿÞÞÞÿÞÞÞÿßßßÿßßßÿßßßÿßßßÿßßßÿßßßÿßßßÿßßßÿßßßÿßßßÿßßßÿßßßÿÞÞÞÿÞÞÞÿÞÞÞÿÞÞÞÿÞÞÞÿÞÞÞÿÞÞÞÿÞÞÞÿÞÞÞÿÝÝÝÿÝÝÝÿÝÝÝÿÝÝÝÿÝÝÝÿÝÝÝÿÝÝÝÿÝÝÝÿÞÞÞÿÞÞÞÿÞÞÞÿÞÞÞÿßÞÞÿßÞÞÿßÞÞÿÞÝÞÿÞÝÞÿÝÝÝÿÝÝÝÿÝÝÝÿÜÜÜÿÜÜÜÿÜÜÜÿÜÜÜÿÜÜÜÿÜÜÜÿÜÜÜÿÜÜÜÿÜÜÜÿÜÜÜÿÜÜÜÿÜÜÜÿÝÝÝÿÝÝÝÿÞÞÞÿÞÞÞÿÞÞÞÿÞÞÞÿÞÞÞÿÞÞÞÿÞÞÞÿßßßÿßßßÿßßßÿßÞßÿßÞßÿàßßÿàßßÿàßßÿàßßÿàßßÿßÞßÿßÞßÿßÞßÿßÞßÿßÞßÿßÞßÿßÞßÿßÞÞÿßÞÞÿßÞÞÿßÞÞÿßÞÞÿßÞÞÿßÞÞÿßÞßÿßÞßÿßÞßÿßÞßÿßÞßÿßÞßÿßÞßÿßÞßÿßÞßÿßÞßÿßÞßÿßÞßÿßÞßÿßÞßÿßÞßÿßÞßÿßÞßÿßÞßÿßÞßÿßÞßÿßÞßÿßÞßÿßÞßÿßÞßÿßÞßÿßÞßÿßÞßÿàßàÿàßàÿàßàÿàßàÿàßàÿàßàÿàßàÿàßàÿàßàÿàßàÿàßàÿàßàÿàßàÿàßàÿàßàÿàßàÿàßàÿàßàÿàßàÿáààÿáààÿáààÿáààÿáààÿáààÿáààÿáààÿáààÿáààÿáààÿáààÿáààÿáààÿáààÿáààÿáààÿàßàÿàßàÿàßàÿàßàÿàßàÿàßàÿàßàÿàßàÿàßàÿàßàÿàßàÿàßàÿàßàÿàßàÿàßàÿàßàÿàßàÿàßàÿàßàÿàßßÿàßßÿàààÿàààÿàààÿáààÿáààÿàßàÿàßàÿàààÿàààÿàààÿßßßÿßßßÿßßßÿßßßÿßßßÿßÞßÿßÞßÿßÞßÿßÞßÿßßßÿßßßÿßßßÿßßßÿßßßÿßßßÿßßßÿßßßÿßßßÿßßßÿßßßÿßßßÿßßßÿßßßÿßßßÿßßßÿßßßÿßÞßÿßÞßÿßÞßÿßÞßÿßÞßÿßÞßÿßÞßÿßÞßÿßÞßÿßÞßÿßÞßÿßÞßÿßÞßÿßÞßÿßÞßÿßÞßÿßÞßÿßÞßÿßÞßÿßÞßÿßÞßÿàßßÿáààÿáààÿáààÿáààÿáààÿáààÿáààÿáààÿáààÿáààÿáààÿáààÿáààÿáààÿáààÿáààÿáààÿáààÿáààÿáààÿáààÿáààÿáààÿáààÿáààÿáààÿáààÿáààÿáààÿáààÿáààÿáààÿáààÿáààÿáààÿáààÿàßàÿàßàÿàßàÿàßàÿàßàÿàßàÿàßàÿàßàÿàßàÿàßàÿàßàÿàßàÿàßàÿàßàÿàßàÿàßàÿàßàÿàßàÿàßàÿàÞßÿàÞßÿàÞßÿàÞßÿàÞßÿàÞßÿàÞßÿàÞßÿàÞßÿàÞßÿàÞßÿàÞßÿàÞßÿàÞßÿàÞßÿàÞßÿàÞßÿàÞßÿàÞßÿàÞßÿàÞßÿàÞßÿàÞßÿàÞßÿàÞßÿàÞßÿàÞßÿàÞßÿàÞßÿàÞßÿàÞßÿàÞßÿàÞßÿàÞßÿàÞßÿàÞßÿàÞßÿàÞßÿàÞßÿàÞßÿàÞßÿáßàÿáßàÿáßàÿáßàÿáßàÿáßàÿáßàÿâàáÿâàáÿâàáÿâàáÿâàáÿâàáÿâàáÿâàáÿâàáÿâàáÿâàáÿáßàÿáßàÿáßàÿáßàÿáßàÿáßàÿáßàÿáßàÿáßàÿáßàÿáßàÿáßàÿáßàÿáßàÿáßàÿáßàÿáßàÿáßàÿáßàÿáßàÿâàáÿâàáÿâàáÿâàáÿâàáÿáßàÿáßàÿáßàÿáßàÿáßàÿáßàÿáßàÿâàáÿâàáÿâàáÿâàáÿâàáÿáßàÿáßàÿáßàÿáßàÿáßàÿáßàÿáßàÿáßàÿáßàÿáßàÿáßàÿáßàÿáßàÿáßàÿáßàÿáßàÿáßàÿáßàÿáßàÿáßàÿáßàÿáßàÿáßàÿáßàÿáßàÿáßàÿáßàÿáßàÿáßàÿáßàÿáßàÿàÞßÿàÞßÿàÞßÿàÞßÿàÞßÿàÞßÿàÞßÿàÞßÿàÞßÿàÞßÿàÞßÿàÞßÿàÞßÿàÞßÿàÞßÿàÞßÿàÞßÿàÞßÿàÞßÿàÞßÿàÞßÿàÞßÿàÞßÿàÞßÿàÞßÿàÞßÿàÞßÿßÞÞÿÞÞÞÿÞÞÞÿÞÞÞÿÞÞÞÿÞÞÞÿÞÞÞÿÞÞÞÿÞÞÞÿÞÞÞÿÞÞÞÿÞÞÞÿÞÞÞÿÞÞÞÿÞÞÞÿÞÞÞÿÞÞÞÿÞÞÞÿÞÞÞÿÞÞÞÿÞÞÞÿßÞßÿßÞßÿßÞßÿßÞßÿßÞßÿßÞßÿßÞßÿßÞßÿßÞßÿßÞßÿßÞßÿßÞßÿßÞßÿßÞßÿßÞßÿßÞßÿßÞßÿßÞßÿßÞßÿßßßÿßßßÿßßßÿßßßÿßßßÿßßßÿßßßÿßßßÿßßßÿßßßÿßßßÿßßßÿßßßÿßßßÿßßßÿßßßÿßßßÿÞÞÞÿÞÞÞÿÝÝÝÿÝÝÝÿÝÝÝÿÝÝÝÿÝÝÝÿÝÝÝÿÝÜÝÿÝÜÝÿÝÜÝÿÝÜÝÿÝÜÜÿÝÜÜÿÝÜÜÿÝÜÜÿÝÜÜÿÝÜÜÿÝÜÜÿÝÜÜÿÜÛÜÿÜÜÜÿÜÜÜÿÜÜÜÿÝÝÝÿÝÝÝÿÝÝÝÿÝÝÝÿÝÝÝÿÞÞÞÿÞÞÞÿÞÞÞÿÞÞÞÿÞÞÞÿßßßÿßßßÿßßßÿßßßÿßßßÿßÞßÿÞÞÞÿÞÞÞÿÞÞÞÿÞÞÞÿÞÞÞÿÞÞÞÿÞÞÞÿÞÞÞÿÞÞÞÿÞÞÞÿÞÞÞÿÞÞÞÿÞÞÞÿÞÞÞÿÞÞÞÿÞÞÞÿÞÞÞÿÞÞÞÿÞÞÞÿÞÞÞÿÞÞÞÿÞÞÞÿÞÞÞÿÞÞÞÿÞÞÞÿÞÞÞÿÞÞÞÿÞÞÞÿÞÞÞÿÞÞÞÿÞÞÞÿÞÞÞÿÞÞÞÿÞÞÞÿÞÞÞÿÞÞÞÿÞÞÞÿÞÞÞÿÞÞÞÿÞÞÞÿßßßÿßßßÿßßßÿßßßÿÞÞÞÿÞÞÞÿÞÞÞÿÞÞÞÿÞÞÞÿÝÝÝÿÝÝÝÿÝÝÝÿÝÝÝÿÝÝÝÿÝÝÝÿÝÝÝÿÝÜÝÿÝÜÝÿÞÝÝÿÞÞÞÿÞÞÞÿÞÞÞÿÞÞÞÿÞÞÞÿÞÞÞÿÞÞÞÿßÞÞÿßÞÞÿßÞÞÿßÞÞÿßÞÞÿßÞßÿßÞßÿßÞßÿßÞßÿßÞßÿÞÝÞÿÝÝÝÿÝÝÝÿÝÝÝÿÝÝÝÿÝÝÝÿÝÝÝÿÝÝÝÿÝÝÝÿÝÝÝÿÝÝÝÿÝÝÝÿÝÝÝÿÝÝÝÿÝÝÝÿÝÝÝÿÝÝÝÿÝÝÝÿÝÝÝÿÝÝÝÿÝÝÝÿÞÝÞÿÞÝÞÿÞÝÞÿÞÝÞÿÞÝÞÿßÞÞÿßÞÞÿßÞÞÿßÞÞÿßÞÞÿßÞÞÿßÞÞÿßßßÿßßßÿßßßÿßßßÿßßßÿßÞÞÿßÞßÿßÞßÿßÞßÿßÞßÿßÞßÿßÞßÿßÞÞÿßÞÞÿßÞÞÿßÞÞÿßÞÞÿßÞÞÿßÞÞÿßÞßÿßÞßÿßÞßÿßÞßÿßÞßÿßßßÿßßßÿßßßÿßßßÿßßßÿßßßÿßßßÿßßßÿßßßÿßßßÿßßßÿßßßÿßßßÿßßßÿßßßÿßßßÿßßßÿßßßÿßßßÿßÞßÿßÞßÿßÞßÿàßßÿàßßÿàßßÿàßßÿàßßÿàßßÿàßßÿàßßÿàßßÿàßßÿàßßÿàßßÿàßßÿàßßÿàßßÿàßßÿàßßÿßÞßÿßÞßÿßÞßÿßÞßÿßÞßÿßÞßÿßÞßÿßÞßÿßÞßÿßÞßÿßÞßÿßÞßÿßÞßÿßÞßÿßÞßÿßÞßÿßÞßÿßÞßÿßÞßÿßÞÞÿßÞÞÿßÞÞÿßÞÞÿßÞÞÿßÞÞÿßÞÞÿßÞÞÿßÞÞÿßÞÞÿßÞÞÿßÞÞÿßÞÞÿßÞÞÿßÞÞÿßÞÞÿßÞÞÿßÞÞÿßÞÞÿÞÞÞÿÞÞÞÿÞÞÞÿÞÞÞÿÞÞÞÿÞÞÞÿÞÞÞÿÞÞÞÿÞÞÞÿÞÞÞÿÞÞÞÿÞÞÞÿÞÞÞÿÞÞÞÿÞÞÞÿÞÞÞÿÞÞÞÿÞÞÞÿÞÞÞÿÞÞÞÿÝÝÝÿÝÝÝÿÝÝÝÿÝÝÝÿÝÝÝÿÝÝÝÿÝÝÝÿÝÝÝÿÝÝÝÿÝÝÝÿÝÝÝÿÜÜÜÿÜÜÜÿÜÜÜÿÜÜÜÿÜÜÜÿÜÜÜÿÜÜÜÿÜÜÜÿÜÜÜÿÜÜÜÿÝÝÝÿÝÝÝÿÝÝÝÿÝÝÝÿÝÝÝÿÝÝÝÿÝÝÝÿÝÝÝÿÝÝÝÿÝÝÝÿÝÝÝÿÝÝÝÿÝÝÝÿÝÝÝÿÝÝÝÿÝÝÝÿÝÝÝÿÝÝÝÿÝÝÝÿÞÞÞÿÞÞÞÿÞÞÞÿÞÞÞÿÞÞÞÿÞÞÞÿÞÞÞÿÞÞÞÿÞÞÞÿÞÞÞÿÞÞÞÿÞÞÞÿÞÞÞÿÞÞÞÿÞÞÞÿÞÞÞÿÞÞÞÿÞÝÞÿÝÝÝÿÝÝÝÿÝÝÝÿÝÝÝÿÞÝÞÿÞÝÞÿÞÝÞÿÞÝÞÿßÞßÿßÞßÿßÞßÿÞÞÞÿÞÞÞÿÞÞÞÿÞÞÞÿÞÞÞÿÝÝÝÿÝÝÝÿÝÝÝÿÝÝÝÿÞÞÞÿÞÞÞÿÞÞÞÿÞÞÞÿÞÞÞÿÞÞÞÿÞÞÞÿÞÞÞÿÞÞÞÿÞÞÞÿÞÞÞÿÞÞÞÿÞÞÞÿÞÞÞÿÞÞÞÿÞÞÞÿÞÞÞÿÝÝÝÿÝÝÝÿÝÝÝÿÝÝÝÿÝÝÝÿÝÝÝÿÝÝÝÿÝÝÝÿÝÝÝÿÝÝÝÿÝÝÝÿÝÝÝÿÝÝÝÿÝÝÝÿÝÝÝÿÝÝÝÿÝÝÝÿÝÝÝÿÝÝÝÿÝÝÝÿÝÝÝÿÝÝÝÿÝÝÝÿÝÝÝÿÝÝÝÿÝÝÝÿÝÝÝÿÝÝÝÿÝÝÝÿÝÝÝÿÝÝÝÿÝÝÝÿÝÝÝÿÝÝÝÿÝÝÝÿÝÝÝÿÝÝÝÿÝÝÝÿÝÝÝÿÝÝÝÿÝÝÝÿÞÞÞÿÞÞÞÿÞÞÞÿÞÞÞÿÞÞÞÿÞÞÞÿÞÞÞÿÞÞÞÿÞÞÞÿÞÞÞÿÞÞÞÿÞÞÞÿÞÞÞÿÞÞÞÿÞÞÞÿÞÞÞÿÞÞÞÿÝÝÝÿÝÝÝÿÝÝÝÿÝÝÝÿÝÝÝÿÝÝÝÿÞÞÞÿÞÞÞÿÞÞÞÿÞÞÞÿÞÞÞÿÞÞÞÿÞÞÞÿÞÞÞÿÞÞÞÿÝÝÝÿÝÝÝÿÝÝÝÿÝÝÝÿÝÝÝÿÝÝÝÿÞÞÞÿÞÞÞÿÞÞÞÿÞÞÞÿÞÞÞÿÞÞÞÿÞÞÞÿÞÞÞÿÞÞÞÿÞÞÞÿÞÞÞÿÞÞÞÿÞÞÞÿÞÞÞÿÞÞÞÿÞÞÞÿÞÞÞÿÞÞÞÿÞÞÞÿÞÞÞÿßßßÿßßßÿßßßÿßßßÿßßßÿßßßÿßßßÿßßßÿßßßÿßßßÿßßßÿßßßÿÞÞÞÿÞÞÞÿÝÝÝÿÝÝÝÿÝÝÝÿÝÝÝÿÝÝÝÿÝÝÝÿÝÝÝÿÞÞÞÿÞÞÞÿÞÞÞÿÞÞÞÿÞÞÞÿÞÞÞÿÞÞÞÿÞÞÞÿÞÞÞÿÞÞÞÿÞÞÞÿÞÞÞÿÝÝÝÿÝÝÝÿÝÝÝÿÝÝÝÿÞÞÞÿßßßÿßßßÿßßßÿßßßÿßßßÿßßßÿßßßÿßßßÿßßßÿßßßÿßßßÿßßßÿßßßÿßßßÿßßßÿßßßÿßßßÿÞÞÞÿÞÞÞÿÞÞÞÿÞÞÞÿÞÞÞÿÞÞÞÿÞÞÞÿÞÞÞÿÞÞÞÿÞÞÞÿÞÞÞÿÞÞÞÿÞÞÞÿÞÞÞÿÞÞÞÿÞÞÞÿÞÞÞÿÞÞÞÿÞÞÞÿÞÞÞÿÞÞÞÿßßßÿßßßÿßßßÿßßßÿßßßÿßßßÿßßßÿßßßÿßßßÿßßßÿßßßÿßßßÿàààÿàààÿàààÿàààÿàààÿßßßÿßßßÿßßßÿßßßÿßßßÿßßßÿßßßÿßßßÿßßßÿßßßÿßßßÿßßßÿßßßÿßßßÿßßßÿßßßÿßßßÿßßßÿßßßÿÞÞÞÿÞÞÞÿÝÝÝÿÝÝÝÿÝÝÝÿÝÝÝÿÝÝÝÿÝÝÝÿÝÝÝÿÝÝÝÿÝÝÝÿÝÝÝÿÝÝÝÿÝÝÝÿÝÝÝÿÝÝÝÿÝÝÝÿÝÝÝÿÝÝÝÿÝÝÝÿÝÝÝÿÝÝÝÿÝÝÝÿÝÝÝÿÝÝÝÿÝÝÝÿÝÝÝÿÜÜÜÿÜÜÜÿÜÜÜÿÜÜÜÿÜÜÜÿÜÜÜÿÜÜÜÿÝÝÝÿÝÝÝÿÝÝÝÿÝÝÝÿÝÝÝÿÝÝÝÿÝÝÝÿÞÞÞÿÞÞÞÿÞÞÞÿÞÞÞÿÞÞÞÿÞÞÞÿÞÞÞÿÞÞÞÿÞÞÞÿÞÞÞÿÞÞÞÿÞÞÞÿÞÞÞÿÞÞÞÿÞÞÞÿÞÞÞÿÞÞÞÿÞÞÞÿÞÞÞÿÞÞÞÿÞÞÞÿÞÞÞÿÞÞÞÿÞÞÞÿÞÞÞÿÞÞÞÿÞÞÞÿÞÞÞÿÞÞÞÿÝÝÝÿÝÝÝÿÝÝÝÿÝÝÝÿÝÝÝÿÝÝÝÿÝÝÝÿÝÝÝÿÝÝÝÿÝÝÝÿÞÞÞÿÞÞÞÿÞÞÞÿÞÞÞÿÞÞÞÿÞÞÞÿÞÞÞÿÞÞÞÿÞÞÞÿÞÞÞÿÞÞÞÿÞÞÞÿÞÞÞÿÞÞÞÿÞÞÞÿÞÞÞÿÞÞÞÿÝÝÝÿÝÝÝÿÞÞÞÿÞÞÞÿÞÞÞÿÞÞÞÿÞÞÞÿÞÞÞÿÞÞÞÿÞÞÞÿÞÞÞÿÞÞÞÿÞÞÞÿÞÞÞÿßßßÿßßßÿßßßÿßßßÿßßßÿÞÞÞÿÝÝÝÿÝÝÝÿÝÝÝÿÝÝÝÿÝÝÝÿÝÝÝÿÝÝÝÿÝÝÝÿÝÝÝÿÝÝÝÿÝÝÝÿÝÝÝÿÝÝÝÿÝÝÝÿÝÝÝÿÝÝÝÿÝÝÝÿÝÝÝÿÝÝÝÿÝÝÝÿÝÝÝÿÝÝÝÿÝÝÝÿÝÝÝÿÝÝÝÿÝÝÝÿÝÝÝÿÝÝÝÿÝÝÝÿÝÝÝÿÝÝÝÿÝÝÝÿÝÝÝÿÝÝÝÿÝÝÝÿÝÝÝÿÝÝÝÿÝÝÝÿÝÝÝÿÝÝÝÿÝÝÝÿÝÝÝÿÝÝÝÿÝÝÝÿÝÝÝÿÝÝÝÿÝÝÝÿÝÝÝÿÝÝÝÿÝÝÝÿÝÝÝÿÝÝÝÿÝÝÝÿÝÝÝÿÝÝÝÿÝÝÝÿÝÝÝÿÝÝÝÿÞÞÞÿßßßÿßßßÿßßßÿßßßÿßßßÿßßßÿßßßÿßßßÿßßßÿÞÞÞÿÞÞÞÿÞÞÞÿÞÞÞÿÞÞÞÿÞÞÞÿÞÞÞÿÞÞÞÿÝÝÝÿÝÝÝÿÝÝÝÿÝÝÝÿÝÝÝÿÝÝÝÿÝÝÝÿÝÝÝÿÝÝÝÿÝÝÝÿÝÝÝÿÝÝÝÿÝÝÝÿÝÝÝÿÝÝÝÿÝÝÝÿÝÝÝÿÝÝÝÿÝÝÝÿÜÜÜÿÜÜÜÿÜÜÜÿÜÜÜÿÜÜÜÿÜÜÜÿÜÜÜÿÜÜÜÿÜÜÜÿÜÜÜÿÜÜÜÿÜÜÜÿÛÛÛÿÛÛÛÿÛÛÛÿÛÛÛÿÛÛÛÿÛÛÛÿÛÛÛÿÚÚÚÿÚÚÚÿÚÚÚÿÚÚÚÿÚÚÚÿÚÚÚÿÚÚÚÿÚÚÚÿÚÚÚÿÚÚÚÿÛÛÛÿÛÛÛÿÛÛÛÿÛÛÛÿÜÜÜÿÜÜÜÿÜÜÜÿÜÜÜÿÜÜÜÿÜÜÜÿÝÝÝÿÝÝÝÿÞÞÞÿÞÞÞÿÞÞÞÿÞÞÞÿÞÞÞÿÞÞÞÿÞÞÞÿÝÝÝÿÝÝÝÿÜÜÜÿÜÜÜÿÜÜÜÿÛÛÛÿÛÛÛÿÚÚÚÿÚÚÚÿÚÚÚÿÚÚÚÿÛÛÛÿÜÜÜÿÜÜÜÿÜÜÜÿÜÜÜÿÜÜÜÿÜÜÜÿÜÜÜÿÜÜÜÿÜÜÜÿÜÜÜÿÜÜÜÿÜÜÜÿÜÜÜÿÜÜÜÿÜÜÜÿÜÜÜÿÜÜÜÿÜÜÜÿÜÜÜÿÝÝÝÿÝÝÝÿÝÝÝÿÝÝÝÿÝÝÝÿÜÜÜÿÜÜÜÿÜÜÜÿÜÜÜÿÜÜÜÿÛÛÛÿÛÛÛÿÛÛÛÿÛÛÛÿÛÛÛÿÛÛÛÿÛÛÛÿÚÚÚÿÚÚÚÿÙÙÙÿÙÙÙÿÙÙÙÿÙÙÙÿÙÙÙÿÙÙÙÿÙÙÙÿÙÙÙÿÙÙÙÿÙÙÙÿÙÙÙÿÙÙÙÿÚÚÚÿÚÚÚÿÚÚÚÿÛÛÛÿÛÛÛÿÛÛÛÿÛÛÛÿÛÛÛÿÛÛÛÿÛÛÛÿÛÛÜÿÛÛÜÿÛÛÜÿÛÛÜÿÛÛÜÿÜÜÝÿÜÜÝÿÜÜÝÿÜÜÝÿÝÝÞÿÝÝÞÿÝÝÞÿÝÝÞÿÝÝÞÿÝÝÞÿÝÝÝÿÜÜÜÿÜÜÜÿÜÜÜÿÜÜÜÿÜÜÜÿÜÜÜÿÜÜÜÿÜÜÜÿÝÝÝÿÝÝÝÿÝÝÝÿÝÝÝÿÝÝÝÿÝÝÞÿÝÝÞÿÝÝÞÿÝÝÞÿÝÝÞÿÝÝÞÿÝÝßÿÞÞàÿÞÞàÿÞÞàÿÞÞàÿÞÞàÿÝÝßÿÝÝßÿÝÝßÿÝÝßÿÜÜÞÿÜÜÞÿÜÜÞÿÜÜÞÿÜÜÞÿÜÜÞÿÜÜÞÿÜÜÞÿÜÜÞÿÜÜÞÿÝÝßÿÝÝßÿÝÝßÿÝÝßÿÝÝßÿÝÝßÿÝÝßÿÝÝßÿÝÝßÿÝÝßÿÝÝßÿÝÝßÿÝÝßÿÝÝßÿÝÝßÿÝÝßÿÝÝßÿÜÜÞÿÛÛÝÿÛÛÝÿÛÛÝÿÛÛÝÿÛÛÝÿÛÛÝÿÜÜÞÿÜÜÞÿÜÜÞÿÜÜÞÿÜÜÞÿÜÜÞÿÜÜÞÿÜÜÞÿÜÜÞÿÜÜÞÿÜÜÞÿÜÜÞÿÛÛÝÿÛÛÝÿÛÛÝÿÛÛÝÿÛÛÝÿÛÛÝÿÛÛÝÿÚÚÜÿÚÚÜÿÚÚÜÿÚÚÜÿÚÚÜÿÚÚÜÿÚÚÜÿÚÚÜÿÚÚÜÿÚÚÜÿÚÚÜÿÚÚÜÿÚÚÜÿÚÚÜÿÚÚÜÿÚÚÜÿÚÚÜÿÚÚÜÿÚÚÜÿÚÚÜÿÚÚÜÿÚÚÜÿÛÛÝÿÛÛÝÿÛÛÝÿÛÛÝÿÛÛÝÿÛÛÝÿÛÛÝÿÛÛÝÿÛÛÝÿÛÛÝÿÛÛÝÿÛÛÝÿÛÛÝÿÛÛÝÿÛÛÝÿÛÛÝÿÛÛÝÿÛÛÝÿÛÛÝÿÜÜÞÿÜÜÞÿÜÜÞÿÜÜÞÿÜÜÞÿÝÝßÿÝÝßÿÝÝßÿÝÝßÿÝÝßÿÝÝßÿÝÝßÿÝÝßÿÝÝßÿÝÝßÿÝÝßÿÝÝßÿÝÝßÿÝÝßÿÝÝßÿÝÝßÿÝÝßÿÝÝßÿÝÝßÿÝÝßÿÝÝßÿÝÝßÿÝÝßÿÝÝßÿÝÝßÿÝÝßÿÝÝßÿÝÝßÿÝÝßÿÝÝßÿÝÝßÿÝÝßÿÝÝßÿÝÝßÿÝÝßÿÝÝßÿÝÝßÿÝÝßÿÝÝßÿÝÝßÿÝÝßÿÝÝßÿÝÝßÿÝÝßÿÝÝßÿÝÝßÿÝÝßÿÝÝßÿÝÝßÿÝÝßÿÝÝßÿÝÝßÿÝÝßÿÝÝßÿÝÝßÿÝÝßÿÝÝßÿÝÝßÿÝÝßÿÝÝßÿÝÝßÿÝÝßÿÝÝßÿÝÝßÿÝÝßÿÝÝßÿÝÝßÿÝÝßÿÝÝßÿÝÝßÿÝÝßÿÝÝßÿÝÝßÿÝÝßÿÝÝßÿÝÝßÿÝÝßÿÝÝßÿÝÝßÿÝÝßÿÝÝßÿÝÝßÿÝÝßÿÞÞàÿÞÞàÿÞÞàÿÞÞàÿÞÞàÿÞÞàÿÞÞàÿÞÞàÿÞÞàÿÞÞàÿÞÞàÿÞÞàÿÞÞàÿÞÞàÿÞÞàÿÞÞàÿÞÞàÿÞÞàÿÞÞàÿÞÞàÿßßáÿßßáÿßßáÿßßáÿßßáÿßßáÿßßáÿßßáÿßßáÿßßáÿßßáÿßßáÿßßáÿßßáÿßßáÿßßáÿßßáÿÞÞàÿÞÞàÿÞÞàÿÞÞàÿÞÞàÿÞÞàÿÞÞàÿÞÞàÿÞÞàÿÞÞàÿÞÞàÿÞÞàÿÞÞàÿÞÞàÿÞÞàÿÞÞàÿÞÞàÿÞÞàÿÞÞàÿÞÞàÿÞÞàÿÞÞàÿÞÞàÿÞÞàÿÞÞàÿÞÞàÿÞÞàÿÞÞàÿÞÞàÿÞÞàÿÞÞàÿÞÞàÿÞÞàÿÞÞàÿÞÞàÿÞÞàÿÞÞàÿÞÞàÿÝÝßÿÝÝßÿÝÝßÿÝÝßÿÝÝßÿÝÝßÿÝÝßÿÝÝßÿÝÝßÿÝÝßÿÝÝßÿÝÝßÿÜÜÞÿÜÜÞÿÜÜÞÿÜÜÞÿÜÜÞÿÜÜÞÿÜÜÞÿÜÜÞÿÜÜÞÿÜÜÞÿÝÝßÿÝÝßÿÝÝßÿÜÜÞÿÜÜÞÿÛÛÝÿÛÛÝÿÛÛÝÿÛÛÝÿÛÛÝÿÛÛÝÿÛÛÝÿÛÛÝÿÛÛÝÿÛÛÝÿÛÛÝÿÛÛÝÿÛÛÝÿÜÜÞÿÜÜÞÿÜÜÞÿÜÜÞÿÜÜÞÿÜÜÞÿÜÜÞÿÜÜÞÿÜÜÞÿÜÜÞÿÜÜÞÿÜÜÞÿÜÜÞÿÜÜÞÿÜÜÞÿÜÜÞÿÜÜÞÿÜÜÞÿÛÛÝÿÛÛÝÿÛÛÝÿÛÛÝÿÛÛÝÿÛÛÝÿÛÛÝÿÛÛÝÿÛÛÝÿÛÛÝÿÛÛÝÿÛÛÝÿÛÛÝÿÛÛÝÿÛÛÝÿÛÛÝÿÛÛÝÿÛÛÝÿÛÛÝÿÚÚÜÿÚÚÜÿÚÚÜÿÚÚÜÿÚÚÜÿÚÚÜÿÚÚÜÿÚÚÜÿÚÚÜÿÚÚÜÿÚÚÜÿÚÚÜÿÚÚÜÿÚÚÜÿÚÚÜÿÚÚÜÿÚÚÜÿÚÚÜÿÚÚÜÿÚÚÜÿÜÜÞÿÞÞàÿÞÞàÿÞÞàÿÞÞàÿÞÞàÿÞÞàÿÞÞàÿÞÞàÿÞÞàÿÞÞàÿÞÞàÿÞÞàÿÞÞàÿÞÞàÿÞÞàÿÞÞàÿÞÞàÿÞÞàÿÝÝßÿÝÝßÿÝÝßÿÝÝßÿÝÝßÿÝÝßÿÝÝßÿÝÝßÿÝÝßÿÝÝßÿÝÝßÿÝÝßÿÝÝßÿÝÝßÿÝÝßÿÝÝßÿÝÝßÿÝÝßÿÝÝßÿÝÝßÿÝÝßÿÝÞàÿÝÞàÿÝÞàÿÝÞàÿÝÞàÿÜÝßÿÜÝßÿÜÝßÿÜÝßÿÜÝßÿÛÜÞÿÛÜÞÿÛÜÞÿÛÜÞÿÛÜÞÿÛÜÞÿÛÜÞÿÛÛÝÿÚÛÝÿÚÛÝÿÚÛÝÿÚÛÝÿÚÛÝÿÚÛÝÿÚÛÝÿÚÛÝÿÚÛÝÿÛÜÞÿÛÜÞÿÛÜÞÿÛÜÞÿÛÜÞÿÛÜÞÿÛÜÞÿÛÜÞÿÛÜÞÿÛÜÞÿÜÝßÿÜÝßÿÜÝßÿÜÝßÿÜÝßÿÜÝßÿÜÝßÿÜÝßÿÜÝßÿÜÝßÿÜÝßÿÜÝßÿÜÝßÿÜÝßÿÜÝßÿÜÝßÿÜÝßÿÜÝßÿÜÝßÿÜÝßÿÜÝßÿÝÞàÿÝÞàÿÝÞàÿÝÞàÿÝÞàÿÝÞàÿÝÞàÿÝÞàÿÝÞàÿÝÞàÿÝÞàÿÝÞàÿÝÞàÿÝÞàÿÝÞàÿÝÞàÿÝÞàÿÝÞàÿÝÞàÿÝÞàÿÝÞàÿÝÞàÿÝÞàÿÝÞàÿÝÞàÿÝÞàÿÝÞàÿÝÞàÿÝÞàÿÝÞàÿÝÞàÿÝÞàÿÝÞàÿÝÞàÿÝÞàÿÝÞàÿÝÞàÿÝÞàÿÝÞàÿÝÞàÿÝÞàÿÝÞàÿÝÞàÿÝÞàÿÝÞàÿÝÞàÿÝÞàÿÝÞàÿÝÞàÿÝÞàÿÝÞàÿÝÞàÿÝÞàÿÝÞàÿÝÞàÿÝÞàÿÝÞàÿÝÞàÿÝÞàÿÝÞàÿÝÞàÿÝÞàÿÝÞàÿÝÞàÿÝÞàÿÝÞàÿÝÞàÿÝÞàÿÝÞàÿÝÞàÿÝÞàÿÝÞàÿÝÞàÿÝÞàÿÜÝßÿÜÝßÿÜÝßÿÜÝßÿÜÝßÿÜÝßÿÜÝßÿÜÝßÿÜÝßÿÜÝßÿÜÝßÿÜÝßÿÜÝßÿÜÝßÿÜÝßÿÜÝßÿÜÝßÿÜÝßÿÜÝßÿÜÝßÿÜÝßÿÜÝßÿÜÝßÿÜÝßÿÜÝßÿÜÝßÿÜÝßÿÜÝßÿÜÝßÿÜÝßÿÜÝßÿÜÝßÿÜÝßÿÜÝßÿÜÝßÿÜÝßÿÜÝßÿÜÝßÿÜÝßÿÜÝßÿÜÝßÿÜÝßÿÜÝßÿÜÝßÿÜÝßÿÜÝßÿÜÝßÿÜÝßÿÜÝßÿÜÝßÿÜÝßÿÜÝßÿÜÝßÿÜÝßÿÜÝßÿÜÝßÿÜÝßÿÜÝßÿÛÜÞÿÛÜÞÿÛÜÞÿÛÜÞÿÛÜÞÿÛÜÞÿÛÜÞÿÛÜÞÿÛÜÞÿÛÜÞÿÛÜÞÿÛÜÞÿÛÜÞÿÛÜÞÿÛÜÞÿÛÜÞÿÛÜÞÿÛÜÞÿÛÜÞÿÛÜÞÿÛÜßÿÛÜàÿÛÜàÿÛÜàÿÛÜàÿÛÜàÿÛÜàÿÛÜàÿÛÜàÿÛÜàÿÛÜàÿÛÜàÿÛÜàÿÛÜàÿÛÜàÿÛÜàÿÛÜàÿÛÜàÿÛÜàÿÛÜàÿÛÜàÿÛÜàÿÛÜàÿÛÜàÿÛÜàÿÛÜàÿÛÜàÿÛÜàÿÛÜàÿÛÜàÿÛÜàÿÛÜàÿÛÜàÿÛÜàÿÛÜàÿÛÜàÿÛÜàÿÛÜàÿÛÜàÿÛÜàÿÛÜàÿÛÜàÿÛÜàÿÛÜàÿÛÜàÿÛÜàÿÛÜàÿÛÜàÿÛÜàÿÛÜàÿÛÜàÿÛÜàÿÛÜàÿÛÜàÿÛÜàÿÛÜàÿÛÜàÿÚÛßÿÚÛßÿÛÜàÿÛÜàÿÛÜàÿÛÜàÿÛÜàÿÚÛßÿÚÛßÿÚÛßÿÚÛßÿÚÛßÿÚÛßÿÚÛßÿÚÛßÿÚÛßÿÚÛßÿÚÛßÿÚÛßÿÚÛßÿÿÿÿÿÿÿÿÿÿÿÿÿÿÿÿÿÿÿÿÿÿÿÿÿÿÿÿÿÿÿÿÿÿÿÿÿÿÿÿÿÿÿÿÿÿÿÿÿÿÿÿÿÿÿÿÿÿÿÿÿÿÿÿÿÿÿÿÿÿÿÿÿÿÿÿÿÿÿÿÿÿÿÿÿÿÿÿÿÿÿÿÿÿÿÿÿÿÿÿÿÿÿÿÿÿÿÿÿÿÿÿÿÿÿÿÿÿÿÿÿÿÿÿÿÿÿÿÿÿÿÿÿÿÿÿÿÿÿÿÿÿÿÿÿÿÿÿÿÿÿÿÿÿÿÿÿÿÿÿÿÿÿÿÿÿÿÿÿÿÿÿÿÿÿÿÿÿÿÿÿÿÿÿÿÿÿÿÿÿÿÿÿÿÿÿÿÿÿÿÿÿÿÿÿÿÿÿÿÿÿÿÿÿÿÿÿÿÿÿÿÿÿÿÿÿÿÿÿÿÿÿÿÿÿÿÿÿÿÿÿÿÿÿÿÿÿÿÿÿÿÿÿÿÿÿÿÿÿÿÿÿÿÿÿÿÿÿÿÿÿÿÿÿÿÿÿÿÿÿÿÿÿÿÿÿÿÿÿÿÿÿÿÿÿÿÿÿÿÿÿÿÿÿÿÿÿÿÿÿÿÿÿÿÿÿÿÿÿÿÿÿÿÿÿÿÿÿÿÿÿÿÿÿÿÿÿÿÿÿÿÿÿÿÿÿÿÿÿÿÿÿÿÿÿÿÿÿÿÿÿÿÿÿÿÿÿÿÿÓÓÒÿÓÓÒÿÓÓÒÿÓÓÒÿÓÓÒÿÓÓÒÿÓÓÒÿÓÓÒÿÓÓÒÿÓÓÒÿÓÓÒÿÓÓÒÿÓÓÒÿÓÓÒÿÓÓÒÿÓÓÒÿÓÓÒÿÓÓÒÿÓÓÒÿÓÓÒÿÔÔÓÿÔÔÓÿÔÔÓÿÔÔÓÿÔÔÓÿÔÔÓÿÔÔÓÿÔÔÓÿÔÔÓÿÔÔÓÿÔÔÓÿÔÔÓÿÔÔÓÿÔÔÓÿÔÔÓÿÔÔÓÿÔÔÓÿÔÔÒÿÔÔÒÿÔÔÒÿÔÔÒÿÔÔÒÿÔÔÒÿÔÔÒÿÓÓÑÿÓÓÑÿÓÓÑÿÓÓÑÿÓÓÑÿÓÓÑÿÓÓÑÿÓÓÑÿÓÓÑÿÓÓÑÿÓÓÑÿÓÓÑÿÒÒÐÿÒÒÐÿÑÑÏÿÑÑÏÿÑÑÏÿÑÑÏÿÑÑÏÿÑÑÏÿÑÑÏÿÑÑÏÿÑÑÏÿÑÑÏÿÑÑÏÿÑÑÏÿÑÑÏÿÒÒÐÿÒÒÐÿÒÒÐÿÒÒÐÿÒÒÐÿÒÒÐÿÒÒÐÿÒÒÐÿÒÒÐÿÒÒÐÿÒÒÐÿÒÒÐÿÒÒÐÿÒÒÐÿÒÒÐÿÒÒÐÿÒÒÐÿÒÒÐÿÒÒÐÿÓÓÑÿÓÓÑÿÓÓÑÿÓÓÑÿÓÓÑÿÓÓÑÿÓÓÑÿÓÓÑÿÓÓÑÿÓÓÑÿÓÓÑÿÓÓÑÿÓÓÑÿÓÓÑÿÓÓÑÿÓÓÑÿÓÓÑÿÓÓÑÿÓÓÑÿÓÓÑÿÓÓÑÿÓÓÑÿÓÓÑÿÓÓÑÿÓÓÑÿÓÓÑÿÓÓÑÿÓÓÑÿÓÓÑÿÓÓÑÿÓÓÑÿÓÓÑÿÓÓÑÿÓÓÑÿÓÓÑÿÓÓÑÿÓÓÑÿÓÓÑÿÓÓÑÿÓÓÑÿÓÓÑÿÓÓÑÿÓÓÑÿÒÒÐÿÒÒÐÿÒÒÐÿÒÒÐÿÒÒÐÿÒÒÐÿÒÒÐÿÒÒÐÿÒÒÐÿÒÒÐÿÒÒÐÿÒÒÐÿÒÒÐÿÒÒÐÿÒÒÐÿÒÒÐÿÒÒÐÿÒÒÐÿÒÒÐÿÒÒÐÿÒÒÐÿÒÒÐÿÓÓÑÿÓÓÑÿÓÓÑÿÓÓÑÿÓÓÑÿÒÒÐÿÒÒÐÿÒÒÐÿÒÒÐÿÑÑÏÿÑÑÏÿÑÑÏÿÑÑÏÿÑÑÏÿÑÑÏÿÑÑÏÿÑÑÏÿÐÐÎÿÏÏÍÿÏÏÍÿÏÏÍÿÏÏÍÿÏÏÍÿÏÏÍÿÏÏÍÿÏÏÍÿÐÐÎÿÐÐÎÿÐÐÎÿÐÐÎÿÐÐÎÿÑÑÏÿÑÑÏÿÑÑÏÿÑÑÏÿÑÑÏÿÑÑÏÿÑÑÏÿÒÒÐÿÒÒÐÿÒÒÐÿÒÒÐÿÒÒÐÿÒÒÐÿÒÒÐÿÒÒÐÿÒÒÐÿÒÒÐÿÒÒÐÿÒÒÐÿÒÒÐÿÒÒÐÿÒÒÐÿÒÒÐÿÒÒÐÿÑÑÏÿÑÑÏÿÑÑÏÿÑÑÏÿÑÑÏÿÑÑÏÿÑÑÏÿÐÐÎÿÐÐÎÿÐÐÎÿÐÐÎÿÐÐÎÿÐÐÎÿÐÐÎÿÐÐÎÿÐÐÎÿÐÐÎÿÐÐÎÿÐÐÎÿÏÏÍÿÎÎÌÿÍÍËÿÍÍËÿÍÍËÿÍÍËÿÍÍËÿÍÍËÿÍÍËÿÍÍËÿÍÍËÿÍÍËÿÍÍËÿÍÍËÿÍÍËÿÍÍËÿÍÍËÿÍÍËÿÍÍËÿÍÍËÿÍÍËÿÍÍËÿÎÎÌÿÎÎÌÿÎÎÌÿÎÎÌÿÎÎÌÿÎÎÌÿÎÎÌÿÏÏÍÿÏÏÍÿÏÏÍÿÏÏÍÿÏÏÍÿÐÐÎÿÐÐÎÿÐÐÎÿÐÐÎÿÐÐÎÿÐÐÎÿÐÐÎÿÑÑÏÿÑÑÏÿÑÑÏÿÑÑÏÿÑÑÏÿÑÑÏÿÑÑÏÿÑÑÏÿÑÑÏÿÑÑÏÿÑÑÏÿÑÑÏÿÑÑÏÿÑÑÏÿÑÑÏÿÑÑÏÿÑÑÏÿÑÑÏÿÑÑÏÿÑÑÏÿÑÑÏÿÑÑÏÿÑÑÏÿÑÑÏÿÑÑÏÿÑÑÏÿÑÑÏÿÑÑÏÿÑÑÏÿÑÑÏÿÑÑÏÿÑÑÏÿÑÑÏÿÑÑÏÿÑÑÏÿÑÑÏÿÑÑÏÿÑÑÏÿÑÑÏÿÑÑÏÿÑÑÏÿÑÑÏÿÑÑÏÿÑÑÏÿÑÑÏÿÑÑÏÿÑÑÏÿÑÑÏÿÑÑÏÿÑÑÏÿÑÑÏÿÑÑÏÿÑÑÏÿÑÑÏÿÑÑÏÿÐÐÎÿÐÐÎÿÏÏÍÿÏÏÍÿÏÏÍÿÏÏÍÿÏÏÍÿÏÏÍÿÏÏÍÿÏÏÍÿÏÏÍÿÏÏÍÿÏÏÍÿÏÏÍÿÏÏÍÿÏÏÍÿÏÏÍÿÏÏÍÿÏÏÍÿÏÏÍÿÎÎÌÿÍÍËÿÍÍËÿÍÍËÿÍÍËÿÍÍËÿÍÍËÿÍÍËÿÍÍËÿÍÍËÿÍÍËÿÍÍËÿÍÍËÿÍÍËÿÍÍËÿÍÍËÿÍÍËÿÍÍËÿÍÍËÿÍÍËÿÍÍËÿÎÎÌÿÎÎÌÿÎÎÌÿÎÎÌÿÎÎÌÿÎÎÌÿÎÎÌÿÎÎÌÿÎÎÌÿÎÎÌÿÎÎÌÿÎÎÌÿÎÎÌÿÎÎÌÿÎÎÌÿÎÎÌÿÎÎÌÿÍÍËÿÍÍËÿÍÍËÿÍÍËÿÍÍËÿÍÍËÿÍÍËÿÍÍËÿÍÍËÿÍÍËÿÍÍËÿÍÍËÿÍÍËÿÍÍËÿÍÍËÿÍÍËÿÍÍËÿÍÍËÿÍÍËÿÍÍËÿÍÍËÿÍÍËÿÍÍËÿÍÍËÿÍÍËÿÍÍËÿÍÍËÿÍÍËÿÍÍËÿÍÍËÿÍÍËÿÍÍËÿÍÍËÿÍÍËÿÍÍËÿÍÍËÿÍÍËÿÍÍËÿÍÍËÿÍÍËÿÎÎÌÿÏÏÍÿÏÏÍÿÏÏÍÿÏÏÍÿÏÏÍÿÏÏÍÿÏÏÍÿÏÏÍÿÏÏÍÿÏÏÍÿÏÏÍÿÏÏÍÿÏÏÍÿÏÏÍÿÏÏÍÿÏÏÍÿÏÏÍÿÏÏÍÿÏÏÍÿÏÏÍÿÏÏÍÿÏÏÍÿÏÏÍÿÏÏÍÿÎÎÌÿÎÎÌÿÎÎÌÿÎÎÌÿÎÎÌÿÍÍËÿÍÍËÿÍÍËÿÍÍËÿÍÍËÿÍÍËÿÍÍËÿÍÍËÿÍÍËÿÍÍËÿÍÍËÿÍÍËÿÍÍËÿÍÍËÿÍÍËÿÍÍËÿÍÍËÿÍÍËÿÍÍËÿÍÍËÿÍÍËÿÍÍËÿÍÍËÿÍÍËÿÍÍËÿÍÍËÿÌÌÊÿÌÌÊÿÌÌÊÿÌÌÊÿÌÌÊÿÌÌÊÿÌÌÊÿÌÌÊÿÌÌÊÿÌÌÊÿÌÌÊÿÌÌÊÿÌÌÊÿÌÌÊÿÌÌÊÿÌÌÊÿÌÌÊÿÌÌÊÿÌÌÊÿÌÌÊÿÍÍËÿÍÍËÿÎÎÌÿÎÎÌÿÎÎÌÿÎÎÌÿÎÎÌÿÎÎÌÿÎÎÌÿÎÎÌÿÎÎÌÿÎÎÌÿÎÎÌÿÎÎÌÿÎÎÌÿÎÎÌÿÎÎÌÿÎÎÌÿÎÎÌÿÍÍËÿÍÌÊÿÍÌÊÿÍÌÊÿÍÌÊÿÍÌÊÿÍÌÊÿÍÌÊÿÍÌÊÿÍÌÊÿÍÌÊÿÍÌÊÿÌÌÊÿÌÌÊÿÌÌÊÿÌÌÊÿÌÌÊÿÌÌÊÿÌÌÊÿËËÉÿËÊÈÿËÊÈÿËÊÈÿËÊÈÿËÊÈÿËÊÈÿËÊÈÿËÊÈÿËÊÈÿËÊÈÿËÊÈÿÊÊÈÿÊÊÈÿÊÊÈÿÊÊÈÿÊÊÈÿÊÊÈÿÊÊÈÿÊÊÈÿÊÊÈÿÊÊÈÿÊÊÈÿÊÊÈÿÊÊÈÿÊÊÈÿÊÊÈÿÊÊÈÿÊÊÈÿËËÉÿËËÉÿËËÉÿËËÉÿÌÌÊÿÌÌÊÿÌÌÊÿÌÌÊÿÌÌÊÿËËÉÿËËÉÿËËÉÿËËÉÿËËÉÿËËÉÿËËÉÿËËÉÿËËÉÿËËÉÿËËÉÿËËÉÿËËÉÿËËÉÿËËÉÿËËÉÿËËÉÿËËÉÿËËÉÿËËÉÿËËÉÿËËÉÿÌÌÊÿÌÌÊÿÌÌÊÿÌÌÊÿÌÌÊÿÌÌÊÿÌÌÊÿÌÌÊÿÌÌÊÿÌÌÊÿÌÌÊÿÌÌÊÿÌÌÊÿÌÌÊÿÌÌÊÿÌÌÊÿÌÌÊÿÌÌÊÿÌÌÊÿÌÌÊÿÌÌÊÿÌÌÊÿÌÌÊÿÌÌÊÿÌÌÊÿÌÌÊÿÌÌÊÿÌÌÊÿÌÌÊÿÌÌÊÿÌÌÊÿÌÌÊÿÌÌÊÿÌÌÊÿÌÌÊÿÌÌÊÿÌÌÊÿÌÌÊÿÍÌÊÿÍÌÊÿÍÌÊÿÍÌÊÿÍÌÊÿÌÌÊÿÌÌÊÿÌÌÊÿÌÌÊÿÌÌÊÿÌËÉÿÌËÉÿÌËÉÿÌËÉÿÌËÉÿÌËÉÿÌËÉÿËËÉÿËËÉÿËËÉÿËËÉÿËËÉÿËËÉÿËËÉÿËËÉÿËËÉÿËËÉÿËËÉÿËËÉÿËËÉÿËËÉÿËËÉÿËËÉÿËËÉÿËËÉÿËËÉÿÊÊÈÿÊÉÇÿÊÉÇÿÊÉÇÿÊÉÇÿÊÉÇÿÊÉÇÿÊÉÇÿÊÉÇÿÊÉÇÿÊÉÇÿÊÉÇÿÉÉÇÿÉÉÇÿÉÉÇÿÉÉÇÿÉÉÇÿÉÉÇÿÉÉÇÿÉÉÇÿÉÉÇÿÉÉÇÿÊÉÇÿÊÉÇÿÊÉÇÿÊÉÇÿÊÉÇÿÊÉÇÿÊÉÇÿÊÉÇÿÊÉÇÿÉÈÆÿÉÈÆÿÉÈÆÿÉÈÆÿÉÈÆÿÉÈÆÿÉÈÆÿÉÈÆÿÈÇÅÿÈÇÅÿÈÇÅÿÈÇÅÿÈÇÅÿÈÇÅÿÈÇÅÿÈÇÅÿÈÇÅÿÈÇÅÿÈÇÅÿÈÇÅÿÈÇÅÿÈÇÅÿÈÇÅÿÈÇÅÿÈÇÅÿÈÇÅÿÈÇÅÿÇÆÄÿÆÅÃÿÆÅÃÿÆÅÃÿÆÅÃÿÆÅÃÿÆÅÃÿÆÅÃÿÆÅÃÿÇÆÄÿÇÆÄÿÇÆÄÿÇÆÄÿÇÆÄÿÇÆÄÿÇÆÄÿÇÆÄÿÈÇÅÿÈÇÅÿÈÇÅÿÈÇÅÿÈÇÅÿÈÇÅÿÈÇÅÿÈÇÅÿÈÇÅÿÇÆÄÿÇÆÄÿÇÆÄÿÇÆÄÿÇÆÄÿÇÆÄÿÇÆÄÿÈÇÅÿÈÇÅÿÈÇÅÿÈÇÅÿÈÇÅÿÈÇÅÿÉÈÆÿÉÈÆÿÊÉÇÿÊÉÇÿÊÉÇÿÊÉÇÿÊÉÇÿÊÉÇÿÊÉÇÿÊÉÇÿÊÉÇÿÊÉÇÿÊÉÇÿÊÉÇÿÊÉÇÿÊÉÇÿÊÉÇÿÊÉÇÿÊÉÇÿÊÉÇÿÊÉÇÿËÊÈÿËÊÈÿËÊÈÿËÊÈÿËÊÈÿÊÉÇÿÊÉÇÿÊÉÇÿÊÉÇÿÉÈÆÿÉÈÆÿÉÈÆÿÉÈÆÿÉÈÆÿÉÈÆÿÉÈÆÿÉÈÆÿÉÈÆÿÉÈÆÿÉÈÆÿÉÈÆÿÉÈÆÿÉÈÆÿÉÈÆÿÉÈÆÿÉÈÆÿÉÈÆÿÉÈÆÿÉÈÆÿÉÈÆÿÉÈÆÿÉÈÆÿÉÈÆÿÉÈÆÿÉÈÆÿÉÈÆÿÉÈÆÿÉÈÆÿÉÈÆÿÉÈÆÿÉÈÆÿÉÈÆÿÉÈÆÿÉÈÆÿÉÈÆÿÉÈÆÿÉÈÆÿÉÈÆÿÉÈÆÿÉÈÆÿÉÈÆÿÉÈÆÿÉÈÆÿÉÈÆÿÉÈÆÿÉÈÆÿÉÈÆÿÉÈÆÿÉÈÆÿÉÈÆÿÉÈÆÿÉÈÆÿÉÈÆÿÉÈÆÿÉÈÆÿÉÈÆÿÉÈÆÿÉÈÆÿÉÈÆÿÉÈÆÿÉÈÆÿÉÈÆÿÉÈÆÿÉÈÆÿÉÈÆÿÉÈÆÿÉÈÆÿÉÈÆÿÉÈÆÿÉÈÆÿÉÈÆÿÉÈÆÿÉÈÆÿÉÈÆÿÉÈÆÿÉÈÆÿÉÈÆÿÉÈÆÿÉÈÆÿÉÈÆÿÉÈÆÿÉÈÆÿÉÈÆÿÉÈÆÿÉÈÆÿÉÈÆÿÉÈÆÿÉÈÆÿÉÈÆÿÉÈÆÿÉÈÆÿÉÈÆÿÉÈÆÿÉÈÆÿÉÈÆÿÉÈÆÿÉÈÆÿÉÈÆÿÉÈÆÿÉÈÆÿÉÈÆÿÉÈÆÿÉÈÆÿÉÈÆÿÉÈÆÿÉÈÆÿÉÈÆÿÉÈÆÿÉÈÆÿÉÈÆÿÉÈÆÿÉÈÆÿÉÈÆÿÉÈÆÿÉÈÆÿÉÈÆÿÉÈÆÿÉÈÆÿÉÈÆÿÉÈÆÿÉÈÆÿÉÈÆÿÉÈÆÿÉÈÆÿÉÈÆÿÉÈÆÿÉÈÆÿÉÈÆÿÉÈÆÿÈÇÅÿÈÇÅÿÈÇÅÿÈÇÅÿÈÇÅÿÈÇÅÿÈÇÅÿÈÇÅÿÈÇÅÿÈÇÅÿÈÇÅÿÈÇÅÿÈÇÅÿÈÇÅÿÈÇÅÿÈÇÅÿÈÇÅÿÈÇÅÿÈÇÅÿÈÇÅÿÈÇÅÿÈÇÅÿÉÈÆÿÉÈÆÿÉÈÆÿÉÈÆÿÉÈÆÿÊÉÇÿÊÉÇÿÊÉÇÿÊÉÇÿÉÈÆÿÉÈÆÿÈÇÅÿÈÇÅÿÈÇÅÿÈÇÅÿÈÇÅÿÈÇÅÿÈÇÅÿÈÇÅÿÈÇÅÿÈÇÅÿÈÇÅÿÈÇÅÿÈÇÅÿÈÇÅÿÈÇÅÿÈÇÅÿÈÇÅÿÈÇÅÿÇÆÄÿÇÆÄÿÇÆÄÿÇÆÄÿÇÆÄÿÇÆÄÿÇÆÄÿÇÆÄÿÇÆÄÿÇÆÄÿÇÆÄÿÇÆÄÿÇÆÄÿÇÆÄÿÇÆÄÿÇÆÄÿÇÆÄÿÇÆÄÿÇÆÄÿÇÆÄÿÇÆÄÿÇÆÄÿÇÆÄÿÇÆÄÿÇÆÄÿÇÆÄÿÇÆÄÿÇÆÄÿÇÆÄÿÇÆÄÿÇÆÄÿÆÅÃÿÆÅÃÿÆÅÃÿÆÅÃÿÆÅÃÿÆÅÃÿÆÅÃÿÆÅÃÿÆÅÃÿÆÅÃÿÆÅÃÿÆÅÃÿÆÅÃÿÆÅÃÿÅÄÂÿÅÄÂÿÅÄÂÿÅÄÂÿÅÄÂÿÅÄÂÿÅÄÂÿÆÅÃÿÆÅÃÿÆÅÃÿÆÅÃÿÆÅÃÿÆÅÃÿÆÅÃÿÆÅÃÿÆÅÃÿÆÅÃÿÆÅÃÿÆÅÃÿÆÅÃÿÆÅÃÿÆÅÃÿÆÅÃÿÆÅÃÿÆÅÃÿÆÅÃÿÆÅÃÿÆÅÃÿÆÅÃÿÆÅÃÿÆÅÃÿÆÅÃÿÆÅÃÿÆÅÃÿÆÅÃÿÆÅÃÿÆÅÃÿÆÅÃÿÆÅÃÿÆÅÃÿÆÅÃÿÆÅÃÿÆÅÃÿÆÅÃÿÆÅÃÿÆÅÃÿÆÅÃÿÆÅÃÿÆÅÃÿÆÅÃÿÆÅÃÿÆÅÃÿÆÅÃÿÇÆÄÿÇÆÄÿÇÆÄÿÇÆÄÿÇÆÄÿÇÆÄÿÇÆÄÿÇÆÄÿÇÆÄÿÇÆÄÿÇÆÄÿÇÆÄÿÈÇÅÿÈÇÅÿÈÇÅÿÈÇÅÿÈÇÅÿÇÆÄÿÇÆÄÿÇÆÄÿÇÆÄÿÇÆÄÿÇÆÄÿÇÆÄÿÇÆÄÿÇÆÄÿÇÆÄÿÇÆÄÿÇÆÄÿÇÆÄÿÇÆÄÿÇÆÄÿÇÆÄÿÇÆÄÿÇÆÄÿÇÆÄÿÆÅÃÿÆÅÃÿÆÅÃÿÆÅÃÿÆÅÃÿÆÅÃÿÆÅÃÿÆÅÃÿÆÅÃÿÆÅÃÿÆÅÃÿÆÅÃÿÆÅÃÿÆÅÃÿÆÅÃÿÆÅÃÿÆÅÃÿÆÅÃÿÆÅÃÿÆÅÃÿÆÅÃÿÆÅÃÿÆÅÃÿÆÅÃÿÆÅÃÿÆÅÃÿÆÅÃÿÆÅÃÿÆÅÃÿÆÅÃÿÆÅÃÿÅÄÂÿÅÄÂÿÅÄÂÿÅÄÂÿÅÄÂÿÅÄÂÿÅÄÂÿÅÄÂÿÅÄÂÿÆÅÃÿÇÆÄÿÇÆÄÿÇÆÄÿÇÆÄÿÇÆÄÿÇÆÄÿÇÆÄÿÇÆÄÿÇÆÄÿÇÆÄÿÇÆÄÿÇÆÄÿÇÆÄÿÇÆÄÿÇÆÄÿÇÆÄÿÇÆÄÿÇÆÄÿÇÆÄÿÇÆÄÿÇÆÄÿÇÆÄÿÇÆÄÿÇÆÄÿÇÆÄÿÇÆÄÿÇÆÄÿÇÆÄÿÇÆÄÿÇÆÄÿÇÆÄÿÇÆÄÿÇÆÄÿÇÆÄÿÇÆÄÿÇÆÄÿÇÆÄÿÇÆÄÿÇÆÄÿÇÆÄÿÇÆÄÿÇÆÄÿÇÆÄÿÇÆÄÿÇÆÄÿÇÆÄÿÇÆÄÿÇÆÄÿÇÆÄÿÇÆÄÿÇÆÄÿÇÆÄÿÇÆÄÿÇÆÄÿÇÆÄÿÇÆÄÿÇÆÄÿÇÆÄÿÇÆÄÿÇÆÄÿÇÆÄÿÇÆÄÿÇÆÄÿÇÆÄÿÇÆÄÿÇÆÄÿÇÆÄÿÇÆÄÿÇÆÄÿÇÆÄÿÇÆÄÿÇÆÄÿÇÆÄÿÇÆÄÿÇÆÄÿÇÆÄÿÇÆÄÿÇÆÄÿÇÆÄÿÇÆÄÿÇÆÄÿÇÆÄÿÇÆÄÿÇÆÄÿÇÆÄÿÇÆÄÿÇÆÄÿÇÆÄÿÇÆÄÿÇÆÄÿÇÆÄÿÇÆÄÿÇÆÄÿÇÆÄÿÇÆÄÿÇÆÄÿÇÆÄÿÇÆÄÿÇÆÄÿÇÆÄÿÇÆÄÿÇÆÄÿÇÆÄÿÇÆÄÿÇÆÄÿÇÆÄÿÇÆÄÿÇÆÄÿÇÆÄÿÇÆÄÿÇÆÄÿÇÆÄÿÇÆÄÿÇÆÄÿÇÆÄÿÇÆÄÿÇÆÄÿÇÆÄÿÇÆÄÿÇÆÄÿÇÆÄÿÇÆÄÿÇÆÄÿÇÆÄÿÇÆÄÿÆÅÃÿÆÅÃÿÆÅÃÿÆÅÃÿÆÅÃÿÆÅÃÿÆÅÃÿÆÅÃÿÇÆÄÿÈÇÅÿÈÇÅÿÈÇÅÿÈÇÅÿÈÇÅÿÈÇÅÿÈÇÅÿÈÇÅÿÈÇÅÿÈÇÅÿÈÇÅÿÈÇÅÿÈÇÅÿÈÇÅÿÈÇÅÿÈÇÅÿÈÇÅÿÇÆÄÿÇÆÄÿÇÆÄÿÇÆÄÿÇÆÄÿÇÆÄÿÇÆÄÿÇÆÄÿÇÆÄÿÇÆÄÿÇÆÄÿÇÆÄÿÆÅÃÿÆÅÃÿÆÅÃÿÆÅÃÿÆÅÃÿÆÅÃÿÆÅÃÿÅÄÂÿÅÄÂÿÅÄÂÿÅÄÂÿÅÄÂÿÅÄÂÿÅÄÂÿÅÄÂÿÅÄÂÿÅÄÂÿÅÄÂÿÅÄÂÿÅÄÂÿÅÄÂÿÅÄÂÿÅÄÂÿÅÄÂÿÅÄÂÿÅÄÂÿÅÄÂÿÅÄÂÿÅÄÂÿÆÅÃÿÆÅÃÿÆÅÃÿÆÅÃÿÆÅÃÿÅÄÂÿÅÄÂÿÅÄÂÿÅÄÂÿÅÄÂÿÄÃÁÿÄÃÁÿÄÃÁÿÄÃÁÿÄÃÁÿÄÃÁÿÄÃÁÿÄÃÁÿÄÃÁÿÅÄÂÿÅÄÂÿÅÄÂÿÅÄÂÿÅÄÂÿÅÄÂÿÅÄÂÿÅÄÂÿÅÄÂÿÅÄÂÿÅÄÂÿÅÄÂÿÅÄÂÿÅÄÂÿÅÄÂÿÅÄÂÿÅÄÂÿÄÃÁÿÄÃÁÿÄÃÁÿÄÃÁÿÄÃÁÿÄÃÁÿÄÃÁÿÄÃÁÿÄÃÁÿÄÃÁÿÄÃÁÿÄÃÁÿÃÂÀÿÃÂÀÿÃÂÀÿÃÂÀÿÃÂÀÿÃÂÀÿÃÂÀÿÃÂÀÿÃÂÀÿÃÂÀÿÃÂÀÿÃÂÀÿÃÂÀÿÃÂÀÿÃÂÀÿÃÂÀÿÃÂÀÿÄÃÁÿÄÃÁÿÄÃÁÿÄÃÁÿÄÃÁÿÅÄÂÿÅÄÂÿÅÄÂÿÅÄÂÿÄÃÁÿÄÃÁÿÃÂÀÿÃÂÀÿÃÂÀÿÃÂÀÿÃÂÀÿÃÂÀÿÃÂÀÿÃÂÀÿÄÃÁÿÄÃÁÿÄÃÁÿÄÃÁÿÄÃÁÿÅÄÂÿÅÄÂÿÅÄÂÿÅÄÂÿÅÄÂÿÄÃÁÿÄÃÁÿÄÃÁÿÄÃÁÿÄÃÁÿÄÃÁÿÄÃÁÿÄÃÁÿÄÃÁÿÄÃÁÿÄÃÁÿÄÃÁÿÃÂÀÿÃÂÀÿÃÂÀÿÃÂÀÿÃÂÀÿÃÂÀÿÃÂÀÿÃÂÀÿÃÂÀÿÃÂÀÿÃÂÀÿÃÂÀÿÃÂÀÿÃÂÀÿÃÂÀÿÃÂÀÿÄÃÁÿÄÃÁÿÄÃÁÿÄÃÁÿÄÃÁÿÅÄÂÿÅÄÂÿÅÄÂÿÅÄÂÿÅÄÂÿÅÄÂÿÅÄÂÿÅÄÂÿÅÄÂÿÅÄÂÿÅÄÂÿÅÄÂÿÅÄÂÿÅÄÂÿÅÄÂÿÅÄÂÿÅÄÂÿÅÄÂÿÅÄÂÿÅÄÂÿÅÄÂÿÅÄÂÿÅÄÂÿÅÄÂÿÄÃÁÿÄÃÁÿÄÃÁÿÄÃÁÿÄÃÁÿÄÃÁÿÄÃÁÿÄÃÁÿÄÃÁÿÄÃÁÿÄÃÁÿÄÃÁÿÄÃÁÿÄÃÁÿÄÃÁÿÄÃÁÿÄÃÁÿÄÃÁÿÄÃÁÿÃÂÀÿÃÂÀÿÃÂÀÿÃÂÀÿÃÂÀÿÃÂÀÿÃÂÀÿÃÂÀÿÃÂÀÿÃÂÀÿÃÂÀÿÃÂÀÿÃÂÀÿÃÂÀÿÃÂÀÿÃÂÀÿÃÂÀÿÃÂÀÿÃÂÀÿÃÂÀÿÃÂÀÿÃÂÀÿÃÂÀÿÃÂÀÿÃÂÀÿÃÂÀÿÃÂÀÿÃÂÀÿÃÂÀÿÄÃÁÿÄÃÁÿÄÃÁÿÄÃÁÿÄÃÁÿÅÄÂÿÅÄÂÿÅÄÂÿÅÄÂÿÅÄÂÿÄÃÁÿÄÃÁÿÄÃÁÿÄÃÁÿÄÃÁÿÄÃÁÿÄÃÁÿÄÃÁÿÄÃÁÿÄÃÁÿÄÃÁÿÄÃÁÿÃÂÀÿÃÂÀÿÃÂÀÿÃÂÀÿÃÂÀÿÃÂÀÿÃÂÀÿÃÂÀÿÃÂÀÿÃÂÀÿÃÂÀÿÃÂÀÿÃÂÀÿÃÂÀÿÃÂÀÿÃÂÀÿÃÂÀÿÃÂÀÿÃÂÀÿÃÂÀÿÃÂÀÿÃÂÀÿÃÂÀÿÃÂÀÿÃÂÀÿÃÂÀÿÂÁ¿ÿÂÁ¿ÿÁÀ¾ÿÁÀ¾ÿÁÀ¾ÿÁÀ¾ÿÁÀ¾ÿÁÀ¾ÿÁÀ¾ÿÁÀ¾ÿÁÀ¾ÿÁÀ¾ÿÀ¿½ÿÀ¿½ÿÀ¿½ÿÀ¿½ÿÀ¿½ÿÀ¿½ÿÀ¿½ÿÀ¿½ÿ¿¾¼ÿ¿¾¼ÿ¿¾¼ÿ¿¾¼ÿ¿¾¼ÿ¿¾¼ÿ¿¾¼ÿ¿¾¼ÿ¿¾¼ÿ¿¾¼ÿ¿¾¼ÿ¿¾¼ÿ¿¾¼ÿ¿¾¼ÿ¿¾¼ÿ¿¾¼ÿ¿¾¼ÿ¿¾¼ÿ¿¾¼ÿ¿¾¼ÿ¿¾¼ÿÀ¿½ÿÀ¿½ÿÀ¿½ÿÀ¿½ÿÀ¿½ÿÁÀ¾ÿÁÀ¾ÿÁÀ¾ÿÁÀ¾ÿÁÀ¾ÿÂÁ¿ÿÂÁ¿ÿÃÂÀÿÃÂÀÿÃÂÀÿÃÂÀÿÃÂÀÿÃÂÀÿÃÂÀÿÃÂÀÿÃÂÀÿÃÂÀÿÃÂÀÿÃÂÀÿÃÂÀÿÃÂÀÿÃÂÀÿÃÂÀÿÃÂÀÿÃÂÀÿÃÂÀÿÃÂÀÿÃÂÀÿÃÂÀÿÃÂÀÿÃÂÀÿÂÁ¿ÿÂÁ¿ÿÂÁ¿ÿÂÁ¿ÿÂÁ¿ÿÂÁ¿ÿÂÁ¿ÿÂÁ¿ÿÂÁ¿ÿÂÁ¿ÿÂÁ¿ÿÂÁ¿ÿÂÁ¿ÿÂÁ¿ÿÂÁ¿ÿÂÁ¿ÿÂÁ¿ÿÂÁ¿ÿÂÁ¿ÿÂÁ¿ÿÂÁ¿ÿÂÁ¿ÿÂÁ¿ÿÂÁ¿ÿÂÁ¿ÿÂÁ¿ÿÂÁ¿ÿÂÁ¿ÿÂÁ¿ÿÃÂÀÿÃÂÀÿÃÂÀÿÃÂÀÿÃÂÀÿÃÂÀÿÃÂÀÿÃÂÀÿÃÂÀÿÃÂÀÿÃÂÀÿÃÂÀÿÄÃÁÿÄÃÁÿÄÃÁÿÄÃÁÿÄÃÁÿÄÃÁÿÄÃÁÿÄÃÁÿÄÃÁÿÄÃÁÿÄÃÁÿÄÃÁÿÄÃÁÿÄÃÁÿÄÃÁÿÄÃÁÿÄÃÁÿÃÂÀÿÃÂÀÿÃÂÀÿÃÂÀÿÃÂÀÿÃÂÀÿÃÂÀÿÃÂÀÿÃÂÀÿÃÂÀÿÃÂÀÿÃÂÀÿÃÂÀÿÃÂÀÿÃÂÀÿÃÂÀÿÃÂÀÿÃÂÀÿÃÂÀÿÃÂÀÿÃÂÀÿÃÂÀÿÃÂÀÿÃÂÀÿÃÂÀÿÃÂÀÿÃÂÀÿÃÂÀÿÃÂÀÿÃÂÀÿÃÂÀÿÃÂÀÿÃÂÀÿÃÂÀÿÃÂÀÿÃÂÀÿÃÂÀÿÃÂÀÿÃÂÀÿÃÂÀÿÃÂÀÿÃÂÀÿÃÂÀÿÃÂÀÿÃÂÀÿÂÁ¿ÿÂÁ¿ÿÂÁ¿ÿÂÁ¿ÿÂÁ¿ÿÂÁ¿ÿÂÁ¿ÿÂÁ¿ÿÃÂÀÿÃÂÀÿÃÂÀÿÃÂÀÿÂÁ¿ÿÂÁ¿ÿÂÁ¿ÿÂÁ¿ÿÂÁ¿ÿÂÁ¿ÿÂÁ¿ÿÂÁ¿ÿÂÁ¿ÿÂÁ¿ÿÃÂÀÿÃÂÀÿÃÂÀÿÃÂÀÿÃÂÀÿÄÃÁÿÄÃÁÿÄÃÁÿÄÃÁÿÄÃÁÿÃÂÀÿÂÁ¿ÿÂÁ¿ÿÂÁ¿ÿÂÁ¿ÿÂÁ¿ÿÂÁ¿ÿÂÁ¿ÿÂÁ¿ÿÂÁ¿ÿÂÁ¿ÿÂÁ¿ÿÂÁ¿ÿÂÁ¿ÿÂÁ¿ÿÂÁ¿ÿÂÁ¿ÿÂÁ¿ÿÂÁ¿ÿÂÁ¿ÿÃÂÀÿÄÃÁÿÄÃÁÿÄÃÁÿÄÃÁÿÄÃÁÿÃÂÀÿÃÂÀÿÃÂÀÿÃÂÀÿÃÂÀÿÃÂÀÿÃÂÀÿÃÂÀÿÃÂÀÿÃÂÀÿÃÂÀÿÃÂÀÿÂÁ¿ÿÁÀ¾ÿÀ¿½ÿÀ¿½ÿÀ¿½ÿÀ¿½ÿÀ¿½ÿÀ¿½ÿÀ¿½ÿÀ¿½ÿÁÀ¾ÿÁÀ¾ÿÁÀ¾ÿÁÀ¾ÿÂÁ¿ÿÂÁ¿ÿÂÁ¿ÿÂÁ¿ÿÂÁ¿ÿÂÁ¿ÿÂÁ¿ÿÂÁ¿ÿÃÂÀÿÃÂÀÿÃÂÀÿÃÂÀÿÃÂÀÿÃÂÀÿÃÂÀÿÃÂÀÿÃÂÀÿÃÂÀÿÃÂÀÿÃÂÀÿÃÂÀÿÃÂÀÿÃÂÀÿÃÂÀÿÃÂÀÿÃÂÀÿÃÂÀÿÃÂÀÿÃÂÀÿÃÂÀÿÃÂÀÿÃÂÀÿÃÂÀÿÃÂÀÿÃÂÀÿÃÂÀÿÃÂÀÿÃÂÀÿÃÂÀÿÃÂÀÿÃÂÀÿÃÂÀÿÃÂÀÿÃÂÀÿÂÁ¿ÿÂÁ¿ÿÂÁ¿ÿÂÁ¿ÿÂÁ¿ÿÂÁ¿ÿÂÁ¿ÿÂÁ¿ÿÂÁ¿ÿÂÁ¿ÿÂÁ¿ÿÂÁ¿ÿÂÁ¿ÿÂÁ¿ÿÂÁ¿ÿÂÁ¿ÿÂÁ¿ÿÂÁ¿ÿÂÁ¿ÿÁÀ¾ÿÁÀ¾ÿÁÀ¾ÿÁÀ¾ÿÁÀ¾ÿÁÀ¾ÿÁÀ¾ÿÁÀ¾ÿÁÀ¾ÿÁÀ¾ÿÁÀ¾ÿÁÀ¾ÿÀ¿½ÿÀ¿½ÿÀ¿½ÿÀ¿½ÿÀ¿½ÿÀ¿½ÿÀ¿½ÿÀ¿½ÿÀ¿½ÿÀ¿½ÿÁÀ¾ÿÁÀ¾ÿÁÀ¾ÿÁÀ¾ÿÀ¿½ÿÀ¿½ÿÀ¿½ÿÀ¿½ÿÀ¿½ÿÀ¿½ÿÀ¿½ÿÀ¿½ÿÀ¿½ÿÀ¿½ÿÀ¿½ÿÀ¿½ÿÀ¿½ÿÀ¿½ÿÀ¿½ÿÁÀ¾ÿÁÀ¾ÿÁÀ¾ÿÁÀ¾ÿÁÀ¾ÿÁÀ¾ÿÁÀ¾ÿÁÀ¾ÿÁÀ¾ÿÁÀ¾ÿÁÀ¾ÿÁÀ¾ÿÁÀ¾ÿÁÀ¾ÿÁÀ¾ÿÁÀ¾ÿÁÀ¾ÿÀ¿½ÿÀ¿½ÿÀ¿½ÿÀ¿½ÿÀ¿½ÿÀ¿½ÿÀ¿½ÿÀ¿½ÿÀ¿½ÿÀ¿½ÿÀ¿½ÿÀ¿½ÿÀ¿½ÿÀ¿½ÿÀ¿½ÿÀ¿½ÿÀ¿½ÿÀ¿½ÿÀ¿½ÿÀ¿½ÿÁÀ¾ÿÂÁ¿ÿÂÁ¿ÿÂÁ¿ÿÂÁ¿ÿÂÁ¿ÿÁÀ¾ÿÁÀ¾ÿÁÀ¾ÿÁÀ¾ÿÁÀ¾ÿÁÀ¾ÿÁÀ¾ÿÁÀ¾ÿÁÀ¾ÿÁÀ¾ÿÁÀ¾ÿÁÀ¾ÿÁÀ¾ÿÁÀ¾ÿÁÀ¾ÿÁÀ¾ÿÁÀ¾ÿÁÀ¾ÿÁÀ¾ÿÁÀ¾ÿÁÀ¾ÿÁÀ¾ÿÁÀ¾ÿÁÀ¾ÿÁÀ¾ÿÁÀ¾ÿÁÀ¾ÿÁÀ¾ÿÁÀ¾ÿÁÀ¾ÿÁÀ¾ÿÀ¿½ÿ¿¾¼ÿ¿¾¼ÿ¿¾¼ÿ¿¾¼ÿ¿¾¼ÿ¿¾¼ÿ¿¾¼ÿ¿¾¼ÿ¿¾¼ÿ¿¾¼ÿ¿¾¼ÿ¾¾¼ÿ¾¾¼ÿ¾¾¼ÿ¾¾¼ÿ¾¾¼ÿ¾¾¼ÿ¾¾¼ÿ¾¾¼ÿ¾¾¼ÿ¾¾¼ÿ¾¾¼ÿ¾¾¼ÿ¾½»ÿ¾½»ÿ¾½»ÿ¾½»ÿ¾½»ÿ¾½»ÿ¾½»ÿ¾½»ÿ¾½»ÿ¾½»ÿ¾½»ÿ¾½»ÿ¾½»ÿ¾½»ÿ¾½»ÿ¾½»ÿ¾¾¼ÿ¿¿½ÿ¿¿½ÿ¿¿½ÿ¿¿½ÿ¿¿½ÿ¿¿½ÿ¿¿½ÿ¿¿½ÿ¿¿½ÿ¿¿½ÿ¿¿½ÿ¿¿½ÿ¿¿½ÿ¿¿½ÿ¿¿½ÿ¿¿½ÿ¿¿½ÿ¿¿½ÿ¿¿½ÿÀÀ¾ÿÀÀ¾ÿÀÀ¾ÿÀÀ¾ÿÀÀ¾ÿÀÀ¾ÿÀÀ¾ÿÀÀ¾ÿÀÀ¾ÿÀÀ¾ÿÀÀ¾ÿÀÀ¾ÿÀÀ¾ÿÀÀ¾ÿÀÀ¾ÿÀÀ¾ÿÀÀ¾ÿ¿¿½ÿ¾¾¼ÿ¾¾¼ÿ¾¾¼ÿ¾¾¼ÿ¾¾¼ÿ¾¾¼ÿ¾¾¼ÿ¾¾¼ÿ¾¾¼ÿ¾¾¼ÿ¾¾¼ÿ¾¾¼ÿ¾¾¼ÿ¾¾¼ÿ¾¾¼ÿ¾¾¼ÿ¾¾¼ÿ¾¾¼ÿ¾¾¼ÿ¾¾¼ÿ¾¾¼ÿ¿¿½ÿ¿¿½ÿ¿¿½ÿ¿¿½ÿ¿¿½ÿ¿¿½ÿ¿¿½ÿ¿¿½ÿ¿¿½ÿ¿¿½ÿ¿¿½ÿ¿¿½ÿ¿¿½ÿ¿¿½ÿ¿¿½ÿ¿¿½ÿ¾¾¼ÿ¾¾¼ÿ¾¾¼ÿ¾¾¼ÿ¾¾¼ÿ¾¾¼ÿ¾¾¼ÿ¾¾¼ÿ¾¾¼ÿ¾¾¼ÿ¾¾¼ÿ¾¾¼ÿ¾¾¼ÿ¾¾¼ÿ¾¾¼ÿ¾¾¼ÿ¾¾¼ÿ¾¾¼ÿ¾¾¼ÿ¾¾¼ÿ¾¾¼ÿ¾¾¼ÿ¿¿½ÿ¿¿½ÿ¿¿½ÿ¿¿½ÿ¿¿½ÿ¿¿½ÿ¿¿½ÿ¿¿½ÿ¿¿½ÿ¿¿½ÿ¿¿½ÿ¿¿½ÿ¿¿½ÿ¿¿½ÿ¿¿½ÿ¿¿½ÿ¿¿½ÿ¾¾¼ÿ¾¾¼ÿ¾¾¼ÿ¾¾¼ÿ¾¾¼ÿ¾¾¼ÿ¾¾¼ÿ¾¾¼ÿ¾¾¼ÿ¾¾¼ÿ¾¾¼ÿ¾¾¼ÿ¾¾¼ÿ¾¾¼ÿ¾¾¼ÿ¾¾¼ÿ¾¾¼ÿ¾¾¼ÿ¾¾¼ÿ¾¾¼ÿ¿¿½ÿÀÀ¾ÿÀÀ¾ÿÀÀ¾ÿÀÀ¾ÿÀÀ¾ÿÀÀ¾ÿÀÀ¾ÿÀÀ¾ÿÀÀ¾ÿÀÀ¾ÿÀÀ¾ÿÀÀ¾ÿÀÀ¾ÿÀÀ¾ÿÀÀ¾ÿÀÀ¾ÿÀÀ¾ÿÀÀ¾ÿÀÀ¾ÿÀÀ¾ÿÁÁ¿ÿÁÁ¿ÿÁÁ¿ÿÁÁ¿ÿÁÁ¿ÿÁÁ¿ÿÁÁ¿ÿÁÁ¿ÿÁÁ¿ÿÁÁ¿ÿÁÁ¿ÿÁÁ¿ÿÁÁ¿ÿÁÁ¿ÿÁÁ¿ÿÁÁ¿ÿÁÁ¿ÿÀÀ¾ÿ¿¿½ÿ¿¿½ÿ¿¿½ÿ¾¾¼ÿ¾¾¼ÿ¾¾¼ÿ½½»ÿ½½»ÿ¼¼ºÿ¼¼ºÿ¼¼ºÿ¼¼ºÿ¼¼ºÿ½½»ÿ½½»ÿ½½»ÿ½½»ÿ½½»ÿ½½»ÿ½½»ÿ½½»ÿ½½»ÿ½½»ÿ½½»ÿ½½»ÿ½½»ÿ½½»ÿ½½»ÿ½½»ÿ½½»ÿ½½»ÿ½½»ÿ½½»ÿ½½»ÿ½½»ÿ½½»ÿ½½»ÿ¼¼ºÿ¼¼ºÿ¼¼ºÿ¼¼ºÿ¼¼ºÿ¼¼ºÿ¼¼ºÿ¼¼ºÿ¼¼ºÿ¼¼ºÿ¼¼ºÿ¼¼ºÿ¼¼ºÿ¼¼ºÿ¼¼ºÿ¼¼ºÿ¼¼ºÿ¼¼ºÿ¼¼ºÿ¼¼ºÿ½½»ÿ½½»ÿ¾¾¼ÿ¾¾¼ÿ¾¾¼ÿ¾¾¼ÿ¾¾¼ÿ¾¾¼ÿ¾¾¼ÿ¾¾¼ÿ¾¾¼ÿ¾¾¼ÿ¾¾¼ÿ¾¾¼ÿ¾¾¼ÿ¾¾¼ÿ¾¾¼ÿ¾¾¼ÿ¾¾¼ÿ¾¾¼ÿ¾¾¼ÿ¿¿½ÿ¿¿½ÿ¿¿½ÿ¿¿½ÿ¿¿½ÿ¿¿½ÿ¿¿½ÿ¿¿½ÿ¿¿½ÿ¿¿½ÿ¿¿½ÿ¿¿½ÿ¿¿½ÿ¿¿½ÿ¿¿½ÿ¿¿½ÿ¿¿½ÿ¾¾¼ÿ½½»ÿ½½»ÿ½½»ÿ½½»ÿ½½»ÿ½½»ÿ½½»ÿ½½»ÿ½½»ÿ½½»ÿ½½»ÿ¼¼ºÿ¼¼ºÿ¼¼ºÿ¼¼ºÿ¼¼ºÿ¼¼ºÿ¼¼ºÿ¼¼ºÿ¼¼ºÿ¼¼ºÿ¼¼ºÿ¼¼ºÿ¼¼ºÿ¼¼ºÿ½½»ÿ½½»ÿ½½»ÿ½½»ÿ½½»ÿ¾¾¼ÿ¾¾¼ÿ¾¾¼ÿ¾¾¼ÿ¾¾¼ÿ¾¾¼ÿ¾¾¼ÿ¾¾¼ÿ¾¾¼ÿ¿¿½ÿ¿¿½ÿ¿¿½ÿ¿¿½ÿ¿¿½ÿ¿¿½ÿ¿¿½ÿ¿¿½ÿÀÀ¾ÿÀÀ¾ÿÀÀ¾ÿÀÀ¾ÿÀÀ¾ÿÀÀ¾ÿÀÀ¾ÿÀÀ¾ÿÀÀ¾ÿÀÀ¾ÿÀÀ¾ÿÀÀ¾ÿÀÀ¾ÿÀÀ¾ÿÀÀ¾ÿÀÀ¾ÿÀÀ¾ÿÀÀ¾ÿÀÀ¾ÿÀÀ¾ÿÀÀ¾ÿÀÀ¾ÿÀÀ¾ÿÀÀ¾ÿÀÀ¾ÿÀÀ¾ÿÀÀ¾ÿÀÀ¾ÿÀÀ¾ÿÀÀ¾ÿÀÀ¾ÿÀÀ¾ÿÀÀ¾ÿÀÀ¾ÿÀÀ¾ÿÀÀ¾ÿÀÀ¾ÿÀÀ¾ÿÀÀ¾ÿÀÀ¾ÿ¿¿½ÿ¿¿½ÿ¿¿½ÿ¿¿½ÿ¿¿½ÿ¿¿½ÿ¿¿½ÿ¿¿½ÿ¿¿½ÿ¿¿½ÿ¿¿½ÿ¿¿½ÿ¿¿½ÿ¿¿½ÿ¿¿½ÿ¿¿½ÿ¿¿½ÿ¿¿½ÿ¿¿½ÿ¿¿½ÿ¿¿½ÿ¿¿½ÿ¿¿½ÿ¿¿½ÿ¿¿½ÿ¿¿½ÿ¿¿½ÿ¿¿½ÿ¿¿½ÿÀÀ¾ÿÀÀ¾ÿÀÀ¾ÿÀÀ¾ÿÀÀ¾ÿÀÀ¾ÿÀÀ¾ÿÀÀ¾ÿÀÀ¾ÿÀÀ¾ÿÀÀ¾ÿÀÀ¾ÿÀÀ¾ÿÀÀ¾ÿÀÀ¾ÿÀÀ¾ÿÀÀ¾ÿ¿¿½ÿ¿¿½ÿ¿¿½ÿ¿¿½ÿ¿¿½ÿ¿¿½ÿ¿¿½ÿ¿¿½ÿ¿¿½ÿ¿¿½ÿ¿¿½ÿ¿¿½ÿ¿¿½ÿ¿¿½ÿ¿¿½ÿ¿¿½ÿ¿¿½ÿ¿¿½ÿ¿¿½ÿ¿¿½ÿ¿¿½ÿ¿¿½ÿ¿¿½ÿ¿¿½ÿ¿¿½ÿ¿¿½ÿ¿¿½ÿ¿¿½ÿ¿¿½ÿ¿¿½ÿ¿¿½ÿ¿¿½ÿ¿¿½ÿ¿¿½ÿ¿¿½ÿ¿¿½ÿ¿¿½ÿ¿¿½ÿ¿¿½ÿ¿¿½ÿ¿¿½ÿÀÀ¾ÿÀÀ¾ÿÀÀ¾ÿÀÀ¾ÿÀÀ¾ÿÀÀ¾ÿÀÀ¾ÿÀÀ¾ÿÀÀ¾ÿÀÀ¾ÿÀÀ¾ÿÀÀ¾ÿÀÀ¾ÿÀÀ¾ÿÀÀ¾ÿÀÀ¾ÿÀÀ¾ÿ¿¿½ÿ¿¿½ÿ¿¿½ÿ¿¿½ÿ¿¿½ÿ¿¿½ÿ¿¿½ÿ¿¿½ÿ¿¿½ÿ¿¿½ÿ¿¿½ÿ¿¿½ÿ¿¿½ÿ¿¿½ÿ¿¿½ÿ¿¿½ÿ¿¿½ÿ¿¿½ÿ¿¿½ÿ¿¿½ÿ¿¿½ÿ¿¿½ÿ¿¿½ÿ¿¿½ÿ¿¿½ÿ¿¿½ÿ¿¿½ÿ¿¿½ÿ¿¿½ÿ¿¿½ÿ¿¿½ÿ¿¿½ÿ¿¿½ÿ¿¿½ÿ¿¿½ÿ¿¿½ÿ¿¿½ÿ¿¿½ÿ¿¿½ÿ¿¿½ÿ¿¿½ÿ¿¿½ÿ¿¿½ÿ¿¿½ÿ¿¿½ÿ¿¿½ÿ¿¿½ÿ¿¿½ÿ¿¿½ÿ¿¿½ÿ¿¿½ÿ¿¿½ÿ¿¿½ÿ¿¿½ÿ¿¿½ÿ¿¿½ÿ¿¿½ÿ¾¾¼ÿ¾¾¼ÿ¾¾¼ÿ¾¾¼ÿ¾¾¼ÿ¾¾¼ÿ¾¾¼ÿ¾¾¼ÿ¾¾¼ÿ¾¾¼ÿ¾¾¼ÿ¾¾¼ÿ½½»ÿ½½»ÿ½½»ÿ½½»ÿ½½»ÿ½½»ÿ½½»ÿ½½»ÿ½½»ÿ½½»ÿ¾¾¼ÿ¾¾¼ÿ¿¿½ÿ¿¿½ÿ¿¿½ÿ¿¿½ÿ¿¿½ÿ¿¿½ÿ¿¿½ÿ¿¿½ÿ¿¿½ÿ¿¿½ÿ¿¿½ÿ¿¿½ÿ¾¾¼ÿ¾¾¼ÿ¾¾¼ÿ¾¾¼ÿ¾¾¼ÿ¾¾¼ÿ¾¾¼ÿ¾¾¼ÿ¾¾¼ÿ¾¾¼ÿ¾¾¼ÿ¾¾¼ÿ¿¿½ÿ¿¿½ÿ¿¿½ÿ¿¿½ÿ¿¿½ÿÀÀ¾ÿÀÀ¾ÿÀÀ¾ÿÀÀ¾ÿÀÀ¾ÿÀÀ¾ÿÀÀ¾ÿÀÀ¾ÿÀÀ¾ÿÀÀ¾ÿÀÀ¾ÿÀÀ¾ÿÀÀ¾ÿÀÀ¾ÿÀÀ¾ÿÀÀ¾ÿÀÀ¾ÿÀÀ¾ÿÀÀ¾ÿÀÀ¾ÿÀÀ¾ÿÀÀ¾ÿÀÀ¾ÿÀÀ¾ÿÀÀ¾ÿÀÀ¾ÿÀÀ¾ÿÁÁ¿ÿÁÁ¿ÿÁÁ¿ÿÁÁ¿ÿÁÁ¿ÿÁÁ¿ÿÁÁ¿ÿÁÁ¿ÿÁÁ¿ÿÁÁ¿ÿÁÁ¿ÿÁÁ¿ÿÁÁ¿ÿÁÁ¿ÿÁÁ¿ÿÁÁ¿ÿÁÁ¿ÿÁÁ¿ÿÁÁÀÿÁÁÁÿÁÁÁÿÁÁÁÿÁÁÁÿÁÁÁÿÁÁÁÿÁÁÁÿÁÁÁÿÁÁÁÿÁÁÁÿÁÁÁÿÁÁÁÿÁÁÁÿÁÁÁÿÁÁÁÿÁÁÁÿÁÁÁÿÁÁÁÿÁÁÁÿÂÂÂÿÂÂÂÿÂÂÂÿÂÂÂÿÂÂÂÿÂÂÂÿÂÂÂÿÂÂÂÿÂÂÂÿÂÂÂÿÂÂÂÿÂÂÂÿÂÂÂÿÂÂÂÿÂÂÂÿÂÂÂÿÂÂÂÿÂÂÂÿÂÂÂÿÂÂÂÿÂÂÂÿÂÂÂÿÂÂÂÿÂÂÂÿÂÂÂÿÂÂÂÿÂÂÂÿÂÂÂÿÂÂÂÿÂÂÂÿÂÂÂÿÂÂÂÿÂÂÂÿÂÂÂÿÂÂÂÿÂÂÂÿÁÁÁÿÁÁÁÿÁÁÁÿÁÁÁÿÁÁÁÿÁÁÁÿÁÁÁÿÁÁÁÿÁÁÁÿÁÁÁÿÁÁÁÿÁÁÁÿÀÀÀÿÀÀÀÿÀÀÀÿÀÀÀÿÀÀÀÿÀÀÀÿÀÀÀÿ¿¿¿ÿ¾¾¾ÿ¾¾¾ÿ¾¾¾ÿ¾¾¾ÿ½½½ÿ½½½ÿ½½½ÿ½½½ÿ½½½ÿ½½½ÿ½½½ÿ½½½ÿ½½½ÿ½½½ÿ½½½ÿ½½½ÿ¾¾¾ÿ¾¾¾ÿ¾¾¾ÿ¾¾¾ÿ¿¿¿ÿÀÀÀÿÀÀÀÿÀÀÀÿÀÀÀÿÀÀÀÿÀÀÀÿÀÀÀÿÀÀÀÿÀÀÀÿÀÀÀÿÀÀÀÿÀÀÀÿÁÁÁÿÁÁÁÿÁÁÁÿÁÁÁÿÁÁÁÿÁÁÁÿÁÁÁÿÁÁÁÿÁÁÁÿÁÁÁÿÁÁÁÿÁÁÁÿÁÁÁÿÁÁÁÿÁÁÁÿÁÁÁÿÁÁÁÿÁÁÁÿÁÁÁÿÁÁÁÿÁÁÁÿÁÁÁÿÁÁÁÿÁÁÁÿÁÁÁÿÁÁÁÿÁÁÁÿÁÁÁÿÁÁÁÿÀÀÀÿ¿¿¿ÿ¾¾¾ÿ¾¾¾ÿ¾¾¾ÿ¾¾¾ÿ¾¾¾ÿ¾¾¾ÿ¾¾¾ÿ¾¾¾ÿ¾¾¾ÿ¾¾¾ÿ¿¿¿ÿ¿¿¿ÿ¿¿¿ÿ¿¿¿ÿ¿¿¿ÿ¿¿¿ÿ¿¿¿ÿ¿¿¿ÿ¿¿¿ÿ¿¿¿ÿ¿¿¿ÿ¿¿¿ÿÀÀÀÿÀÀÀÿÀÀÀÿÀÀÀÿÀÀÀÿÀÀÀÿÀÀÀÿÀÀÀÿÀÀÀÿÀÀÀÿÀÀÀÿÀÀÀÿÀÀÀÿÀÀÀÿÀÀÀÿÀÀÀÿÀÀÀÿÀÀÀÿÀÀÀÿÁÁÁÿÁÁÁÿÁÁÁÿÁÁÁÿÁÁÁÿÁÁÁÿÁÁÁÿÁÁÁÿÁÁÁÿÁÁÁÿÁÁÁÿÁÁÁÿÁÁÁÿÁÁÁÿÁÁÁÿÁÁÁÿÁÁÁÿÁÁÁÿÁÁÁÿÁÁÁÿÁÁÁÿÁÁÁÿÁÁÁÿÁÁÁÿÁÁÁÿÁÁÁÿÁÁÁÿÁÁÁÿÁÁÁÿÀÀÀÿÀÀÀÿÀÀÀÿÀÀÀÿÀÀÀÿÀÀÀÿÀÀÀÿ¿¿¿ÿ¿¿¿ÿ¿¿¿ÿ¿¿¿ÿ¿¿¿ÿ¿¿¿ÿ¿¿¿ÿ¿¿¿ÿ¿¿¿ÿ¿¿¿ÿ¿¿¿ÿ¿¿¿ÿ¿¿¿ÿ¿¿¿ÿÀÀÀÿÀÀÀÿÀÀÀÿÀÀÀÿÀÀÀÿÀÀÀÿÀÀÀÿÀÀÀÿÀÀÀÿÀÀÀÿÀÀÀÿÀÀÀÿÀÀÀÿÀÀÀÿÀÀÀÿÀÀÀÿÀÀÀÿÀÀÀÿÀÀÀÿÀÀÀÿÁÁÁÿÁÁÁÿÁÁÁÿÁÁÁÿÁÁÁÿÁÁÁÿÁÁÁÿÁÁÁÿÁÁÁÿÁÁÁÿÁÁÁÿÁÁÁÿÁÁÁÿÁÁÁÿÁÁÁÿÁÁÁÿÀÁÁÿÀÁÁÿÀÁÁÿÀÁÁÿÀÁÁÿÀÁÁÿÀÁÁÿÀÁÁÿÀÁÁÿÀÁÁÿÀÁÁÿÀÁÁÿÀÁÁÿÀÁÁÿÀÁÁÿÀÁÁÿÀÁÁÿÀÁÁÿÀÁÁÿÀÁÁÿÀÁÁÿÀÁÁÿÀÁÁÿÀÁÁÿÀÁÁÿÀÁÁÿÀÁÁÿÀÁÁÿÀÁÁÿÀÁÁÿÀÁÁÿÀÁÁÿÀÁÁÿÀÁÁÿÀÁÁÿÀÁÁÿÀÁÁÿÀÁÁÿÀÁÁÿÀÁÁÿÀÁÁÿÀÁÁÿÀÁÁÿÀÁÁÿÀÁÁÿÀÁÁÿÀÁÁÿÀÁÁÿÀÁÁÿÀÁÁÿÀÁÁÿÀÁÁÿÀÁÁÿÀÁÁÿÀÁÁÿÀÁÁÿÀÁÁÿÀÁÁÿÀÁÁÿÀÁÁÿÁÂÂÿÁÂÂÿÁÂÂÿÁÂÂÿÁÂÂÿÁÂÂÿÁÂÂÿÁÂÂÿÁÂÂÿÁÂÂÿÁÂÂÿÁÂÂÿÁÂÂÿÁÂÂÿÁÂÂÿÁÂÂÿÁÂÂÿÁÂÂÿÁÂÂÿÁÂÂÿÁÃÂÿÁÃÂÿÁÃÂÿÁÃÂÿÁÃÂÿÁÃÂÿßàâÿßàâÿßàâÿßàâÿßàâÿßàâÿßàâÿßàâÿßàâÿßàâÿßàâÿßàâÿßàâÿßàâÿßàâÿßàâÿßàâÿßàâÿßàâÿßàâÿßàâÿßàâÿßàâÿßàâÿßàâÿßàâÿßàâÿßàâÿßàâÿßàâÿßàâÿßàâÿßàâÿßàâÿßàâÿßàâÿßàâÿßàâÿßàâÿßàâÿàáãÿàáãÿàáãÿàáãÿßàâÿßàâÿßàâÿßàâÿßàâÿÞßáÿÞßáÿÞßáÿÞßáÿÞßáÿÞßáÿÞßáÿÞßáÿÞßáÿÞßáÿÝÞàÿÝÞàÿÝÞàÿÝÞàÿÝÞàÿÝÞàÿÝÞàÿÝÞàÿÝÞàÿÝÞàÿÝÞàÿÝÞàÿÞßáÿÞßáÿÞßáÿÞßáÿÞßáÿÞßáÿÞßáÿßàâÿßàâÿßàâÿßàâÿßàâÿßàâÿßàâÿßàâÿßàâÿßàâÿßàâÿßàâÿßàâÿßàâÿßàâÿßàâÿßàâÿßàâÿßàâÿßàâÿßàâÿßàâÿßàâÿßàâÿßàâÿßàâÿßàâÿßàâÿßàâÿßàâÿßàâÿßàâÿßàâÿßàâÿßàâÿßàâÿßàâÿßàâÿßàâÿßàâÿßàâÿßàâÿßàâÿÞßáÿÞßáÿÞßáÿÞßáÿÞßáÿÞßáÿÞßáÿßàâÿßàâÿßàâÿßàâÿßàâÿÞßáÿÞßáÿÝÞàÿÝÞàÿÝÞàÿÞßáÿÞßáÿÞßáÿÞßáÿÞßáÿßàâÿßàâÿÞßáÿÞßáÿÞßáÿÞßáÿÝÞàÿÝÞàÿÝÞàÿÝÞàÿÝÞàÿÞßáÿßàâÿßàâÿàáãÿàáãÿàáãÿàáãÿàáãÿáâäÿáâäÿáâäÿáâäÿáâäÿáâäÿáâäÿàáãÿàáãÿàáãÿàáãÿàáãÿáâäÿáâäÿáâäÿáâäÿáâäÿáâäÿáâäÿáâäÿáâäÿáâäÿáâäÿáâäÿáâäÿáâäÿáâäÿáâäÿáâäÿáâäÿáâäÿâãåÿâãåÿâãåÿâãåÿâãåÿâãåÿâãåÿâãåÿâãåÿâãåÿâãåÿâãåÿâãåÿâãåÿâãåÿâãåÿâãåÿáâäÿáâäÿàáãÿàáãÿàáãÿàáãÿàáãÿàáãÿàáãÿàáãÿàáãÿàáãÿàáãÿàáãÿàáãÿàáãÿàáãÿàáãÿàáãÿáâäÿáâäÿáâäÿáâäÿáâäÿáâäÿáâäÿáâäÿáâäÿáâäÿáâäÿáâäÿáâäÿáâäÿáâäÿáâäÿáâäÿáâäÿáâäÿáâäÿáâäÿáâäÿáâäÿáâäÿáâäÿáâäÿáâäÿáâäÿáâäÿáâäÿáâäÿáâäÿáâäÿáâäÿáâäÿáâäÿáâäÿáâäÿáâäÿàáãÿààâÿààâÿààâÿààâÿààâÿààâÿààâÿààâÿààâÿààâÿààâÿààâÿààâÿààâÿààâÿààâÿààâÿààâÿààâÿááãÿââäÿââäÿââäÿââäÿââäÿââäÿââäÿââäÿââäÿââäÿââäÿââäÿââäÿââäÿââäÿââäÿââäÿââäÿââäÿââäÿââäÿââäÿââäÿââäÿââäÿââäÿââäÿââäÿââäÿââäÿââäÿââäÿââäÿââäÿââäÿââäÿââäÿââäÿááãÿááãÿááãÿááãÿááãÿááãÿááãÿááãÿááãÿááãÿààâÿààâÿààâÿààâÿààâÿààâÿààâÿààâÿááâÿááâÿââãÿââãÿââãÿââãÿââãÿââãÿââãÿââãÿââãÿââãÿââãÿââãÿááâÿááâÿááâÿááâÿááâÿááâÿááâÿááâÿááâÿááâÿààáÿààáÿßßàÿßßàÿßßàÿßßàÿßßàÿÞÞßÿÞÞßÿÞÞßÿÞÞßÿÞÞßÿÞÞßÿÞÞßÿÞÞßÿÞÞßÿßßàÿßßàÿßßàÿßßàÿßßàÿßßàÿßßàÿßßàÿààáÿààáÿààáÿààáÿááâÿááâÿááâÿááâÿááâÿààáÿààáÿààáÿààâÿààâÿààâÿààâÿààáÿààáÿààáÿààáÿààáÿààáÿààáÿààáÿààáÿààáÿààáÿààáÿààáÿààáÿààáÿááâÿááâÿááâÿááâÿááâÿààáÿààáÿààáÿààáÿààáÿààáÿààáÿààáÿààáÿààáÿààáÿààáÿààáÿààáÿààáÿààáÿààáÿààáÿààáÿààáÿààáÿààáÿààáÿààáÿààáÿààáÿààáÿààáÿààáÿààáÿààáÿßßàÿßßáÿßßáÿßßáÿßßáÿßßáÿßßáÿßßáÿßßáÿààâÿààâÿààâÿààâÿààâÿààâÿààâÿààâÿààâÿààâÿààâÿààâÿààâÿààâÿààâÿààâÿààâÿààâÿààâÿààâÿááãÿááãÿááãÿááãÿááãÿááãÿááãÿááãÿááãÿááãÿááãÿááãÿââäÿââäÿââäÿââäÿââäÿââäÿââäÿââäÿââäÿââäÿââäÿââäÿââäÿââäÿââäÿââäÿááãÿááãÿááãÿááãÿááãÿááãÿááãÿááãÿááãÿááãÿááãÿááãÿááãÿááãÿááãÿááãÿááãÿááãÿááãÿááãÿááâÿáááÿáááÿáááÿáááÿáááÿáááÿáááÿáááÿáááÿáááÿáááÿáááÿáááÿáááÿáááÿáááÿáááÿáááÿàààÿàààÿàààÿàààÿàààÿàààÿàààÿàààÿàààÿàààÿàààÿàààÿàààÿàààÿàààÿàààÿàààÿàààÿàààÿàààÿàààÿáááÿáááÿáááÿáááÿáááÿáááÿáááÿáááÿáááÿáááÿáááÿáááÿáááÿáááÿáááÿáááÿáááÿáááÿáááÿáááÿáááÿáááÿáááÿáááÿáááÿáááÿáááÿáááÿáááÿáááÿáááÿáááÿáááÿáááÿáááÿáááÿàààÿàààÿàààÿàààÿàààÿàààÿàààÿàààÿßßßÿßßßÿßßßÿßßßÿßßßÿßßßÿßßßÿàààÿàààÿàààÿàààÿàààÿàààÿàààÿàààÿàààÿàààÿàààÿàààÿàààÿàààÿàààÿàààÿàààÿàààÿàààÿàààÿàààÿàààÿàààÿàààÿàààÿàààÿáááÿáááÿáááÿáááÿáááÿáááÿáááÿáááÿáááÿáááÿáááÿáááÿáááÿáááÿáááÿáááÿáááÿáááÿáááÿáááÿáááÿáááÿáááÿáááÿáááÿáááÿáááÿáááÿáááÿáááÿáááÿáááÿáááÿáááÿáááÿáááÿàààÿàààÿßßßÿßßßÿßßßÿßßßÿßßßÿßßßÿßßßÿßßßÿßßßÿßßßÿßßßÿßßßÿßßßÿßßßÿßßßÿßßßÿßßßÿßßßÿßßßÿßßßÿßßßÿßßßÿßßßÿßßßÿßßßÿßßßÿßßßÿàààÿàààÿàààÿàààÿàààÿáááÿáááÿáááÿáááÿáááÿáááÿâââÿâââÿâââÿâââÿâââÿâââÿâââÿâââÿâââÿâââÿâââÿâââÿâââÿâââÿâââÿâââÿâââÿâââÿãããÿãããÿãããÿãããÿãããÿãããÿãããÿãããÿãããÿãããÿãããÿãããÿãããÿãããÿãããÿãããÿãããÿãããÿãããÿãããÿãããÿãããÿãããÿãããÿãããÿãããÿãããÿãããÿãããÿãããÿãããÿãããÿãããÿãããÿãããÿãããÿãããÿãããÿâââÿâââÿâââÿâââÿâââÿâââÿâââÿâââÿâââÿâââÿâââÿâââÿáááÿáááÿáááÿáááÿáááÿáááÿáááÿáááÿáááÿááâÿââãÿââãÿãããÿãããÿãããÿãããÿãããÿããäÿããäÿãããÿãããÿãããÿãããÿãããÿââãÿââãÿââãÿâââÿâââÿâââÿâââÿâââÿâââÿâââÿâââÿâââÿâââÿâââÿâââÿâââÿâââÿâââÿâââÿâââÿâââÿâââÿâââÿâââÿââãÿââãÿââãÿââãÿââãÿââãÿââãÿââãÿââãÿââãÿââãÿââãÿââãÿââãÿââãÿââãÿââãÿâââÿâââÿâââÿâââÿâââÿâââÿâââÿâââÿâââÿâââÿâââÿâââÿâââÿâââÿâââÿâââÿâââÿâââÿâââÿâââÿâââÿâââÿâââÿâââÿâââÿâââÿâââÿâââÿâââÿâââÿâââÿâââÿâââÿâââÿâââÿâââÿâââÿâââÿâââÿâââÿâââÿâââÿâââÿâââÿâââÿâââÿâââÿâââÿâââÿâââÿáááÿáááÿáááÿáááÿáááÿáááÿáááÿáááÿàààÿßßßÿßßßÿßßßÿßßßÿßßßÿßßßÿßßßÿßßßÿßßßÿßßßÿßßßÿßßßÿßßßÿßßßÿßßßÿßßßÿßßßÿßßßÿßßßÿàààÿàààÿàààÿàààÿàààÿàààÿßßßÿßßßÿßßßÿßßßÿßßßÿßßßÿßßßÿßßßÿßßßÿßßßÿÞÞÞÿÞÞÞÿÞÞÞÿßßßÿáááÿáááÿáááÿáááÿáááÿáááÿáááÿáááÿáááÿáááÿáááÿáááÿáááÿáááÿáááÿáááÿáááÿáááÿáááÿáááÿáááÿáááÿáááÿáááÿáááÿáááÿáááÿáááÿáááÿáááÿáááÿáááÿáááÿáááÿáááÿáááÿáááÿáááÿáááÿáááÿáááÿáááÿáááÿáááÿáááÿáááÿáááÿáááÿáááÿáááÿáááÿáááÿáááÿáááÿáááÿáááÿáááÿáááÿâââÿâââÿâââÿâââÿâââÿâââÿâââÿâââÿâââÿâââÿâââÿâââÿâââÿâââÿâââÿâââÿâââÿáááÿáááÿáááÿáááÿáááÿáááÿáááÿáááÿáááÿáááÿáááÿáááÿàààÿàààÿàààÿàààÿàààÿàààÿàààÿàààÿàààÿàààÿàààÿàààÿàààÿàààÿàààÿàààÿàààÿáááÿáááÿàààÿàààÿàààÿàààÿàààÿàààÿàààÿàààÿàààÿàààÿàààÿàààÿàààÿàààÿàààÿàààÿàààÿàààÿàààÿàààÿàààÿàààÿàààÿàààÿàààÿàààÿàààÿàààÿàààÿáááÿáááÿáááÿáááÿáááÿáááÿáááÿáááÿáááÿáááÿáááÿáááÿáááÿáááÿáááÿáááÿáááÿàààÿàààÿàààÿàààÿàààÿàààÿáááÿáááÿáááÿáááÿáááÿáááÿáááÿàààÿàààÿßßßÿßßßÿßßßÿßßßÿÞÞÞÿÞÞÞÿÞÞÞÿÞÞÞÿÞÞÞÿßßßÿßßßÿßßßÿßßßÿßßßÿßßßÿßßßÿßßßÿßßßÿßßßÿßßßÿßßßÿÞÞÞÿÞÞÞÿÞÞÞÿÞÞÞÿÞÞÞÿßÞÞÿßÞÞÿßÞÞÿßÞÞÿÞÝÞÿÞÝÞÿÞÝÞÿÞÝÞÿÞÝÞÿÞÝÞÿÞÝÞÿÞÝÞÿßÞÞÿßÞÞÿßÞÞÿßÞÞÿßÝÞÿßÝÞÿßÝÞÿÞÝÞÿÞÝÞÿÞÝÝÿÞÝÝÿÞÝÝÿÝÜÝÿÝÜÝÿÝÜÝÿÝÜÝÿÝÜÝÿÝÜÝÿÝÜÝÿÝÜÝÿÝÜÝÿÝÜÝÿÝÜÝÿÝÜÝÿÞÝÞÿßÞÞÿàßßÿàßßÿàßßÿàßßÿàßßÿßÞßÿßÞßÿàßßÿàßßÿàßßÿßÞßÿßÞßÿàÞßÿàÞßÿàÞßÿàÞßÿàÞßÿßÞßÿßÞßÿßÞßÿßÞßÿßÞßÿßÞßÿßÞßÿßÝÞÿßÝÞÿßÝÞÿßÝÞÿßÝÞÿßÝÞÿßÝÞÿßÞßÿßÞßÿßÞßÿßÞßÿßÞßÿßÞßÿßÞßÿßÞßÿßÞßÿßÞßÿßÞßÿßÞßÿßÞßÿßÞßÿßÞßÿßÞßÿßÞßÿßÞßÿßÞßÿßÞßÿßÞßÿßÞßÿßÞßÿßÞßÿßÞßÿßÞßÿßÞßÿàßàÿàßàÿàßàÿàßàÿàßàÿàßàÿàßàÿàßàÿàßàÿàßàÿàßàÿàßàÿàßàÿàßàÿàßàÿàßàÿàßàÿàßàÿàßàÿáßàÿáßàÿáßàÿáßàÿáßàÿáßàÿáßàÿáßàÿáßàÿáßàÿáßàÿáßàÿáßàÿáßàÿáßàÿáßàÿáßàÿàßàÿàßàÿàßàÿàßàÿàßàÿàßàÿàßàÿàßàÿàßàÿàßàÿàßàÿàßàÿàßàÿàßàÿàßàÿàßàÿàßàÿàßàÿàßàÿàÞßÿàÞßÿàßßÿàßßÿàßßÿáßàÿáßàÿàßàÿàßàÿáààÿáààÿáààÿàßßÿàßßÿàßßÿàßßÿàßßÿßÞßÿßÞßÿßÞßÿßÞßÿàßßÿàßßÿàßßÿàßßÿàßßÿàßßÿàßßÿàßßÿàßßÿàßßÿàßßÿàßßÿàßßÿàßßÿàßßÿàßßÿàßßÿßÞßÿßÞßÿßÞßÿßÞßÿßÞßÿßÞßÿßÞßÿßÞßÿßÞßÿßÞßÿßÞßÿßÞßÿßÞßÿßÞßÿßÞßÿßÞßÿßÞßÿßÞßÿßÞßÿßÞßÿßÞßÿàÞßÿáßàÿáßàÿáßàÿáßàÿáßàÿáßàÿáßàÿáßàÿáßàÿáßàÿáßàÿáßàÿáßàÿáßàÿáßàÿáßàÿáßàÿáßàÿáßàÿáßàÿáßàÿáßàÿáßàÿáßàÿáßàÿáßàÿáßàÿáßàÿáßàÿáßàÿáßàÿáßàÿáßàÿáßàÿáßàÿáßàÿàßàÿàßàÿàßàÿàßàÿàßàÿàßàÿàßàÿàßàÿàßàÿàßàÿàßàÿàßàÿàßàÿàßàÿàßàÿàßàÿàßàÿàßàÿàßàÿàÞßÿàÞßÿàÞßÿàÞßÿàÞßÿàÞßÿàÞßÿàÞßÿàÞßÿàÞßÿàÞßÿàÞßÿàÞßÿàÞßÿàÞßÿàÞßÿàÞßÿàÞßÿàÞßÿàÞßÿàÞßÿàÞßÿàÞßÿàÞßÿàÞßÿàÞßÿàÞßÿàÞßÿàÞßÿàÞßÿàÞßÿàÞßÿàÞßÿàÞßÿàÞßÿàÞßÿàÞßÿàÞßÿàÞßÿàÞßÿàÞßÿáßàÿáßàÿáßàÿáßàÿáßàÿáßàÿáßàÿâàáÿâàáÿâàáÿâàáÿâàáÿâàáÿâàáÿâàáÿâàáÿâàáÿâàáÿáßàÿáßàÿáßàÿáßàÿáßàÿáßàÿáßàÿáßàÿáßàÿáßàÿáßàÿáßàÿáßàÿáßàÿáßàÿáßàÿáßàÿáßàÿáßàÿáßàÿâàáÿâàáÿâàáÿâàáÿâàáÿáßàÿáßàÿáßàÿáßàÿáßàÿáßàÿáßàÿâàáÿâàáÿâàáÿâàáÿâàáÿáßàÿáßàÿáßàÿáßàÿáßàÿáßàÿáßàÿáßàÿáßàÿáßàÿáßàÿáßàÿáßàÿáßàÿáßàÿáßàÿáßàÿáßàÿáßàÿáßàÿáßàÿáßàÿáßàÿáßàÿáßàÿáßàÿáßàÿáßàÿáßàÿáßàÿáßàÿàÞßÿàÞßÿàÞßÿàÞßÿàÞßÿàÞßÿàÞßÿàÞßÿàÞßÿàÞßÿáßàÿáßàÿáßàÿáßàÿáßàÿàÞßÿàÞßÿàÞßÿàÞßÿàÞßÿàÞßÿàÞßÿàÞßÿàÞßÿàÞßÿàÞßÿàÞßÿßÞÞÿßÞÞÿßÞÞÿßÞÞÿßÞßÿßÞßÿßÞßÿßÞßÿßÞßÿàßßÿàßßÿàßßÿßÞßÿßÞßÿßÞßÿßÞßÿßÞÞÿßÞÞÿßÞÞÿßÞÞÿßÞÞÿßÞßÿßÞßÿßÞßÿßÞßÿßÞßÿßÞßÿßÞßÿßÞßÿßÞßÿßÞßÿßÞßÿßÞßÿßÞßÿßÞßÿßÞßÿßÞßÿßÞßÿßÞßÿßÞßÿàßßÿàßßÿàßßÿàßßÿàßßÿàßßÿàßßÿàßßÿàßßÿàßßÿàßßÿàßßÿàßßÿàßßÿàßßÿàßßÿàßßÿßÞÞÿßÞÞÿÞÝÝÿÞÝÝÿÞÝÝÿÞÝÝÿÞÝÝÿÞÝÝÿÝÜÝÿÝÜÝÿÝÜÝÿÝÜÝÿÝÛÜÿÝÛÜÿÝÛÜÿÝÛÜÿÝÛÜÿÝÛÜÿÝÛÜÿÝÛÜÿÜÛÜÿÝÜÜÿÝÜÝÿÝÜÝÿÞÝÝÿÞÝÝÿÞÝÝÿÞÝÝÿÞÝÝÿßÞÞÿßÞÞÿßÞÞÿßÞÞÿßÞÞÿàßßÿàßßÿàßßÿàßßÿàßßÿßÞßÿßÞÞÿßÞÞÿßÞÞÿßÞÞÿßÞÞÿßÞÞÿßÞÞÿßÞÞÿßÞÞÿßÞÞÿßÞÞÿßÞÞÿßÞÞÿßÞÞÿßÞÞÿßÞÞÿßÞÞÿßÞÞÿßÞÞÿßÞÞÿßÞÞÿßÞÞÿßÞÞÿßÞÞÿßÞÞÿßÞÞÿßÞÞÿßÞÞÿßÞÞÿßÞÞÿßÞÞÿßÞÞÿßÞÞÿßÞÞÿßÞÞÿßÞÞÿßÞÞÿßÞÞÿßÞÞÿßÞÞÿàßßÿàßßÿàßßÿàßßÿßÞÞÿßÞÞÿßÞÞÿßÞÞÿßÞÞÿÞÝÝÿÞÝÝÿÞÝÝÿÞÝÝÿÞÝÝÿÞÝÝÿÞÝÝÿÝÜÝÿÝÜÝÿÞÜÝÿÞÝÝÿÞÝÝÿÞÝÝÿÞÝÝÿÞÝÝÿÞÝÝÿÞÝÝÿßÝÞÿßÝÞÿßÝÞÿßÝÞÿßÝÞÿßÞßÿßÞßÿßÞßÿßÞßÿßÞßÿÞÝÞÿÞÝÝÿÞÝÝÿÞÝÝÿÞÝÝÿÞÝÝÿÞÝÝÿÞÝÝÿÞÝÝÿÞÝÝÿÞÝÝÿÞÝÝÿÞÝÝÿÞÝÝÿÞÝÝÿÞÝÝÿÞÝÝÿÞÝÝÿÞÝÝÿÞÝÝÿÞÝÝÿÞÝÞÿÞÝÞÿÞÝÞÿÞÝÞÿÞÝÞÿßÝÞÿßÝÞÿßÝÞÿßÝÞÿßÝÞÿßÝÞÿßÝÞÿßÞÞÿßÞÞÿßÞÞÿßÞÞÿßÞÞÿßÝÞÿßÞßÿßÞßÿßÞßÿßÞßÿßÞßÿßÞßÿßÝÞÿßÝÞÿßÝÞÿßÝÞÿßÝÞÿßÝÞÿßÝÞÿßÞßÿßÞßÿßÞßÿßÞßÿßÞßÿàßßÿàßßÿàßßÿàßßÿàßßÿàßßÿàßßÿàßßÿàßßÿàßßÿàßßÿàßßÿàßßÿàßßÿàßßÿàßßÿàßßÿàßßÿàßßÿßÞßÿßÞßÿßÞßÿàÞßÿàÞßÿàÞßÿàÞßÿàÞßÿàÞßÿàÞßÿàÞßÿàÞßÿàÞßÿàÞßÿàÞßÿàÞßÿàÞßÿàÞßÿàÞßÿàÞßÿßÞßÿßÞßÿßÞßÿßÞßÿßÞßÿßÞßÿßÞßÿßÞßÿßÞßÿßÞßÿßÞßÿßÞßÿßÞßÿßÞßÿßÞßÿßÞßÿßÞßÿßÞßÿßÞßÿßÝÞÿßÝÞÿßÝÞÿßÝÞÿßÝÞÿßÝÞÿßÝÞÿßÝÞÿßÝÞÿßÝÞÿßÝÞÿßÝÞÿßÝÞÿßÝÞÿßÝÞÿßÝÞÿßÝÞÿßÝÞÿßÝÞÿÞÝÞÿÞÝÞÿÞÞÞÿÞÞÞÿÞÞÞÿÞÞÞÿÞÞÞÿÞÞÞÿÞÞÞÿÞÞÞÿÞÞÞÿÞÞÞÿÞÞÞÿÞÞÞÿÞÞÞÿÞÞÞÿÞÞÞÿÞÞÞÿÞÞÞÿÞÞÞÿÝÝÝÿÝÝÝÿÝÝÝÿÝÝÝÿÝÝÝÿÝÝÝÿÝÝÝÿÝÝÝÿÝÝÝÿÝÝÝÿÝÝÝÿÜÜÜÿÜÜÜÿÜÜÜÿÜÜÜÿÜÜÜÿÜÜÜÿÜÜÜÿÜÜÜÿÜÜÜÿÜÜÜÿÝÝÝÿÝÝÝÿÝÝÝÿÝÝÝÿÝÝÝÿÝÝÝÿÝÝÝÿÝÝÝÿÝÝÝÿÝÝÝÿÝÝÝÿÝÝÝÿÝÝÝÿÝÝÝÿÝÝÝÿÝÝÝÿÝÝÝÿÝÝÝÿÝÝÝÿÞÞÞÿÞÞÞÿÞÞÞÿÞÞÞÿÞÞÞÿÞÞÞÿÞÞÞÿÞÞÞÿÞÞÞÿÞÞÞÿÞÞÞÿÞÞÞÿÞÞÞÿÞÞÞÿÞÞÞÿÞÞÞÿÞÞÞÿÞÝÞÿÝÝÝÿÞÝÝÿÞÝÝÿÞÝÝÿÞÝÞÿÞÝÞÿÞÝÞÿÞÝÞÿßÞßÿßÞßÿßÞßÿßÞÞÿßÞÞÿßÞßÿßÞßÿßÞßÿßÞÞÿßÞÞÿÞÝÞÿÞÝÞÿßÞÞÿßÞÞÿßÞÞÿßÞÞÿßÞÞÿßÞÞÿßÞÞÿßÞÞÿßÞÞÿßÞÞÿßÞÞÿßÞÞÿßÞÞÿßÞÞÿßÞÞÿßÞÞÿßÞÞÿÞÝÝÿÝÝÝÿÝÝÝÿÝÝÝÿÝÝÝÿÝÝÝÿÝÝÝÿÝÝÝÿÝÝÝÿÝÝÝÿÝÝÝÿÝÝÝÿÝÝÝÿÝÝÝÿÝÝÝÿÝÝÝÿÝÝÝÿÝÝÝÿÝÝÝÿÝÝÝÿÝÝÝÿÝÝÝÿÝÝÝÿÝÝÝÿÝÝÝÿÝÝÝÿÝÝÝÿÝÝÝÿÝÝÝÿÝÝÝÿÝÝÝÿÝÝÝÿÝÝÝÿÝÝÝÿÝÝÝÿÝÝÝÿÝÝÝÿÝÝÝÿÝÝÝÿÝÝÝÿÝÝÝÿÞÞÞÿÞÞÞÿÞÞÞÿÞÞÞÿÞÞÞÿÞÞÞÿÞÞÞÿÞÞÞÿÞÞÞÿÞÞÞÿÞÞÞÿÞÞÞÿÞÞÞÿÞÞÞÿÞÞÞÿÞÞÞÿÞÞÞÿÝÝÝÿÜÜÜÿÜÜÜÿÜÜÜÿÜÜÜÿÝÝÝÿÞÞÞÿÞÞÞÿÞÞÞÿßßßÿßßßÿßßßÿÞÞÞÿÞÞÞÿÞÞÞÿÝÝÝÿÝÝÝÿÜÜÜÿÜÜÜÿÜÜÜÿÝÝÝÿÞÞÞÿÞÞÞÿÞÞÞÿÞÞÞÿÞÞÞÿÞÞÞÿÞÞÞÿÞÞÞÿÞÞÞÿÞÞÞÿÞÞÞÿÞÞÞÿßßßÿßßßÿßßßÿßßßÿßßßÿÞÞÞÿÞÞÞÿÞÞÞÿßßßÿßßßÿßßßÿßßßÿßßßÿßßßÿßßßÿßßßÿßßßÿßßßÿßßßÿßßßÿÞÞÞÿÞÞÞÿÞÞÞÿÞÞÞÿÝÝÝÿÝÝÝÿÝÝÝÿÝÝÝÿÝÝÝÿÞÞÞÿÞÞÞÿÞÞÞÿÞÞÞÿÞÞÞÿÞÞÞÿÞÞÞÿÞÞÞÿÞÞÞÿÞÞÞÿÞÞÞÿÞÞÞÿÝÝÝÿÝÝÝÿÝÝÝÿÝÝÝÿÞÞÞÿßßßÿßßßÿßßßÿßßßÿßßßÿßßßÿßßßÿßßßÿßßßÿßßßÿßßßÿßßßÿßßßÿßßßÿßßßÿßßßÿßßßÿÞÞÞÿÞÞÞÿÞÞÞÿÞÞÞÿÞÞÞÿÞÞÞÿÞÞÞÿÞÞÞÿÞÞÞÿÞÞÞÿÞÞÞÿÞÞÞÿÞÞÞÿÞÞÞÿÞÞÞÿÞÞÞÿÞÞÞÿÞÞÞÿÞÞÞÿÞÞÞÿÞÞÞÿÞÞÞÿÞÞÞÿÞÞÞÿÞÞÞÿÞÞÞÿÞÞÞÿÞÞÞÿÞÞÞÿßßßÿßßßÿßßßÿßßßÿàààÿàààÿàààÿàààÿàààÿßßßÿÞÞÞÿÞÞÞÿÞÞÞÿÞÞÞÿÞÞÞÿÞÞÞÿÞÞÞÿÞÞÞÿÞÞÞÿÞÞÞÿÞÞÞÿÞÞÞÿÞÞÞÿÞÞÞÿÞÞÞÿÞÞÞÿÞÞÞÿÞÞÞÿÝÝÝÿÝÝÝÿÝÝÝÿÝÝÝÿÝÝÝÿÝÝÝÿÝÝÝÿÝÝÝÿÝÝÝÿÝÝÝÿÝÝÝÿÝÝÝÿÝÝÝÿÝÝÝÿÝÝÝÿÝÝÝÿÝÝÝÿÝÝÝÿÝÝÝÿÝÝÝÿÝÝÝÿÝÝÝÿÝÝÝÿÝÝÝÿÝÝÝÿÝÝÝÿÝÝÝÿÜÜÜÿÜÜÜÿÜÜÜÿÜÜÜÿÜÜÜÿÜÜÜÿÜÜÜÿÝÝÝÿÝÝÝÿÝÝÝÿÝÝÝÿÝÝÝÿÝÝÝÿÝÝÝÿÞÞÞÿÞÞÞÿÞÞÞÿÞÞÞÿÞÞÞÿÞÞÞÿÞÞÞÿÞÞÞÿÞÞÞÿÞÞÞÿÞÞÞÿÞÞÞÿÞÞÞÿÞÞÞÿÞÞÞÿÞÞÞÿÞÞÞÿÞÞÞÿÞÞÞÿÞÞÞÿÞÞÞÿÞÞÞÿÞÞÞÿÞÞÞÿÞÞÞÿÞÞÞÿÞÞÞÿÞÞÞÿÞÞÞÿÝÝÝÿÝÝÝÿÝÝÝÿÝÝÝÿÝÝÝÿÝÝÝÿÝÝÝÿÝÝÝÿÝÝÝÿÝÝÝÿÞÞÞÿÞÞÞÿÞÞÞÿÞÞÞÿÞÞÞÿÞÞÞÿÞÞÞÿÞÞÞÿÞÞÞÿÞÞÞÿÞÞÞÿÞÞÞÿÞÞÞÿÞÞÞÿÞÞÞÿÞÞÞÿÞÞÞÿÝÝÝÿÝÝÝÿÝÝÝÿÝÝÝÿÝÝÝÿÝÝÝÿÝÝÝÿÝÝÝÿÝÝÝÿÞÞÞÿÞÞÞÿÞÞÞÿÞÞÞÿÞÞÞÿßßßÿßßßÿßßßÿßßßÿßßßÿÞÞÞÿÝÝÝÿÝÝÝÿÝÝÝÿÝÝÝÿÝÝÝÿÝÝÝÿÝÝÝÿÝÝÝÿÝÝÝÿÝÝÝÿÝÝÝÿÝÝÝÿÝÝÝÿÝÝÝÿÝÝÝÿÝÝÝÿÝÝÝÿÝÝÝÿÝÝÝÿÝÝÝÿÝÝÝÿÝÝÝÿÝÝÝÿÝÝÝÿÝÝÝÿÝÝÝÿÝÝÝÿÝÝÝÿÝÝÝÿÝÝÝÿÝÝÝÿÝÝÝÿÝÝÝÿÝÝÝÿÝÝÝÿÝÝÝÿÝÝÝÿÝÝÝÿÝÝÝÿÝÝÝÿÝÝÝÿÝÝÝÿÝÝÝÿÝÝÝÿÝÝÝÿÝÝÝÿÝÝÝÿÝÝÝÿÝÝÝÿÝÝÝÿÝÝÝÿÝÝÝÿÝÝÝÿÝÝÝÿÝÝÝÿÝÝÝÿÝÝÝÿÝÝÝÿÞÞÞÿßßßÿßßßÿßßßÿßßßÿßßßÿßßßÿßßßÿßßßÿßßßÿÞÞÞÿÞÞÞÿÞÞÞÿÞÞÞÿÞÞÞÿÞÞÞÿÞÞÞÿÞÞÞÿÞÞÞÿÞÞÞÿÞÞÞÿÞÞÞÿÞÞÞÿÞÞÞÿÞÞÞÿÞÞÞÿÞÞÞÿÞÞÞÿÞÞÞÿÞÞÞÿÞÞÞÿÞÞÞÿÞÞÞÿÞÞÞÿÞÞÞÿÞÞÞÿÞÞÞÿÝÝÝÿÜÜÜÿÜÜÜÿÜÜÜÿÜÜÜÿÜÜÜÿÜÜÜÿÜÜÜÿÜÜÜÿÜÜÜÿÜÜÜÿÜÜÜÿÛÛÛÿÛÛÛÿÛÛÛÿÛÛÛÿÛÛÛÿÛÛÛÿÛÛÛÿÚÚÚÿÚÚÚÿÚÚÚÿÚÚÚÿÚÚÚÿÚÚÚÿÚÚÚÿÚÚÚÿÚÚÚÿÚÚÚÿÛÛÛÿÛÛÛÿÛÛÛÿÛÛÛÿÜÜÜÿÜÜÜÿÜÜÜÿÜÜÜÿÜÜÜÿÜÜÜÿÝÝÝÿÝÝÝÿÞÞÞÿÞÞÞÿÞÞÞÿÞÞÞÿÞÞÞÿÞÞÞÿÞÞÞÿÝÝÝÿÝÝÝÿÝÝÝÿÝÝÝÿÝÝÝÿÜÜÜÿÜÜÜÿÜÜÜÿÜÜÜÿÛÛÛÿÛÛÛÿÛÛÛÿÜÜÜÿÜÜÜÿÜÜÜÿÜÜÜÿÜÜÜÿÜÜÜÿÜÜÜÿÜÜÜÿÜÜÜÿÜÜÜÿÜÜÜÿÜÜÜÿÜÜÜÿÜÜÜÿÜÜÜÿÜÜÜÿÜÜÜÿÜÜÜÿÜÜÜÿÝÝÝÿÝÝÝÿÝÝÝÿÝÝÝÿÝÝÝÿÝÝÝÿÝÝÝÿÝÝÝÿÝÝÝÿÝÝÝÿÜÜÜÿÜÜÜÿÜÜÜÿÜÜÜÿÜÜÜÿÜÜÜÿÜÜÜÿÛÛÛÿÛÛÛÿÚÚÚÿÚÚÚÿÚÚÚÿÚÚÚÿÚÚÚÿÚÚÚÿÚÚÚÿÚÚÚÿÚÚÚÿÚÚÚÿÚÚÚÿÚÚÚÿÛÛÛÿÛÛÛÿÛÛÛÿÛÛÛÿÛÛÛÿÛÛÛÿÛÛÛÿÛÛÜÿÛÛÜÿÛÛÜÿÛÛÜÿÛÛÜÿÛÛÜÿÛÛÜÿÛÛÜÿÜÜÝÿÜÜÝÿÜÜÝÿÜÜÝÿÝÝÞÿÝÝÞÿÝÝÞÿÝÝÞÿÝÝÞÿÝÝÞÿÝÝÞÿÜÜÝÿÜÜÝÿÜÜÝÿÜÜÝÿÜÜÝÿÜÜÝÿÜÜÝÿÜÜÝÿÝÝÞÿÝÝÞÿÝÝÞÿÝÝÞÿÝÝÞÿÝÝÞÿÝÝÞÿÝÝÞÿÝÝÞÿÝÝÞÿÝÝÞÿÝÝßÿÞÞàÿÞÞàÿÞÞàÿÞÞàÿÞÞàÿÝÝßÿÝÝßÿÝÝßÿÝÝßÿÝÝßÿÝÝßÿÝÝßÿÝÝßÿÝÝßÿÝÝßÿÝÝßÿÝÝßÿÜÜÞÿÜÜÞÿÝÝßÿÝÝßÿÝÝßÿÝÝßÿÝÝßÿÝÝßÿÝÝßÿÝÝßÿÝÝßÿÝÝßÿÝÝßÿÝÝßÿÝÝßÿÝÝßÿÝÝßÿÝÝßÿÝÝßÿÜÜÞÿÛÛÝÿÛÛÝÿÛÛÝÿÛÛÝÿÛÛÝÿÛÛÝÿÜÜÞÿÜÜÞÿÜÜÞÿÜÜÞÿÜÜÞÿÜÜÞÿÜÜÞÿÜÜÞÿÜÜÞÿÜÜÞÿÜÜÞÿÜÜÞÿÛÛÝÿÛÛÝÿÛÛÝÿÛÛÝÿÛÛÝÿÛÛÝÿÛÛÝÿÚÚÜÿÚÚÜÿÚÚÜÿÚÚÜÿÚÚÜÿÙÙÛÿÙÙÛÿÙÙÛÿÙÙÛÿÙÙÛÿÙÙÛÿÙÙÛÿÙÙÛÿÙÙÛÿÙÙÛÿÚÚÜÿÚÚÜÿÚÚÜÿÚÚÜÿÚÚÜÿÚÚÜÿÚÚÜÿÛÛÝÿÛÛÝÿÛÛÝÿÛÛÝÿÛÛÝÿÛÛÝÿÛÛÝÿÛÛÝÿÛÛÝÿÛÛÝÿÛÛÝÿÛÛÝÿÛÛÝÿÛÛÝÿÛÛÝÿÛÛÝÿÛÛÝÿÛÛÝÿÛÛÝÿÜÜÞÿÜÜÞÿÜÜÞÿÜÜÞÿÜÜÞÿÝÝßÿÝÝßÿÝÝßÿÝÝßÿÝÝßÿÝÝßÿÝÝßÿÝÝßÿÝÝßÿÝÝßÿÝÝßÿÝÝßÿÝÝßÿÝÝßÿÝÝßÿÝÝßÿÝÝßÿÝÝßÿÝÝßÿÝÝßÿÝÝßÿÝÝßÿÝÝßÿÝÝßÿÝÝßÿÝÝßÿÝÝßÿÝÝßÿÝÝßÿÝÝßÿÝÝßÿÝÝßÿÝÝßÿÝÝßÿÝÝßÿÝÝßÿÝÝßÿÝÝßÿÝÝßÿÝÝßÿÝÝßÿÝÝßÿÝÝßÿÝÝßÿÝÝßÿÝÝßÿÝÝßÿÝÝßÿÝÝßÿÝÝßÿÝÝßÿÝÝßÿÝÝßÿÝÝßÿÝÝßÿÝÝßÿÝÝßÿÝÝßÿÝÝßÿÝÝßÿÝÝßÿÝÝßÿÝÝßÿÝÝßÿÝÝßÿÝÝßÿÝÝßÿÝÝßÿÝÝßÿÝÝßÿÝÝßÿÝÝßÿÝÝßÿÝÝßÿÝÝßÿÝÝßÿÝÝßÿÝÝßÿÝÝßÿÝÝßÿÝÝßÿÝÝßÿÝÝßÿÞÞàÿÞÞàÿÞÞàÿÞÞàÿÞÞàÿÞÞàÿÞÞàÿÞÞàÿÞÞàÿÞÞàÿÞÞàÿÞÞàÿÞÞàÿÞÞàÿÞÞàÿÞÞàÿÞÞàÿÞÞàÿÞÞàÿÞÞàÿßßáÿßßáÿßßáÿßßáÿßßáÿßßáÿßßáÿßßáÿßßáÿßßáÿßßáÿßßáÿßßáÿßßáÿßßáÿßßáÿßßáÿÞÞàÿÞÞàÿÞÞàÿÞÞàÿÞÞàÿÞÞàÿÞÞàÿÞÞàÿÞÞàÿÞÞàÿÞÞàÿÞÞàÿÞÞàÿÞÞàÿÞÞàÿÞÞàÿÞÞàÿÞÞàÿÞÞàÿÞÞàÿÞÞàÿÞÞàÿÞÞàÿÞÞàÿÞÞàÿÞÞàÿÞÞàÿÞÞàÿÞÞàÿÞÞàÿÞÞàÿÞÞàÿÞÞàÿÞÞàÿÞÞàÿÞÞàÿÞÞàÿÞÞàÿÝÝßÿÝÝßÿÝÝßÿÝÝßÿÝÝßÿÝÝßÿÝÝßÿÝÝßÿÝÝßÿÝÝßÿÝÝßÿÝÝßÿÜÜÞÿÜÜÞÿÜÜÞÿÜÜÞÿÜÜÞÿÜÜÞÿÜÜÞÿÜÜÞÿÜÜÞÿÜÜÞÿÝÝßÿÝÝßÿÝÝßÿÜÜÞÿÜÜÞÿÜÜÞÿÜÜÞÿÜÜÞÿÜÜÞÿÜÜÞÿÜÜÞÿÜÜÞÿÜÜÞÿÜÜÞÿÜÜÞÿÜÜÞÿÜÜÞÿÛÛÝÿÜÜÞÿÜÜÞÿÜÜÞÿÜÜÞÿÜÜÞÿÜÜÞÿÜÜÞÿÜÜÞÿÜÜÞÿÜÜÞÿÜÜÞÿÜÜÞÿÜÜÞÿÜÜÞÿÜÜÞÿÜÜÞÿÜÜÞÿÜÜÞÿÛÛÝÿÛÛÝÿÛÛÝÿÛÛÝÿÛÛÝÿÛÛÝÿÛÛÝÿÛÛÝÿÛÛÝÿÛÛÝÿÛÛÝÿÛÛÝÿÛÛÝÿÛÛÝÿÛÛÝÿÛÛÝÿÛÛÝÿÛÛÝÿÛÛÝÿÚÚÜÿÚÚÜÿÛÛÝÿÛÛÝÿÛÛÝÿÛÛÝÿÛÛÝÿÛÛÝÿÛÛÝÿÛÛÝÿÛÛÝÿÛÛÝÿÛÛÝÿÛÛÝÿÜÜÞÿÜÜÞÿÜÜÞÿÜÜÞÿÜÜÞÿÜÜÞÿÝÝßÿÞÞàÿÞÞàÿÞÞàÿÞÞàÿÞÞàÿÞÞàÿÞÞàÿÞÞàÿÞÞàÿÞÞàÿÞÞàÿÞÞàÿÞÞàÿÞÞàÿÞÞàÿÞÞàÿÞÞàÿÞÞàÿÝÝßÿÝÝßÿÝÝßÿÝÝßÿÝÝßÿÝÝßÿÝÝßÿÝÝßÿÝÝßÿÝÝßÿÝÝßÿÝÝßÿÝÝßÿÝÝßÿÝÝßÿÝÝßÿÝÝßÿÝÝßÿÝÝßÿÝÝßÿÝÝßÿÝÞàÿÝÞàÿÝÞàÿÝÞàÿÝÞàÿÜÝßÿÜÝßÿÜÝßÿÜÝßÿÜÝßÿÛÜÞÿÛÜÞÿÛÜÞÿÛÜÞÿÛÜÞÿÛÜÞÿÛÜÞÿÛÛÝÿÚÛÝÿÚÛÝÿÚÛÝÿÚÛÝÿÚÛÝÿÚÛÝÿÚÛÝÿÚÛÝÿÚÛÝÿÛÜÞÿÛÜÞÿÛÜÞÿÛÜÞÿÛÜÞÿÛÜÞÿÛÜÞÿÛÜÞÿÛÜÞÿÛÜÞÿÜÝßÿÜÝßÿÜÝßÿÜÝßÿÜÝßÿÜÝßÿÜÝßÿÜÝßÿÜÝßÿÜÝßÿÜÝßÿÜÝßÿÜÝßÿÜÝßÿÜÝßÿÜÝßÿÜÝßÿÜÝßÿÜÝßÿÜÝßÿÜÝßÿÝÞàÿÝÞàÿÝÞàÿÝÞàÿÝÞàÿÝÞàÿÝÞàÿÝÞàÿÝÞàÿÝÞàÿÝÞàÿÝÞàÿÝÞàÿÝÞàÿÝÞàÿÝÞàÿÝÞàÿÝÞàÿÝÞàÿÝÞàÿÝÞàÿÝÞàÿÝÞàÿÝÞàÿÝÞàÿÝÞàÿÝÞàÿÝÞàÿÝÞàÿÝÞàÿÝÞàÿÝÞàÿÝÞàÿÝÞàÿÝÞàÿÝÞàÿÝÞàÿÝÞàÿÝÞàÿÝÞàÿÝÞàÿÝÞàÿÝÞàÿÝÞàÿÝÞàÿÝÞàÿÝÞàÿÝÞàÿÝÞàÿÝÞàÿÝÞàÿÝÞàÿÝÞàÿÝÞàÿÝÞàÿÝÞàÿÝÞàÿÝÞàÿÝÞàÿÝÞàÿÝÞàÿÝÞàÿÝÞàÿÝÞàÿÝÞàÿÝÞàÿÝÞàÿÝÞàÿÝÞàÿÝÞàÿÝÞàÿÝÞàÿÝÞàÿÝÞàÿÜÝßÿÜÝßÿÜÝßÿÜÝßÿÜÝßÿÜÝßÿÜÝßÿÜÝßÿÜÝßÿÜÝßÿÜÝßÿÜÝßÿÜÝßÿÜÝßÿÜÝßÿÜÝßÿÜÝßÿÜÝßÿÜÝßÿÜÝßÿÜÝßÿÜÝßÿÜÝßÿÜÝßÿÜÝßÿÜÝßÿÜÝßÿÜÝßÿÜÝßÿÜÝßÿÜÝßÿÜÝßÿÜÝßÿÜÝßÿÜÝßÿÜÝßÿÜÝßÿÜÝßÿÜÝßÿÜÝßÿÜÝßÿÜÝßÿÜÝßÿÜÝßÿÜÝßÿÜÝßÿÜÝßÿÜÝßÿÜÝßÿÜÝßÿÜÝßÿÜÝßÿÜÝßÿÜÝßÿÜÝßÿÜÝßÿÜÝßÿÜÝßÿÛÜÞÿÛÜÞÿÛÜÞÿÛÜÞÿÛÜÞÿÛÜÞÿÛÜÞÿÛÜÞÿÛÜÞÿÛÜÞÿÛÜÞÿÛÜÞÿÛÜÞÿÛÜÞÿÛÜÞÿÛÜÞÿÛÜÞÿÛÜÞÿÛÜÞÿÛÜÞÿÛÜßÿÛÜàÿÛÜàÿÛÜàÿÛÜàÿÛÜàÿÛÜàÿÛÜàÿÛÜàÿÛÜàÿÛÜàÿÛÜàÿÛÜàÿÛÜàÿÛÜàÿÛÜàÿÛÜàÿÛÜàÿÛÜàÿÛÜàÿÛÜàÿÜÝáÿÜÝáÿÜÝáÿÜÝáÿÛÜàÿÛÜàÿÛÜàÿÛÜàÿÛÜàÿÛÜàÿÛÜàÿÛÜàÿÛÜàÿÛÜàÿÛÜàÿÛÜàÿÛÜàÿÛÜàÿÛÜàÿÛÜàÿÛÜàÿÛÜàÿÛÜàÿÛÜàÿÛÜàÿÛÜàÿÛÜàÿÛÜàÿÛÜàÿÛÜàÿÛÜàÿÛÜàÿÛÜàÿÛÜàÿÛÜàÿÛÜàÿÚÛßÿÚÛßÿÚÛßÿÚÛßÿÚÛßÿÚÛßÿÚÛßÿÚÛßÿÚÛßÿÚÛßÿÚÛßÿÚÛßÿÚÛßÿÚÛßÿÚÛßÿÚÛßÿÚÛßÿÚÛßÿÚÛßÿÚÛßÿÿÿÿÿÿÿÿÿÿÿÿÿÿÿÿÿÿÿÿÿÿÿÿÿÿÿÿÿÿÿÿÿÿÿÿÿÿÿÿÿÿÿÿÿÿÿÿÿÿÿÿÿÿÿÿÿÿÿÿÿÿÿÿÿÿÿÿÿÿÿÿÿÿÿÿÿÿÿÿÿÿÿÿÿÿÿÿÿÿÿÿÿÿÿÿÿÿÿÿÿÿÿÿÿÿÿÿÿÿÿÿÿÿÿÿÿÿÿÿÿÿÿÿÿÿÿÿÿÿÿÿÿÿÿÿÿÿÿÿÿÿÿÿÿÿÿÿÿÿÿÿÿÿÿÿÿÿÿÿÿÿÿÿÿÿÿÿÿÿÿÿÿÿÿÿÿÿÿÿÿÿÿÿÿÿÿÿÿÿÿÿÿÿÿÿÿÿÿÿÿÿÿÿÿÿÿÿÿÿÿÿÿÿÿÿÿÿÿÿÿÿÿÿÿÿÿÿÿÿÿÿÿÿÿÿÿÿÿÿÿÿÿÿÿÿÿÿÿÿÿÿÿÿÿÿÿÿÿÿÿÿÿÿÿÿÿÿÿÿÿÿÿÿÿÿÿÿÿÿÿÿÿÿÿÿÿÿÿÿÿÿÿÿÿÿÿÿÿÿÿÿÿÿÿÿÿÿÿÿÿÿÿÿÿÿÿÿÿÿÿÿÿÿÿÿÿÿÿÿÿÿÿÿÿÿÿÿÿÿÿÿÿÿÿÿÿÿÿÿÿÿÿÿÿÿÿÿÿÿÿÿÿÿÿÿÿÿÿÓÓÑÿÓÓÑÿÓÓÑÿÓÓÑÿÓÓÑÿÓÓÑÿÓÓÑÿÓÓÑÿÓÓÑÿÓÓÑÿÓÓÑÿÓÓÑÿÓÓÑÿÓÓÑÿÓÓÑÿÓÓÑÿÓÓÑÿÓÓÑÿÓÓÑÿÓÓÑÿÔÔÒÿÔÔÒÿÔÔÒÿÔÔÒÿÔÔÒÿÔÔÒÿÔÔÒÿÔÔÒÿÔÔÒÿÔÔÒÿÔÔÒÿÔÔÒÿÔÔÒÿÔÔÒÿÔÔÒÿÔÔÒÿÔÔÒÿÔÔÒÿÔÔÒÿÔÔÒÿÕÕÓÿÕÕÓÿÕÕÓÿÕÕÓÿÔÔÒÿÔÔÒÿÔÔÒÿÔÔÒÿÔÔÒÿÓÓÑÿÓÓÑÿÓÓÑÿÓÓÑÿÓÓÑÿÓÓÑÿÓÓÑÿÒÒÐÿÒÒÐÿÑÑÏÿÑÑÏÿÑÑÏÿÑÑÏÿÑÑÏÿÑÑÏÿÑÑÏÿÑÑÏÿÑÑÏÿÑÑÏÿÑÑÏÿÑÑÏÿÑÑÏÿÑÑÏÿÑÑÏÿÑÑÏÿÑÑÏÿÑÑÏÿÑÑÏÿÑÑÏÿÑÑÏÿÑÑÏÿÑÑÏÿÑÑÏÿÑÑÏÿÑÑÏÿÑÑÏÿÒÒÐÿÒÒÐÿÒÒÐÿÒÒÐÿÒÒÐÿÓÓÑÿÓÓÑÿÓÓÑÿÓÓÑÿÓÓÑÿÓÓÑÿÓÓÑÿÔÔÒÿÔÔÒÿÔÔÒÿÔÔÒÿÔÔÒÿÔÔÒÿÔÔÒÿÔÔÒÿÔÔÒÿÔÔÒÿÔÔÒÿÔÔÒÿÔÔÒÿÔÔÒÿÔÔÒÿÔÔÒÿÔÔÒÿÓÓÑÿÓÓÑÿÓÓÑÿÓÓÑÿÓÓÑÿÓÓÑÿÓÓÑÿÓÓÑÿÓÓÑÿÓÓÑÿÓÓÑÿÓÓÑÿÓÓÑÿÓÓÑÿÓÓÑÿÓÓÑÿÓÓÑÿÓÓÑÿÓÓÑÿÒÒÐÿÒÒÐÿÒÒÐÿÒÒÐÿÒÒÐÿÒÒÐÿÒÒÐÿÒÒÐÿÒÒÐÿÒÒÐÿÒÒÐÿÒÒÐÿÒÒÐÿÒÒÐÿÒÒÐÿÒÒÐÿÒÒÐÿÒÒÐÿÒÒÐÿÒÒÐÿÒÒÐÿÒÒÐÿÓÓÑÿÓÓÑÿÓÓÑÿÓÓÑÿÓÓÑÿÒÒÐÿÒÒÐÿÒÒÐÿÒÒÐÿÑÑÏÿÑÑÏÿÑÑÏÿÑÑÏÿÑÑÏÿÑÑÏÿÑÑÏÿÑÑÏÿÐÐÎÿÏÏÍÿÏÏÍÿÏÏÍÿÏÏÍÿÏÏÍÿÏÏÍÿÏÏÍÿÏÏÍÿÐÐÎÿÐÐÎÿÐÐÎÿÐÐÎÿÐÐÎÿÑÑÏÿÑÑÏÿÑÑÏÿÑÑÏÿÑÑÏÿÑÑÏÿÑÑÏÿÒÒÐÿÒÒÐÿÒÒÐÿÒÒÐÿÒÒÐÿÒÒÐÿÒÒÐÿÒÒÐÿÒÒÐÿÒÒÐÿÒÒÐÿÒÒÐÿÒÒÐÿÒÒÐÿÒÒÐÿÒÒÐÿÒÒÐÿÑÑÏÿÑÑÏÿÑÑÏÿÑÑÏÿÑÑÏÿÑÑÏÿÑÑÏÿÑÑÏÿÑÑÏÿÑÑÏÿÑÑÏÿÑÑÏÿÑÑÏÿÑÑÏÿÑÑÏÿÑÑÏÿÑÑÏÿÑÑÏÿÑÑÏÿÐÐÎÿÏÏÍÿÍÍËÿÍÍËÿÍÍËÿÍÍËÿÍÍËÿÍÍËÿÍÍËÿÍÍËÿÍÍËÿÍÍËÿÍÍËÿÍÍËÿÍÍËÿÍÍËÿÍÍËÿÍÍËÿÍÍËÿÍÍËÿÍÍËÿÍÍËÿÎÎÌÿÎÎÌÿÎÎÌÿÎÎÌÿÎÎÌÿÎÎÌÿÎÎÌÿÏÏÍÿÏÏÍÿÏÏÍÿÏÏÍÿÏÏÍÿÐÐÎÿÐÐÎÿÐÐÎÿÐÐÎÿÐÐÎÿÐÐÎÿÐÐÎÿÑÑÏÿÑÑÏÿÑÑÏÿÑÑÏÿÑÑÏÿÑÑÏÿÑÑÏÿÑÑÏÿÑÑÏÿÑÑÏÿÑÑÏÿÑÑÏÿÑÑÏÿÑÑÏÿÑÑÏÿÑÑÏÿÑÑÏÿÑÑÏÿÑÑÏÿÒÒÐÿÒÒÐÿÒÒÐÿÒÒÐÿÒÒÐÿÒÒÐÿÒÒÐÿÒÒÐÿÒÒÐÿÒÒÐÿÒÒÐÿÒÒÐÿÒÒÐÿÒÒÐÿÒÒÐÿÒÒÐÿÒÒÐÿÒÒÐÿÒÒÐÿÒÒÐÿÒÒÐÿÒÒÐÿÒÒÐÿÒÒÐÿÒÒÐÿÒÒÐÿÒÒÐÿÒÒÐÿÒÒÐÿÒÒÐÿÒÒÐÿÒÒÐÿÒÒÐÿÒÒÐÿÒÒÐÿÒÒÐÿÑÑÏÿÑÑÏÿÐÐÎÿÐÐÎÿÐÐÎÿÐÐÎÿÐÐÎÿÐÐÎÿÐÐÎÿÐÐÎÿÐÐÎÿÐÐÎÿÐÐÎÿÐÐÎÿÐÐÎÿÐÐÎÿÐÐÎÿÐÐÎÿÐÐÎÿÐÐÎÿÏÏÍÿÎÎÌÿÎÎÌÿÎÎÌÿÎÎÌÿÎÎÌÿÎÎÌÿÎÎÌÿÎÎÌÿÎÎÌÿÎÎÌÿÎÎÌÿÎÎÌÿÎÎÌÿÎÎÌÿÎÎÌÿÎÎÌÿÎÎÌÿÎÎÌÿÎÎÌÿÎÎÌÿÎÎÌÿÎÎÌÿÎÎÌÿÎÎÌÿÎÎÌÿÎÎÌÿÎÎÌÿÎÎÌÿÎÎÌÿÎÎÌÿÎÎÌÿÎÎÌÿÎÎÌÿÎÎÌÿÎÎÌÿÎÎÌÿÎÎÌÿÍÍËÿÍÍËÿÍÍËÿÍÍËÿÍÍËÿÍÍËÿÍÍËÿÍÍËÿÍÍËÿÍÍËÿÍÍËÿÍÍËÿÍÍËÿÍÍËÿÍÍËÿÍÍËÿÍÍËÿÍÍËÿÍÍËÿÍÍËÿÍÍËÿÍÍËÿÍÍËÿÍÍËÿÍÍËÿÍÍËÿÍÍËÿÍÍËÿÍÍËÿÍÍËÿÍÍËÿÍÍËÿÍÍËÿÍÍËÿÍÍËÿÍÍËÿÍÍËÿÍÍËÿÍÍËÿÍÍËÿÎÎÌÿÏÏÍÿÏÏÍÿÏÏÍÿÏÏÍÿÏÏÍÿÏÏÍÿÏÏÍÿÏÏÍÿÏÏÍÿÏÏÍÿÏÏÍÿÏÏÍÿÏÏÍÿÏÏÍÿÏÏÍÿÏÏÍÿÏÏÍÿÏÏÍÿÏÏÍÿÏÏÍÿÏÏÍÿÏÏÍÿÏÏÍÿÏÏÍÿÎÎÌÿÎÎÌÿÎÎÌÿÎÎÌÿÎÎÌÿÍÍËÿÍÍËÿÍÍËÿÍÍËÿÍÍËÿÍÍËÿÍÍËÿÍÍËÿÍÍËÿÍÍËÿÍÍËÿÍÍËÿÍÍËÿÍÍËÿÍÍËÿÍÍËÿÍÍËÿÍÍËÿÍÍËÿÍÍËÿÍÍËÿÍÍËÿÍÍËÿÍÍËÿÍÍËÿÍÍËÿÌÌÊÿÌÌÊÿÌÌÊÿÌÌÊÿÌÌÊÿÌÌÊÿÌÌÊÿÌÌÊÿÌÌÊÿÌÌÊÿÌÌÊÿÌÌÊÿÌÌÊÿÌÌÊÿÌÌÊÿÌÌÊÿÌÌÊÿÌÌÊÿÌÌÊÿÌÌÊÿÍÍËÿÎÍËÿÏÎÌÿÏÎÌÿÏÎÌÿÏÎÌÿÏÎÌÿÏÎÌÿÏÎÌÿÏÎÌÿÏÎÌÿÏÎÌÿÏÎÌÿÏÎÌÿÏÎÌÿÏÎÌÿÏÎÌÿÏÎÌÿÏÎÌÿÎÍËÿÍÌÊÿÍÌÊÿÍÌÊÿÍÌÊÿÍÌÊÿÍÌÊÿÍÌÊÿÍÌÊÿÍÌÊÿÍÌÊÿÍÌÊÿÍÌÊÿÍÌÊÿÍÌÊÿÍÌÊÿÍÌÊÿÍÌÊÿÍÌÊÿÌËÉÿËÊÈÿËÊÈÿËÊÈÿËÊÈÿËÊÈÿËÊÈÿËÊÈÿËÊÈÿËÊÈÿËÊÈÿËÊÈÿËÊÈÿËÊÈÿËÊÈÿËÊÈÿËÊÈÿËÊÈÿËÊÈÿËÊÈÿËÊÈÿËÊÈÿËÊÈÿËÊÈÿËÊÈÿËÊÈÿËÊÈÿËÊÈÿËÊÈÿÌËÉÿÌËÉÿÌËÉÿÌËÉÿÍÌÊÿÍÌÊÿÍÌÊÿÍÌÊÿÍÌÊÿÌËÉÿÌËÉÿÌËÉÿÌËÉÿÌËÉÿÌËÉÿÌËÉÿÌËÉÿÌËÉÿÌËÉÿÌËÉÿÌËÉÿÌËÉÿÌËÉÿÌËÉÿÌËÉÿÌËÉÿÌËÉÿÌËÉÿÌËÉÿÌËÉÿÌËÉÿÍÌÊÿÍÌÊÿÍÌÊÿÍÌÊÿÍÌÊÿÍÌÊÿÍÌÊÿÍÌÊÿÍÌÊÿÍÌÊÿÍÌÊÿÍÌÊÿÍÌÊÿÍÌÊÿÍÌÊÿÍÌÊÿÍÌÊÿÍÌÊÿÍÌÊÿÍÌÊÿÍÌÊÿÍÌÊÿÍÌÊÿÍÌÊÿÍÌÊÿÍÌÊÿÍÌÊÿÍÌÊÿÍÌÊÿÍÌÊÿÍÌÊÿÍÌÊÿÍÌÊÿÍÌÊÿÍÌÊÿÍÌÊÿÍÌÊÿÍÌÊÿÍÌÊÿÍÌÊÿÍÌÊÿÍÌÊÿÍÌÊÿÍÌÊÿÍÌÊÿÍÌÊÿÍÌÊÿÍÌÊÿÍÌÊÿÍÌÊÿÍÌÊÿÍÌÊÿÍÌÊÿÍÌÊÿÍÌÊÿÌËÉÿÌËÉÿÌËÉÿÌËÉÿÌËÉÿÌËÉÿÌËÉÿÌËÉÿÌËÉÿÌËÉÿÌËÉÿÌËÉÿÌËÉÿÌËÉÿÌËÉÿÌËÉÿÌËÉÿÌËÉÿÌËÉÿËÊÈÿÊÉÇÿÊÉÇÿÊÉÇÿÊÉÇÿÊÉÇÿÊÉÇÿÊÉÇÿÊÉÇÿÊÉÇÿÊÉÇÿÊÉÇÿÊÉÇÿÊÉÇÿÊÉÇÿÊÉÇÿÊÉÇÿÊÉÇÿÊÉÇÿÊÉÇÿÊÉÇÿÊÉÇÿÊÉÇÿÊÉÇÿÊÉÇÿÊÉÇÿÊÉÇÿÊÉÇÿÊÉÇÿÊÉÇÿÊÉÇÿÊÉÇÿÊÉÇÿÊÉÇÿÊÉÇÿÊÉÇÿÊÉÇÿÊÉÇÿÊÉÇÿÉÈÆÿÈÇÅÿÈÇÅÿÈÇÅÿÈÇÅÿÈÇÅÿÈÇÅÿÈÇÅÿÈÇÅÿÈÇÅÿÈÇÅÿÈÇÅÿÈÇÅÿÈÇÅÿÈÇÅÿÈÇÅÿÈÇÅÿÈÇÅÿÈÇÅÿÇÆÄÿÅÄÂÿÅÄÂÿÅÄÂÿÅÄÂÿÆÅÃÿÆÅÃÿÆÅÃÿÆÅÃÿÆÅÃÿÆÅÃÿÆÅÃÿÇÆÄÿÇÆÄÿÇÆÄÿÇÆÄÿÇÆÄÿÇÆÄÿÇÆÄÿÇÆÄÿÇÆÄÿÈÇÅÿÈÇÅÿÈÇÅÿÈÇÅÿÈÇÅÿÈÇÅÿÈÇÅÿÈÇÅÿÈÇÅÿÈÇÅÿÈÇÅÿÈÇÅÿÈÇÅÿÈÇÅÿÈÇÅÿÈÇÅÿÈÇÅÿÈÇÅÿÉÈÆÿÉÈÆÿÊÉÇÿÊÉÇÿÊÉÇÿÊÉÇÿÊÉÇÿÊÉÇÿÊÉÇÿÊÉÇÿÊÉÇÿÊÉÇÿÊÉÇÿÊÉÇÿÊÉÇÿÊÉÇÿÊÉÇÿÊÉÇÿÊÉÇÿÊÉÇÿÊÉÇÿËÊÈÿËÊÈÿÊÉÇÿÊÉÇÿÊÉÇÿÊÉÇÿÊÉÇÿÊÉÇÿÊÉÇÿÉÈÆÿÉÈÆÿÉÈÆÿÉÈÆÿÉÈÆÿÉÈÆÿÉÈÆÿÉÈÆÿÉÈÆÿÉÈÆÿÉÈÆÿÉÈÆÿÉÈÆÿÉÈÆÿÉÈÆÿÉÈÆÿÉÈÆÿÉÈÆÿÉÈÆÿÉÈÆÿÉÈÆÿÉÈÆÿÉÈÆÿÉÈÆÿÉÈÆÿÉÈÆÿÉÈÆÿÉÈÆÿÉÈÆÿÉÈÆÿÉÈÆÿÉÈÆÿÉÈÆÿÉÈÆÿÉÈÆÿÉÈÆÿÉÈÆÿÉÈÆÿÉÈÆÿÉÈÆÿÉÈÆÿÉÈÆÿÉÈÆÿÉÈÆÿÉÈÆÿÉÈÆÿÉÈÆÿÉÈÆÿÊÉÇÿÊÉÇÿÊÉÇÿÊÉÇÿÊÉÇÿÊÉÇÿÊÉÇÿÊÉÇÿÊÉÇÿÊÉÇÿÊÉÇÿÊÉÇÿÊÉÇÿÊÉÇÿÊÉÇÿÊÉÇÿÊÉÇÿÉÈÆÿÉÈÆÿÉÈÆÿÉÈÆÿÉÈÆÿÉÈÆÿÉÈÆÿÉÈÆÿÉÈÆÿÉÈÆÿÉÈÆÿÉÈÆÿÉÈÆÿÉÈÆÿÉÈÆÿÉÈÆÿÉÈÆÿÉÈÆÿÉÈÆÿÉÈÆÿÉÈÆÿÉÈÆÿÉÈÆÿÉÈÆÿÉÈÆÿÉÈÆÿÉÈÆÿÉÈÆÿÉÈÆÿÉÈÆÿÉÈÆÿÉÈÆÿÉÈÆÿÉÈÆÿÉÈÆÿÉÈÆÿÉÈÆÿÉÈÆÿÉÈÆÿÉÈÆÿÉÈÆÿÉÈÆÿÉÈÆÿÉÈÆÿÉÈÆÿÉÈÆÿÉÈÆÿÉÈÆÿÉÈÆÿÉÈÆÿÉÈÆÿÉÈÆÿÉÈÆÿÉÈÆÿÉÈÆÿÉÈÆÿÉÈÆÿÉÈÆÿÉÈÆÿÉÈÆÿÊÉÇÿÊÉÇÿÊÉÇÿÊÉÇÿÊÉÇÿÉÈÆÿÉÈÆÿÉÈÆÿÉÈÆÿÉÈÆÿÈÇÅÿÈÇÅÿÈÇÅÿÈÇÅÿÈÇÅÿÈÇÅÿÈÇÅÿÈÇÅÿÈÇÅÿÈÇÅÿÈÇÅÿÈÇÅÿÈÇÅÿÈÇÅÿÈÇÅÿÈÇÅÿÈÇÅÿÉÈÆÿÉÈÆÿÉÈÆÿÉÈÆÿÉÈÆÿÉÈÆÿÉÈÆÿÊÉÇÿÊÉÇÿÉÈÆÿÉÈÆÿÈÇÅÿÈÇÅÿÈÇÅÿÈÇÅÿÈÇÅÿÈÇÅÿÈÇÅÿÈÇÅÿÈÇÅÿÈÇÅÿÈÇÅÿÈÇÅÿÈÇÅÿÈÇÅÿÈÇÅÿÈÇÅÿÈÇÅÿÈÇÅÿÇÆÄÿÇÆÄÿÇÆÄÿÇÆÄÿÇÆÄÿÇÆÄÿÇÆÄÿÇÆÄÿÇÆÄÿÇÆÄÿÇÆÄÿÇÆÄÿÇÆÄÿÇÆÄÿÇÆÄÿÇÆÄÿÇÆÄÿÇÆÄÿÇÆÄÿÇÆÄÿÇÆÄÿÈÇÅÿÈÇÅÿÈÇÅÿÈÇÅÿÈÇÅÿÇÆÄÿÇÆÄÿÇÆÄÿÇÆÄÿÇÆÄÿÆÅÃÿÆÅÃÿÆÅÃÿÆÅÃÿÆÅÃÿÆÅÃÿÆÅÃÿÆÅÃÿÆÅÃÿÆÅÃÿÆÅÃÿÆÅÃÿÆÅÃÿÆÅÃÿÆÅÃÿÆÅÃÿÆÅÃÿÆÅÃÿÆÅÃÿÆÅÃÿÆÅÃÿÆÅÃÿÆÅÃÿÆÅÃÿÆÅÃÿÆÅÃÿÆÅÃÿÆÅÃÿÆÅÃÿÆÅÃÿÆÅÃÿÆÅÃÿÆÅÃÿÆÅÃÿÆÅÃÿÆÅÃÿÆÅÃÿÆÅÃÿÆÅÃÿÆÅÃÿÆÅÃÿÆÅÃÿÆÅÃÿÆÅÃÿÆÅÃÿÆÅÃÿÆÅÃÿÆÅÃÿÆÅÃÿÆÅÃÿÆÅÃÿÆÅÃÿÆÅÃÿÆÅÃÿÆÅÃÿÆÅÃÿÆÅÃÿÆÅÃÿÆÅÃÿÆÅÃÿÆÅÃÿÆÅÃÿÆÅÃÿÆÅÃÿÆÅÃÿÆÅÃÿÆÅÃÿÇÆÄÿÇÆÄÿÇÆÄÿÇÆÄÿÇÆÄÿÇÆÄÿÇÆÄÿÈÇÅÿÈÇÅÿÈÇÅÿÈÇÅÿÈÇÅÿÈÇÅÿÈÇÅÿÉÈÆÿÉÈÆÿÉÈÆÿÈÇÅÿÈÇÅÿÈÇÅÿÈÇÅÿÈÇÅÿÈÇÅÿÈÇÅÿÈÇÅÿÈÇÅÿÈÇÅÿÈÇÅÿÈÇÅÿÈÇÅÿÈÇÅÿÈÇÅÿÈÇÅÿÈÇÅÿÈÇÅÿÈÇÅÿÇÆÄÿÇÆÄÿÇÆÄÿÇÆÄÿÇÆÄÿÇÆÄÿÇÆÄÿÇÆÄÿÇÆÄÿÇÆÄÿÇÆÄÿÇÆÄÿÇÆÄÿÇÆÄÿÇÆÄÿÇÆÄÿÇÆÄÿÇÆÄÿÇÆÄÿÇÆÄÿÇÆÄÿÇÆÄÿÇÆÄÿÇÆÄÿÇÆÄÿÇÆÄÿÆÅÃÿÆÅÃÿÆÅÃÿÆÅÃÿÆÅÃÿÅÄÂÿÅÄÂÿÅÄÂÿÅÄÂÿÅÄÂÿÅÄÂÿÅÄÂÿÅÄÂÿÅÄÂÿÆÅÃÿÇÆÄÿÇÆÄÿÇÆÄÿÇÆÄÿÇÆÄÿÇÆÄÿÇÆÄÿÇÆÄÿÇÆÄÿÇÆÄÿÇÆÄÿÇÆÄÿÇÆÄÿÇÆÄÿÇÆÄÿÇÆÄÿÇÆÄÿÇÆÄÿÇÆÄÿÇÆÄÿÇÆÄÿÇÆÄÿÇÆÄÿÇÆÄÿÇÆÄÿÇÆÄÿÇÆÄÿÇÆÄÿÇÆÄÿÇÆÄÿÇÆÄÿÇÆÄÿÇÆÄÿÇÆÄÿÇÆÄÿÇÆÄÿÇÆÄÿÇÆÄÿÇÆÄÿÇÆÄÿÇÆÄÿÇÆÄÿÇÆÄÿÇÆÄÿÇÆÄÿÇÆÄÿÇÆÄÿÇÆÄÿÇÆÄÿÇÆÄÿÇÆÄÿÇÆÄÿÇÆÄÿÇÆÄÿÇÆÄÿÇÆÄÿÇÆÄÿÇÆÄÿÇÆÄÿÇÆÄÿÇÆÄÿÇÆÄÿÇÆÄÿÇÆÄÿÇÆÄÿÇÆÄÿÇÆÄÿÇÆÄÿÇÆÄÿÇÆÄÿÇÆÄÿÇÆÄÿÇÆÄÿÇÆÄÿÇÆÄÿÇÆÄÿÇÆÄÿÇÆÄÿÇÆÄÿÇÆÄÿÇÆÄÿÇÆÄÿÇÆÄÿÇÆÄÿÇÆÄÿÇÆÄÿÇÆÄÿÇÆÄÿÇÆÄÿÇÆÄÿÇÆÄÿÇÆÄÿÇÆÄÿÇÆÄÿÇÆÄÿÇÆÄÿÇÆÄÿÇÆÄÿÇÆÄÿÇÆÄÿÇÆÄÿÇÆÄÿÇÆÄÿÇÆÄÿÇÆÄÿÇÆÄÿÇÆÄÿÇÆÄÿÇÆÄÿÇÆÄÿÇÆÄÿÇÆÄÿÇÆÄÿÇÆÄÿÇÆÄÿÇÆÄÿÇÆÄÿÇÆÄÿÇÆÄÿÇÆÄÿÇÆÄÿÇÆÄÿÇÆÄÿÇÆÄÿÇÆÄÿÇÆÄÿÇÆÄÿÇÆÄÿÇÆÄÿÇÆÄÿÇÆÄÿÇÆÄÿÇÆÄÿÇÆÄÿÈÇÅÿÈÇÅÿÈÇÅÿÈÇÅÿÈÇÅÿÈÇÅÿÈÇÅÿÈÇÅÿÈÇÅÿÈÇÅÿÈÇÅÿÈÇÅÿÈÇÅÿÈÇÅÿÈÇÅÿÈÇÅÿÈÇÅÿÇÆÄÿÇÆÄÿÇÆÄÿÇÆÄÿÇÆÄÿÇÆÄÿÇÆÄÿÇÆÄÿÇÆÄÿÇÆÄÿÇÆÄÿÇÆÄÿÇÆÄÿÇÆÄÿÇÆÄÿÇÆÄÿÇÆÄÿÇÆÄÿÇÆÄÿÆÅÃÿÆÅÃÿÅÄÂÿÅÄÂÿÅÄÂÿÅÄÂÿÅÄÂÿÅÄÂÿÅÄÂÿÅÄÂÿÅÄÂÿÅÄÂÿÅÄÂÿÅÄÂÿÅÄÂÿÅÄÂÿÅÄÂÿÅÄÂÿÅÄÂÿÅÄÂÿÅÄÂÿÅÄÂÿÆÅÃÿÆÅÃÿÆÅÃÿÆÅÃÿÆÅÃÿÅÄÂÿÅÄÂÿÅÄÂÿÅÄÂÿÅÄÂÿÅÄÂÿÅÄÂÿÄÃÁÿÄÃÁÿÄÃÁÿÄÃÁÿÄÃÁÿÄÃÁÿÄÃÁÿÅÄÂÿÅÄÂÿÅÄÂÿÅÄÂÿÅÄÂÿÅÄÂÿÅÄÂÿÅÄÂÿÅÄÂÿÅÄÂÿÅÄÂÿÅÄÂÿÅÄÂÿÅÄÂÿÅÄÂÿÅÄÂÿÅÄÂÿÅÄÂÿÅÄÂÿÅÄÂÿÅÄÂÿÅÄÂÿÅÄÂÿÅÄÂÿÄÃÁÿÄÃÁÿÄÃÁÿÄÃÁÿÄÃÁÿÃÂÀÿÃÂÀÿÃÂÀÿÃÂÀÿÃÂÀÿÃÂÀÿÃÂÀÿÃÂÀÿÃÂÀÿÃÂÀÿÃÂÀÿÃÂÀÿÃÂÀÿÃÂÀÿÃÂÀÿÃÂÀÿÃÂÀÿÄÃÁÿÄÃÁÿÄÃÁÿÄÃÁÿÄÃÁÿÅÄÂÿÅÄÂÿÅÄÂÿÅÄÂÿÄÃÁÿÄÃÁÿÃÂÀÿÃÂÀÿÃÂÀÿÃÂÀÿÃÂÀÿÃÂÀÿÃÂÀÿÃÂÀÿÄÃÁÿÄÃÁÿÄÃÁÿÄÃÁÿÄÃÁÿÅÄÂÿÅÄÂÿÅÄÂÿÅÄÂÿÅÄÂÿÅÄÂÿÅÄÂÿÅÄÂÿÅÄÂÿÅÄÂÿÅÄÂÿÅÄÂÿÄÃÁÿÄÃÁÿÄÃÁÿÄÃÁÿÄÃÁÿÃÂÀÿÃÂÀÿÃÂÀÿÃÂÀÿÃÂÀÿÃÂÀÿÃÂÀÿÃÂÀÿÃÂÀÿÃÂÀÿÃÂÀÿÃÂÀÿÃÂÀÿÃÂÀÿÃÂÀÿÃÂÀÿÄÃÁÿÄÃÁÿÄÃÁÿÄÃÁÿÄÃÁÿÅÄÂÿÅÄÂÿÅÄÂÿÅÄÂÿÅÄÂÿÅÄÂÿÅÄÂÿÅÄÂÿÅÄÂÿÅÄÂÿÅÄÂÿÅÄÂÿÅÄÂÿÅÄÂÿÅÄÂÿÅÄÂÿÅÄÂÿÅÄÂÿÅÄÂÿÅÄÂÿÅÄÂÿÅÄÂÿÅÄÂÿÅÄÂÿÄÃÁÿÄÃÁÿÄÃÁÿÄÃÁÿÄÃÁÿÄÃÁÿÄÃÁÿÄÃÁÿÄÃÁÿÄÃÁÿÄÃÁÿÄÃÁÿÄÃÁÿÄÃÁÿÄÃÁÿÄÃÁÿÄÃÁÿÄÃÁÿÄÃÁÿÃÂÀÿÃÂÀÿÃÂÀÿÃÂÀÿÃÂÀÿÃÂÀÿÃÂÀÿÃÂÀÿÃÂÀÿÃÂÀÿÃÂÀÿÃÂÀÿÃÂÀÿÃÂÀÿÃÂÀÿÃÂÀÿÃÂÀÿÃÂÀÿÃÂÀÿÃÂÀÿÃÂÀÿÃÂÀÿÃÂÀÿÃÂÀÿÃÂÀÿÃÂÀÿÃÂÀÿÃÂÀÿÃÂÀÿÄÃÁÿÄÃÁÿÄÃÁÿÄÃÁÿÄÃÁÿÅÄÂÿÅÄÂÿÅÄÂÿÅÄÂÿÅÄÂÿÄÃÁÿÄÃÁÿÄÃÁÿÄÃÁÿÄÃÁÿÄÃÁÿÄÃÁÿÄÃÁÿÄÃÁÿÄÃÁÿÄÃÁÿÄÃÁÿÄÃÁÿÄÃÁÿÄÃÁÿÄÃÁÿÄÃÁÿÄÃÁÿÄÃÁÿÃÂÀÿÃÂÀÿÃÂÀÿÃÂÀÿÃÂÀÿÃÂÀÿÃÂÀÿÃÂÀÿÃÂÀÿÃÂÀÿÃÂÀÿÃÂÀÿÃÂÀÿÃÂÀÿÃÂÀÿÃÂÀÿÃÂÀÿÃÂÀÿÃÂÀÿÂÁ¿ÿÂÁ¿ÿÁÀ¾ÿÁÀ¾ÿÁÀ¾ÿÁÀ¾ÿÁÀ¾ÿÁÀ¾ÿÁÀ¾ÿÁÀ¾ÿÁÀ¾ÿÁÀ¾ÿÁÀ¾ÿÁÀ¾ÿÁÀ¾ÿÁÀ¾ÿÁÀ¾ÿÁÀ¾ÿÁÀ¾ÿÁÀ¾ÿÀ¿½ÿ¿¾¼ÿ¿¾¼ÿ¿¾¼ÿ¿¾¼ÿ¿¾¼ÿ¿¾¼ÿ¿¾¼ÿ¿¾¼ÿ¿¾¼ÿ¿¾¼ÿ¿¾¼ÿ¿¾¼ÿ¿¾¼ÿ¿¾¼ÿ¿¾¼ÿ¿¾¼ÿ¿¾¼ÿ¿¾¼ÿ¿¾¼ÿ¿¾¼ÿÀ¿½ÿÀ¿½ÿÀ¿½ÿÀ¿½ÿÀ¿½ÿÁÀ¾ÿÁÀ¾ÿÁÀ¾ÿÁÀ¾ÿÁÀ¾ÿÂÁ¿ÿÂÁ¿ÿÃÂÀÿÃÂÀÿÃÂÀÿÄÃÁÿÄÃÁÿÃÂÀÿÃÂÀÿÃÂÀÿÃÂÀÿÃÂÀÿÃÂÀÿÃÂÀÿÃÂÀÿÃÂÀÿÃÂÀÿÃÂÀÿÃÂÀÿÃÂÀÿÃÂÀÿÃÂÀÿÃÂÀÿÃÂÀÿÃÂÀÿÃÂÀÿÂÁ¿ÿÂÁ¿ÿÂÁ¿ÿÂÁ¿ÿÂÁ¿ÿÂÁ¿ÿÂÁ¿ÿÂÁ¿ÿÂÁ¿ÿÂÁ¿ÿÂÁ¿ÿÂÁ¿ÿÂÁ¿ÿÂÁ¿ÿÂÁ¿ÿÂÁ¿ÿÂÁ¿ÿÂÁ¿ÿÂÁ¿ÿÂÁ¿ÿÂÁ¿ÿÂÁ¿ÿÃÂÀÿÃÂÀÿÃÂÀÿÃÂÀÿÃÂÀÿÃÂÀÿÃÂÀÿÃÂÀÿÃÂÀÿÃÂÀÿÃÂÀÿÃÂÀÿÃÂÀÿÃÂÀÿÃÂÀÿÃÂÀÿÃÂÀÿÃÂÀÿÃÂÀÿÄÃÁÿÄÃÁÿÄÃÁÿÄÃÁÿÄÃÁÿÄÃÁÿÄÃÁÿÄÃÁÿÄÃÁÿÄÃÁÿÄÃÁÿÄÃÁÿÄÃÁÿÄÃÁÿÄÃÁÿÄÃÁÿÄÃÁÿÃÂÀÿÃÂÀÿÃÂÀÿÃÂÀÿÃÂÀÿÃÂÀÿÃÂÀÿÃÂÀÿÃÂÀÿÃÂÀÿÃÂÀÿÃÂÀÿÃÂÀÿÃÂÀÿÃÂÀÿÃÂÀÿÃÂÀÿÃÂÀÿÃÂÀÿÃÂÀÿÃÂÀÿÃÂÀÿÃÂÀÿÃÂÀÿÃÂÀÿÃÂÀÿÃÂÀÿÃÂÀÿÃÂÀÿÃÂÀÿÃÂÀÿÃÂÀÿÃÂÀÿÃÂÀÿÃÂÀÿÃÂÀÿÃÂÀÿÃÂÀÿÃÂÀÿÃÂÀÿÃÂÀÿÃÂÀÿÃÂÀÿÃÂÀÿÃÂÀÿÃÂÀÿÃÂÀÿÃÂÀÿÃÂÀÿÃÂÀÿÃÂÀÿÃÂÀÿÃÂÀÿÃÂÀÿÃÂÀÿÃÂÀÿÃÂÀÿÂÁ¿ÿÂÁ¿ÿÂÁ¿ÿÂÁ¿ÿÂÁ¿ÿÂÁ¿ÿÂÁ¿ÿÂÁ¿ÿÂÁ¿ÿÂÁ¿ÿÃÂÀÿÃÂÀÿÃÂÀÿÃÂÀÿÃÂÀÿÄÃÁÿÄÃÁÿÄÃÁÿÄÃÁÿÄÃÁÿÃÂÀÿÂÁ¿ÿÂÁ¿ÿÂÁ¿ÿÂÁ¿ÿÂÁ¿ÿÂÁ¿ÿÂÁ¿ÿÂÁ¿ÿÂÁ¿ÿÂÁ¿ÿÂÁ¿ÿÂÁ¿ÿÂÁ¿ÿÂÁ¿ÿÂÁ¿ÿÂÁ¿ÿÂÁ¿ÿÂÁ¿ÿÂÁ¿ÿÄÃÁÿÅÄÂÿÅÄÂÿÅÄÂÿÄÃÁÿÄÃÁÿÄÃÁÿÄÃÁÿÄÃÁÿÄÃÁÿÄÃÁÿÃÂÀÿÃÂÀÿÃÂÀÿÃÂÀÿÃÂÀÿÃÂÀÿÃÂÀÿÂÁ¿ÿÁÀ¾ÿÀ¿½ÿÀ¿½ÿÀ¿½ÿÀ¿½ÿÀ¿½ÿÀ¿½ÿÀ¿½ÿÀ¿½ÿÁÀ¾ÿÁÀ¾ÿÁÀ¾ÿÁÀ¾ÿÂÁ¿ÿÂÁ¿ÿÂÁ¿ÿÂÁ¿ÿÂÁ¿ÿÂÁ¿ÿÂÁ¿ÿÂÁ¿ÿÃÂÀÿÃÂÀÿÃÂÀÿÃÂÀÿÃÂÀÿÃÂÀÿÃÂÀÿÃÂÀÿÃÂÀÿÃÂÀÿÃÂÀÿÃÂÀÿÃÂÀÿÃÂÀÿÃÂÀÿÃÂÀÿÃÂÀÿÃÂÀÿÃÂÀÿÃÂÀÿÃÂÀÿÃÂÀÿÃÂÀÿÃÂÀÿÃÂÀÿÃÂÀÿÃÂÀÿÃÂÀÿÃÂÀÿÃÂÀÿÃÂÀÿÃÂÀÿÃÂÀÿÃÂÀÿÃÂÀÿÃÂÀÿÂÁ¿ÿÂÁ¿ÿÂÁ¿ÿÂÁ¿ÿÂÁ¿ÿÂÁ¿ÿÂÁ¿ÿÂÁ¿ÿÂÁ¿ÿÂÁ¿ÿÂÁ¿ÿÂÁ¿ÿÂÁ¿ÿÂÁ¿ÿÂÁ¿ÿÂÁ¿ÿÂÁ¿ÿÂÁ¿ÿÂÁ¿ÿÁÀ¾ÿÁÀ¾ÿÁÀ¾ÿÁÀ¾ÿÁÀ¾ÿÁÀ¾ÿÁÀ¾ÿÁÀ¾ÿÁÀ¾ÿÁÀ¾ÿÁÀ¾ÿÁÀ¾ÿÁÀ¾ÿÁÀ¾ÿÁÀ¾ÿÁÀ¾ÿÁÀ¾ÿÁÀ¾ÿÁÀ¾ÿÁÀ¾ÿÁÀ¾ÿÁÀ¾ÿÁÀ¾ÿÁÀ¾ÿÁÀ¾ÿÁÀ¾ÿÁÀ¾ÿÁÀ¾ÿÁÀ¾ÿÁÀ¾ÿÁÀ¾ÿÁÀ¾ÿÁÀ¾ÿÁÀ¾ÿÁÀ¾ÿÁÀ¾ÿÁÀ¾ÿÁÀ¾ÿÁÀ¾ÿÁÀ¾ÿÁÀ¾ÿÁÀ¾ÿÁÀ¾ÿÁÀ¾ÿÁÀ¾ÿÁÀ¾ÿÁÀ¾ÿÁÀ¾ÿÁÀ¾ÿÁÀ¾ÿÁÀ¾ÿÁÀ¾ÿÁÀ¾ÿÁÀ¾ÿÁÀ¾ÿÁÀ¾ÿÁÀ¾ÿÁÀ¾ÿÁÀ¾ÿÁÀ¾ÿÁÀ¾ÿÁÀ¾ÿÁÀ¾ÿÁÀ¾ÿÁÀ¾ÿÁÀ¾ÿÁÀ¾ÿÁÀ¾ÿÁÀ¾ÿÁÀ¾ÿÁÀ¾ÿÁÀ¾ÿÁÀ¾ÿÁÀ¾ÿÁÀ¾ÿÁÀ¾ÿÁÀ¾ÿÁÀ¾ÿÁÀ¾ÿÂÁ¿ÿÂÁ¿ÿÂÁ¿ÿÂÁ¿ÿÂÁ¿ÿÂÁ¿ÿÂÁ¿ÿÂÁ¿ÿÂÁ¿ÿÂÁ¿ÿÂÁ¿ÿÂÁ¿ÿÂÁ¿ÿÂÁ¿ÿÂÁ¿ÿÂÁ¿ÿÂÁ¿ÿÁÀ¾ÿÁÀ¾ÿÁÀ¾ÿÁÀ¾ÿÁÀ¾ÿÁÀ¾ÿÁÀ¾ÿÁÀ¾ÿÁÀ¾ÿÁÀ¾ÿÁÀ¾ÿÁÀ¾ÿÁÀ¾ÿÁÀ¾ÿÁÀ¾ÿÁÀ¾ÿÁÀ¾ÿÁÀ¾ÿÁÀ¾ÿÀ¿½ÿ¿¾¼ÿ¿¾¼ÿ¿¾¼ÿ¿¾¼ÿ¿¾¼ÿ¿¾¼ÿ¿¾¼ÿ¿¾¼ÿ¿¾¼ÿ¿¾¼ÿ¿¾¼ÿ¿¾¼ÿ¿¾¼ÿ¿¾¼ÿ¿¾¼ÿ¿¾¼ÿ¿¾¼ÿ¿¾¼ÿ¿¾¼ÿ¿¾¼ÿ¿¾¼ÿ¿¾¼ÿ¿¾¼ÿ¿¾¼ÿ¿¾¼ÿ¿¾¼ÿ¿¾¼ÿ¿¾¼ÿ¿¾¼ÿ¿¾¼ÿ¿¾¼ÿ¿¾¼ÿ¿¾¼ÿ¿¾¼ÿ¿¾¼ÿ¿¾¼ÿ¿¾¼ÿ¿¾¼ÿ¿¾¼ÿ¿¾¼ÿÀ¿½ÿÀ¿½ÿÀ¿½ÿÀ¿½ÿÀ¿½ÿÀ¿½ÿÀ¿½ÿÀ¿½ÿÀ¿½ÿÀ¿½ÿÀ¿½ÿÀ¿½ÿÀ¿½ÿÀ¿½ÿÀ¿½ÿÀ¿½ÿÀ¿½ÿÀ¿½ÿÀ¿½ÿÁÀ¾ÿÁÀ¾ÿÁÀ¾ÿÁÀ¾ÿÁÀ¾ÿÁÀ¾ÿÁÀ¾ÿÁÀ¾ÿÁÀ¾ÿÁÀ¾ÿÁÀ¾ÿÁÀ¾ÿÁÀ¾ÿÁÀ¾ÿÁÀ¾ÿÁÀ¾ÿÁÀ¾ÿÀ¿½ÿ¿¾¼ÿ¾¾¼ÿ¾¾¼ÿ¾¾¼ÿ¾¾¼ÿ¾¾¼ÿ¾¾¼ÿ¾¾¼ÿ¾¾¼ÿ¾¾¼ÿ¾¾¼ÿ¾¾¼ÿ¾¾¼ÿ¾¾¼ÿ¾¾¼ÿ¾¾¼ÿ¾¾¼ÿ¾¾¼ÿ¾¾¼ÿ¾¾¼ÿ¾¾¼ÿ¿¿½ÿ¿¿½ÿ¿¿½ÿ¿¿½ÿ¿¿½ÿ¿¿½ÿ¿¿½ÿ¿¿½ÿ¿¿½ÿ¿¿½ÿ¿¿½ÿ¿¿½ÿ¿¿½ÿ¿¿½ÿ¿¿½ÿ¿¿½ÿ¾¾¼ÿ¾¾¼ÿ¾¾¼ÿ¾¾¼ÿ¾¾¼ÿ¾¾¼ÿ¾¾¼ÿ¾¾¼ÿ¾¾¼ÿ¾¾¼ÿ¾¾¼ÿ¾¾¼ÿ¾¾¼ÿ¾¾¼ÿ¾¾¼ÿ¾¾¼ÿ¾¾¼ÿ¾¾¼ÿ¾¾¼ÿ¾¾¼ÿ¾¾¼ÿ¿¿½ÿÀÀ¾ÿÀÀ¾ÿÀÀ¾ÿÀÀ¾ÿÀÀ¾ÿÀÀ¾ÿÀÀ¾ÿÀÀ¾ÿÀÀ¾ÿÀÀ¾ÿÀÀ¾ÿÀÀ¾ÿÀÀ¾ÿÀÀ¾ÿÀÀ¾ÿÀÀ¾ÿÀÀ¾ÿ¿¿½ÿ¾¾¼ÿ¾¾¼ÿ¾¾¼ÿ¾¾¼ÿ¾¾¼ÿ¾¾¼ÿ¾¾¼ÿ¾¾¼ÿ¾¾¼ÿ¾¾¼ÿ¾¾¼ÿ¾¾¼ÿ¾¾¼ÿ¾¾¼ÿ¾¾¼ÿ¾¾¼ÿ¾¾¼ÿ¾¾¼ÿ¾¾¼ÿ¿¿½ÿÁÁ¿ÿÁÁ¿ÿÁÁ¿ÿÁÁ¿ÿÁÁ¿ÿÁÁ¿ÿÁÁ¿ÿÁÁ¿ÿÁÁ¿ÿÁÁ¿ÿÁÁ¿ÿÁÁ¿ÿÁÁ¿ÿÁÁ¿ÿÁÁ¿ÿÁÁ¿ÿÁÁ¿ÿÁÁ¿ÿÁÁ¿ÿÁÁ¿ÿÂÂÀÿÂÂÀÿÂÂÀÿÂÂÀÿÂÂÀÿÂÂÀÿÂÂÀÿÂÂÀÿÂÂÀÿÂÂÀÿÂÂÀÿÂÂÀÿÂÂÀÿÂÂÀÿÂÂÀÿÂÂÀÿÂÂÀÿÀÀ¾ÿ¿¿½ÿ¾¾¼ÿ¾¾¼ÿ½½»ÿ½½»ÿ½½»ÿ¼¼ºÿ¼¼ºÿ¼¼ºÿ¼¼ºÿ¼¼ºÿ¼¼ºÿ¼¼ºÿ½½»ÿ½½»ÿ¾¾¼ÿ¾¾¼ÿ¾¾¼ÿ¾¾¼ÿ½½»ÿ½½»ÿ½½»ÿ½½»ÿ½½»ÿ½½»ÿ½½»ÿ½½»ÿ½½»ÿ½½»ÿ½½»ÿ½½»ÿ½½»ÿ½½»ÿ½½»ÿ½½»ÿ½½»ÿ½½»ÿ½½»ÿ½½»ÿ½½»ÿ½½»ÿ½½»ÿ½½»ÿ½½»ÿ½½»ÿ½½»ÿ½½»ÿ½½»ÿ½½»ÿ½½»ÿ½½»ÿ½½»ÿ½½»ÿ½½»ÿ½½»ÿ½½»ÿ½½»ÿ½½»ÿ½½»ÿ¾¾¼ÿ¾¾¼ÿ¾¾¼ÿ¾¾¼ÿ¾¾¼ÿ¾¾¼ÿ¾¾¼ÿ¾¾¼ÿ¾¾¼ÿ¾¾¼ÿ¾¾¼ÿ¾¾¼ÿ¾¾¼ÿ¾¾¼ÿ¾¾¼ÿ¾¾¼ÿ¾¾¼ÿ¾¾¼ÿ¾¾¼ÿ¿¿½ÿ¿¿½ÿ¿¿½ÿ¿¿½ÿ¿¿½ÿ¿¿½ÿ¿¿½ÿ¿¿½ÿ¿¿½ÿ¿¿½ÿ¿¿½ÿ¿¿½ÿ¿¿½ÿ¿¿½ÿ¿¿½ÿ¿¿½ÿ¿¿½ÿ¾¾¼ÿ¾¾¼ÿ¾¾¼ÿ¾¾¼ÿ¾¾¼ÿ¾¾¼ÿ¾¾¼ÿ½½»ÿ½½»ÿ½½»ÿ½½»ÿ½½»ÿ¼¼ºÿ¼¼ºÿ¼¼ºÿ¼¼ºÿ¼¼ºÿ¼¼ºÿ¼¼ºÿ¼¼ºÿ½½»ÿ¾¾¼ÿ¾¾¼ÿ¾¾¼ÿ¾¾¼ÿ¾¾¼ÿ¾¾¼ÿ¾¾¼ÿ¾¾¼ÿ¾¾¼ÿ¾¾¼ÿ¾¾¼ÿ¾¾¼ÿ¾¾¼ÿ¾¾¼ÿ¾¾¼ÿ¾¾¼ÿ¾¾¼ÿ¾¾¼ÿ¾¾¼ÿ¿¿½ÿ¿¿½ÿ¿¿½ÿ¿¿½ÿ¿¿½ÿ¿¿½ÿ¿¿½ÿ¿¿½ÿÀÀ¾ÿÀÀ¾ÿÀÀ¾ÿÀÀ¾ÿÁÁ¿ÿÁÁ¿ÿÁÁ¿ÿÁÁ¿ÿÁÁ¿ÿÀÀ¾ÿÀÀ¾ÿÀÀ¾ÿÀÀ¾ÿÀÀ¾ÿÀÀ¾ÿÀÀ¾ÿÀÀ¾ÿÀÀ¾ÿÀÀ¾ÿÀÀ¾ÿÀÀ¾ÿÀÀ¾ÿÀÀ¾ÿÀÀ¾ÿÀÀ¾ÿÀÀ¾ÿÀÀ¾ÿÀÀ¾ÿÀÀ¾ÿÀÀ¾ÿÀÀ¾ÿÀÀ¾ÿÀÀ¾ÿÀÀ¾ÿÀÀ¾ÿÀÀ¾ÿÀÀ¾ÿÀÀ¾ÿÀÀ¾ÿÀÀ¾ÿÀÀ¾ÿÀÀ¾ÿÀÀ¾ÿÀÀ¾ÿÀÀ¾ÿÀÀ¾ÿÀÀ¾ÿÀÀ¾ÿ¿¿½ÿ¿¿½ÿ¿¿½ÿ¿¿½ÿ¿¿½ÿ¿¿½ÿ¿¿½ÿ¿¿½ÿ¿¿½ÿ¿¿½ÿ¿¿½ÿ¿¿½ÿ¿¿½ÿ¿¿½ÿ¿¿½ÿ¿¿½ÿ¿¿½ÿ¿¿½ÿ¿¿½ÿ¿¿½ÿ¿¿½ÿÀÀ¾ÿÀÀ¾ÿÀÀ¾ÿÀÀ¾ÿÀÀ¾ÿÀÀ¾ÿÀÀ¾ÿÀÀ¾ÿÀÀ¾ÿÀÀ¾ÿÀÀ¾ÿÀÀ¾ÿÀÀ¾ÿÀÀ¾ÿÀÀ¾ÿÀÀ¾ÿÀÀ¾ÿ¿¿½ÿ¿¿½ÿ¿¿½ÿ¿¿½ÿ¿¿½ÿ¿¿½ÿ¿¿½ÿ¿¿½ÿ¿¿½ÿ¿¿½ÿ¿¿½ÿ¿¿½ÿ¿¿½ÿ¿¿½ÿ¿¿½ÿ¿¿½ÿ¿¿½ÿ¿¿½ÿ¿¿½ÿ¿¿½ÿ¿¿½ÿ¿¿½ÿ¿¿½ÿ¿¿½ÿ¿¿½ÿ¿¿½ÿ¿¿½ÿ¿¿½ÿ¿¿½ÿ¿¿½ÿ¿¿½ÿ¿¿½ÿ¿¿½ÿ¿¿½ÿ¿¿½ÿ¿¿½ÿ¿¿½ÿ¿¿½ÿ¿¿½ÿ¿¿½ÿ¿¿½ÿÀÀ¾ÿÀÀ¾ÿÀÀ¾ÿÀÀ¾ÿÀÀ¾ÿÀÀ¾ÿÀÀ¾ÿÀÀ¾ÿÀÀ¾ÿÀÀ¾ÿÀÀ¾ÿÀÀ¾ÿÀÀ¾ÿÀÀ¾ÿÀÀ¾ÿÀÀ¾ÿÀÀ¾ÿ¿¿½ÿ¿¿½ÿ¿¿½ÿ¿¿½ÿ¿¿½ÿ¿¿½ÿ¿¿½ÿ¿¿½ÿ¿¿½ÿ¿¿½ÿ¿¿½ÿ¿¿½ÿ¿¿½ÿ¿¿½ÿ¿¿½ÿ¿¿½ÿ¿¿½ÿ¿¿½ÿ¿¿½ÿ¿¿½ÿ¿¿½ÿ¿¿½ÿ¿¿½ÿ¿¿½ÿ¿¿½ÿ¿¿½ÿ¿¿½ÿ¿¿½ÿ¿¿½ÿ¿¿½ÿ¿¿½ÿ¿¿½ÿ¿¿½ÿ¿¿½ÿ¿¿½ÿ¿¿½ÿ¿¿½ÿ¿¿½ÿ¿¿½ÿ¿¿½ÿ¿¿½ÿ¿¿½ÿ¿¿½ÿ¿¿½ÿ¿¿½ÿ¿¿½ÿ¿¿½ÿ¿¿½ÿ¿¿½ÿ¿¿½ÿ¿¿½ÿ¿¿½ÿ¿¿½ÿ¿¿½ÿ¿¿½ÿ¿¿½ÿ¿¿½ÿ¾¾¼ÿ¾¾¼ÿ¾¾¼ÿ¾¾¼ÿ¾¾¼ÿ¾¾¼ÿ¾¾¼ÿ¾¾¼ÿ¾¾¼ÿ¾¾¼ÿ¾¾¼ÿ¾¾¼ÿ¾¾¼ÿ¾¾¼ÿ¾¾¼ÿ¾¾¼ÿ¾¾¼ÿ¾¾¼ÿ¾¾¼ÿ¾¾¼ÿ¾¾¼ÿ¾¾¼ÿ¾¾¼ÿ¾¾¼ÿ¾¾¼ÿ¾¾¼ÿ¾¾¼ÿ¾¾¼ÿ¾¾¼ÿ¾¾¼ÿ¾¾¼ÿ¾¾¼ÿ¾¾¼ÿ¾¾¼ÿ¾¾¼ÿ¾¾¼ÿ¾¾¼ÿ¾¾¼ÿ¾¾¼ÿ¾¾¼ÿ¾¾¼ÿ¾¾¼ÿ¾¾¼ÿ¾¾¼ÿ¾¾¼ÿ¾¾¼ÿ¾¾¼ÿ¾¾¼ÿ¿¿½ÿ¿¿½ÿ¿¿½ÿ¿¿½ÿ¿¿½ÿÀÀ¾ÿÀÀ¾ÿÀÀ¾ÿÀÀ¾ÿÀÀ¾ÿÀÀ¾ÿÀÀ¾ÿÀÀ¾ÿÀÀ¾ÿÀÀ¾ÿÀÀ¾ÿÀÀ¾ÿÀÀ¾ÿÀÀ¾ÿÀÀ¾ÿÀÀ¾ÿÀÀ¾ÿÀÀ¾ÿÀÀ¾ÿÀÀ¾ÿÀÀ¾ÿÀÀ¾ÿÀÀ¾ÿÀÀ¾ÿÀÀ¾ÿÀÀ¾ÿÀÀ¾ÿÁÁ¿ÿÁÁ¿ÿÁÁ¿ÿÁÁ¿ÿÁÁ¿ÿÁÁ¿ÿÁÁ¿ÿÁÁ¿ÿÁÁ¿ÿÁÁ¿ÿÁÁ¿ÿÁÁ¿ÿÁÁ¿ÿÁÁ¿ÿÁÁ¿ÿÁÁ¿ÿÁÁ¿ÿÁÁ¿ÿÁÁÀÿÁÁÁÿÁÁÁÿÁÁÁÿÁÁÁÿÁÁÁÿÁÁÁÿÁÁÁÿÁÁÁÿÁÁÁÿÁÁÁÿÁÁÁÿÁÁÁÿÁÁÁÿÁÁÁÿÁÁÁÿÁÁÁÿÁÁÁÿÁÁÁÿÁÁÁÿÂÂÂÿÂÂÂÿÂÂÂÿÂÂÂÿÂÂÂÿÂÂÂÿÂÂÂÿÂÂÂÿÂÂÂÿÂÂÂÿÂÂÂÿÂÂÂÿÂÂÂÿÂÂÂÿÂÂÂÿÂÂÂÿÂÂÂÿÁÁÁÿÁÁÁÿÁÁÁÿÁÁÁÿÁÁÁÿÁÁÁÿÁÁÁÿÁÁÁÿÁÁÁÿÁÁÁÿÁÁÁÿÁÁÁÿÁÁÁÿÁÁÁÿÁÁÁÿÁÁÁÿÁÁÁÿÁÁÁÿÁÁÁÿÁÁÁÿÁÁÁÿÁÁÁÿÁÁÁÿÁÁÁÿÁÁÁÿÁÁÁÿÁÁÁÿÁÁÁÿÁÁÁÿÀÀÀÿÀÀÀÿÀÀÀÿÀÀÀÿ¿¿¿ÿ¿¿¿ÿ¿¿¿ÿ¿¿¿ÿ¿¿¿ÿ¾¾¾ÿ¾¾¾ÿ¾¾¾ÿ¾¾¾ÿ¾¾¾ÿ¾¾¾ÿ¾¾¾ÿ¾¾¾ÿ¾¾¾ÿ¾¾¾ÿ¾¾¾ÿ¾¾¾ÿ¾¾¾ÿ¾¾¾ÿ¾¾¾ÿ¾¾¾ÿ¾¾¾ÿ¾¾¾ÿ¾¾¾ÿ¾¾¾ÿ¾¾¾ÿ¾¾¾ÿ¿¿¿ÿ¿¿¿ÿ¿¿¿ÿ¿¿¿ÿ¿¿¿ÿ¿¿¿ÿ¿¿¿ÿÀÀÀÿÀÀÀÿÀÀÀÿÀÀÀÿÀÀÀÿÁÁÁÿÁÁÁÿÁÁÁÿÁÁÁÿÁÁÁÿÁÁÁÿÁÁÁÿÁÁÁÿÁÁÁÿÁÁÁÿÁÁÁÿÁÁÁÿÁÁÁÿÁÁÁÿÁÁÁÿÁÁÁÿÁÁÁÿÁÁÁÿÁÁÁÿÁÁÁÿÁÁÁÿÁÁÁÿÁÁÁÿÁÁÁÿÁÁÁÿÁÁÁÿÁÁÁÿÁÁÁÿÁÁÁÿÀÀÀÿ¿¿¿ÿ¾¾¾ÿ¾¾¾ÿ¾¾¾ÿ¾¾¾ÿ¾¾¾ÿ¾¾¾ÿ¾¾¾ÿ¿¿¿ÿÀÀÀÿÀÀÀÿÁÁÁÿÁÁÁÿÀÀÀÿÀÀÀÿÀÀÀÿÀÀÀÿÀÀÀÿÀÀÀÿÀÀÀÿÀÀÀÿÀÀÀÿÀÀÀÿÀÀÀÿÀÀÀÿÀÀÀÿÀÀÀÿÀÀÀÿÀÀÀÿÀÀÀÿÀÀÀÿÀÀÀÿÀÀÀÿÀÀÀÿÀÀÀÿÀÀÀÿÀÀÀÿÀÀÀÿÀÀÀÿÀÀÀÿÀÀÀÿÀÀÀÿÁÁÁÿÁÁÁÿÁÁÁÿÁÁÁÿÁÁÁÿÂÂÂÿÂÂÂÿÂÂÂÿÂÂÂÿÁÁÁÿÁÁÁÿÁÁÁÿÁÁÁÿÁÁÁÿÁÁÁÿÁÁÁÿÁÁÁÿÁÁÁÿÁÁÁÿÁÁÁÿÁÁÁÿÁÁÁÿÁÁÁÿÁÁÁÿÁÁÁÿÁÁÁÿÁÁÁÿÁÁÁÿÁÁÁÿÁÁÁÿÁÁÁÿÁÁÁÿÁÁÁÿÁÁÁÿÁÁÁÿÁÁÁÿÀÀÀÿÀÀÀÿÀÀÀÿÀÀÀÿÀÀÀÿ¿¿¿ÿ¿¿¿ÿ¿¿¿ÿ¿¿¿ÿ¿¿¿ÿ¿¿¿ÿ¿¿¿ÿ¿¿¿ÿ¿¿¿ÿÀÀÀÿÀÀÀÿÀÀÀÿÀÀÀÿÀÀÀÿÀÀÀÿÀÀÀÿÀÀÀÿÀÀÀÿÀÀÀÿÀÀÀÿÀÀÀÿÀÀÀÿÀÀÀÿÀÀÀÿÀÀÀÿÀÀÀÿÀÀÀÿÁÁÁÿÁÁÁÿÂÂÂÿÂÂÂÿÂÂÂÿÂÂÂÿÂÂÂÿÂÂÂÿÂÂÂÿÂÂÂÿÂÂÂÿÂÂÂÿÂÂÂÿÂÂÂÿÂÂÂÿÂÂÂÿÂÂÂÿÂÂÂÿÂÂÂÿÂÂÂÿÂÂÂÿÂÂÂÿÂÂÂÿÂÂÂÿÂÂÂÿÂÂÂÿÂÂÂÿÂÂÂÿÂÂÂÿÂÂÂÿÂÂÂÿÂÂÂÿÂÂÂÿÂÂÂÿÂÂÂÿÂÂÂÿÂÂÂÿÂÂÂÿÁÁÁÿÁÁÁÿÁÁÁÿÁÁÁÿÁÁÁÿÁÁÁÿÁÁÁÿÁÁÁÿÁÁÁÿÁÁÁÿÁÁÁÿÁÁÁÿÁÁÁÿÁÁÁÿÁÁÁÿÁÁÁÿÁÁÁÿÁÁÁÿÁÁÁÿÁÁÁÿÁÁÁÿÁÁÁÿÁÁÁÿÁÁÁÿÁÁÁÿÁÁÁÿÁÁÁÿÁÁÁÿÁÁÁÿÁÁÁÿÁÁÁÿÁÁÁÿÁÁÁÿÁÁÁÿÁÁÁÿÁÁÁÿÁÁÁÿÁÁÁÿÁÁÁÿÁÁÁÿÂÂÂÿÂÂÂÿÂÂÂÿÂÂÂÿÂÂÂÿÂÂÂÿÂÂÂÿÂÂÂÿÂÂÂÿÂÂÂÿÂÂÂÿÂÂÂÿÂÂÂÿÂÂÂÿÂÂÂÿÂÂÂÿÂÂÂÿÁÂÂÿÁÂÂÿÁÂÂÿÁÃÂÿÁÃÂÿÁÃÂÿÁÃÂÿÁÃÂÿÁÃÂÿàáãÿàáãÿàáãÿàáãÿàáãÿàáãÿàáãÿàáãÿàáãÿàáãÿàáãÿàáãÿàáãÿàáãÿàáãÿàáãÿàáãÿàáãÿàáãÿàáãÿàáãÿàáãÿàáãÿàáãÿàáãÿàáãÿàáãÿàáãÿàáãÿàáãÿàáãÿàáãÿàáãÿàáãÿàáãÿàáãÿàáãÿàáãÿàáãÿàáãÿàáãÿàáãÿàáãÿàáãÿßàâÿßàâÿßàâÿßàâÿßàâÿÞßáÿÞßáÿÞßáÿÞßáÿÞßáÿÞßáÿÞßáÿÞßáÿÞßáÿÞßáÿÞßáÿÞßáÿÞßáÿÞßáÿÞßáÿÞßáÿÞßáÿÞßáÿÞßáÿÞßáÿÞßáÿÞßáÿÞßáÿÞßáÿÞßáÿÞßáÿÞßáÿÞßáÿÞßáÿßàâÿßàâÿßàâÿßàâÿßàâÿßàâÿßàâÿßàâÿßàâÿßàâÿßàâÿßàâÿßàâÿßàâÿßàâÿßàâÿßàâÿßàâÿßàâÿàáãÿàáãÿàáãÿàáãÿàáãÿàáãÿàáãÿàáãÿàáãÿàáãÿàáãÿàáãÿàáãÿàáãÿàáãÿàáãÿàáãÿßàâÿßàâÿßàâÿßàâÿßàâÿßàâÿßàâÿßàâÿßàâÿßàâÿßàâÿßàâÿßàâÿßàâÿßàâÿßàâÿßàâÿßàâÿßàâÿÞßáÿÞßáÿÞßáÿÞßáÿÞßáÿßàâÿßàâÿàáãÿàáãÿàáãÿàáãÿàáãÿßàâÿßàâÿßàâÿÞßáÿÝÞàÿÜÝßÿÜÝßÿÜÝßÿÝÞàÿÞßáÿßàâÿßàâÿàáãÿàáãÿàáãÿáâäÿáâäÿáâäÿáâäÿâãåÿâãåÿâãåÿáâäÿáâäÿáâäÿáâäÿáâäÿáâäÿáâäÿáâäÿáâäÿáâäÿáâäÿáâäÿáâäÿáâäÿáâäÿáâäÿáâäÿáâäÿáâäÿáâäÿáâäÿáâäÿáâäÿáâäÿáâäÿáâäÿâãåÿâãåÿâãåÿâãåÿâãåÿâãåÿâãåÿâãåÿâãåÿâãåÿâãåÿâãåÿâãåÿâãåÿâãåÿâãåÿâãåÿáâäÿáâäÿáâäÿáâäÿáâäÿáâäÿáâäÿáâäÿáâäÿáâäÿáâäÿáâäÿáâäÿáâäÿáâäÿáâäÿáâäÿáâäÿáâäÿáâäÿáâäÿáâäÿáâäÿáâäÿáâäÿáâäÿáâäÿáâäÿáâäÿáâäÿáâäÿáâäÿáâäÿáâäÿáâäÿáâäÿáâäÿáâäÿáâäÿáâäÿáâäÿáâäÿáâäÿáâäÿáâäÿáâäÿáâäÿáâäÿáâäÿáâäÿáâäÿáâäÿáâäÿáâäÿáâäÿáâäÿáâäÿáâäÿááãÿááãÿááãÿááãÿááãÿááãÿááãÿááãÿááãÿááãÿááãÿááãÿááãÿááãÿááãÿááãÿááãÿááãÿááãÿááãÿááãÿââäÿââäÿââäÿââäÿââäÿââäÿââäÿââäÿââäÿââäÿââäÿââäÿââäÿââäÿââäÿââäÿââäÿââäÿââäÿããåÿããåÿããåÿããåÿããåÿããåÿããåÿããåÿããåÿããåÿããåÿããåÿããåÿããåÿããåÿããåÿããåÿââäÿââäÿááãÿááãÿááãÿááãÿááãÿááãÿááãÿááãÿááãÿááãÿááãÿááãÿááãÿááãÿááãÿááãÿááãÿááãÿááãÿááãÿââäÿââäÿââäÿââäÿââäÿââäÿââäÿââäÿââäÿââäÿââäÿââäÿââäÿââäÿââäÿââäÿââäÿââäÿââäÿââäÿââäÿââäÿááãÿááãÿààâÿààâÿààâÿààâÿààâÿßßáÿßßáÿÞÞàÿÞÞàÿÞÞàÿÞÞàÿÞÞàÿÞÞàÿÞÞàÿßßáÿßßáÿßßáÿßßáÿßßáÿßßáÿßßáÿßßáÿààâÿààâÿààâÿààâÿááãÿááãÿááãÿááãÿááãÿààâÿààâÿààâÿààâÿààâÿààâÿààâÿààâÿààâÿààâÿààâÿààâÿààâÿààâÿààâÿààâÿààâÿààâÿààâÿààâÿààâÿááãÿááãÿááãÿááãÿááãÿááãÿááãÿááãÿààâÿààâÿààâÿààâÿààâÿààâÿààâÿßßáÿßßáÿßßáÿßßáÿßßáÿààâÿààâÿààâÿààâÿààâÿààâÿààâÿààâÿààâÿààâÿààâÿààâÿààâÿààâÿààâÿààâÿààâÿßßáÿßßáÿßßáÿßßáÿßßáÿßßáÿßßáÿßßáÿßßáÿààâÿààâÿààâÿààâÿààâÿááãÿááãÿááãÿááãÿááãÿààâÿààâÿààâÿààâÿààâÿààâÿààâÿààâÿààâÿààâÿááãÿááãÿááãÿááãÿââäÿââäÿââäÿââäÿââäÿââäÿââäÿââäÿââäÿââäÿââäÿââäÿââäÿââäÿââäÿââäÿââäÿââäÿââäÿââäÿââäÿââäÿââäÿââäÿââäÿââäÿââäÿââäÿââäÿââäÿââäÿââäÿââäÿââäÿââäÿââäÿââäÿââäÿââäÿââäÿââäÿââäÿââäÿââäÿááâÿáááÿáááÿáááÿáááÿáááÿáááÿáááÿáááÿáááÿáááÿáááÿáááÿáááÿáááÿáááÿáááÿáááÿáááÿàààÿàààÿàààÿàààÿàààÿàààÿàààÿàààÿàààÿàààÿàààÿàààÿàààÿàààÿàààÿàààÿàààÿàààÿàààÿàààÿàààÿáááÿáááÿáááÿáááÿáááÿáááÿáááÿáááÿáááÿáááÿáááÿáááÿáááÿáááÿáááÿáááÿáááÿáááÿáááÿáááÿáááÿáááÿáááÿáááÿáááÿáááÿáááÿáááÿáááÿáááÿáááÿáááÿáááÿáááÿáááÿáááÿáááÿáááÿáááÿàààÿàààÿàààÿàààÿàààÿßßßÿßßßÿßßßÿßßßÿßßßÿßßßÿßßßÿàààÿàààÿàààÿàààÿàààÿàààÿàààÿàààÿàààÿàààÿàààÿàààÿàààÿàààÿàààÿàààÿàààÿàààÿàààÿàààÿàààÿàààÿàààÿàààÿàààÿàààÿáááÿáááÿáááÿáááÿáááÿáááÿáááÿáááÿáááÿáááÿáááÿáááÿáááÿáááÿáááÿáááÿáááÿáááÿáááÿáááÿáááÿáááÿáááÿáááÿáááÿáááÿáááÿáááÿáááÿáááÿáááÿáááÿáááÿáááÿáááÿáááÿàààÿàààÿàààÿàààÿàààÿàààÿàààÿàààÿàààÿàààÿàààÿàààÿàààÿàààÿàààÿàààÿàààÿàààÿàààÿßßßÿßßßÿßßßÿßßßÿßßßÿßßßÿßßßÿßßßÿßßßÿßßßÿàààÿàààÿàààÿàààÿàààÿáááÿáááÿáááÿáááÿáááÿáááÿâââÿãããÿãããÿãããÿãããÿãããÿãããÿãããÿãããÿãããÿãããÿãããÿãããÿãããÿãããÿãããÿãããÿãããÿãããÿãããÿãããÿãããÿãããÿãããÿãããÿãããÿãããÿãããÿãããÿãããÿãããÿãããÿãããÿãããÿãããÿãããÿãããÿãããÿãããÿãããÿãããÿãããÿãããÿãããÿãããÿãããÿãããÿãããÿãããÿãããÿãããÿãããÿãããÿãããÿãããÿãããÿãããÿãããÿãããÿãããÿãããÿãããÿãããÿâââÿâââÿâââÿâââÿâââÿáááÿáááÿáááÿáááÿáááÿáááÿáááÿáááÿáááÿáááÿâââÿâââÿãããÿãããÿãããÿãããÿãããÿäääÿäääÿãããÿãããÿãããÿãããÿãããÿâââÿâââÿâââÿâââÿâââÿâââÿâââÿâââÿâââÿâââÿâââÿâââÿâââÿâââÿâââÿâââÿâââÿâââÿâââÿâââÿâââÿâââÿâââÿâââÿãããÿãããÿãããÿãããÿãããÿãããÿãããÿãããÿãããÿãããÿãããÿãããÿãããÿãããÿãããÿãããÿãããÿâââÿâââÿâââÿâââÿâââÿâââÿâââÿâââÿâââÿâââÿâââÿâââÿâââÿâââÿâââÿâââÿâââÿâââÿâââÿâââÿâââÿâââÿãããÿãããÿãããÿãããÿãããÿãããÿãããÿãããÿãããÿãããÿãããÿãããÿãããÿãããÿãããÿãããÿãããÿãããÿãããÿãããÿãããÿãããÿãããÿãããÿâââÿâââÿâââÿâââÿáááÿáááÿáááÿáááÿáááÿáááÿáááÿáááÿàààÿßßßÿßßßÿßßßÿßßßÿßßßÿßßßÿßßßÿßßßÿßßßÿßßßÿßßßÿßßßÿßßßÿßßßÿßßßÿßßßÿßßßÿßßßÿßßßÿàààÿáááÿáááÿáááÿàààÿàààÿàààÿàààÿàààÿàààÿàààÿßßßÿßßßÿßßßÿßßßÿßßßÿÞÞÞÿÞÞÞÿÞÞÞÿßßßÿáááÿáááÿáááÿáááÿáááÿáááÿáááÿáááÿáááÿáááÿáááÿáááÿáááÿáááÿáááÿáááÿáááÿáááÿáááÿáááÿâââÿâââÿâââÿâââÿâââÿâââÿâââÿâââÿâââÿâââÿâââÿâââÿâââÿâââÿâââÿâââÿâââÿâââÿâââÿâââÿâââÿâââÿâââÿâââÿyúwþ´~+×Eû«¾ç)8ñûù¤êï¢¶êãoJ¾2¼T7½äl:"»3Þ2ÏVöa¸äû£Óô$ÒGJs; §k	WàJg¡V;óqÒ¿Áè ToÞgta])ë;Z¨7=Uð%§tïodª¨~g!êý8Ùg}ú÷^Ô=j¾¢t½:¢.oÃî+üÂÆ)î+ÝÆ9Ýu$Û8åö=QÞþFÎ²;È·	ýH¼tÞýÏ$	ï	Ý°§Û-ds^8pwäÙ^0µNeU+Wh6ÅH3<$g®÷¤É(d¦K]Ûs´¼!ê1=ÉFê:ô}í9\hi×°´kûEn0»2~7|WÀ[f­³¹)ïÆæNå£Ê¨TûþúpI'tKûtH½
L@'ÎJ2Âº|ª°PYÇ_³éSÙ¡Ù¢Ë¾){ýÓ`ÓÑVHþâHêÐÙ­$qü2<·twn©u	DOØ±2&]ôé ú¦a~Þ%7BØ±ò6¼ ÎÂ}ÓIÓ¬Ðè»áqØË;KCV-	1|úAÍÐ8óg>$!;
ðÃlþØbQ¬pßÈ¸§
	©OË­(¾P­Lºo*¡7f;ïw+iÜÿ¢Ð¾.,cá$®AÈý±éBoøúó<0¾B%Ó!êÜÙ9ä]~Ó&,Xù÷AÜ_èñú~åúÊ&Ëé;GÙ¶ntQqaÊZ1sÚC==¡æ¾µ'ÝÇFí·lí¿1!ÌkT¯¬BX-R!ûo$à#Í¹.w+YÜoGÌDýpA;*j,$hv¥	ùï¹@L[Ï KÏOe§5
öUß|¥Ç»³éò}¬m(¢þÏDý=PnOÆ%¿¯ÿËÝ túÝóás»A¾6©­SJ\0ÿwÜ³.zgh"÷=zñµ&¶UþUkYì72oËfwÀJBwWdáÉAÃØÒ¼¡wç}¢Zªº{2UñB¸íFäÈyóÔ¬	6M¤!¸*-´#_Ý®GÔÀÍsßòKÇØÒÛUo­j?üïxçR»Ìä("äý®J4P;oük2ï~{y§=ÑÒ]i&¨TkRHü;´m±º]¦iù+iÛ]Ò¶¾ùÂîID¿}¡	¢×MÊ{?]éCçÉé´!ï,ræ÷o;`ê¹ß^'¨~÷è`Ðz¸÷ïhZ}» ³ ¬C':mÛî¦("ýö¬T:T>¶ÿq;dTl)¤ÃÄa.¦zÑú18ås]Ò__Ò²]Éd~%E»K&,C5GP;+1o(£h:"ßyJyEZPÔè4CÍ)¨×ÀÈ|	3iCæ¡Åµg³æWÖ¯w,Û hCèq-ÞÆhë²:#ßiC	Ï;³kõGPfªµd}áW%¿ªHo±I¡«-gej)¶°£BÕ×cW'²ÿS[
Ù_ÁÔîV2µ^uü¨-BÅ¸>í|3ó°
ÿ}Nþô1í£§ïÜ5DÅy_0µ¿ýþmíÐ¢Vç³p5ù÷A±×ÔóTì§5ÇV®°t²£vowðMú8æ<ÅGÖ¨)
Þÿ<Ëñ\¤§S4$TFñ@ZÜ¨ÙBÐß!ePÆã/düJRvW`¦³ ØôT_³á8uì÷rÊèâYzBfB±)ØVRSCÐKX³ýÛZé/[TyyV¡ÙÍÚLX­!. è¤¤ÛäUlÛÉï ³
L.AùÄø/DL7þ6ô~Ück
×7R,Kè(:»fAP:\BÁ)D/#ì¯$iw!ñ8#j(¥Fû8x}!rÁDgDDÿI[Ì¦U³Ñ/HÚ_;ñýÛ8ÍR½élµ3þä;Ko*¾CüÌ9 Åé|zNÄv
g¿½±!y¦Ê=[@Ia(ÚCÀ¬¶£xJCÒqÔÈÏ%«UlJuÝÿïÅH¶V²·»·ØÛ5léêîq6BÏR¤' +ÖÜq´lÄ èW0c#ô3"KÏÎ¸±±ù¢ç%J'½^L§os#8}ÛuÔý&\Jßh
AéÍ10h\só=âf ´ëS« GIi ×SeêöÀ#õÕ(2;ºËÂÈu*<(ï4GhíWÒ¸Þ­pi {#iüú-?	Ûøë·GèC}2KTn1¥]ù2
ÔÛ^Ñí«¾rN´}SÄ~ãÉß0ÜÇØ.$ßªùp Að
û5@[/uûßö[òÍ)äâÿöY~dl¥þ°ªP5{â LN¢g(3÷AÀµ
4çÚß¯$vüË}Ð MÂñ"{ZöA NÛ(Åc(X¿Û iA`á÷±Ih£/dHÎ0õ>Ü&À°ÆnlÀM û gË¹}«)#¾±d)öÁ·fèïì¿¶bÑÓ.®@³û`%É»OÍÉÒ´fêOzHq»µØÚ»@@éð/¦C÷¦ÈX¬aöu¹ú·µÄâ2PÔÝ1\NÄN	Ú3@(7¾sëåíSRNe8wæ2E.1î)0û¼blþyÿþ+ÚyþúÈÍ#ówük®ÛÂÅç~Aéæ¹_få}%¥»O-óGPÓZM£ï	Ä½çæì!;è>=¦ðÁÓÒ^Ð¹A#íò6ÂUlrâ+^ '¾®2ªÓ¹
ø©Ök1vâWàéMÍ÷a·|{ndRSÆæ0)íýÏôá¥Jü[Lýþ	¼?äÑºw¢+Bòs}Òø-Öº8éGRãw¿Úðªñ/Ô.~Jti0±\aý
hÅtÐcÂÕ_ÃìðAöÚm~Ðv±q_+½Ñ¦4âY6õèVÍV°#réï!>Dðm4¼íw¢èÛtþ!¸øÐô{à ý¦¾V6*õ *R	¨­ø7Í`¡IJJ^«XÚÙ¬ýJNwÀ¿]A÷Ø5Òñ£+Dä	0qÐýÈ]Ê}ÅÖz%lÜþ~y]²ZòÏ(Í¡×;¡ûRÒßC_ÉÑ~ý^í?]æ}=¤^É`"lqÇ$Bßã¨`Ø"ôà;¡ Üðã_¼S¬K¡Ûäâ'|ÕmV¹û"ó18®t÷npIUÞúÄWÂïY]½._±´^§/a¬¦ó&48<ý:.ú{!gÛiûêw67ä^¹Rú[-]÷¿4k-±t\ÞfJ=ÂcûÉ)ñJïBëlôTÓQnú'h	Juò®ÓunNüwÞJöR±_ÉÔF­(´°/4û®²=xâ"¢$dß0×¨YèáêÆçéßÅWqkÅ	¾2Õå¦ÛV(tew½+ºM°»:z½Ó¹!ê=½>VcoÑ èè|²­Añâ'º§V8°VÏ
L¡YJ&=vm	\ñ°¶´ \´~C¼×GIµTí+8ÜýJwÀ«Bã÷â-\ç13V1[
BPfÀM]¦bfý:ä\/aé¨ìßæßÕèÛTf
%b@Î`>nô­ksèí>¤}"Îq¥GÏA¨6h*06âÒTÜÏj{¡¿?ð,úmeÂÉ)±)!öý­z³ÞDÿjÅJÍ;m5Ò,aµ³Ýô§_H~O×qObÅ¹n4ù|a-¾Á²:_ÂÒfíßF9%?¶þ±ß"YÍ_C¤Vÿz!dwrs^ÒCÊ~h]ßxáÆ%¿}yåàNÁ¹ÛÎ5EÑ_M´?D(ÇLùý/Öä#ØE%·çøöÑ8ðsy
wMÁÁ¦>³8ê3DíEP ¡f2íxCOå+\ôTT)¦ªk5,X}[ëè* ZWæ0þs_¨D_øÑOzF¼þ
\êqÜ8×]·qIS$c¢ÿ?Åÿ¡¦JG·}vyþ·ñÿ:YSðÿoÂ/¹pL§ÒiØXÉÐLÖTA§þJøÍUýäw.i÷G~º	ÖÍÑ,eBôJ½»µ¾ÌÀÂ÷á
²ìNéP´2Æ°¬kùú@¹z!I!ìãô=
ä}7"Î­'Ñý/öÀ$ì³WUkçìÍC¦S	ëcÂL&×²ú'®ZÍaî*·4;ëÿ«5]Ë#Ù~XÉÔó_í=ÕêðÜÄv0L+N×PYy¤×A¸%ÌKF}ÕY·6%q(cêå"¾ëÃNÐ°äC§#¬}JèEGm!]Þõ·M0ç&*µ4#-K<nZoÅ¾¬ì{àÐÃÂºP±@iT Z«@s6Àa%i;àUÊ­t¯¡Z]i?Þ´'-_hR]|Fé.Ð¤mYÜ¦@öõe°4&«ÜBìåðô[H¿ ä÷rË)[¼ôüá/¬rK%¤üÎáv°Ã®;.ï¨ä+eKè`2Ïds¡½CÙ âÈ_AÙVR¶þUvÖä~OÞ!-µãÌïé@jiQæE_QzPsÜg>'}mÑÐJXx~äu´ÔôVÔ¾°ÑE¤¦Þ2?-}ed)
(ro_ýGçBÛzksr¯ÃSXªÖrèþ<®Þp7qK°ÈbÞ4*ëÚ"±rÒ
.@°8)=+yÜCA¥5ÐåØ÷±¢m ®Ó8ù âgÝ-Ã(aáyÓ/3£ÓA¸zx?0l+¾Q¹ÅÉoìp×V|éU9Ðá¹º¤DÌTRC²) 'a8övðøl¡5ÌÃ^ix¢²æcìû#¤²[DáÁJÄl· ýr*PUVr»¤Î¼2Ú¿p{4§nìÇÛ Ç+ÅdÂïÄ.È)þÓ¿ëâÆ;wÌâ:YTãJ_ú@õò0Zw¬
x?ÔÓ¤,ìq¡Ñù#¶9ueÜÈÄÅöíq­±º¡Õ% #Ã-ã££º~3ÿw(ÝTþ+(ÝÃJJwÀ[ÉA¯ÁÐ;º?]#Ôµ_1ÔgÊ¡ýûHQûßCýIh	Kh?'¬¾#3¢]®	¢ï´®½ä!u;~*¢ù{k²í¾£4/ñÍãsN!W¶9"öZ³£y©¹EÓ8/>¦oôîP­ñ>{ÿËãýz·´ðö ÙxµÃJzwÀ¿ôö÷,"Õº`F¼¢ (t¦ßHî
E¿âný¶å/aéêìßv>Q%ü;2ò­ãwJ¶ïÂ©þgySðÃ=YfSÄ7è7Û´8@:õDõ±áZ5È+âÊMÏ×Þ6c®ïã	¾Éï ó¨¶ó­R±õ)¼;Ã²_æÂÖ+Þÿª²ì.Hþ}¥ÛôT#%ì©$o1NùtmV$¯SÊ¨7ò¶æÙWÂÕpÊJ1'!ySöäMÙ×w¾tm*åqK!!JÕg.¾ÍFs-á
M e{Â·¢âÙ§mWù.Fî;To%¹VP½ÇTï×
@,þö´ï]ûpâG*^¸v £Yl¤,NRÍµú®/Ó0=æ&êW}ÛæÖqúË¤Ï%ÁÊu³Vcôì§0kåB+àèè=y-:è/À¬%u*ìé?rán¤m]ÇêSÌ§ª²lªQ¼ÀÂ©_¬_ºv
P:7GR×Îq%¿;à_K½ðº]Â>¢VöõÁ@»I+È±ú<!Â¡=Õ¤ÃhEæ%µöHºúÈÊSòïµÈS[¼%Ûê~é,[ðÐ¶Úp×Ýÿ¢îÏÆ­e­_¡lA¨Ì| ü`ÕÿSF¤ðfk°EßïÇ_æfý«Ö©í"õ6Nôb)gÕùãJ®vÀ[úIèÊ±bÜÓL8ôÅ5Ê. Ä/¦CõÔ0\kX®ú6jÙ§ýfó)Ûsj_i4òÊÆÖF#V`ACûótï§ÙËKôÈèè	sVg@Ñ©Û5rx:¹Ò¯ëõZ%`	ÛNé1ý±h³ÅÈHb¼i»<ï+IÛccIÚ »ëGN±ÿÜ*ÊËHÑ>§Ã²S5,LZy^æ<ß³u¿æ÷i>í·þåpÎ6÷q¶ØÈÂ]/G~äì©¥¿
L½ævâpBµé8à¹¢|ÌT<¿¼	ú'®í	riÆÙgvA.h·(üöhÎo\Iáx½	2jg5YÀVSÍ(¶áª5Gx^ÏbTÔ¬;'Pí+ß+¨9ò6ºýÙ1ËMÐ#cG³XäX_Âñ²³òðwÎËðry8È³ß8ÛÃvßýù£_>Ýí{æ6}·òÞßÓµh©|-Òÿ}[
}{\IßøzPÏÂ5AkãH÷sNK@!ýýHG*&)ñ/:×¹þ¾ÍÈw»óÀH¿ÐÉXx:.ãZÉZvíè¥"ÔÙ`iüBÞ?\·;
¿=ÔMTÛwöæ¶q># go1aëÅÝjí¯>r¦v:qH~±Á×V ´VðµÇ|íåÔACô2µféÚOÏéq,àðÞ(X¢¿bH~òtÈ¶Oè0ÛhüBx¶ã0²q²qÙwÞö¥$²o¼-E½û¿péÛØäÞ½{r
¾
OáÚ>¡Ýyà½Sõ{SÊ&lþ
D|Óº®Wáª;ånÈUM&·iÎÅ\ÉäøWÙ#h°p³V`øþqôaQu§[Áa+T4®_lyí»ÃÓ£©²Åõ>(=AômÿAh
/º+Ë-ÙåB,N¡·ÙQ\­Í\é%âÜ¿?0FíD7 ó; õò	7LB¦^I}®M¡û ÔýÐ¬î¿Ô=¤Y¯ &õ¤ès a Ü÷fTäAù©ØZO¥DîK}8ä¾ÛÿuîõG ôË&ðÁ"ÖçÒÊ]¡¯ù@ÆìâO¸¡FÍbÌÃ_:<ýN¨0¥`FµÇðÏÂkÍÇÉ\!}EB\¢ö
Q!fy¼ÃòV#Í^+YÞch®ÛÁq	/I::þþDQ¢+¶C
íju¶C	³ãíÐ¿íByÈ¸d:ÔÝ[ÀHÓ¸¸R
|bïAÆCBjüHG@¾´êÈ±ÃW:ËkéH'Å×öÓ«¯?ã_ñ_ çÈû"û(ØP[þ#©ûó´Ôðæø±	| M_X²IGÐ¸ (ov%PLÊQj°ÙiòUçÍ~å³;?|×ñ£ßÄðA*Ùw2ÈËÓ^rPÏ j¤ìß6=ýx©]B×èG¸BèÿñÁÈg
Fæ(÷²½¯xÞÏÒÉdðøÓ¬ºÎÐqüë 
4§V²½þUÛº§³Aáv~sìööQ+ ~bäó4ÊôÕÎÙM·5Qèº÷Ø
2#ZåøÙ/
®ý§{ÃAâ`û?û¿tÚ/Äô¥4¦{±{¥	åó;ÿø»ïa
-Ç0Ö
X¶ã,"Uþ
n
4§åV¿þePÃ,Ý¦aFßä\9÷~^Rn8wûTóáÐr%§ÛG¦Ô
E("P CÒúµÝÂI/ò¤Wò¶uÓ?})®éÃØNè;d]=rWàÐbd&²3FGªm¼?><ª|×ÅPõ74~ìÀ¢~÷P¬Pr¾(ý<Ë#Ò³ó=%'l×Ny:¹EKÔ2©=éhèÈÔ-&Ú¾fÒÍAÿÿYó6¯WtúiÏömæ9ù÷¿óB¶eVdYÜ}EDaGÇ`}Àw
é7"õâ¬Òï4¯ý¦?
Qo48\ü2%{\=D;PÕñþâ?® êï (³»üCÅ#þwü³Vrì4ÅÅõ»qÇe'y)pW°ù@ø7pØüïg2ñßHöJs÷$6¿P¢X´ªß1¤XÅ/$fÆ17j¿¼Vó²¨¬'³ü¦?é¶Z,ü eÍBòR¡óº$_X."jexª!à½$Á¾¿béØ"É"ó/Z~ òºÃéÞoåé¯
bËðÍ±üO¡Ocçv·¶4v6°»§ìî_ã¸fPíöT¥¯ WùÆÖIÈ©$-þÄxá)oÖNGÜºgoaááEÝ®þÐ+½Ù¹(³Þ#-za[¡7â[¬ct¹ÑN´Ç(3Éz[ûýQs½©Øïõg/:úë)°c_[­|92o×¡p¸Ü	T^eÖ6wù
Ôîi#µ;áWÓgÔ$÷Uñ.Ýú¡ËGÞdGJpC:Lü²õg!ô-,ï²Âìºå}®é(ï,nîò6	¡"ðAãÊ$FUbÒ®»qxí~À"æð4?"ÓØîø½$2è±,>ä]ñô4¤!Üòâvß¦±n7åþíLfÝl$qO
UtÖBÙ¸	á]Nã~$ü8<©íý0î7m<?ëCÈ}K¦<û¤½Z$_y\`âBÚÝÞ&¹µQzð¸2%G	²½àmg··Ðo¥j/§©ØÀ)ï'úqb®
FSÜÜcðWæiýîöýL&ì¹ÛSòem)?òìØ£^
ÛÆ@Ü<.aâªºÖ,@­ôätì­g	sæR·qD]iPÿáúü)êiEÝÈÙ³F
¤5¯x:T_wº@,Ú5¶H¢ûqåpù}ÿöîØæÇP¯D c=¯]­A}t¬®û×a¢/Ùo¤Êñ¿ÔxqÞÎd²_4×Rú§óÖ¿0\Yz60Y?ÎÃöMGÀº~°Ï·°¼ÉÊÓ dÌFøÉ+òïQÿ6ÒÇY[[÷Zcm1ØåbÌ2 =UÑÅx|6}yÀtªT6°M°wp#ïêUI°õh#èÎè&åÈïÔøñPÚ:
h®:odo'ü{;¦dÄß²c8ÃÄWLzrÅ°õUõç16¦0z¤Ø¯/Ø}ÕôFðí_×óå5~×)>Q±öCìFwåp|:TZhOþ·.¸J!úM7È'¯êW\[[d[Ï4íÿúüÔ GÉ7ÿæû¤áÓró?nþçDíWÉÏ´­4¹ð	Ê?R¬häi)E}<RIo¾÷7Aò#F§ÅÝVVtÂÁ£Ü¯·2Á$÷¦ VÒÈ-÷ýJDû¤TnÔó]¸}«~þó/êFý£ß¡.¤©ìà	ú+ònpÕ0¤ûÓfóÑo²vcÓ?þFòö)è\"!&õTN}ÇP*Æ½áÅèçbN÷Ïß¡Â)ÏâÃfº¢®¥}çmÙBßp®è;¨-ß?
`Ï=zîGt¦,rGOC<7´]é7q6}eÏÜ\±çrÿ3!E	îø'u´æ`Mî³MCó½Òúé@©M~ïRÃy#;á-XÇä Ëâà¶÷´4Á1%
MdÑæHZow¹FèZ³h`áè²XÜoºfâWL½1Å}ÅBÞEK!ºànêr®4Bå
JWf$¢¯
µF²Ùà¨ÍIdêyO
0xôù¼N*¿Öß­9ÿûU¹!lüÍÐð·Ahu²ùÙ°¿=ÂßÎ É±O0,ð"i+Aäbà,bS¤YÎMO§áÈU35Ãî¾õ´ûÑ¤+Êeÿ©ûþpJ7ß(×Üôj=îadñ/P­ìúöH$1>Òé¯ÓMv}ýÑô¢;ð%dq¨¢%ûóèLtr¼VÊ]¿ÐÅ;ïF:÷Üpf&³lúBåQ®:§^0m?P6çÆ/Dbcu<­g(!ÿ-,×dMe¥ü+±éaBlüFÅâJ\£V#HÉZwèþ¥ÏÜcF!o¼t[<r¯k%ÂÏ½=cÃ¿ÃçBÉ+Z±ÉÄðxÂ36rÕò=éþë¾Lcí4b»~Z´v6ò¹çXK¹)½vG`îúâÖ»¾0¨Ù½YvL¬õ°ðwÎ°ÉÛÃ;ï¸ØÐY¦KïÐ;Ã¾ÓÄVË2^Y¡Í{qÏ?%Ðð(=à\Êp¤)VoÏp
v}7Â²flvNáG¿ðeñfÚÐÈY°¼ÝL§ÀF÷Ì[s	¹>z«RmÉ$3À0²FCãµ·ñókÑ¥éÁ¢Ç{Ík°r¼Gª6È¢;mpwõí=Ø)ß¹ñ]ZSi%:#s9ÿh=BcûJU\(e6èpQìÿ§¾-t@qÕÆ}½èãëÐüNÍ- Aªò~&»l¤~ÏI­e¦âöUJcr{ê: Dêâø-TãÿÏÑ_!®*oã³Høpë¯¿~§Ä
ròwU
ÎA©Ý8¦0FfÐÖ&´³w¬ëêÉS$ðBÍD×þ´iöXïoßç¼Îüb÷Èæ~$½¡ÜëPZ>
hÑòÙHôA»z%LþÚ;s9r97Ü|ùÁ¡ÿÎVßñ·ÕÃÒÕ/O£¦YlôÐEÄ¥ë¡/Ú]Þ¦¤~p¼öáøq[6¤ßRÕ)$ß°ÇíÙ³Óé?Ð{¯@d~dFß£ò²ªÑéåDI¶ßl>Ncï7´mÞsÐsÙÈíNøUïær´èhSUõUþHO±&s&tÉPÓZ·YÏûÓ÷÷þM}Fi×E7íäðÅ¯:é÷)+|ü fý$SY ¥vràÅ)AÀÂ\q"tÀð{:³$ËúW?0J:qû#?M þ{áßµÖm¾dZ8.ù9/9Þ	¿;¦âT£.
0Ø$BxÏO
j¨®f9(@¶õ°ðóÈ $Ü9û­ç+-bòs®øèÀVõ§>sJNËý¥à¢!®vWÌÌÖù·ÂqôÓNìû²tásá%yÎdLlî¨ðù_'ôùwlNÌ"Ú­5ÊÔðb­æËFÖwÂ[ÊnvQw{ÿLHûdÐÉ3%Ï^<ÒXDÜBÍz`Öâ4HúSQ¿êGÂ¬ÝÒ%ùµâwbÒë;¢3þaZ]p.®iüp7YdBÔ'ÌFß(L-v ÆÜëÿ:A©:þa	å]@[a%q?ÍM«¨UÔ­¢ï¥!ß5y?r¢¨íbB8&â
8FLS£­Y
GB8A{X8Aõi$Ú7âH×C£ÅÀGGs¾y$¼Z¯DÖÀ_¸
å ¶ê0q"fÚ~Ü?
<ýAÓ&t7}£4»>BÐTÅ=¸½ýf¦EÙßÈû^Uóçt»LÐeôÍ`ÄçÉ"Íj¢Þåà½ }ô¸JN¡7@ÙÌLb&É×t,³9ôMÉ7ÒwµZ¿LY¹%·+!K]s|[ÕÄÉªo­'@If.§ëW¦¾,l Åð»§Vó\¥Ç¶B®ùÒáÙèíLêð¼l$~'¼%46¦ëmS÷áBÆ)ï÷a¡YWP³6ÿwîaáõ÷çÞ¯´¯z@NûÂyË_@Nû¦8"üòPãÈT²Smí­"ò2ãNXb"ÞÑqMÔ§=K	³j÷ýÜúSú«¾A
P©mÎËËp¶ô7Ìnnþog2éßHÿ^qË%3hþ3QTM¢]²ºÍ?ðGÈs³j`áÕ§a6ÇöoÄ§~çjùx/üNÿ¦ðû¯ÔIZmwáqû8¯ÿUÙ\º`K æÃ2VÅ{ÀÿtðÏ±B÷ß§3Ua|Âl¹ÂÀÛqÍQð	ûÛR-¡"Ó6¤~]òÍ~
ð¨T§[äø&B1qÈL.å?¿4ð¿Ta
5ü/Cã6<>û»3¥\d=_NX£
NÿÖ!§SlÊó xßºó6¬¬+×ú*hån7´ÀMKZFÖÏøÿãÁìÑUiÏ­¿£´û?az;\öâÊ¶H{rk^ûiæñÛ¾7^à(µßÊW ¤çR°±ÒÚÂÒ*,(ÔcÛW:õ±:myö9û>ÝÌUÀ	d+À!jeìú#]S	

<,û
È»-·O9ë³`éLÆUô´ªéDØýºñJ×#©cÏÏÓX<	jìý·3ÅSdÙ±OrÍ-Ä^8¿j|éÆro"ÈY0»¨¥Äß¿WoÇùË,]=ã(T¯T¦G"êAýj¸[^wúMQwê×vD]¹^¢·+ÛpîagxDÝf$:ì#oØâïZ8ïÓÂY¥Æ[OW£­ùóö·iiÏ¿nd'ü÷5îQ¸ðpùe7@ô¹°üÊüó­YÝÂiQ¶þúëÚ[¿â+Ce½ìô: ÛéQtõÇý¥:áS§
ÿ=»bùöÄèQÍlóÇµÄôóçìÏr´g«Ënoöä¿:¤èìdþë>\{óÝ2·-ø\7R½~­FÛbH> ?7:!ÐÍyÁ4(Å`äc§cGFÿ­ñÑå|y7ßõ7°¿:wvÐ6 vÍ'|åck$X>4oi«¿í+Àèõ]EzËÐåpàxÿíÞð·Ýî¸ÒÀw`·toN'|àö~&µt®¹Ý	ïÜ®­àØ}@Ë¬V¸§ìF}²¶(@8wzX8wdIÈAøöÉ¯ëE"«wÅØÑ­XÖí\¡h6yeøvÎì>g
oÞÿÜµ#ð
ÈÁ±ó=ÀU<z0N%t²¯ê*­oO }÷é¸,Í9ß´Ñ&[75áíL¦	éÝkÒg´<Ö·&-KÜ7VhØ=:ù­ù'©qsvëÁ
vO³ì«_D0|Æ%!<*(Á%øeÉðYS'xÃî×)	GHËGWESÝ
ÕÏOYááÜ	úçF5×³(·Çî¦ÏíçãÂo;Ïý	s",gh>]cø4tmx2»
îµÉRkM3þ#¹-ÓG8ÔBÝ¨u{¿ ØÀæ+"F1\<=,\<º(PDh"Øý½PMM`tæ3»)òÎì>}îO*lyk_{¬þÝ¯<º(ê@´÷ý~Püît¨çÛ±ñ/UÜoû|ìóp¹Ô¥Øoàr¯¹Ü	¿ÖiqME:)Ü/+vùì»yÌ>üé6ù¤í**76ù®yáiîÈr¾²Ó¢Ì0Ùû+Þ{¹crù§¾Ê¼9 r)@q5ÂÄ7j°O¬Y³øBoÄìÒ
ß¯A¶hvyÃS¶rÇÅräP5&Î'DîûÌÄÙHä^Ë3èá"awÀÂ/¬(ULwáÚ¹¨J~Cå+âßÂòº;®O¥ÓàÚÿ}ßDr
`~erÃ³©Zé7&×ïà÷JÝr¥$+úùý=éo´>P9`.Å=b
ôë#N|ýmÇ÷¿´qObîüÃÜK ÛN®lÿ{-bèÂ#¡¯Lú72·×LK{g¤iUy%³3Í³:óü¸ÉeÔÜt;JÖÃi!+kRJeû^t>Ïâ?B_iìÍÇ|ÅØ1ú´Ùû}Êµ4vùT~+sÄÑÙ:	{ß@þ?Ï	¶ 
ãÚ*2k7Qýúf«¦+JæÏ'nJ-hfZôî
¶Úº6ÜZjÁÈæQ­úS¦¿ÇAøWò7&.§Nþ8ZXÄ/Ì³MAH¨nz<Çõ°a+S|d9>Ó«r(&+®èlýJ²¢åt;¼X'}k»â÷ì
W¢|±£0³{ÐrMqø[ÆõÑV´¯ôãlàn¯¹Û	¿«9&ûÊìªì r¤=ç
_èRbìµ!â}ëêÄFßÂòV;>ÏKÁaã({ëMgoÎ}¥uö6åÛNÎ!à#7Æ
ûBDä\É^|òTÊÇß_sÅ³©Wq
 ´.R^ñØö{î³X9÷?W??McÝÂÛ¾IíÛFÞvÂ¯	þ*Á¿LÜKëZD÷¸£i^¯[öÍbØ×ãbÛÃâb+O;YjÛöo¶Zjê~W@íëðHãÂØ
ñOPrçÐøQiò#è&ÏJö­½_à¸2¹Ô?ú6ý?Ïå<s,¿qe>pq¢ôáÏÿ>N¨"L­Åß\·î_}©]Ld6!Îxþx§®¿è§++r6BüãbÛÃâb«kª!áÙQH%É®ÑßÀKÙåNà1µÔ¾ÈP	µ¢IåãfQ§CWTÄÅÔÄüµà$1úïó>}÷¦MJo)é$+å¿©Ëòßå#{kXÓLMQ÷]
\^\²aùTÌÝ5ÉÝzàÝªïaq·%OÙH¿R¤¯.SLÒ¿©:ebôsÓÚ¿ôM~ÓÓè'êr.X1+G)G9D+nÖ?Ö6ª­UFð¿§oäAãðéBÕOVËlZºÌÞ6r¶Þö}/¬ói>­B'j0Äe604aM_¸ÈfÓï¨X/oøËk9cÈ¾wÊýUW
åoËÁäâ>Lá_+xgMè°
Çf#*åc¸r.= ûöä=ùg<ÁKÿ?W¥BípEè©ÝÁØúþë¾E#æ0µ(.ùF¦öö	S;¦Ý²
×ª¤_í]ØÄ	.¨ôÛ7Úêû{Ççº_I¶^öë²>B¬;Sû¾>8Ö1µÎaß;S»Ö~KÀÀb¿Lé¯½#ô¶||³oßx0íïÀ§iïé/ì#Ä5é]§ÓFÆÒÐi@¹á7 EMØHÞÞ
-¼3¨46Ý"ßä=AM%f9èAÞr;úÖs§ÑYµ"W{j>Å/ÔhÝrßv>G
KmÔÀ¨Pk·frÌû3v/û-H¿ÎKÒ$¹»Ôë0(Á''F~ìëÞä¤ØNçE8òë¤w§¼4ñßÎdÞÜí­ÉiLÉ»©óÞÛ@ ù:f
f5ÊÍrºÌ=,ý;Â&Ý¥rÍþ¯Ômv_ÀäÞY|¡Q©ïdÏdÿ7êë«8xLù0ø6]«ÁìX­Á¬åÌ2â£Ìå9Ðc
hñØÈåÞ:VÔ»+bùå+!í~E\½&2ÎqòÒÊ?¿þ]Ìy{XýíÍfçvÎIh½\ãpÎ®ÿ½£ÓhÜFlÊë|Ü 	ºHBëé§H­©6Â£`s¦;ÜþtsGÀ£;<YdÃ_§#2¥bã`çoxÖõ²Þ;Û[CåÎ/"g#eW\VÙúu#¬)¬ál92Èwl¬s¿|s
ú1v~åF]?qìiç_wÐîüúL·oTe9çuíÈµ«%þtõ0SäZq8ö(y­¾ à¯§ã\ÊËm#8Ó|¤Ì¿êDp),ç¶¯ðkDgÐLCu#¼vo \ßpÀv.ü)½½C¸;ÖûA!Ü-Ì^/Â-Ì'w»ôÜ+c½DeLãc
ÝHàÙ)ÿ¸Ñ5¢Y-ádQgö³|{Õi©Á0Ô¦R²l_Èô7-îv¥BO},÷sÙÙÔO(ÜæfÞyZª´YwMÑ9ª
^cãõÑ<½Û
¢<¶Õ;(|í¨fòËÎpíx;ÜWÿApöØ$¿bR	õC:ë#Mß ð¹!îÛÔC£]EÆ·aç²Ùá©¿IÀ÷ó9¦ñ*ºÂ~£níãOüùÙQèUHü×~·¸ý¶¨8%Öæû/àmïcå¥GÓõVºQ
 õWnH©^@YzÇ@Y¹]ºaRºÔ8;¿~µVÿ3Ar3þ
ðÁaá#zÍ0fØOÕ¿lJubYÎÅÝáï=|s!
ç]5¶xÉ?&ñÀ¶\n¨oµ'çn½¹ÉÔ¢âXËµaãËìIùFQ¶5¹BQÒ¡hPä6G¬QÁççvM²*£¥M§ÛE¥
ò<¼}:(ïëù7uRM[ÑÕÂÝ³)Ù6)Â®¿°´aãôu¦3ôÈ³¦H£Â§HZ.­=YæùïÀáknÓþ¸/4½élÌ¢rºU)g¬Ã!¿TÐc=Ê}£=jáxü C¨P¥p->ò[D +0PÉ]#Ú±é»_h	ç!{ârî$õEe_^CÔñð2%&q°·ñàxhÔAI^Ou.}æükOì{·~,I§¤ [õ¼ÿÙÛûÇ\¾(¶]§hã2A,Icêð*ø&Rò¿Ô°Ä¼Ëm<1?-©7ÿ^u{yGh
)5gªÀOÞFüM*A.%0\	Îo#u&L[«.#(2-DÛLÆò^P¬ñ¯Ñ£m;°I¯;íeÑÜ%Æ$¾P²D°Åö;Ñä+%PwÕ\d!dÂßÝ=îªôÿó¯éàhC;Rû#·ß¯;(> û¹xÀÛäÇ+xâÒmä0¦}cspÑ©#ÂF,E¿"RÒlêXdd*Hµ2þöF+G^×
'sÂ&%Q5r¿Ææ]ÌõÕñaòîFzýmub°ÿ"ñørK}g&qã²í¸:¾"¿³^JQ0Ì-ª»U|Î13å6ù1Àãm,åNª1á}nÌ(ñ<Ôfb?Ê$ID²½÷SkÜO²*{^ÂD7l£/sk£	åTs£6)kªad3wºë^¦s¾
z]q>m+;Ê¶A÷º$V*1¯_gIFXf$J4ä°So=Ê¹·µ|`S÷y¾$³'µwèÜN#éHá÷=ÉÃévròÀú²sÉæÐÆíÔâ·ÐªäzÜÑð&3_8ÕÂ8b(ß5;JFô7ôDÎñÏ¤¼nã¬¢jÄH#ò§UäD
ÀªÎ^Í»L(K-ÆG ílsTèbPÐ=Ù¯´ê¼i4²Ö¸²¹Ñ·sùM£¨ÂMZÜb^óªF¢òDí@ÊF+aj!k§ÝìäuÝ5Z\sáÖrÊéê´!v(óIær>)¥ÐÐ2¢×	%)H%*Ñ8£äw4HKc:[/4´UW§H¾Bîi<ùx"Øo¶´Ô»|«EF{rÖ)ñÝ¢:râí\®ÛHlÖÐdzÆºûHé£_f#·yÝ¢yêðÆÑ%¯]R$è:äÊ£ncÝ*ÆÇQë],ÕA©ì('j³|ær2»1c',HV§#ðz@?$Õ¶øºG(»ÌcÿMëBBq	úþ$<Í­÷iDÃT±±ôýà3J©ýBÿ©ÀÆÿô7-Øme¯§z}ðð"®3j
æ <yT].ç F±ÅÕºÙÈ(7k]õ	4@	ô7éÎ;6 $²ûò0G4Ài}°mO´à9¹nû#.göxFéESÐ¶j®
ïpÓ°wÁÐ|¨ÆÏÔ¡R:Ô"!±ÛÊVO,¬É®£¥
#³Z¶êDâ ?Ù\ÑQz®Y÷tÆ¶8o\ê IÐØGi 	Jä&¥Â-#¡öL£ÆFwúàZè¶Ç7Ù2þ èHã§cÇsÝÄ£}Ú7WÎÍ{½â[afÂ»)´k¹PË®Ú¿CwX4¯Ó&9¯Ý\ëÝV{`X ÒEZ1[
T¢:eé²Þ#©ô#ÙÎUò´hqúg¬{hL²$Üy­Ät\¬ªó×Íq1B¸$[®\²²*Ó»§X:Õ<6tæ=ÞyË~rÀRSyþT¤HþNp?Ùáoâ¿àä­C#¿Wc?5¨æñ~.·¶²Ø»´½ªTb$0©q$[6ÏEêR	áe+È¡é~íqé~¡LqþÉÙOãäÕwç@èx:~&YÉýoA§ù##5ÃVÁåà%*b´Ê ºxT¯&Æw³*Ù
rÓ¬ýÀÝqÑpÛÍqÑ ­Üö.ÉÃ&2vFMÊ(9ê©B#¢(·*àÝªñ85KB;ÒÛãÒ+¬ú4öñ8	*NøìÄpB»91%'uük*%´Kh)»p}^2ê±î»¼ÿß¹<Ç?*.&C!¿µ*Ãi^T¥
¨+G¬êr$Lñùc2 °ùtÝÙñ±ý~.?;¶Û»þ¼¡£w'âUU h).(Ey¸jeíû/>¨.Y}`ÓÑÆVÞTÁm¯ÞÀÛnÄ¹íùêpWä¶å·`A»ÀnÏEèLqJÉ»ZUÒÃó{!Þ¼qQT|½P»ô6Çs'o+eÐãs®qõ·Ý nûý\® [¹í]R¾}q%ðJà~S(õp¾ÄÔ5Í8>ûxÇm_ì¼ªûøø@(¬¨ä'ÐTW]÷q§·×ïãNo7Úadµ¥¤&g!«8¡B@Ô¡j¶Oé°ÕNY_¢É©ýdôWfÜô,}7K÷³Æ5ëìÇìè7ÊÔºôá#b»C5ªf®eUñ}[(¼]C»ç°Bèhjí×£(4Û¨ ð°è<ubtµ®£Å5wðñç=Ñ¼rýWså0ÎjèD|È;[¸rØ¤=*I´î(gÊÅ¼¨{u`È#¼Pùk,iú$Ør
Ð¹-pþ½úSK+ã&rýJq±¹C£ qÜÍ÷í-÷n+Ç=
XéÂéÕ#é?]¤`²¤ªÍÍBÀXjÀýÅ¥ÃíAìu`ñ~öÓ°®Ê7qøìºáws^(Ç]Fýø×8¨ã&9OéîqnÎ}A-Õ)jñ6n+¢1dþÐÚ:Jõ\%>|Äq7´óNmá¸w[9îiUÛk(
%ÏðL;û`eA)-²¾iB	êâÌ]ÉgîW*Ñâo|âõÈþçr½_[6pÖq2¢÷Q)'MzÐÚyaë$t.9U{»þ°x@Û|·³¨û§5_DÈÉöfðPñÑG¢J_wT
¯ª1¨¹
ªýVö{°JùÍ¨©ôüyÎ¨DQ^:ôCP"9Õ,	.=T=.=Tò@2sB9tEÉqÁXS¶8¬)rØº À}R[W´CF
KFò¼Æ¸ÿåõ;A°·ã9*õCFÜ¾È'þú­ÙkÄ~úAÂêu¨Ð~Í§k<¸*=¸jÑ»ßJOÖS/fX)ÈnhlèqßÐÁCè
uÑåÝGÓ§qzô¸ôOÉ÷ÑRJ_öÃ8;0©ÇÛÔ¡RçÃõÐÊÝÔ³L¸ÌÉFËM
*ÜÿÒ{ëË¦©XÄë>ôÉöbNý_U­øÁy]sÊVÅJzÂ7í÷j¼¶ÍWmlªµ\ïc¿¬T®ç÷´**)|gÅ¦
Ô(´<3Æ¹`­òÌèèmÏ6-¥èp^n[,PÆæÐDÀæÐR»
moÐN7ZaÂÐË¡aVF©ÒÛxl!¨*©ï«·+;`1=¨Xùð0éR&·íø¾,4Uæâmpmpç©¸®û­	Cªù^RäWm.Þïç2Oí~+
>
X7¤FFÚEñÔR@0J!lyHØ,/ER »[*1>õxª:(dE]A|fH9Þè1áW#óê-Ë ê1ÁÙ~å+ð§º°;_æF%©#NñJ%3>°br¤Ns±õZ4¬uÞ/:Tc?maÀ÷[ðiÙO
Ã7Ã&
üVI¾¾ç^¹]¨½ËsYPÊïnMW/JYE2¤;
&é7/ÍH¹!J1F5í+	ed5äÌÚ
ÃðF1lR.?ïÀuX(×LÈwÙï,Å°§_ù;C.:£æäjÍU$ödÌG=ê²dH©FCk7ªñùÝÍeWÿÿÿÿÿ}ÛÎóÊqì«ë~)â2lI¼r>Ùo`¬øÖ	â ;yû]EIÔTuQFü÷çãL±ÕÝó«ÿúÿ÷ÿúõÝµ~øÅÿóú3þ_vë¿øßnüÃÏ¿ü÷ÿûíÿüóÿôß¿þázÌo~õ3åÿò1à×?ô?üÿögüÃÿü¦¿ýê/þç7¿úRÕHñßÇÿC¿¨Ð_W¡né&ú­	uãjÏú)®¨[×Agú#¹QåþÖ8ãbSý\\âïMâÇëe¹v·ö7ëcÿÁGtÙDþ±Nê/ãüu]®c¿ÜÖy\õqÿl3çëÜ­×Ç¯ûéÇ^ü
¹^Öñ¶Lx=ýãï²½û×2àv]§ëpí±ÿ·h°uü.Jùéúý§¹þøÍ¯^0ÏÂÃl8xËºöÓÍZFû£V¨®º;A]``ï0rvØöÓÚðYÒe°¿(h%ù¶

luDÈ(hE0§m è/×¡Ç÷àz{¼®bAÿk?LýÒO&HÜûgïr}ýûµþô£½$b@È»-?ýhË'
êõ¶¢ HÙ±!
ÔkËYp¢`µ¿ xJmÊ¢ëæëp³óF©u5)Â oöZº$ÀÀaålñ,ëfê(hKoS­Äwº@FdØ¤k?¼QÑè.ëÔ÷s7ÎÃýsPÑÊãs¿ÞúuYæççÛÞÑ¡:¨ýn T°®ó²ãSûØRºYI/T©¤ÞÎåEtÎ<âÓÁ<zJ¾"Ã­÷÷DH7êÖ÷ÁDjÅæÛÍ?\DE]Pa#*ÜÍ
Q!¼^Ç`#µ"öa"(ÚÞTÃòI5ÈVF×Ú=mí¿mÄ,ò2ÀLçVæýW5ìÈ¥ac'$îòwÃ$ëé£ÂhYíÆ¬0ê®%¤ÂRÇ
ãvðO©;<æ+ìÌÅ¾7G[z£ÊhÅV'8ê¢ºÕUÁåìíçu:CV~	*£ØÐñöëNÃIFö ûÐ\/·ßæg]&ÌÒî6ÓíPcèð=¿]¡{È_=ÕX·³>½V4þô£!öìæe^iY¯ÏA0Ál?¨=ê¾%x© uázÛÇl_ØS»ÔÛ`¯à(BÐ²Å¹!(öâTuÃdÐÈrv¢
yàogÅ.ü²ê
ÏïïýT¯BGDp¬Û¢j}5/Ý´\Çi^Ý.n}×¹ïûaÁÕaòcïµ&¨;À-i`ðbÜ})a#l\ÀFªØHRÇØèÎbõÄÆSjÃÆ²Þ¦ÞÍ£HM3(JcxÅÂ 8jä)ËÕÈ>»gïÞ\jXÄõR:Ú·ñcF@wL:©9j¼âK×MðÀoW{ËÄE+x%Æ6Ø®ïJÊÃ<OøÈ¼XèFàZ¾¡OÂûÜ Ü÷s»1 ¬zÊÝØ(ì\RÅ0]§®«ÖTÂ&T¡3U÷;,¨Q¨,W£P²*ÓO¬çb¦®h¾2¤tDFO
Wê½%%va½âê¡öe§~è'°QKÜrw0ÖËÀmõ·e¶éríÖ®Ñp)ì½Ï?ñõiK¨R	oçrg!À	á)µékwjðÏ+!bÝÕ`¬Á=	8¨«jjITH
CÉáFösÇªLb%DbCzA7´/ä@7H/xµZëeñ=ÂCão°§R9aõ=öaEàðÈÓxDr¢ënÏí%]ÆÛ ®aÙ°U	á8Ú¶#,û~.Äx è&{ÉTO1bâ6,áBËÕ^
-¥V$]õ#ÂðÍ,Ý>QXÔ£âPØº©dIpvuªVbCã{â0È¬LDPîÓNjk]pÔ;d%ô¤ËEüÞÌ0F·_µÚË´.ý0ìbõvÈzYÆÛ<,ó1)HEQw69A* "H½Î£â,s=p)`+=¥6Pôxkøè»¥p©B}ÕZj¥ø-ª¸¨kB¸ÄN3ýë(WCO²®¥+.=Ñ.ª¿Lê;×PÈgAµO8Ð­>ï³¢ì&ºêþº@ë^§ÇÙhWéº«;4 îÏ­¹ý0§*¥'C¦Ë¤A]	º#½Jé¥Üì0×±MþïL~ÇÃ1~^'ÿê%E
pE°¯¼KH]¹àf·Aõê%Vâ»ÈÊÃ&Eôôa]µÃoxR)U´Oî¨mhS=cïðhL|á$Ú§¸T"íþ2.·6V½cO¡	.À#H%¤áA2ð<{èñPVÂµvÇÔÛ×ø(R)J¥9±Ñ|îºvà#øÜí²@qÙLÄRÉþY¥qeôôóCGd|(oN­Àx`Î¯óôü¦Ûnü¥nA
*;TA+8#ì(xã:%¢¢Ì/ä|1ØÀ[Ó¤rRÇ§\ß©Ó_ÉÁmIÒq¼ÎCç©Q<üE
þZU­Ô0Öì¿}9üÁÑ®KÇá¶0¼Èé2~%=ã§¿øÎfùô·"È{ºªÍdë¤Í$Êe:éÇÁÿfÂ@giÀóDT	v¸Ûmn4¸	µ½4²éµBÝ²äpW©>àâí\îZä;Ê
:@¥ÐRËtëç¾«Y±Ujt)zÜBºÇ@¥PÔ]g{1ô,\	Ó¹.ØHT(YV`ÅNÛn!øÛ2 °cN[
_ÃÃ-öÀÕ^óDþzº¥_GÐ?_ ÚÁñ¹CjÕOý¨: ]Ç]÷!/{ÁÈ[¢±oç2$gìm ¯XØå¶xì
`fBC¸bE?¨LHM*8påìtúÀ!$ªÄeª¶HlHÐ¿ÖÄ£ï³x:¾-9­7Ò?A&N-§ô{ÿÙÄ=@D(75_CAP0Ëüén\¯àª7¶"TõÔ¡=4å¤·zÚýò¬·ücWÄìJD©!&RO{;Óâ¦	¾úaA;Õ¯~³­àio8h-®²®á$1$§Ýèú¡÷Yp@Å¡¨!#ÁüÕyÝ8ÕavV`ù#:$O`¦MÍ_²G@¥wó÷;»ÓøòÛ$Gu`ùûçÊÃ
6P
_þ÷sùÿ,=.°f¾îRÛwf!ÐÊ:T1Dúªw b³»ÄC]ð`¯_ÿ(WóäR£°téH)­8GSÈ¬
Z|Á
óT*q¸8zùO<ÈSÐ2¡G¾øõ:¤!{ò6;Ø¹p=î¿êØÄ	ºÛDæîþ³÷XQØªp«Wð~.GÄYfz°;T-·{FÿbÓr©µ{UA´RLï/CZÔ­³×LDÅßÜ¡Æ	×UEHDÑ½3ÊuÚ_u
ä±äLwÁ50ÂðjÚáÑu"4à{îC©ãü GÐÆ{_gÐÌôÁï¿©a3ÏòG¤ äDCÝ¦@J4¼ËÑp¹ôÐ¶þ¾ëä6ÑPÅ@VV8XEA?¹K4þúæ¼ ÑÐ>Ú½bAV4ªAf}rÈÆ9',Ø¤k½*jðHß0G2ûñ°Nä¯¹ðiçë,°¿¾	Î~CRÎóò[eÈDÆýíÔXâ£n\ÂÇWôôû¹géé1Ðz.Im!Ìó( ·&´tKåÝDhFVdÕuvèrÁwnµgæÒzRÞÖºÂ.{Âöøp>:è
}¬"T&±Þæ~ý/ rh
B÷â8sÉ GcAÂv¾NâÇ«æÂ¶¤³Î]Ð
UªËÏ>)¸3ñÓ±rv^ïÃ£otòdêG«4ÈüáwW¯^£ãPW4¹CÎÄÌ² Z9%TTÛ`ì0*>I2"IJïõÙà Ý]f&å{wÝÂA^52Yz
NøñSyª»ü=£»¼Zl+Brkg"£:Â>co!ÐÄtKRa®ã ÓYÊy^0e~>¾<]Ø'»Ç]!6]½Äô¡L%øLvâr!Ò$ëÚ¶ÚNÊÖú'ºÁYçg?gzÖ2"CÄXç÷¾	!"[pw¤VæD=BD0 ±Ü`Ú<Ü
}ò n3TÁ[Ó©BTDÜzz~?ª+OÔKê#Î·s¹ú WwJ}Tr/©a QH=MCmC0ºªëíÐJ!ô]M§º$BBà)ÊÀ,kF
^ð-b
YKòÇ1ûÙ·hç<ð³E¶¦G»m\9ü!¶
x/Ì8Cà]+T-ÒX.Èýk×T+¨DÚ!*Ç^	Á1miÒôB
:¤nq
Î©ÃÜ×ñ,A½
øX$±KÝ³ÚÕ ^M,!T;Á3¬Î·¼¾°(u"ªDQû+¤Õ>p@X¹&öé_xLQ8KýÙÊr:¸Jø~îÕaë$>Páæ­n) fð|öU;v&Jp¶C\VYóî¸UÃ¸DÞ®îSâíTPAêÐ¤Î²ÔÛïÞ¤çþÆ.E8¬`uB ÊePØR 2Çválå5
åÌää)%È¨8MUè$°T$ÚNöWZ0D¼ÊpðÕÙ	{8ñ¾°aîGf±>ûÒÔH=-Ñà¨¿ÿª§mðÃ²åyü+'ÎMü 2ÞÏe¦Òt±ÞX~ñèe}9î¡(DPÉ'!B0:¥Vë´h,WLúÀaìÛ .üâ½¡Db;ýä_L:"AëYµÜþ*c's¢jt:°Và
¬u+O%P³7ì »iºÜ{"Å^eÈ.}KD"ìXp TBÅóOõ¨³ÜõTÙÂ×ºKmæêqW4¦)ÖQüï!,Zn°
ÄHûëqÞÝ¼P:AðGP
"ºÒÈß¡ÂëjÉ¤LÓ°r}3ÔÊcÃÎCiè´JÔ>]6pDÏÁc.ÞÃcÀ³ÍÌ¿àBÖ/ä§¤tõÂ&@¹ýé,u½
0!»ØV,Ô¤wU@´$(

Ap×Ì&©ÎBXl¤ &oíf(ñ dïõV²G¨'M¿ø pâzÑcô0¸öI¯À «>¤#Dð:ÂÒ&÷;ÔA ªkZßû¹\¥ª§Àö¦Ó/&}Ø®µÈgìÞR7¢>hçB­{ÕvÛú ÊÕ.kÂ´:	²&ýg}'ªñ×·¿pö¨gß'E>Lû«Dµ,Ôà#ÐLr7Öm[:O¢:©z dk¸H	yz¶IÔ	:=Qä0»6Fl5ìRÂÂW´ôû¹gié©Þîþ°£ë´ ¤*ZÑ´:Ë­Z U $²Ù¹B«Ü.YÌ5j$"hpaÇXpRú3X0¯Ü¡PNé|ÈJìº^ððûc;èþ Ì*× s1ÃÝ~5B$5¸ÏÆ#ù`EQÍM¼%·ótA4Âz"awaØÛìÂ@ÈQä.!+¬ÂÀÐT·Â@hÓÑ3ª#ìþ3r!f$ì=ÔEkH\Ïa'
o½ð2"[C6iÓÑî®ªÐGqE»åÉ\¯Á¶Gl\Â×'gh}Ä8 ¨,øAØA  ²ÀÛ}ÿÕ°¿ICæ9`£J'oL¤êNa£r{ÞÐÎrbâ{e§:ÁUhVî³´%¡cpêÂÁB,ê?¸ÎÊÈ¦ÍÄÆ«
VS°dDÆøÊ¨!\Æñ¡ÇÁ³= °¢
ÁR
öTÂuÿÙº&XÎh3ShV*¯(è ¶÷s¹D6îÉg/(hIÆ	Ùð«0!TR¡Br¥ ÷g	ììÒPJ´§DÑcnQE­ÝÅì#GaÔñ
Ãàä>û¤{æEäÄv[ÂÄ¹¡ç²WFÈ#ÐýeÐ;àù·§ØCqÅÅÏZ9g6¿¦ouÿÕº¹°Ie|EG¿ËÑr*»îØ¥¶è®\*XZ¥è7PÓ5d¦Ôç8,¨ëú&VíN
±Ò®jBÆ­Ò5!(Yl§¢?NOjíì
Æ£hIù	¥¤#4Õëç'¡ 9`
`î¿zÕx¿ RØ{ùþ³7I=R·-!#pÎÁz;!c>ËLo>v9Þ¥îûz>&4 oÍ!¸¡ÃFXÌ${ÉÀF³lÈ#kÔIW;©àB$HC¼ZÔmÆjJéhJI?l¡hð>'Ó¿};ÆôÃ|Ü]ã1à;#?£bÀt÷®CØ¤ê¹ORóY^zð¹eå.ÆÉÝö/]&·p¡D8¥{¢Y:<ôÒ	þVÔ±R$rNän½¼£¸­}$ dRÔö pÔÐ´1*ÀWo¥lã©*à1àÉ¸õ±ï!U;J¤«^tØJ."ÍuÈ¸Íg)èmÀ¿±ðv©Lè¤ðóß¤0cj
#Ï¿òÁµ5eX>ûö]àg?ÕNh²ªÐ@FWtÕ?®1WßÔÖCÂ°¤#;àÞ\$tl*ãP±Û`¨ô³ÈóØBK 2×Þ$J{+J=ßLZ­½(eLwÙKKï«<k(ìXE VRÇZá,
=ÔpËâ.FT,àõáÀG¡ª¢Bß@Ã¶/DE¢¡c#*Ú¢ÙDPJB;=/ZæøNB ³Í×*¿ve0-ZA]ïÃtµ=àÞAiG0q=º-DQi²ègNTÿaØ5¸É¤Â§÷5{
gIê¹¡çØ.EhLL®Ë ¯©]E&yÐa9hc]²\å§åhÁÏ¦.
á&]ÔçVÆ"ÿP±@1ÆÅíÏ^Í©v*
JëQ$tlMµòÐZ¡#WwÁ§ã¨Æ^MfPõÃ&%
ñ=æ:Ögéé95îº(7¹¢Ú¼j·.¨qW	Í{
?V&vn¨!?íý¨!ÚUÕ"Â@$ÐB¾zÌÞ/aÞN]0
O¬ÒTR7ì¶?;z<÷ºÎígÐ'¯·ÈÎè*2_o{5ÍÌo3<lzÇ6üR;:¤Ç1m¦¯¨êtíýþÓ\®ÈÝa"æ@	ÚþÒhùH\70x	ýhA\.è!qÑrÅC]ð`N<D9[9ñ OÄâQ¢é/N¯Ód2Æwn¢÷DDÈ¾r¼¨1E`?w°#ßU»9/¸håQç¢¶áUSot 2lMKòæxÐi1éF*F´wú"AWÔ}±Õt*2ÞÎåÈ8KTÏMt?È*LÀë×¤Ö*NÕjjçJY}aIl¥ªö4ZC©êÍj5)WíN0ÑQ¸êêÂ¹ê`'H{cõ'äå!ë
Zûç-îÓ¿ý;ÞPÚO:¡q³Î1ÌªB
B5,{ÈcJÇ/8Ôa®csé,M=Wò/:ìRµtÌ¥g«aýzÔB	û6#),	q¦DSO!ÒÚ>ÐYE*ößÔhC$è&ìëý{³ÒÕXR×_}Ò
íî_Ø¡,õs¨ØeïáÇô¶V{Ù(yop1éâ©t-pº'4[ªtØÊä6:¨ u³ôxÜÐo#pç~2i'µt$¥¦Â'­VK),ªÜEeål;¨¸E¤8m²ôÿqÔÎ£åÔ÷QVK©Aù[0bâ9Ôorº ­záóìóbýYèòJÛö}&&îòwU0¢½I®ÁÖ1,rk~CàjRAêËYæyà»m0v±- Ô÷3v¢xÒEùÅ8!d	<¤¡ê°GIîæM®y ÏïrÐ5]jNl!$]Î¿¤ó/îi wÔó¯+GºJØGûþ«9|"?ÀBÝÃ©ôÛCþy¨]Z[~ìE@'È#F\7ïâÚRXûÔCªXHRÇX8ËF/¬>ô.µA:*ZºÑppvþWC;È\p+êÀsÔ¤Ö°tÈÕ¤Vy JÜ{!¤Öê¢ Dâ+KIGDp=ÄÐq%é{¸l¼²7ßýgn¨_B¯hýg½ÎÐ2cÏ(¬y>½qqéÞg§úÏaÃÿNduÞÏeþór¢Þ¨ðªTÂó¢­N_J?`3)tÛ	*BHjdÍTX$ö9\sÖXTI×U³öäßAæÖX«HlPk¢z:"bBK»ú§ZõÏ¸0ä³Î¯:}DÕT¯¸(Yu*KI{$©tXj¾+D;årGûý&8¤+ÙG
¢nfB x;Cá,1½z7ø»Øæ? (Ñ7;1Ä0¼ºyOWj©ø
ÒiMðÉ«¹¨io[CsIÛ)éÊ/^öA
a/þ¸îhP¶(ûÄ"Îª	Ð0;Óß
F3ã*òkÍØq-zÑ¢Râ¹ØMv.	»CaïC9¨Ø#(Þ²ÈÏ"¹ ¼ËAq^*è
õ°Xòf	{è«ÑJá2Û!DÂït:ÁÄ®Á%Yû¹A³IéZç	
£q¼>Âxh,è8ôÕÿ%z	ñÐ88¾ëÆ«°0-FÚ§hyèéÂ[B«ÿ,Bì#¯q¨`
Û<¯xé4×±q^_X¶îR÷
øi(­DËn¢_+ÛÀ5È\åÖB!Î¡§q3hQ?v£æ.È«`«áÌ´;t¯NPðI÷TÕû«LLïZÂéO¹©LþÔ8 ¯Étõuñ®Qdq¤³ì¥ÑzDÇçDÀEÝÚ | uæº°;ÃNo>Ö7ìRÅjÞKáæ¥pS¢Hõ¸k©úyö^TQ®RËQäpÑ¬.K¨¸pú3. N¸°IÞÄr©"¡ÆÝÒhü<U¡ì1âà¸IîæÅ­T*8àJF¨ïÝ³B»I w/ë§û§_S¿Ãn%g¢îiÈä{?ÛMgyé%»ÉhùÐ­t4\)½Ïµ!%)½w÷£+!Ìj¼&ºÙ;zQ.Ú¢Ý/
ôèÐlRºwµ4Í&§¥?MÆ9'Lø¤{ÖP$ûvÚ£G.Pá:Â¦^XÙ-¨ÂÊq[¢BÞÓ}ÍúåuËoíAL\´CÐ/w*.clÇ6+)À?%¤ÄYz	To(ØÅxÖQÄ0[Èn-RÖ<&dD¢ý5B"Ê@pªøöÕD
]ÓÅ¿^DðÎdªµy^5S¡T5ÖØ9['È	ÜýJ²®JBÖ0¸µ­ÏÇÔ &Ð®êu¨½\B 8íÞ÷»$Uw-)¯ëp»m,äôNPEKÎ°ÍÔKuhTl¥Cÿâí0êðª§³\ÍýÞå¶*?'ûQ[(ÃkoÐpÞz¿(çþ]ñÖ[BÛë÷Fu¼;ç°EÜê©ìÔ:ó[(üL
¯iwÊnkåîs ìÚgõ-²KæOõ´%\|E_¿Ë¨õ,}½
øL_ïbÛÑB[u$øÛPïnÖ(BÂMÍçHKºy2*TF«·<q-V(]ÔÅCfÀHøfáöÂ´2Ø"§Bã¢=ÿÚ>Î(R¹ûÝ3¨AX±\Ð
\ôÞ©
Ð¶ÑEôA¨z!lM8ÿA*8ïçòó²^¿¢¬w©@»^XÏ¿¿Â·¢è+PÖaI ¿ílðü'j{©~µ<E­n¾B/¨Ì¥D`£ç¨zAGäóï%Õ¨é¾<(['S'ÑroÙ]l&Gx4ÆÛÓ²kIîÎÑ©i~¶&ä¢£ÍC
7¥³VTõ$Ôav=KYo>Þ{²KmUÕhzÅ=ö='QÄP0âÉOT-ñ9¢7E	8Uò«¹Y®º×òDÜþ0éïGCÅÐJlám*"±:À°Ý¥bðIk·¾ÕKöÐNnR-(AÞ<[þßmWZð\7ùB@d¬eÊ+ôQßÛtë®aJú!0Ö	gëõ,c½
øÂ>jéI´qãäP¤RNH¥Ñ´&/T±öt0ò@ô¬ó©¨ÔNÄ
!wÆ²¾¸/úOmëÄ]nÃ;»[ùö	 >²t¶çcLéí)¯h¢¿kH]Û3X;»
&&¾"¬T ¬ßÏå6ÓYÂz­Dai`ÆzÛòü@ÀyÑr£Ì÷³GÅ lµÛæ`èÂz jG«~´<w$Ø1 ÓuÛzÁÉê÷
Ã¨¬z¡a§O5Ó¶NÔÂwp}*;û]ÀáÈÂAºÔþC¹C-°5­P]ãëÆ8ä¢¸¤/]3Â)83­g	ìmYN5vÚìYf¨d¯þØUý	áCSXàa¦/ÕE"º=£ê¢} òvjyHàâfM[h -¿èhEoµLÿAEÀÝpýÀ~£P%¬}¡¨é¼HàxÆl¡ÔútDÆ×ÞßÎ´Ê¡îzÂÝ*þy£b¨ûàÃá;+³,õZYÁÐrÚø4p@ÖÊRW)Ü\¿­éð'òÙÅÃå3-ìF8¥£¹
P78K=}<ýÎRÓ¯L/¯ËxORË*zYoHíEùý[oÚJJj£é²XÑñ<êá.ÿ,]_7ínOÀõÒöå (Ú1¨2T_ª¶7#<¼ê à¤½jyg8µ²	Bè²ra¶ª\
WbâÖvÖ¶S¢¢oÁ§rÁ§n×ÅjÍ%kCÏoYõ¦ÊÁ	ë¥ýäJ(C4lÐóAÂC0ÂfÂëº]è9Ð!Ùãhúúü¥,X2]±Ñº7å}MJ#ðÑUêÅtµ^+;èAQ:Êû"V:ø¡þì%©æ5Ê
îu¢¬=öRû@ÞS!ÑJô½WL»£þpþú³oáüuM
"Mb#hL¿D2ØEOç"]ëºû®öÄ7¤:m¿à]È^á&!{£KÑÊáEg7O]ØåÖ¤B*ÜiëYêzðEJ¨]Ô®-°<«Þ(RcHß¹EvÃ5iMøÞÕT¥8¥àr¥¾ÝE[IØÎ4AQëZÃë
ñRe¢À(hh	Pb¯äÊIØBWh>Ås½ZRíWh]¡G­°Uá0ÀÅÆºr²Í¨¯(ë (»·sq;KYo>ÖÓíR<Â`&ÐÒ¤¢Á³S}¼{l¨° ìeu°³\%¬å?ù,C¾
Çêu¤µ¶?{uÀGW7àFÍ#Êä#²	è×Ó

{ÜèeU'L©;¾¼Å)¶+PA* âý\³$ö­2Á¡§å.uÏûëQìëá$DdTáâwÉ®.,	]@&íV(y`u*äaK×"ñS¡#2 ÀþØCÿhFþ­­Xy¢	£ºq<$ïþör=1ß %¿-c©ö2JIªJIêÐTºå­·Ö
Üt#|]êÎ[ßÐÚ64>®R©ó±H¥VeaITôÅR
r~¨Ð2ºZ<Ú;¦rPÒÚ»òÁV	á}×p:`0(´Î©k§:hÓæ|ùlÍÜ|¯>©îFtM¸EW8	â÷wÝíõNÛÁW5Öïçrep±¾U1´ëÛ¥(8©
iªÔÚ
TJOKÂ6V¥£ÇDÅ°Ñ!Æ¤+òVJpÏLçûµ¡#2lRoG´"pa,ìôðøT_ÁþÄÐµ{A#ÞíWû<ä¬Ä½ðkz«-	ÝXÚ6	±#MÚÏrMRA!=?¹ÞÎRÕÛus»Ô=»-+á2(­«V°Â!µ/,çÎ¾6`#²áÊ@Ø×MÚKlIDpâì»M,¦ZÍzÃ3ÕAØ¤ÛÑÈ¤bCàñ;LÝùPÂåÅ×v©>g5£®ôÙá¤ÐÛEb8O»v¥	ÔD ª2ÞÞ®&ÎÕ·Àöê¹]lsà1 uYMñ«R¨e©ðhO/ªÓ8ÌrÅ'áåìB£¥ÆDdD<]á!ÄóWªÂ©êtZ5³©[e(#Y»v|
 ã`ÐûU/Ts_í]L=î0}©ÅXt­oW	LèçûJæHÌDÚ¼ <Â©coâ,}l õéN´¼(ÒHqka4¹PÉèF¦Ì»`+@Ò¼Á
åÌ³#@ÒEÀßIgBY_¿nú+ÈlKµ"[V	5ÕV²
4íë½ü¸°å¢	j´²< Uº~ÄMànf¤ÚÐx­ï¢´/?¡¦º_Im]­lÝû¹\må°ot}@Hw{qk³-\
i2!ü*Lw¸h1,	_­àa²³ä$²,º§Õ¨5¥fÈ2Éæak:F0ªÃZÃDB.þÂ¸µÚë{	¥·ÁÝ2o¾Ü4BÇ½±[óHß6õ0ì}ód.B¤é-ÓülÚ6<è3¬õí,k½
øX!±Km¦Sfð=NÛ+WßR=XHvJBãêg¾©
ÕÏn8õKH5õÛRjÂUô´«@Pæy~aÛQ4#~·É¸ItBºç\:3âGhk.B¥¨íLhÖËÖöÝ#,ÚgÜ(ÍÔd£¤Ø°³IA}
¢J§sÜÎ²ÕÛoT-£¹à»oßXBEW3Ù]`!*mð·£\ð·å½?æR+þó§PÜÑ¿vb: ÀXçU»
Ø"@¬è§Øû¯f¾ú:ÉÔ#é¦?¸úA­%^ýCVà¦¸kN_í£¯Èé j#ÞÏ¥ö,¶s9~÷p*ùß/©-àÄ+¸q« 5»=û[R°X"¸éÚ&-	 °
ÿf¢_ü÷¯øó6äW­¬ÍÀmA }Ý¥Vo#<¬7Oú'{Spn à@?¿íöþ³
À:ÑÛp@÷Ûã;ÙupÐ´Æÿ®L}ükY¸kÁ ¶xä*¤Ý¬ îyÑær(d¥ñyyÌæ<Õ[S^b[m5
P¹^¡ ¥Õ*x!DÈi×º®Î¥CÎÔÆßÚIM¹£ KB·Æb©ÄwX0F¸RqeRTV½ÏåÓ¸«yà ;q£mOlØ* Va'A%P:`D&Ü¸òZTåö`õáªï¥y¥xèJt)MÝ¼ßÇãÒX\5TiGMÚxIm_w^«UtÀ_c¥B¬ðq)Ç_UÙ_Jk
08RUóÚø¯Å!JV{9ÅßÛ·!D«%+­ýÚÂÝ?Ú¤/i#_²?å*øhpô"0FkK4óCÛãW²ûtºÂG¼¾(~/½n¦ëzÅý	(ø­stHÏ=k/}ÃVß§}Ú8H7Óå­ð\¥Ô|áV
WâTÔ%±ë¨{Ñ¯Ç5Út{Ñº¬
¥JUEp
¡4»5@ØèVÂBWÁXXÚ³³nò»	£ÄûuãÒÈÒÉ§Fß1Ðèã÷TúZ©tñ¸§ÞÌÞúÉû¿5^û,§p åT¥}h4;Êü¡9¾¿ÂÔ²°Ò¦
¡ÏOÅ×ÞoS`,ËUÊTIÎûmÒrjÈÎCU/´¸4xÎ[!á¼uÐ6éÚ&ã,bNÿo0Dñ$æª~w;Ü:à<ºÊÿËþªetÓetÏ5ÝÇ *§µN0ìmaçÊø¹s«Ìuw
5¬ö÷-ý¹â|MJu
¼Jð<¤w«#:X	»Ú¢FxB¥ë?ÓdrÎú34³ÐhE`2½"AÛÑµK[èwtÙÄUV0®HE=m©ÙëìIËé>àíAíÍì³B­Ñ÷îqû°v3h´çûîNÄIåU'Â3/D±É¾~O&¬@ûÚÑÇn ÇMXHÜ³çQ. AÈÔöÇ^TS_õØ©·ÿ?Ø|àM§ü±C¸.£» v0"9c¿Ü·bC)åûFµÑèºÙ3
©$nÄÝ°RCêFÜ²°±së45:pV\xCyâ¢%(gÆÐ½[7q¡BHôú4â¢I\½Ä>û½wE+T>ûòw¶¦>bPfÎöÛ»×	g©0Ö!ÐöWÈ9è+	²ü ÉN>µ8MèëwT#deè6ï°¯4õ>=s\9¢ár4Óh?}C]ÇÝ
:ãuÊ½³ÞEàÿý$).âÛVR8îßÉòxcmQ£Rè@çAjDI»§BxD¹@R[µFûÏ¶´´~
qá¤uÀ¼Q]­%¥¨¾êÜã©D2Õ,«eçAV5SÛPß/fÛk®àc¢1&L¼eéqN°ÔÐg1P	EÔT[Ø\Û0ÀP
'B-G©!Dj@Äª#
íÕAá×ö(4ðpu0Ú¡Á¥J|yrú:`ÁØhD/äWÑ!oïËA¡dÑ%4~}À
u»=TÄó1%ùõ9`o®:¢Ð×:dE76w?JSÜ¹`Aý
	RTwÈÞ(]Õà=7ä3û^¢¨²wU
¼«n1"R¡ïåK %¨Ý9<ÂÒè_³ò@pB!
¥kBÃ9¥Íù¯¸
Ã´"¨+åöWCRúÔ0Ð2àé,çÂ02s=¹Ê´¡JdÀ×ý6ÓJYØûC¸õx»^ÛÉBÝaÚ´Ç"ïç2ç»;Kpo,Õ©R»Ô½ÝúÍþ÷ÀÉ¨R7 "-!/TÑ aI8ú%ð5Q%_â´ò@ä.:
""p4K»3Ø@ñéDÛÖÌIÛ&§"G]%JGtÔ±è`_áÐ¾åëepi3ÂA ;!ýNÌö³°¬lÌ¼q¼íÎ¿³E¨ð·i¥j/s9(ÎÒÚ] µCDj»wÀìqW]Ð-
ötÕJî\°"Ö}é¶Sm$RÛb	%ÛÑÀ°¸º¦gÂÃ
ÒbmDÆRÏ³o>¼]ü¥Ð§z(åï0 D @~0úýíz§$ÂúTï]qK­'óñðë*W¤ØRÙ\ÉÃT8ü_±ÙïçòÃÍîy4BË\â
Ôÿ¢©hq+öÉî©C*ÿv¶¨ê¢¼£OªQ'YsçTíbrÒ?çÞaä»ÕlªºÀyì 
?Ý/äËÄz#¥­`ÃÅê 1Fÿ<jD.8òuÉ)*¸ùêóÂ¯étUç!IË(Ôcçá,Ý;¸×»ØúÒtFZ@`Jáúäê=T2ÂÐ·ª(Wy	Yüx¼ÙÑ T¯ûCá°u=<ÿNZóßÀAh*0·óT¼i¶ Ã5Þ©î	ëë¨r^Òýôõ ·¦¶î)[¥¼Üe°èBÝ¢ä"®:áí\®ÎrÕ]eÿpÃîx]lûÔ#¡&tD®B%ûBË¡nåÐ
|äÕß1õA«Vy ÎCMnÒ?îâ(pºú³Rpº:BÙdVÙ;\AÑ@"Rü3ðÙÉ¡RPzö¨3ÞÛ{ÿUÝ óÃC@í¾¤T^­¸ÁDnÉËwBãW{ÛÄFØ· $¾â®Ó\ÇJâ,wÝU0éÇD1|u*u½OµáBÅÅ&4ºöÊB#1ÒÞ_Ðr5ü*t§êA)Zwr	ã?ós:"{	J%/ÞÞ^®ìF¢½drÛBA6	×ÃàZØOù.øìQvC)|:*´7ÿ{xÓ%­§>lI8õA*h u|êÏ2Ó]åöÜ¨§BhéGX°6Ã©7!Þ\í¢VäIðØ'Æ9ä»F¹ï*kò]UÙÕO(ÌôGÿØé Ô»ý³ªvzÒÐWE÷U[.`tqÇº70æ`°Ê¿Z(dOÀ:p5üÇC!ñ!65@â!Ý%¤·ã¨Â_AV§¹Hº­ h¥¢ÏhfUAÎ,q'©ZHé©2"«ôsî,¨À%fÂÏ4}ÛGû	Í9Ñmí©KÐýª¸ô£z^"A.ÿqË
\O´®Hrðø«Nû[sÞÏå>ÄY®º«<_(£Û¥6×6¡åqGK¢/	? !¤ÔJ1?Yç¡ÎH´Q.ÄFiþ`k'>dí ÁªÒâ¹¶ ¤7íÜtÐ>KÓãÀV²yW¼þPäOY1ôT<T÷ïöÒìF¥É£õ¤CÐy¥ýÁÍ°Ý$Â.ë)H,©×^ú³¬ô6@UIa=íRÄJxÃ5¬äBh\£J"8é° P­µ¸:ËUwZØ
§@*rñÂq¸
"±%ª¤"Q1Ë¥?ÈÙÂpI8d&ÆÃ
½`¹~H xñ£ap÷¦÷>(p LAÅ+× ¢î¿v'ÒV[éý\³sÀØºÝJhÀä!pÎE(\!dB¡\.¬9%®åª×,«BÏg­UÕ"A|(é/y®©¬2ËßkR#;â M9ÑbæêL»Z gS£úÇMgxFccVt§[ðªC:[gKûXÕÀû¹gIæ¾r}©@nÛÚl°ZÖQÐÒèì(^õ¢E(êD{³2Daå°Skn>å®¶DðÐ¸¿­ØC"±¡@U²MG6)/|RdDQRëdËLÑN	¶¼£Cûa½Ú4Á¹@{û¯òm65ÇjôUJ:÷WÔ2Ãü¹t(lTR	aÛÞØ³¤s_©<¿60³(ÃÅ_XÜ"Ô{#ÄQE(´û~	4ÑèíS5B]xÜ6CÂ>ß5'		%ß×1ÐD*<ôÛX<¡a.è Ñþ4tÙà@¢Xñ¡õ\p+¸y©Öà³ôÓ*?ké'±q_ÄÓÉµ'DI¸"mq½"Jt¡¢û³Tô6àÓ¼È¿j(ÁpîRáQ¤ps	.É\%ÑÎsZÒÕÍXê@`"\ñÑ.Â¯c!<Z¡²ÅAs8/m"h§©æðI·ìXë¶ þÔÔnpCp?ÒQÚ^"°d[Ç1\zú´¢j«
*°\ó`#ªâøN{ qîÏÓÛ)Þ»(¤ ¡E÷Ö¢ÕZÂ]Õ*ð¸}çD;t¥,WK².Ü¤J T$ÅDb³£?
ÎO4éý9î*Ë`å®ûÏAT8¯Ê}Ü<",,ÓqcçBÀãps°#vTÝÐdGmpx;ÛQgùè¾ò~~@iGµTç2BOÆ¯¢H¡¹JÕB&ß:1Íð¢¦r!º$¼.ªÀ=3ªB¹\¿¶S+±ÁA-m'©ùÛ¶0TYáÞ,rá¥vFÀG·,y¦¼K¿¥,í2&hÈáß½¥&îéJ	i¯j°5I@¡ªû³Tõ6à³éÔ27ÞPFÒ.µàf¿
!«k¯oT}Õ%r!ØÔ>å
Ñ!Z	\QlgªýÒrAOÂj3éèdÛ¤¸%KÃø:)R6dªí\FÉm?Ûê% {"áÉ½/¢Â¨m¤äÙÃHµ,ÎgÆ­£3 OPE|ÅT§-
8ÃT÷gêmÀÇî®»-&\GHg8Ðbj)NôCÔÂm{:Û"T};¡4íÑb"Éy¤î¶p¯zÐ¡²£¹ä4õgD8MáNJlõCD|Åí®=¯,!aóÎ»¹Ü"&¾rÿÐâñÓF[ µ&/7Â'ðøN[0ñv.7ÈßýçþÂÝ/Ilÿo7þáç_þûÿýöþùBkà+Ê Ñx+çþKüið«5»ÔFH @ÊµL*úh±Ôq¢BÄáTØÙÄD³uò@x Þ?ÀhepÓV-	N^¼JåàuÒÍàÙ$Êd/HhèBqäÐ?lÒ¿Uôju	áÐRÎýe¿Pë±,Ü<´D;¦»è]óìíêmG©(ÂQ¦S
4]:ÌòÎòÔÛbÚØ^äÕ~Uê6%HTÊ%¡½>@"ËÕ¨<>¥Ð%¡²ØN"±yåW=	O¢ÂÃ'Eõæ(¬-åXxó¹®¶ÈÓG8z%7c7t¸AsÒ=^KAhvÉøV4-	7[S¿ÓÎUx$©ª3Ô1<Î²ØCe±ýSW{ÚtnB\/bøXUg[gCë^=0¤Òª®î!!aõèH^â²úDôªÞàËYaEâ;M ¢Ô0JkÈ¿xú§\XË¼d6ÂR¸¸eåuµý}Ð2`å³î¥@àAW.Ï4vBÍk
bOi;«¾x?QÃYB{ ú"õ£ÙÅ¶$?÷ ^i*ÉÅ×)äöW8$JÛýÂ!ÊÕà<pBÁ{q-DÂV¸üóf>Ù7æÊ@?Ø¾µOTíOúÁ*Ðòâ1¬Ëù# #*-#À|£u5e
G
`:8ÁnhÁh
Û@ðý~.ÁY"{¨D`è¿KÝ:6<
ÞuB1aÅë?",	Fm18Lô	¬*AøÞYúUÉkO$
D&£À¦A±Û/B&¥ÕÂlPdÂ¨|¥¸C=Z÷"ÐJ^Û#&ÄS±¹è°A+©}`Ã¤oTÕ=½Z:Î­ãwy;Îëk.GÃYâzì¯Ù´Zâ\2éÑP¤ºPB-RÑH´$ç5áUëf§>Pîè±Uñà¬²»ùÄÓA+»ïp£e8øh(6>$ líh}<ãRWÿøÒº?ûÙ{l²&áÖv]ËëNosñ"øñ;\ {:v	ÎÑCåöBÓ.µev£æMõDð´·Üä¸Ý[XKDú¼?ötö(üåvULù¯æO+Á«Úß%´ÞMÀèpòÊÑL¶ýÕ$Wy.î
Z¯¸´
!ÍCZºÝí¾\«éJ$Ü×òJE¥ ­*@ßZÇ"Â>(©à©Ã"á,½
Pg Þ±L¹¶õ"z(®Pp!ØÕ
Æ×³è'zy±§
Q.8Æíò_ ôÿ§ìLg#|öbpÚØçQWð
lß?üHY	xÐ÷W7l$kÈÜµ«wß9èô«ï¬sx÷M¤³ò 2º+sôv_]VüNß[=×Ë®5é|í¾äVÔ«®*éóäÐ6,\H²ýÃµÿ.µ<òä´k¬¿ó#In0ÖaÈè÷âFHÏþ¯P¿­áF½öDv¸^û(`yâoýÅENIëæÓÍ3=Å2~nÖ=Ë#v¶vôã_@\ÐÇ3(DÆ¦6sªëonac\@ÉÎð'6Ü;_:äëÝ¡èG:Øk2Ü\ÂG¸ß-Ìó©(¹-,Û´Àj¤CÝÏ,ö×HØ¸k¡p+Q©Å]-RÌÁéÌs8£Ëwgï^þ<±ætûÜñá<1CDäOW>|îø°=×é=Ð_ Na1É¤;y{÷²ìe@¶T@ºR/4ØÆ(¦à\ß¤y`~bÓ,laOÅÄmÂB§îRh$1+LÎsÉ@vê1üRý8°7¶Q©(g¨*À4Uê04ÚAv¥Lw©6«ýÍ%ªtGyÚ¤'=1jáA§¼¥N½ÿöAÈ¡ØW<=I)å1ñíáõÎ«Ì¡
ÄoðTðÔ¢K|ÞJ"OÌ&²WÐ,õbÉ°5ý§Ø¥(ÀrÆ
Y¤¬·À»Ä/¾Ýïzóù¸¼ëòÀúÑÞt +FÄô¦·xI/zÛä»Ú $+hz®.Ø´¸^ÝÖA¿=hô¢ä\õ¯]>à~»l_Upói,9û="6î¨!Iõü$µè·ÒÅÓÕªÿYêUíIGáþïB0!ÊizB8]ûìÛ+$ªØÉ¸ÂÁHÈR¯î=¹ªÈî &zgËD~A¨LÄÕ'ók¾BÉzÖñAè]	§ØD<Ð5ÄF)vA|r#zê	 ¿§gþUµ[*$üÔ];Ýe@Â×½8oå§Wdg(0òUýn?¥\ßnþ¨Tè«zp(Ëõà<ÄY¥UPÐÊç ¬*'@¶Ärj/YElÒÁVvRÊSª@U:¼ÎbWRXðèÉÞ"{:V1dÅôTo©ï5öí1ë­FÇÎßOê<î.¨8ä´×²ªØÊ!âg©g6MfkæR|·alHUÔN%CÞ$&Ëõ@<òt;·RÂ0ÍUÍSRßóHñuEs¾ûé
ë%Ð²)¨ª¬k&½m;wÄÁLõ®st¨ÓÊ²âA»A´Ø§Ü»çÒáJØ×Wà`7bã+üz®6(-òy+£<-XMJ¥¦#
7®G_PÊc¤K	°ò}º&.bâ[ïþDb½R®ì¨(×ó+äS?ëîPgb6r±Ê&0t´ö#öEð¤­WPzN¼èýTn?rØ[Êsyèbs¤õ+ÚQ±v¦oA±ê.0è#ÅRáûiEQññ®µ{ÙIjÙËÞJ<×ëf©ÉË¾U:WJ;êbFÁÁ9KÚ!Xe¯+`$¹Gï'££JÏAV*c<ÕA°]e8ã¼®2NÈ0þù]Ñm2«ô5:i¡(M¡;©Hñó/¸#ý|Û
óNjÉ¨ÓÂÆ¸üÕ6j½§¥¦;ÖÔOLtÚk[èsçüö­»!$3
Z¨µ	AÊµX«¥6Ká@\gð»íÌvùÝãÑiÂÛ9=wo%¿ÙQÆ:'P8¿Ý98yn1ÓCSÚóÖUöª3}¸·>WçÙ×XÞÎ´Û£¡Ã¶ Ð à1øB©\ï¯¬òl=ýÄPßË]ï­õ9°=oÈd(bÃHUÒ*¶&0Ô²Wk^ÑØD<;ßWJ"Ê×[X]æz#ËRÊ²ºCDjHüf>Cðàµõ5
ð0Ê¹Èàäw·àá§@Iâ¾;t<¼Óö´b³Ð«Þ^Ïx.¹3©EÂ,±_×BH¸¼ -~â¨Ó^Ë¾÷VúX¿ÀQÏbOSªjOè-CÞjBÍyW£ÔÉ£¦D=;WrÁõx¥(«ssròãÎ^H£¨¿paumw«Su²)i|´ÙÊùÌ êHSMèÓ]ççÛ^µz<\ûlî=þy /Â}T©àu©eTå·­>0ø#JÀ+*L÷(¤he[^÷¸ÙÝëGÚ{P"Ê¯[HÜ;VvOÜC*þ)eôuBò×ÔAIbSÏmµcÔZ)4!¥4KbÖ[ç­eCè¡JG'¯MiÈõBP)~;!y)Ýap±¿îe¦Óe+=-XO^Å¡&Î89bhR=vTª[ÑáPå*XA#8©r¸òDÒñÃ¨\=ÔÎ3 P
"1ÙNöÙ¨m]c²"B#o£¶;l#ñ¯ñ°_Øé1(?6ñ[jH7j*á%ùT	ûx¦î¶¬¸ïfçã¹©;ØñÊô(ù$©$µ¨.[íiµXêÊaÁd¢{ö+\À®ØôÍ¸µ¢¢ÇÒ¡ÈÉéÈä6¿ã#¯5µFEð*äTUúÐBO"1!cÒÓZ7¼BnÛ9q'È;÷u5¡ß6-Å[Ã8{Ëñ´_O\Ô8P=HsðµeÉew"tÛýëx
á&Ôb¬é²Ú¬v£¥&ÿV­ö©
#Db½KF©ä_#õ	¥"ñAÐ ¼5¬¼½æ9Sê!?tE2êóX©×[¨¬ly"TLz%	Ý=éI1û ÖàÞ¼Vày'.»9Hû:Aòì$4ÝÁ@÷âõtKRËØÊ^_:ÿç	ñÖYêi'µ^D)#fvRµªH¨ÿáíï¬uë®³<ðÒ÷zùåÔ;/Q-û¨­ZÆuÖùå÷M­=²}wõúëAk.L×_SA¬* éwîiÝ&Ñk}szÂ-¨«û
æ<s¸á».³{Ìß÷rwa+O}éÜa:K
ª.­XÔ!Q"d£B¥Þôå*$2Ó[ÌrÝ_n¼<Ý RÊÕßpÎÕßTÓ:K­+'YíÐ­ßu:¸lT\Ù*$(ÿMKjp)ÞvN÷ÆÆQhý!ªcc{½eªHÇðüÂD¿°p­_÷rLle©/?±Ô³ÔË&¸Mo+Tz£8ÆG1(o»ÔF8ßy÷5-«¹£HuÙûf±Lem3Ôô	¥1²0QbÞÎrÌ¡¬ÊÙ0xø×LtgZ­ß!õæ l§¬e5yÁów*Rÿ${q&Üð·+xôkKðø¨þ¾Ãc+Q}	4bð£Gv²¢êäb^ì½/x¸ØË
jCÄøèe<mÉ´½(iy"9þö:	5SaHLþÃª	åtuÅßÇE¥îO·S«`/@ÈÃ1¡È¤3}(§¶-O¨¢*È°¯±g}öùA´êÑåñpéí²m+n18áMýH9¶ÔHêYªÔ]q»ëV0ùÐ:QÐ'áqÛ:
é)e=E¹àEO¤ÿG
JR¢!PÐõóÁáµWâýî)«-zàlÈ¢X¥Êc	bX^Ç\Î³>ä¶?BäÑ±õ¥÷ èbà'lÙ{èTA¸Â¯{9¶²ÐÀBU <ã~'CJ÷\^ÛPÄ(F¤¼ÎSY×UAâ5-*Ki|bEÑík.(æåÄy E·û-[¿ýz0 L÷u.,ê6>àR}¼/w_Ä®`qÁiG§y85/8®C¯%´[ýÌ-­Äv«éEZ!\hDxiµÂV
úÒÙ½Ð[ijÜRO7-0ÒGò¾ÃTq¾Ì¢@+3±©c!ÊwZèçJþ´ÈÐfTVBã»FpÂ9ÁD_'´H®ÒÜâ¹4pmvN*Ûü*1eúf¯×<Ø¹F0t1tLàe?ú'*:Ý{ð£·PÑ×­Tô´`p¥

S÷lÉ¦>{Hñ6û(©5òÄ>r^jscùh HßÞÀ ¥0Ç?{ññuÁ%»YK¾iÕªÉ_3dMâ©: Ðê-ñD°r.äÏx;A¯>wâc\Åâ½?Z ¿äÞ©ø!ÜT0Ò}v8|ßË¥ëVþyZ`}ÝqÅ¦¼#¦ÄÜÜÿB7½8ç&BÄ¤»¥tdægÓY®;Íz,¢ÝRÒCjlÊA$&<|í\xÂéñB´ìRÅÑ4É$ºólú¸#wZòÓç©zòª}fr¶Ô½³10xºZ%çÃ§¡UgôÄKñôÛÅsNR	~^ÌÄ¸n¥§£ÔÝYj*£ðª¬î54)zÚ/&NH¥bp$Ð+«³\wõÐÝLRfJKº\Ð^h½®'dEÆMßÐã¢P¢¤9=ñè:p>¾~¤í/m¡l7o>%'FO+ÊMÏµ©/Y%Ý¡x=ãûz¥=«ëY"¬ñê:>~¢¦Ó^Ôôu+5=-0Ã©?ÌR>î{~¼Î¹4ÅHBë\.©xT¤">:[>ºOÞÆûá$%Ó)MI%vsËÓhyÕª¡WÍ(Yááò3¼£«q	µ¾»
t®Î?&zä>°M7a5>CÜy9½¯×ÚGñçðËÙÃ-&£*¼At©å^×­üõ´ÀªÐ¡l{Hf¨kBÁúQªdäJùÍî>Fb¦}dOùQ®»Üö@1úÈr2zßyK¯BGc°¿ö)£JVdt(Ï»æc(ÓFÇ-!DÛÂPòp^q>wõ+xþéÂÄ¸óÒ÷ öU]H³!"=t?]_©sJw½¬/¶Ö×Î
zÐ¥î:Õ\<¯¢ôE¢ÛqÇ¡¦:)vªÉrÁHXß9Â°ÕÝ­0r57ÛÉiûÊÍ¶Mæf÷|oYQ]þÖúÔø#¨¬ãÜßúÔÈßúÔÈ°þCtsöËTîF ¬RËîÆVÂúÈÂàn(ÅL*¥r½Ó¼ÙöAï3JL¬´Ä¸[M¢oiw½_í}oÊ 2>"=CEv²RÆÿþ§«D¶mZ.ñÕ°@CÏÁ]ûu-ÃA°¼fì.Mô)u¡¨Fà4ýÕØ{\jCçkIÚ\^ÆWÎù]dn?Àb}-¦oK±Ü´`µ¿Ù,5½ïb¢Ò¡·úëRPü]kUL§DK{[NQ.Ä£Æ¢ú{üH0³ë
á+<»j99@á2
zC>
1§
O0î¹NJ7Ã?ÈmýÕd_úyào5Æg\PbäÙ^çìJWÖ­© p¤­©­¤öµóÞ
¨¬©÷dFß9²&T-
:*DÈù´Rý@ü½í(goH©ñ7TE÷'äH;w^JUW]¨P~!²# ÂDlR
r°ÅÄiÝÒ£<åDÁqÇß_w#FyÚòÐ`ìÂØlyÄÏÊÔO TòK(Ó©_§_Ä_³Ô2¶²Ù×Nº±_X9LV¦~µåXM¹BvÎu?SiºÕÄz©l÷ñ@´D64#þLfx¾	Æ['$Ø¦t/þæ¬2Æ´&cüÕnc!àd5]ôèëPûÚ¡oÎ@áýf"i¡[øY$òí¹Ìe$}åg#©K%|ÝËH»ÛV{Z°ÊaÏR/§Úúª Öúýá;X§íÒ¡ª7d¹î\ëIùi0#9ÕÍLµ[3tETmÓÕNá²¢æea­Þ>Ýc;?á§ 	»©W|ýø¡¨ÜBù&Î¯,v¼©f%©n%©Egú¶Å¬¥UÔÓ³îK7)~cº+­R¡d(	Xu¥åºVR@Ö½=MN;¬÷º× {VWän¹G§Q"B§|TûÄÀ)ïy¢÷í®DòºC}ßàm¾²Øv:Ñ®äÓ¢¬{Ïáñ.2à`KwðÛV{Z°ê=ÏRF(ã~qé#¤â.µ0JÝ<Õ?!Êh{7ñ²]~<Zsèc©2§êH0Úz=¨${. AikLúZÎÎy=^¯Ä8ßoo·DNÉ}`-LÇ-í0òÖ 7N!#÷!Gázw¤:ï¤½ÛVzZ`ä[¨Å&î6ï{©K]½ÿe@èÕáÎ2è	¯Y®³oz,ÊÞq¤o#-`ýç¦6P&A\[PºÁ©iúxÎÞ§tó»ïþih×8iYRÉ¶¸ïPç¤mÁÕO)+)ö;R°øÊ#¿}t­[8éÛVNzZ°n"%ºôH1osç­ÕC·cËâ+LûHá@`¢s
QîÜÛ/É¹K°îéL²Éo3ÒÊH£oWiý($>Ä;Ø¢ª&i}&FºlÓFÐ³CvÕéø~Ãí'¨ª-swøÌó!
CÎ='ké'úû^îFoe¨oàëM³ÔúJæ<?NAQ+ùûLùp©°Á	ýHxjv¨²¢Aµ¬%9VA-wG $XK}ÕØv08jßdÍX?J
_9ãPÃKa
ÛÍ¯I±-ª$gÒ¡>3Tâ¬QÿÚ(#¦&)el«Jxøþ¾ãa+%}Ì^§¤g©é×ÿAÝ ²ë|yû*Ux~8poáHTëöRâ£=ÄWpç1ãÈ|wqüµc)K²g9¶©Ô{óÊjÒò3zÎÃ(O#VZ2ý]Ô^_û?W	­ñf»Ý[ºá¹ë;ÅõRüK!¤Ëéa¤ Üç µì:l%oÂó¬³Ôrµ <ûû?Ì)ÃêÄìUj/vyÏýD5ß£ ÊÇa<Ó¾BÚê1`<ñehõü-¶ã|P	pkF.xçÇHËãÛ¸·ï²ôâAò.³I?³²úl2ô!TÁUÙ©Ç¢
*Hd­Z=Ñìùg§)TôKj!ÊÁsøº«­Ôó-0¸öf*¤dÎSE¢z±«JÁÕÀB2	­Ã"ÊuòYOIÇÅdJ7(ýì!¬2~þÁ¡vú9àÂ6¥öJ¥Þp@A´KÏ¥4Õâ2MxÀÎí2ÑØgÙðJ/K¾Ïc¾ð¥øÒOìsÚkk(¦nKÒ­S{}¥¦ërNï[!Va3ÑÊF5!0Ü`C>Ãø@Ê.L¢  ´®7)(l£KEÈl&Ù¦WæÇ?;hIÊýæ§ónÃë/ØIvÊ µ0ï¤}ô¥øh~@"¤e	í=nD=.+L\ººnB©`B©EtÜ·RÓÓ
3ySÅ,5P´¾ÙUiáY°!2ôsÖ¯û)9"øÓYÎ¾<y VWz¤]ÀHLþô¡+"6TÝÎDqATJ[ú±³ZxÉZ|¯4;~ã§»
öÚ/·.-Àl²Ò@ð<ê=à.*Mé:;¾ïefÓ}+'=-P$½YªP-Ó7VPyÛB4£I"Bù,­âÇSè´<¤¦qÐ"A«¾ÎHÄoXð²ên2é7AÝ~ÄÂ¸	A/ÒÚÈæ~V]-<yÄ3*ïí¢ØwZ°üä°½ëîzÿµÿ8ýµöü¨ÌCõìÃmÞÿÚyßËßÿ­\ô½×¬gzh8§dÛj`dVO%Å?uHUoÒ¡¹# Êu.ZÅÏi(Hô¦Ebz¾ÝÖY8½]=kRÞ9¬öã4ø±aâyy©¹Î¶UaBÏtf0&³®öõ(^ÄÝÌ¦<ý¾(Â­v_úû^­äô=T§¶ßê2¥;Vßî2´îÐ}ì«+)ÈäÊ@r½¸AE7·CJ+(ãë<ÞHü	g¦VPfzy;ù¦]IÎ; )O÷·ä*D4zb®ßËZ
ÆÒSþcEAÈ_÷zÄsÉ^¯¦ÇÅk®C
Ø/Ábôõ¾¡XVkhE3MY||Å C?O)©éEèêsèÊ{!UàHÅ¶*pD¹Òª¼¼²®À¡u"?Ñqº"ëa±ËÂQ¯»ÖúYH¡ØË*ìL ÕOíO2½¼AÔE»àÒÏ¿0~À@upÒ-u$©à:©e$l%¦ïÝí×Yj"¦±`Ië@!ÆºNþ;	Ñ
§(\ñ´éòtPå©ÚG$~ÓÂg ³6å<(]]S	÷4~þõZÁö¤*Þçwó ÆðÑ¥þSÕ¿#ª¦ff±ge¼ÉØè´×r$i+}ÿ¥&m@Ùó8Q&	ÿ9ï@±äAôC¡l£ÒQÎÎUñ$áq±½!A¹[OÕ-{©Ò«.¬ÈHÐÇ®N²ct­æïüý®ãþdÒ}l"2Ê°ïJ½ñÈÝÑLø101u Kï?Ô¾)/Q¢öíû^î@l¥¨ïêë9³Ô3¾J÷ÛsÒ¥Òp:þ!	ê¯sÔY®sÔú@~*û]¡"²WþÄoÊa£M1e¨óÿBiÜ³ª'h°ÇÐÖ·ÙÞ1¡,ò«÷+
^M'ääD·gö'0¶³Ô¯b\ýÏÏE«RþõO\uºßàCláªï[¹êiÁj¿Yªàq£)Y!è4å]e-TFà,Û8ÒRQ.ØNã¯DÃvù§4GK$&|h¢v:9Wm¯;I}²)ø £úøg_^RãäôñÞºÐØ»±áçòþh¢÷~L/T7Ó<¨n#o¡L?g"ÖÓC
ýÎRà)ÜlÆ×½\o·µ¾wÖ/4$¥&k\yê~ìºká<K
Æ¦C¤0©éc(
IÎÛ-%¤Ø÷*[ÊéZ=vÙRF20*Aão(`ø¦«³Ùe%£ûÐ°§}ñó/Pv
òoîÐÊï¨ip2Þ4vURùÌ®(dkÐ»6p5öõFÒõu#H·;H-z­Üõ´Àªçz>ø,51$ö]èÞüî&E(R©Ãe8Òn¹ÍñÎr=<+dÏ"zr~ÄDDbÒìÑÕÊK7"¾é¶ ã}f¬²ÀÈ'2©îÑGé&^É|sfR7}p:ì!4¿\Z¼fß0±ïª¤sÃpuA¤îøø¾éÇVF{Z°Û1KMøbÞkÇÈ{ÂPl÷E|VvJv8èè-²\ÏÊp­Á×GMYUY_«ðpN;ÀÃK·íSK®RÔ[{õÈ¬,¨ÌôâË¯Ù[áé'+0<ðT·eèVã®2d
}ÿÔ{¼ñ 2â}5¤$¾¬2¶ÜHîYjJò¸<Ç{tL´çôNîìEÀÈ«HÖC­ÍrÝãGRî¡'/!Ä;QbR*B lRo£=§tÃ·0½äö$Æ$ Ð"kÂ©Óý,á^Ø!qÆPÏÑè*@<÷{|cºXÂËm_zéý®y	±ñr:~â´Ó^lÅc+§=-0µÐCR³Ô¤È©ìAZaeP	Â·©õò'¢Ú³ðð*²\FÉ¡ptúË¯´oRBNW{Umì%§³Îöìâzùg/ßz¶wôÔËo;R°EÿîIN¶¬=Fbe¥Þ}}:KÞ=¤Ï.'ÙDáª»_ý}/·¶ÖPí^þ^ïªqvëøÕó^SXêø .å¿îe{U+Ôè¥ÕQÎÃ­xÖòÈÿ|Þ1ÌmüþÍå@²"ëÛF¨ß6-|+VÑÌ»~´º@$§ÿÆ¢Ò÷¯~÷±e3YèÕAë±Ù"KÙá²ä
]ëJãåuñöZ6¶ÒÙèìYj=Q@Ä':b¤F©\9ÞqÉôSFDBG(5êPAåz>ùP!ø¤2$u3Iâ4SÚAS(_Í¨FOísþR@$0Ýì+X* ±ß
âEu8k*#H-Ãa+±ýèÜpH¥
Ç**ñ·¸4ÐÇaWu0Ph:Dô4úÁ«O£>°ÔÅøÀªüîá"rØ=ì%$+å1ÜµJ"(	ç´(ç×UtUÀ|yÔÒ§àtð¬ÆRF_Ñ'Là²^>îÈä²?¥ÛQ'KÓã§a)¯LÄÔu ÞiC¸ÑàB©e÷a+£ýè ´õ¨dÄÎbOj¢Ê};e×ÈîxR6O¡èlÝ¨\(ÂJãiãØ]¥Cù`V]§³LÄSêËFÒ¸ÇlBúK,Èßv\R
õMjÒ$K0Ã§ßøF{Oý³ôê ^/»åMüD_§ÛXØB_?¶Ò×ÓUúz @)ÊåÄl}«J9H±nÑËª÷à1ØÑn*úÍ:¢\'çò®FMRú5EþÁ¡vò: Á6ñÝÐÙk9(íÅÈ²Á_Cý!àj`ä:N6øÈ¯n)#ÈQ¦û[#ÊµVAfDRnDòÕkçò^µò¤B·ãï{¹]ÞêúÑI¿¨ FìJÚdÞÁZéò$N
"Q>Ü¨D1&yà¦]E"ö¹ÊZjóªKm|q
·Ú¦#ùæÙºW`³®
Ð.e5Ù#îäÐËfØwUWÜ 'ùõ<ý¿üÉ¾»Â|wÕ4Ü}À£ùn®OA*¨ µäMðoCÇsÁZ/ðÔ¤2èYCÆ²+.D[O*êê"Ð «,ç=Óþ¡òùFê>ÉgÑÿÑ$(}V©EwüÅ²)þÔ6e\úwõa_÷ÚÏ+- æþ}LÜrÞãbõý÷.Ç0
º-ÙGÿÑÐ¢gÑ·Ù¦OøÏaÁþïÏüßébzx6^pCGZÄHf÷VttöÏ_ ¿áóÌ)s+©eé
-Ü;>d¯öôÙæóåñªtxô[+t»ÐZ²y*Bç÷æk«Ä/¾¶­È0RÛËzÿÕ ËXi«ë§¬Wß¨íõèZlDà
tg*Úi|é
úïD@h«öÂ°ýúý$ö9`àë^j?Ñ!a+Bul£(Û¾fI| Þâ9vË§ö²¤èýÕ10J)m>¨t@o¶ÊïBz"·T"¨ç§×(	Ý0ÒÕ&RFZ
}¦½_øÙ¦¬®BpÚôòs}ýôaëJAàó-ÁF¼Þïf4éQ0å(9W^¯Ys(âÍ@|ÝË±°¦¿ôË¢ø¼}½3ÁGj"¬¯§óÄ¯n3&Ùd]:ûw|7£IýÞsà/@¢ÒáN:é#©ÅawR×Ö¸ÑºçoÙöFü}7lúa¨¯ZËêÐcTn,5ô\²×¨Ô=b33{ß0l|Ý{Á3&SçÎ3^è`kJs<ò\Ã¨-0ÃSîÀ\ÛÎÿ¥VÂ^ËîÅF~Æ/
+mJYP#5n<òÁ¤Ú[`÷jí9
*Ó$ k(×Rv,¢8(Â¹ïÜëù';ô
}ì©ÿì+j8>¶ áógáô»Ý
tÅ<[úk<ûüo	Oö]ÐM+2~)ÞÁ×®Fänªû:¹ á)(q	6ã\É¶¤à.NÏRðøÚRKäÅq¿Ú~.PïÛï±Ð!t4CÐrß5	áïbj§Äk{®Éß/ÉµÐ^m¤2+m*ñ:×è0²ÚC¿âò7ä+f~
ÝÌQe?·ô2çxèT'ååz(ÜFïQ^zZêc\R}Û®ôä H7ÛA¤ÎRË ØHpÓÖ§éçê
#©Ix{ÇÊÐs«Õlë>ü|é&D[{ÉFA"É=Ú 	;8ÜÕR¼]êÂhrË»Ô³Û&â*±0T+~1­©ßvN«¥unÀB!Raàùw]ñ"ÆèédÓMYyäËêhøß{-[Pùíã¾3NF¢õr"µùî±£r¿]ªÒéõSµBp§#U,±Pà~´} ejÞ,°b´J$ßí%(H]	«p;@bá}§|ü³\0ZµûÖmúø0ZQ6çvÇÝzÊ¿K(.êaT	Eð0Æ5e(êgh¢ÊJ7×á¤ì;ükÞkYYl¤¼ûÎ'J¹lIìê¢Iµþcêô^:ð®x"¼Ý7¨èÚÌÏ±ï¸àa·~´BG£¼õG2(§¼:Ld¦ãÛ^è0:665=è}àÛ±rMSOs©Æïù#&ûÚÒÊpÒ³0Å¡Ddý.Glûu¥m¸Ô`@}ÝËTEn`¼ùÌ=@eg(1Òh½<°TFÂäì*CèDº±UFT>·p²ôî¼Ò¶EX 0öøò½¬ºnYnÛNB,óÜ
ãÊ­¬'ÂË~¢rr÷4_y­èZC®´*0*tÁÑCQ«]8ä³ôvR¥4ÒÝu¥¤@Ô¢MuØJzOlýYjb«=i/ºèBm (*Cwê)´1zë4ðçê»Û-¬ôÍÇ	JÛ´³ÇnE¾\ðaøs½J]è
°b	*ß	ÍéÊ´ðø]WøóNwÂWÈ¾ÿBò  jÀ/O£÷ÞÊïÚ
xUÁÊë!ö½pcAk¤{í ø¾iÃV®{Z°	2K=3Ahr&×L© v÷w¤1Ò¦ä17ç;ª%-0Q«ûaKÉ«]v)ô/Ð=&(h²TqÙ	
"«A
Þø×RËí»c"ûÌÚ#MAúÁFÉGßÃã	x"Û°iD±øØ[
KµÍò-PüD~§;
 ØB~¶ßÓÕ¦²´hèëEïûÉÅr¡ÓÕ5A!bÜ	ÓJv}£BDëÎ·<Â³¸ñ.D2´æ]Àý:¶CJWdå 3aoDg¿eÏòà¾ö÷Zfòñwæ§[/o¤»/ùwÃeëxSÑÙ /Ïx®¹ÂÈ#ðòåoT¥p·Ô¢»}ØÊ}OÕEOQ¶0Ö¸m{×zjC 
Â{Ãâ³áHEê
©Ü×gæHJ2ºPæÛ#â[È.¿ÙKÎu{i©^ÈÚã&èù,ä2~¥ÚÉ,ê}@¥££9ç=LèdËRÕìwÌ^}às¾³Ô70ÝX²Ò½vXt©å<ÁÃV{Z`ÝFb¤2ïç;Õ`mp¢~ð¨}büGàãPô1ÀQÊ]v£Ktð&¿Çî*Â¸è5ÿ
F¬È*ÂDú¤S=<ÉÚã»¼Ó)mù´$f8.ôä;Ûc¯%U½8A'ÙM:ÆáBoÙtG}²]
¶R ¼½ê­dö!°A3(OËÕÚéìy³ÉÏ ý¸ê°zª %"ªE°J;D¹xÒ^5Aibw{J9õüÏÊAÙægNq'ýî Í0Ú!çÞáªî@ý ÒîÈ¦iOÁ70>ó&ÁNR{ÊýD¨ÀR«@7Ö â½ví°Ð>l%´§k©©}JLHÈ´ï¶l¦&E@×£Th}öÙf8Áút£)0 ÎU®t<MïûYnÈìÜÑ(\8­½®$Ö¸°My·ÄèYPr
ó0^ªÅu<ÿìí-OÂAkqJ1¨Ì!ÜéØ«gâ¾D"uRCÐWf|Î¿uÅW>v¿¹d<ýÄpßËO[îC Þ¦ M<3¢ðáb÷SáÊõ¼t,bÜ"õ¤ÍÈøÈSuqën±ÇÁÓÎºXîUO[Vd3j¡2Ùãý¼æpÖú
{DW%[ä	=ÑQ7ý:LúE<ôDW2ÚÞ!±%hè]¤ûü9ì#<ú­%xüÄpßËáQÔß6ï¸BoRYÎÐÒûã¹21õ-x4)Ü°¡CR8uO=$Ë Ôø@<îàaÈÁw®Ky4{Nqåa"kc,ô!Å\£j4ø}°ÒíØ5ØAÃ/Ýa·SàPæv±âØdõTºC\ÉØª´ïH±=¡ÀñÕ.7ø[¨îCÑ~ÀÑyB<<}¡Â3V½ 5)TroL®{H`Ð§UD*3ºær½CNO1oP¶2¼}l°JüÆZ8Íà¡Ô5¡²5Í¡Wz9û^L+9üËü¸½y½[ìf:+QAg÷Ð6#jû%­îµû_÷2­qÜJqOÖZ'|ê(óL
F¢m`S"|p$F¯»ÈrÝÖNæéÉÉßÓS£5Dbqz\JW`PéÐÚ¾'=cUJ¿­}]DÑzÑ¡DpOk`;õüëï¿-¨,­ý5E-øÎ4«%µÊ£¨ô.Ùo,õéÚº:ø¾¿õ[9ìc'½
m0K=cKç¾ÖµA"6b÷H$V¤Ú@wA8ÿÖ=í,×=m=WÖ³UHý­7¶ù2Ïz¾Uá­w
»¿õZ½ÒT§  ÅB½4æhÎÀ+(ØªM"Éµ~wH/Éy8:4PuæÆÏA+Ûf£Æ«í¨x±M$©ÅÐìq+=-0màFvcdDÉê¿3f°¹.D}q÷¯E$åf#Uçf#E9¯À»ÒïðÁøé»C.LÊ@ßÓUðØº"*¥±/"ë	jöCP°Ðcîñis|ê¹ã&ø ;ù­¼þR¾,©S(=×^Za'Ð)Jz»3ö®ø©;ÞjÇÄ2îãV*{Z`©ö¶$à¤#1`¢IQ6Ù-$å»íêKW$*ÓÙÈ,×Ýj9|Õ#á7Äq×Ë*Dà7H8Ý5²Ìmðx@E`ugìØ9K7ÈSà*¼ª
vÂ¹hç]sé])Uó{æ
ÀîH
þB¼Î-öq+=-0Û^BðÎwèÐ5D5
Â'ØJ® «(×Ýh;<I{ãN;¿«ò½ê/8Ýñ`{M7º'ÅÊ)èÉS:/4jzýë
r#Õ¶Lå°-ûé)ÿN["mü#É
ØÇ¸
ú!\V°Tð%ÔbªÓq+=-°¹öò"ìå=o-cË6!Bo£§n2u`PoýíW&ÓøÀTb·UêAhY=Q¡ñØ«`p»Á$Bß'ylñs=½#¦õúÛ9étÀm 4S02L³ Bôêí7r+bAÿ)©ßbR	øº;Ó[iëcç
(Ä$ñÒ;ê³k±ßçr¥G!²n:}¤(Hã¯pR31±0H³ÖåàJ;gÝ1`{z'Ò2¦yÙ¤£¼^ÐH¢·u0o¤éuþJi¬ñº;ê±ÚfõÑË#Â;ÐðKý}/GÃVúØ©ÀÐõiªÐ
æÈAöôÒ#½TuÞêI~"E:ÏÄ.!ñ^SCÁ%!vë¦»¤Ü¯·é)­àµ5Öpº#Â(jÉ.(|ØÂ¦gz-¼uDÀIÛÌÛÐx='Zåw'pO{ùX)	ÖNUY´ôLÒ?ÑÓñZ»ãðu/ÇÅVzúø½½1KMã(îïâ÷¶«	áKª¥¥v=ÑD\"ÄÊPxPnÚ_pÒñ/xöû¢Ö¥#x
¶gaÂPÒS=o=V}'_áÕokÊrÒ@)Ðp0y²AYN¶¼+¥{Áuøï£È©Hoíç³8&¶²ÒÇNí%ËIJHÏF,UáB4Ö¾1
¥á@xÒ=_#ËÀÐÍ'SR²°°C_R
!ÆóVñÎ
BdÅa""tGZë©,§8ì1_¼Ý¡w&£i@^nk#;Wzõ ¥§l&;
ú:0c\?&xÊøN7-Üôi+7=-X¼ÎR¥2H× +È¯|t)ææ4Tâ¦ÓèªaHe¹kÒ>®Ç@N«ù×Í¿¯º"¢4ÛI$È1äÅæÏ³ìø×~ÎÛÔ;-t{EKÈ
º^RcL&;dýÒÓpEÁ¥HÙqð}/S§­lõ´`µâzpÀ¤ÇÃ=ÂÁÈNíªiCÞq0JÛKGÎ´²\÷(ä\ejæÊ"sê@h|õv=)ã	ÚADªq¬µ^í¸OAeÐyO*÷³*8(±]­&0è<ÐüÂ³P&e|4AÈñ«Á×ªèÿþÃÿüù¤l¤K4e­ô}/ÁVjúj_;
7KÖD+?{»#sZB-S[I­t<õ(SëQ&y z×*K"BYÁóH$&M°
ñËXT=©æIØ5àAÈ1È§&,ÛÜ<¤{ÕíÜøh¹®£{Õz?ô_¸ >`JäÓoxD|¿õî,éðJÝ°>me§§ë60Ê7n+H+\Q
÷"E#ÑæW§3at#)ÑØW_-O¤ãä±Ü0ë»ÐÅI$~3¡NºA^jpW99P:üBÏû{ö²L2wöJ[èWÁÐ:ÉF<ÈMØJcO¼¬çÂ¾WÖi¹ø´xSZLe:m%ª§ëÀrùJ¤âo÷zI¥Û¦e7Æ½±t\t°Ã"¹[P¨®þªÄÅ(rÁéÓÔ3uõü)í'ÙsA_ÁôµiT©¹Ý1üãrûýèôÂDÄºÝdô´Òå4'³ß¤² Æ%j$º@$Ë¾åÂÄOTu
6Ôªú´ªXz}ºYjêgÆÌÐ·Éd®íí+E!lvËL+'"°tyìHr	ã«?ªîT¢,éçªé#ÿ=À${. BY_ú¬`íÄL¤ïù×#°ú]
?iÚ ñ<É3cßa*tB(¼öáR*HW×UAZÌÐ8m%¨§ëþóÈI2¶üpu]ÐÅÚzùG±Öa¬ÞýD>{öEE¢\µÊ+Á
Özûåì)³U$~3¥NF>6djÈcÏÖ$C¿âB=¬ªß.ñ×#¢èÌáQ&0øÈs³g_õ^õcß8Gg!ÜPBºÇ µ­Üô)Ð»ÁùÊ½«è¤ãÀ¥h`RaC²R:ÒÑ[_3í¶e¤³¡ÿ×
å òÏ(I1Éxj÷i ådS:J~Ø²iÏî­ß$mü·òô^*¨¤63H«#
Üë¯IºQ.|iy¶yÞe"éé°bWFH?Ôñ;@¶Ô§­$õ´`µÇ,5ì:\é©ë?ÜåMý\RÐ2ÝiN8$Ï~ï(ÂLòÀ©«[I£ÖÀ88Q½n%9Qm/VaÂ^Â¦ã_'ªeE;ÔË»q}ð¥õô¥¡ý$ýµ^Ð°/«ôÆ¸A]8~«A&ù~éKñÑq¢MáêIÜñ¤ÈVÂúÔù>1R|Ç8¡¢KQ×Õñ!rh1Dv~÷!ÂÑáV
DÈÿïus*²QX'©?-,4Ôr0¨0ýåF«ñPº<âLÇìíRJÆTWÍ-¥{ËÓ®¤Á³½1ÚßíRã3£M0êxî^ixéxÝ[xéóV^zZàntOùÅJM<È,b"c3£Pë÷%B'" Òié,×ii} ]UP	ævªTHüd6é
¸¸ßåJÀÕJ¦°´ÞmV5CS*Áî¥:!.;BÐÖr6&#ìû@;,òséU³ËRn÷ÂÏ}ßËø¹óVzZ  ðÔlTÃ,5Tá¶>]I®iAb¢ö¤¢ïbñÙüôLâí pzU3È]
 °MÉ/M!RCeð/,uÃÉ>¤Lè;Ì=)OñF.8+z>¬M!kî°s¾Æ>*#]]7T§éÔ¢átÞÊ^Odë÷Vð^ú`¿¬&uU¤*åyãD ÂÐQ=Ù/Ëõ>·³IÈ<»ãiò´~=âAÙÞ UÑjì+É÷ÌýK>B#§ï©Ù¶ßÂ¢Á¥oµ%=½g.Ä»ÈÑ®ÅWÆùÔ®5Àb{}ÞÊ^OöR,Ñ$³Ã³§ut©7T)[Jö
w8°¶Tb¯w.½1>°øÅ`LHû/cJ¨èA)§ÖcPº"ë
%¯ï<¡	rö
*Y¦>?Pÿnð,D´W®êS6{
]aèQHçbvvE
ººå~]!¥#^~s/¾ïåÔVæúÜ9@Ô»®Ò7ÿ¢S×ófu]Rº6©N]3µIï¡¢©¹½¥ë£U®%m½
Yá`"îõs§ÎáÂ<¸ßûô´3á¾JKÏüÓ]Ja¤Ï0á¢ü(¾ëáX[bOdqôváB¯ð$ÄÆú¼±X@öÞû
Ìb[ä%we5)]µíÝ©z8¤pó zÒ_ëÑX9LKÐ
ã½®G.ØK¶)1y{Â~¹;JðÐQÀPB	7L%Z=ÉÐ(÷]5è1³¬ ô	l¡Ú}aµDç LuÅ×½\Alå³ÏJô\ï2&£´WÒ5rÞ¸¦qÔÆ2Ç~¨J9Äcí t1#zðI	eÏü){IXéì%ç±=Õú:½zN22ÈÛ;ø¼ì²tçSè=Ú­$£úíNõéÜ¾ØÞé²tþÊm©ïÔî(à'.ûû^­\ö¹¡ÎzÌðé°Ûs:výárx
ÿ8%NÁFÙ÷[H4¶÷[*i|VëA[Ø¡B$¦øëª'½N[ÛcÝÅ/iÜ#
Qö{ªÒ"ý\¯¾²ÉXºå?Þ£vÕ4¢.ËÀnÍ©Ãå¤?]aw¶ðÔç­<õ´ÀüfçK;E"p'5):uÓHxÍoMüä5¢\'$+×Yèr­¡±HL XuÖyjÙ´ª¾v³)Lè9©b#·Õ­ÆÂÜ
æ@mÊ÷N}~+¿:0ïLÁ×dîÛ*gÊL£Iý¾*~b§Ã{;ìå*a+;}î¬_ñ>K=¹÷hPO\*oaä-k¤1 ÆÕûèW5±Îrxò¨oAB9àamäô*$ÖÉi{ì½Ó&Á`¾xF/ê#§«anÂÛ	zAÜl7}y8óÑÊ8Òô¨Ûï1©ðC¯¼ë-õe+C=-°.}ö¡f©©	
oxP"¨EèäÌ8"­qAÝnw}$~³ÏDI7ì£^èâª+"Ù¦ä0ù¦üÌëÜª²âÈXw¦Ì~¼¯î(~Æ£«MHé%ÿäân¸æò)Ií>ô²æHüVÖ¾á
Ð®®qIªûÏIj»l¥ª§«¥A³ÔS"axO=ugµ¾þ^à<ØÕí«BH¯Ä}øy(fÐ.|H	rë¢PT0'¿áÃo'|h)óíó¾À9Ø9iKB:¼.ED¦ôNªdV3
Z¥=UJß©µHv<úpa¦Ôë/$M¯XC¿óÐ&íµ­Ìô¥|¤5¶at³äèñ¦B¥+F¦|2[zJ¸¥Êp"t@÷¥³ýÆS1îÈË¦£ÈÃ»+ÆKk	¯¬ÈÊÂXf÷ë)p$dÏídèO´{ú²ª°å²Ð @¡è¡A,ýNC¿è`DÙâ[äBÓÔòµÀ`Wjâ'r:Þm3¢¾ïeîÄe+9=-XÍh¥&5,°:{«ã&UÆió±E­T Dâ=­´Dë¡Vy`5ûí9Mzò]@F£¦W!+22lS»®0vNðéqj½q²EÞÍ4l¥uÀÛÀÁ27¯P¡d38Â6Ï6-(T³Îú>^l¡â'v:]k0¾îå¨ØÊN_ß×f©©
íãÎL­éúb¤GkÞæFBº&T#¡zt£BE3µ\
Cèi"ÔR"²ói0"1YO_9´RNQïÂøä00Hv©Á5Ø_ñü\xÇÖXÇJJ½Ì=ñ{
©¬8ÿl:ÛÞçØc0IirVº£`8¥ìê!H}LeÂVjúÒ9>|ºá4òÄ$'b\MÇÁ9NDþ²ý:yt6¼p 9]^íä¡§w®ú
¡^Õ²"ëÛôêýþËXRædò¾çfc=ÜOÊ´ôÉfÉwÐ­Ïgb'_Ì$]P%vt;qv6:ÜQº¦
a}ÙÊFOVkæf©gÌdêbÙ¥(ê@^;qáHÁ~È
Çô`pAx#3MÏT8E°*ìí*4JzU!8%mzåfü3ÍU¨PN¯_¤û»z³§0ü¾ÂSPØû9Ñ.KãnµàÀ¯Ù[?ôvK¥þ¦t¥:ÈöÄ¥pa	áZ*ºÔ2qÙJOOÖcL#5IfÀýÌÿt3©IÑ\½£B¤*qé­BE~µPÐ8¡=ß{ÞjB}wªÿ²3Ûu&9ð«º}x¸[3Þ×GÈøJ00s!½½¾lÍÈh6ûs1ø³ª]Kä"sei¬ª¨H(ÜKµHDÏÒ&)Å&OõLÿµç*»áe19 yÚ=ÿz¯¥r!+Z	Hä!ö3J&|ÙQ0§ uâ-âüÌúÛ-§-èõi+z=-XG¯g²GîIoP1'ÁLIÊ4+¬Â¯Bå}Ê³Nøå¥'1eºàYäK+Î®1FÃÎû]Æ(ú#ñpð:ÇHR
È±ÒBw¹2¿j1âªè6Trÿ(ÄÖKîÏÞ3ó Çþñ·£^;ÀF­Ù\r¥ÃIâ#¼:íµzÝW:ÚÏTSn_-)Ø¢0-!LÛ?×%	ötÛÒ.8ÒVs'ì:Ý$$»Ð_(î´|ÐCäÕñê ý=ý¹Ä@I°x*3ß>{l©yì¶	à#¡_±¾=rRÿÎsQcür<R½.UâðhO´«- õy+h=-Xu$fªËôçPä¡SKÓL&¡JuÕ%eºGéÌøÆÐ¢ÎºZPC¨¡ø(²¤+¢C-$¨9è.kÝj²L%¸¿_Ý/»ÕälÓk¬Ê
úBVîòôrobKK{{L¼2©:5ÝG\x°M.Þïe¦óV¸zZ`ízi¦ät3@8
hMÅySD`§(J"ÓõTa
÷nÍVÛÇ·Â« ØCWô9]PØ¦$sI5¸o¶2¿#·\T
×"\ú}Ùªko&Zwÿþ{¶¸´±`4'ìgòýÇj}0Õ¢9tÞDOÖ¿ÿ#BIõ~'°Ô÷¿QÑ¡ßuÁ«Ct`©Ï¯»ÞAMèÂ]XyÈÝeÎ)Íï$¡¨ïÿúUw(:\uÃ·é§·H2F´@Ä¹oW_~ûîë| /µpÍMxlü¼úÕ}²ÛABtÛ
§O)HB8¤î¤£ìÁ£Dµ,	[çsGðü¦¾7SÕËôì5%#	
¦»4Ñ
êìÐ®§ãkm¤ÀîZYAãi²Ò½¡Ø§F÷Bñ8ê@ÞEfý{oÀneNSóÊt§ÀùáæcägQ_~}ólèAõ²Ç:Øl]Ô%YöaWO¥>ãivÓgØ|Þ
6OL%Øm)AÁEúé ÂÐ8§ª®lÁü÷×±§ý°Ç©ézªðî)S8ÉBBÛû¶ùc î:ÁÑæ ¶)Íê%	#C
óv=¤×¦ì ²ÉÐ;0ÖìUëÐBC¾Ùû<7º	
Bðá«<Ù×/Ð'TôsMA8ý ÞîåÁVäùð¼Ð `&{@nÌþ²¯GiEéMV×®'¾ý=Á;ÒyCéak±Ð!ÙyõEICÏëCÏA*V>i³¥ 3äÝí¨»ôl\Ö7áaÄf¸:5Q:Cyº(&ÛÈx)Á)ø=é1£s]*ÞbÇOT!j×[pèóVzZ°®+F¨%Éð
§¢½'doÜ>s¥+Àì]`Ët½&NX
CüHñ]rWRá@ôºT8¤B!\@Å}è(¾<ænq	é`¹Tî\MB÷ õ¨«qA¥k#¡/Ð`P/3fØýe7+»?zÏ¶Æ(ú¼¬BÑ3ÕàMûLÈEwª4FQ¨öI[$ÙólJ."]/cRöÓ¥îwnL8½.0$z¸uµLvú«Íq¥ óá+M¡¿6~ÌÃ=/hRwú»g}ÞY@$Ã=Òã.ë*
F8¶ài§Ãí²¨=í­Pô¹ÃÍH*c8O¼RÜÓRNtð@Eg;~WJ4"]p¶Í­6(A>ñU+?D ¶¢²lu`ÚH*ØjrÑûi%.
<W;b:úxR!#áN­ôÐ»ö­%!#%¡5ÆVåùóÎÍ¡ðH®T[ÍÝìÑÏ-¹átñv/w3¶ÂÓçö¹;\¢!î,ì.êè]/J8F*èºMÙS	xSG3]ð½ÇÒÁ»#îIÇÚîÜ·â±ÏøÿýÚip:Hm9¿ßBA_õ;")u)mCØñÃDÂ"-5.(ÙPè
J©ÈÌø]©]@!éXÓ0êt¨A&¶`Ô­õ´À°8û0!3UÙR¸Ýåd4hDib»ÑR´ID`´âîw'º6Õ¿[xr¤
P
zà)OPL±YÚBWÅuðM)Æ]QÆ(Ù^½:m´ÐÓütLìêéÈØG
°ø7ÏÉ{¤Ö\&ñ¤F2ÇQéºÙ¶´ÿNgÛãý^¦,.[AêiÁª÷=SÝSúwN­.#KÊW¡vóQºWËE[-ì1¥2]÷¾åsI	Iºh4zU4¼¦:mJùÎ®0>im±'àáð	-×¦K-ôé.*	_ÀÉUÒ^Ï!{îr ?þ§§tAzáõrî÷e+=-0»'lÌTÃÍ°B¸ìãTtªc"TßÈN,µº¶¶äR#KáÐcé	à»$àLE½\Ú $Å`$®p­i;mìÁr"v1Êðk*Kû$Òã
zUAü0¯da(Ù0SF7Ò¢¬Ë@?$á¼ÝËõÁVû lû¡4b÷È³ëJz]ï?Rú@À[¢Wöy.ÐB!Ø5*)tÝ·G¢§<[ª¤@!eÛ£%¥?ñtE6C>Yªuw¥eOºfD¼Y7Ù+*©0¶)}$üôª
ÖòDR9ÚÊëàu¬Âxb®ãX@Ï	ã©¬¥pít¸=Õéý^.[qíK@t&Ñ~Æ¸O\ÒÑ¨(öÕ/GIPlb°ºQÉF`hÒ(,·^D­<u
aðóÁøg/
jÙ°Z	Q&eA¹úØRaW'V~DßÿºÛ`Pö¬ë×$íhJs9Þ.§_oSjÁ0o¼À9Ð{k³Iê!`-öe+=-X7F´¶¤º{/°§"ÐÐ;ªÍ*åÐÑICð¤÷M.Ø/ªÞÒ
`÷ûïè5e+÷ßÑëpÿmÓ3¡Ðñ/ÈAÆ_Ô÷Ð@uafU©{ÄþPþ _vô5ü8ê«q¾]@Ê¨9å²Wªá#;]`8m±/[aìiÇùWª,§ääçïAF®×u@Æ!å;ðDpp¤ÚÙLµ
y ÆKu	âØLåä8ö³Ýüãýà8vÃ±o:¡cvÆ'ý¥Ä¬ ¥°«Ðã©`ðfè¢-À÷`°vµ§#Ä@ß'Úì¦ ìt	ÚØe_¶BÙÓÐáu¦*æHÌ¨eð´¨hÞeC¨ÝðI×?e7EºeóôMéÅúóvÞ¦$ÃÑìuÍáhv=Û¥,'Å»É\Å% kbþî¦°§½sl­ò¬Ç&GÄßéSç{[Ç:h
%ñôh1HAØk±óÌ¥P¼ÿÿéO¿üþ7ûßíù?ï?ýñwÿû~þå?ÿé×ßÿ¦¦QÒT~J*ù{ÞBInÔ»[:bÄ&ÜyI)`þ!.ÏAÀS`%}NYNs2K"íWêAp]êcºå4R|SüÎ)éXw%dEv%lSËD$'SóíôüvÛ+*ð=	æ5wµ%ã#5JÌùëG¿âRã,Ýiø\ÇªÓõ<D¬¦pøË"±«¾tÔÏ3ßJ Ë¥ÿ4®å%Nl¿§ÄBàÖÐQ °TÃ?ºC0m®Iw¨ÇÒe1äq(çt%¬çqý$«#×AOg&XÈOÙ1ÑÈ×'lÞóô]Ó*>ÚXÚ³Kîß»yFâýóPÉJö-)_b\sÙ±÷øG2;ò&Â¹TA.ÒñÏo¦ëV¼zZ âª¦#)^éT
]	¡ÁKl"°CqK¯$ÊtöÑò@øö	ÃPH3mn¶P|$º"êßT®½;dBVÔP	ü¹³3ªh|ÓZîBåË3ÕÕÄé°wAKëÿ¥ÇBIÒßé2Äzêpd!ö¶ËÄû½\&¶BÕ×ÐuÍ|é¦j¦wÂHxÙ1ûë)ÓuBxªmÖPÐÝÝ½$ÙKº"Ë!ÙÄhOî#Íi&³8*Px0µ°èO®«?ùw¿òGúF/ØÞû/0<l1û¡
ÂÁ¤n]¸ù[éëV`zZ°®
¤PôG0ÂÕoTG¿juû*i8{[ÝþH×!9y n×Jyú&¿â<ý$ß×ãLºa0	ðM½ÕT	ÂÈ2/æÄXîfR{,wÜa%r:>4$ynDßAw3=ßNY!ëFR:× a¯Eçáº«¬÷#É¦ä¥#qpº@·°R§¢¢®*jA{UkÉE¤ëp>d+)çä¿­É#×Çg¤ç¾0È¬ÈraÒ4êSb¢¸òíF§gÉ^E)
y^	s6)°©ÀÎB;´ºmîK{WDlOÄyÆÚù¼NÇÄåí^n?m¯¯¾öLUÒrèGwaÎ"j¸J B°¡ê³Ü<íL×ãOò@Âf^úW:DAâÝõ2¡z½*²"K"Âdâ­	òI«k¹×P_QÉÙfÐÜÈGÊ`C©]÷xð%JH
·¥, ¼u*Ny¿ÂVûÚÀT<4Ýá¯z¶'úu*Ò»ÞÈ8´ð<áaw;ÒyOò°Å&0`¶uÉð´Óxâ3Êì`A)n o«TA×§ëÖ~9ëÚËãÎ;:âz§Q¶%eÁô½¹OpÿëYL¶Y¥ä||c=bRýþU§óë8D ZÎs½nª§«
fª©âRõ»
/¸+qJa¶«Vª@ðìtýíe6E:{uý-¢®=CIzx©¡Ôp¬$G©ÃÝ7>mã_EÓ¹±T)yÑÛämªêßêû_p¸ÒÅÖ!üøÛ ãÌ/2\:!Wð%Utô×­õµ#UÀuÄ1bO; ®MpgwHK""]/	ÌdÀ^R 8ôå?éUp|:ÈA; E4¹ÔâÕä(o´sZNw¾k>Äë§ìõ¤W{³X®Å½ÇéË+3Iy"¦M¯æùfýR¢ÑÏ-EÂé¿áí^n. ·¶¾ÐîW¿hÖÝ=';ÓÿÌÞ)AGèF×+F]ÉGç:SQ¥1Æ'^wù0ð:_\½ê;8\äÃ6=Á$npOmÒ£`
h½c»× 07MËèXµlHRù¼B%ºaµiùföÜÅ£Mýt¤àí^.[êkÀûzqÐL5ùTÚò	°*£I0hµdÙÍ-©jNlÎÀË%¬Ò£í%ãÿn®Ýf¹Ò5Vï¿Î)â*L:¿­7*õ lR½|£UÒéøâJr»/äËM¥é/è;ý¬ÞåS0a_é.IYipJÁX
TÁXJ'¾d,Ý¶¢ÓÓKçëiL3ÕNBCÚFÓèì½
!JóCôè¤L×#Iò@ütUR@ I(>2tE$ù¦ëià²ëH@
Zp|q%üeÅßÇe|ZVv¾\©q,©ùtü"g£ç2#"l×ï÷2
qÛOOåf²©~´-O¦ÑSk>µ¦ØH#Ä¢§2eºÊ$$âóv	*)I§%\¬)	]åBeO}[¨Ù+GyþîKt/²hÎDë×lÊãKûo>1%íó3òevÁñÜ¡ÂÙ¤ûPê®Þïå÷+J}Kå«v8
3ÙÝD¢|@E×q~AELÝ§-	Hðó±[H®'.	óÝBÒß¶³_Jadø£ª®Èß6%RªæF¿N¤1Üþ¨wZ ×J­/?þâ}Sèóßq.km®5Ã®OéèC8³$éVêÃéÿ~/­@õ-½Ýw©&Á¨ý×Ü%cD(÷[
!)ô¼néLbq}Ê^x<}G£©aÓ"Þ£®òØªí´r¶³PààR\~*/ yÌú4r°¨>eÚº tÃøhjI¿ï¹²¢0k{á¸²äJF!aÆBfx)pÁºë¨{-ælÜ¶ÐÓu×a)æ$DÔó½ç­&"<.ãNmni[~SÖÕÅ Òõ8r]anú¬Ò
^³ê,¶)©t>ØO.IAhæßª§ÞS¹táP¨ørÓM0K8t>½KÉ¸}ðe7¸DÃPë*×#ÈÐ3½Ã©&ÝÎ4x
om×
[Áè[
n084PQ=ïõÐ hM"!{²ÑÀ"¼éÎ:tÁ¥aßò¦üëB?Q«jbM':Ïz¸_G»¾%ò"ñu*ùûò,^VÂÚ#k	1\LÒÔ`ºoÂêU	:C·¦[8SiUFKS|R§4ÅÛ½\0¶¢Ô·÷uØa¦@5N¼¸WZî´ÀÁEEOß®+l
	K%þt] J7ÁÊdH//Úé^%BCt²kÁ+êºª-dEÖFÂ§ÿ=R-|Ö¼ijWiZ»5*7Ûp¤Pa*;í6¾´i4 bcpÙ|OGf0ai4}U§+TFØkÙÚUß:Ü¼ÎT÷´W¢À;ÝúX1Eè^,1=Ü>åLtÖ¡ëùòÀÃå;L ÷MBñY¤i®öMÏÌAM\MjÁNúíÆL¢CÄq2è[!µ¬(}Æ©n6GØg³)]@28Éf`z'ô^áàAõ\ý~/×[áêÛGpõLuB~&yÉîa)«,µ{2G³ò2SmHcÉG¤q(áRP/¡¼ï¼R¡üW¯UHè¬9Òv<¹§äÌ8ÆQ^ýÈÊî8µ¾Þ]u#®ÐÐÃæëÝþÐ}Ó,RÛµdàÎÅêD·ÍXÐp>ÁÑþ¯g=ßô¶dmÜÆTÏt  ¤Ôà{d¤0º,á.¡ ""]Pótkj¸l'Ev=§£$`¤ø¤YF'ôü¸_½pqÜÝH yÙ³C·ý®RòÓ©¿R	As%ÄúAÿ×¸®;G­TºCñkl.³CËµø¿NTÁµØ_ó³·ÉÆ}ÁÚdÕäZÏÌ%;?0A·^{ÍTß=ÿ[©ÂøÈR+@úÇáqC_¦R7Ù¢±úÀ®Ýº6Î×qèÈ­H²Ò6]Mï°W·C¯|òÃÍûû}Õ(ôm
)ÿ´ d
I7ãI98(8Ó¹qþÃ?oXE<Þ¦7"Us.òUYÐhÉ­²ÑDoô¼ª#=!$:5ç¢S][ÔêÛµYO¯}äÒ·í]Ñ*_«{ú%Vwüv¤É¿}ÉÆÜ2þÕW öü·¾©Ïçøw#ÙÓ¨º·Æ-aPP)`ØÉiO×l(_@pbÏ1Ð?è¿Úh×ÛöEÒý¯å;¥Óê.E<Ó ê¯I^Ü*CìÝ8îÛ>5¹4k¦T'çô@aåº-õ"hÚº¡Õâ{HIBÆm+Å¤ïºôTçKo`¶÷®K?ða?MÙCD¼ÿ5{©qvF×çþÙ¤£!º¢R¤ D&-ÈÞÿT)£#JÐàÖq¯¥@¬m½÷
ôÊÒqÒeçË+'ÊLr"ßýÞ+´ÝúÐ¼vyÝ{
T=þÉW}=øª\ÓÀÈ¯J1]zMOmµ­È2`(øÅ
¼!ÀªÉ=Q¥Î)ó×·Ï:+;Haú+aÀCJlÒ%ÚÞ¡0ç!¿72d+)}þ>ÿj±^±[Å À
¸o;; @{bÎoíTô"hõrJuó9¢F{H¹®eöé+nÜ­ùè¾ÅètËÏL"A¨³d(Ü»oècéMýuÊÁpq¤¾ÞyqÒ»>b¿+ò¯¼Z6Ñ¸7]7`Ç¸ì(
oAæGõt<Îæ<'ª7Ò°°&5æáð¾¾ÁÉAl©ÈCKáxíu>Q±OXW²}Ý»=hPTâéZxUù:PGT¿^_]>@ÎùRÀ6¥A°ÈaË{µwL0üoû0nÍ´z&û5¡ªZ lT3¸píé¯%pø5õ«¸-,øïxbIKs
Zb^}øÚWß¬µÆQÕÇE:#ÓJHÕÁ~Ëq^Á«#K´êèöRÂ«Ï!¨$¤5¼gÒ `­ûI%
¯î~ÔA^Ý¤,$¥ Ä¹#{Ëºø#!ñÚú Së¾Øé¹à/¨*ñT_¢PÃÚO§üpvA%¤^m¤I	ûH%ãñÆÜ<Ín 5*¾¿]%T1ÚYâ÷ðh>]J÷O\}IûÝWcuñ
×õF¨å ;.¾ír½®40æi¢GÎ£QÎ¦L:Áò/;ö	p/å)¼ÜRÑðê$@ð´¡nºVàä\æ÷¡j¢t@?¤¤>ÁWöRÐñ8[=üõÌû¶OO="EIFt¢"ßAà³ôzØ*òë[¦QBýë]0>ê^û"B	R|æ¨ìVbEKG
ÝBP
Nvÿk¡Ob @ÕäÀê1 èÖ ÚÌnÀÊ[g H+àsH*`¯ôóIBN1h·{¹lDI×nÚÀçHVÔH°Y~}\'âSÑE`Ü©uÂ/g9nODº-èa¬g=Ó°4ÃÎëpÃÎ&w%
;3ì~HKÂAíÜ²¿Ê>²ùÊÓl©½kI. FB3Jì	T±í4GZ:R:ª$
á@4tªewy¿k¨[ò¢g8ÌdS±49e4ºm¶Q#¢±%ð pô}8·,ÖK¢9zìÈH¨¥ë¥Ùµ\=ýýJÐT${cJ²eþtûa4Õôan!ö çàî9·@2ì|ñÉÅÀwÈywHÆcÁÝs¨¼TQà{½È-¿ä9¤îC¢êÒoËç°ß6OL:Zõ#«Ó¥Æ4uÙPÇV§û4½ÁëÊóqêC`º0ãû36·1¶P>{Z	&ÑP?Æø.DCHÀ.o«°q§OzË3áýðJ6Æ' Kz*ýÂN·dâNø	ðû<(Í	¢®Â©xþ¾ÏZ¥½^/ÚL¤ýV@yZ`­Nö«K)@gµ~;÷èÒ®+Qðð"?ö^Â8ÿ¦;VsuZõÊåÉ><ØH²Ãg×ÞÑå :fZ®|[ò¶1I½'),GRFô×u·j²ñöL\|zÃÍcú{+uÁTä£`Óá@)ÜGÃW¬£táûßqè7ÖÑVyß»½ö)AÉ#IDíPÝ:l3¤V@tÎ8½]ÆÇÝð[Q´²MÝÁ¼ßÝÚ²dE¶lÓqçq¤3¼ÓË~anqAöâ0§î9GÏ¦ß:Ã±w,ÅpÆsÕ´bPõ¼£ptIM|<§½ó/ö[çiÁºu$À,I£×í£FEe*ÅUK|ÿ;¤é:¤0ÓÝ«£2#2qçpOäyÁ>r Y÷ÄÖ=í¦1¤\a/4$¿d@ë`Bcªê²²fèÐ$Ï¿Pü©KN;
(JÿÞc 4ÄGps:Ä`*½ÝËM¥­pó¾vì4ö¡º(*áDQADg;E4)0!aÍîÔPU®hÂÒêy0ÖLzÛðdÀ±æ.¾§uéVù)`«>ü#§õaãþeÙóÏ^EÇÈÔqÇ-§dq®ëhJEKn»Kõyå&¥(éõêîK3 þöÿûùç_øé×þî¯ÿÿÿÿDQ
Â0D¯²ì¬ED4 ýòCoPÛml³a³*ÞÞV¨þÍf1#£!CË¨hÍÏ¡¾Âcy¸XXSüãÖ$Ï4´£º©»GÐw¢
#×$9p©qtnÄa ~ÚY¯v_´rúº[«ò¸§¦#iÓëó£Ë={"µÿÿPK!¢°ÿ^Í xl/theme/theme1.xmlìY[7~/ô?óîø6ãËoñ5Ûd7	Y'¥Z[ö(«IÞ	>B¡¼J_úPJ-4´ý/ÝÐËèfìÖr®Ý]ü££s>9ºøÎzGÂ_¾Pò=Ø$Ós8(4|OHe	nù,üw¶ß~ë"Ú±òØB-?r¶U,#qÍpßMG>-9:½1-VJ¥Z1F$ñ½Å öÚdBFØûýÑ/|õð·>?{9GÂDj`Dù¾[;>,+X.åÞ¢-¦³ã!¾#}"!á_Ò?~qûbmeBTn5äú'ËÆ='¬&
0¨µWú5Êu\¿Þ¯õk+}F#Xij­³^éÖ¥º{õ^µlá
ýÕ5Û¡úµðêÖðA¼há5(Åkø°Óìôlýâkkøz©Ýê~
(I×Ð¥°Ví.W»LÝqÂa0¨W2å9
²a]j	Kä¦\ÑmÆP@$I<¹á	A2w%x»dAâÍPÂ*¥A©
ÿÕo ?é¢-ieX"Ö=q2-ÿ2hõ
ÈãGNîÿxrÿ§?<¹ÿ]6·VeÉí djÊýõõ§ñ÷ç_þõà³têÓxaâ|ûÑ}zXqîÇÿäÇï?üäo8´·9:0áCcá]ÅÇÞ
ÃöãþbÃKE Û¡º/#xu¨×Á¶oq`ðÒü¶eë~Äç8f¾Åp1ÚaÜé+j.ÃÃÃy2uOÎç&îBG®¹»(±ÜÏ^Ke7Â×)J$âKO}Ç1v¬î}B,¿îgM¤÷>ñ:8]2$V"åB;$¸,\B¨-ßìÝò:ºVÝÃG6¶¢ãZn¼æÅ.CSÓá»HF.#÷|dâúBB¤§2¯?ÆB¸d®qX¯ô+À0î°ïÑEl#¹$.»1ÙcÝÅ3§Í$Lì»âRy×tÁ÷½CÔ3Ä%Ã}`+ÜÏ&@®¦Iy¨oæÜËKÙûqA'»X¦Íc]Û8³£3Z©½1EÇh±wó]6³|}9VÙÁ®Äºì\UÏ	ØÓuÍ:Eîa¥ì>²
öì-NÏ%1â4_¨[©§J¯ÑÑ¡	¼J 
|q:åFr÷7i½!ëìRÏÂ¯nÅïyöìËÛ/º/A¿°ûsûf¨5A0CnAÄ
.¢ÎU-6wÊMìM
#«ÞIòÌâçTÙþ;e»9Ç­øUJM²sªÀÙû5=4O®c8IÖ9ë¼ª9¯jüÿ}U³i/×2çµÌy-ãzûz-µL^¾@ewytÏ'ÞØòJ÷åâ]¡»>ÞhÆÔí(Ý\µg|ÌLnÊñ8ïíGh­¡²n`NE¦z*¼Ð1ÒÃº£OéÖ}§y¼ÇÆi§³\V]ÍÔÉ|¼®Æ¡K%St­wïVêu?tª»¬KìaLfQuQ_Bf^ÙXÑtXÑPê¡ZFqå
0mxåöàE½åAÚAfçc§´¼®
ÎFz3©Pb/3 tSÙºqyjuiª=G¤-#t³0Ò0á,;ÍûYÆºÔ2O¹b¹r3ê×kE"§¸&&SÐÄ;nùµj+#4kùèÃÇx¹#Ô[¢S¸}Inøa²D:\NÊ1{Ä-_-
4Ñ¢m+WÞXã@+oqt;Èx2Á#iÝQNáS®p~«Å_¬$ÙÂ½½:ç7¤XX/+rêÍ1°åùwê`Êh×¼Ò9#:Pv¢dÂ5®ÌÑO+OÙÁ¡ë.<ªöOÝgÕÊsiæg¦Å*êÔtéë;ä
«òCÔ²*¥nýN-r®k.¹ÕyJ<ãÔ}Á0-Ì2MY¼NÃ³³QÛ´3,OÔ6ømuF8=ñ²'?ÈÎZu@,ëJøúæÜ¼Õf·<zp8§RèPÂ5GPô¥7)mÀ¹#³>ysNZþÝRØº°[(5Â~!¨¥B#lWí0¬ûa¹ÔëTîÁÁ"£¸¦·ö¸Â ìî^¯ÝßÇË[#¾/jÃõý}¹âº¿ªyß#@:wkA³ÚìÔ
Íj{PzF¡Ù­u
½Z·Þôºa£9¸ç{G´«Ý Öojån·ÔJÊüF³P*vPo7úAû^VÆÀÊSúÈ|îÕvmÿÿÿPK!ö¯4[C	L
xl/styles.xmlÔ\[ãH~Gâ?XxÌøÄ­$«Iº-­´¬VÌ ñê8NÚ/íÌ¦!µUkW	­¸<XX
Ã3ðÀhåÏÐÁ©ò¥ªréTz¶[ÑLÇëÔwÎwêSU¶{ï-_xêÆ}Qy :ÑÄg}ñû­VWÔ'¶n_¼pñ½Á·¿ÕKÒß}tîº©"Â¤/§éüDçÜ
ìäA4wCøeÅÂa<yìÚ5
|Iå¶Ø^(fNGH`ÇOós;õÆï¥X(ÎÉû³0í±Pn;ÂRiÇjÑ>µÑIà9qDÓô¢éÔsÜM¬¦dJ¶C$ØÛIRIV3Å½i¦àD0í*XC<yFú
H³Ë½äá©íÃE='ò£XHÁÚ ,>Ú]ñúÅg¯¿þ/ºjjUq³s;NµL¦£s³¼iàÑI	akR×Ý
­5tf]káovÞNwû[t#¦7ø@Thz¦{¬1ÃüV«ûMÇ;v÷Û|>û¢eAüPdyÙñóþÍêìßèÔ©¿fiVçØú3ÞO¹_ÎÂ YGæ`ëaç´Nî¤ÿ]6ÈóOÃ£ß£sÀ¦v,ô©É
ë/î}³`»Ýº½ÀMÝïE®'ì!yÿ$PHy¾_zª:83èAºqhÁ|1.	²ëö\=íEÅå	_$ò½	B1áJ2¨£ö5:ÃýRÈxQìjY£Î
ÍQõHG&ö3©BõU>#}h OåêUÙ4;xQ9KyBê¡	ü cfWiw»]S×]ÇFçíwéNúb»23m"0©uÍ¶
@d½»ºSèF×PLU8øAÕ65ÄºY¥ÔÄ* &Vq=_áXm×Î* &V)5±Ú©*Mäñ¯S;«X¥ÔÄ*^«p¬ÂZoÍyBP«X­¬øÌÇªY;«X¥¼3«xvó¹qO`ã¤X¼EùâÜ ç»Ófn1Z¿i4ÿÇQÂÃ 7ñìYÚ>ÛeR¸ZÂFì¹ôÅôÜs@gÌ2pVcg]«2:è¨êÖ;ºÜÑ
µMl*ê:p'Þ"ØÔ®ì{+`FdÛýS6ËNò/YÄ9}-0ÕiÎàKp¶¨BG²^Ê«#ÕOGª§T¼h-`p`ËêÊr¶4s¨-·¼Ù{ÛlÚso-ÝÛ¦
¿ªè«HÎ±Aµàóª§ßP-nç7[³h±ßÞÌåïdj²\ó}^¿~×/ßgäõëoÒ-Oc×÷¡<õiaUfÐ[NpXAú>,ÈÀF7Ú].¾ÂÒgþ5KÙÁ gûÞ,Üv«Ý8õ´ùíÀ¡mP/§»ÅÂ?Z0Ý"V°çsÿâÃE0vcßñà³h
q'Ç8äÔGqºNïAËw@¬í@¬üPßlÍmÓã"õ­¬mFDCýV/
Ñô½	ñÝêfbeR31Â<©ÀC`À7xçqÇ´EÊÁ	(@X(Ê[AÕj©]IÌÖð§PY-!ê#sWbknP¦Üâ
1#ÜÄ4Ô\wUÎ(»rqJ¥:@I¬
a±)ãÊtªYrN¼7dc/òIßoÊÆÖ_ôÈa
°æÝÛ4H¦ kHÚ)J£©¦dòxSAÞ£hh¢nÓi~¤Tt¨UûsÔææÚ)ïCÒQt(§¼9GmnÎ¡ò>$í>Lt´ûs´ÚsDobe[ZÔnq«Í,a9­`WK¡hCóì¢l­==ÍBqL-Ù¢ûVÈ¶Õy{@Sj«íðÍ·&ÃûtÊ½Çp²ûïÜÈ
Z¢ÊwNïz<`ôP;Ãì¾p9Öô /zú;BKxýûË7ý];g^t/<îODÃE[gÀ-?ÃìdþôÂÐcàxª¨`¤Aiv°0C)õ`a 4ç.9J¸ÎÁÈ M.%Àà$@ßÊ&¡Q6y1Â¨²¦Ö#l¢Z,°2Eôr°0Â&ªz)aàv+ÙÔQò ÂNÚÛÙDUe3N§e6Y§Õ8FØdiÍc3Fa:gÔ`6Ù¨¡sF
Fa%Àà$`õåÕÛ?ý¶°h÷ÇT§YGÙê)¥°FëËH)ÙgãÂiâ\£vÖQâÁrýÏaY¦UNe®_½zóügTQG0ü¸ízª»~öâj6R é2ùþvµºüWék°9ýáÍË?¾~ùRëh5ÉW«?<»þù¯®?ýéêËÒX·@YGÚç_½½ú|uù|õë«ÕïþZJc­dðJ{ñçë_~¾&jÍÓ8£éÛ/¾YýbìBG<j¾½üÉÿ^½(´cÓçsê/®¯¾.-Ä&	´`É+äÓg6£ÄÏ#c£ü[ÓsæbHraMa¤Öu4Î!£!	µ¯Îiß\I%¬÷é#5C
<ÖÄ:§Wÿø®ÒeÖ¢åºÉæ%¹SG¶½¿	ßCZÎ@ÎÄÚ?}\þØÉ÷ïâ§Ýüª¼§QEôEò¿r<wá.Ó¸Åþ
Øë?:vÌÓ3Kmuåa·¥k®Ñ2áiËÐGÃÓSËUyôcÐ½ìêÞÒô¯Â/½[Wý$ñáeSq®lþ9×©>¾`ÓØMµ-?4¹ei²ÒÒÛv·ÕmkFË2õ´­ÏË °·|q,)Jñâª¥b¤ðß®
è³@Þ T0!7
þÿÿPK!°ñCK6%ñxl/sharedStrings.xml|}YÜVsåûDÌ`ðÉó 
û2!É¥P f//
lJ=¦4»¿ÏÖ¿·ÙÌíðÙª*à.¹<yò§ý¯??¿úçý·§/?¿ößx¯_Ý?~øòñáñ÷__míÙëWOÏï?¾ÿüåñþç×Ý?½þ×_þ÷ÿúéééù>ûøôóë?¿þß|úðÇýïÞ|ùzÿ¿|úòíÏ÷Ïø?¿ýþãÓ×o÷ï?>ýqÿüççÏK~üóýÃãëW¾üãñùç×iÇ¯_ýãñá?þq_ÿ)Óôõ/?==üòÓó/þøöÓÏ¿üô£üÇÂC}{þþï?~ÿOÿùðñùïÿñ÷ûÇûúO¿½|úðíáë³þÛÇY÷Ûm]¿ÿº¯÷ïÿý·O_>üíþñÛÃ?þ¼Tæþ>½ùüûOÕûü¿¥¿püôß7>¨7ÿ¯¯î	ª?Þ?þ~Ïþúlñöñõï?³O~}ÿñÿ±zøýñáÓÃ÷úmåQÝ}»ÿýß?ãt±o°ÿ:U¿yqGáÿûVm1û÷ý?ß¿yDIêGúC8·ß ÿëë½Ú+µô§'	É®CÆuH$
?õß$ä7¿|ÿoõÿTsþÑ@¿IWÓ±·b?0{|ÿ×Gõ£§ÉúÊ÷ü4Êý 5?ägúÑÎ_ê?Õ·Ë-çÇA{qþFýõ¼äÇCuP·ðtò8öÈ²¿-×ÏÖ^³:eòmòl^¤æ³á±õñìÖ/ØÂ¹WÍ#òªÍR©=»Y~ó¼ÐKÓ(Iô:Öp«q°~?Íc_¿Î¾c?õLãóí$¿¾;þ*qæiHv¦-FßKÙE8ÑIô&þþÉÎ?O¾l[c3#/õÒ ðôuu²Xg ÃãEæÈ7®ýáF¯ÂéDùiØ'\«ª*xú°xqzä\F¹áï{IÐ;)f4KÃÄ¼á!Ùø¢^ bçÎò0	q)Õ:_JòKxÆ4õÂ¾µçaÁÒ)»¯¶Ú×¿¥ÇgÒ4ÉrÈLèauó\ölQÓ½Q³:¾_¼`f<r/Oë¾æÃBm ;Êá;õrÏÅ<Æ1J½(ËÉâ

»¸}QÓCéÙÂ×Gk¶Y]t·o~àÍÃÃx>á>§<ÆùHß®Êv/L"*b©¶añKþV^ãJ|A7t[a£ ÃVx¾é$B¹*·Ò<ÑPk³|emÏ~5KrbêªbÝsgzXX[ºuÞ7QCÛ'k_ÔÅ¸­ôÙ"ØSgõ*knÄ«¢ÄÔï./|ËtgÈ\2ýB.`ò²8÷SþZr<üÐ#lè&u&wèq<^cbr«µ2ïc±Xoíù9»d$÷å¢4¨ëe¦ÏÑUæyÄ³¶Ö8#ÛvµÎ±Ý2Y»¦mGÙ¬[«(ð½8ÖæÞí1ldDz%Rð&|!(fg¼'aÃóù©á¹ÇÄQäé5:?Oå¡ØèÎaÉÒbG+Ñ(Õ¦hXfmïd³Å)1@DtåG¥õDPùJIwð?ä¹ákûZ	mR\c}"ÖÃR­ÆõI½ g§¨ªj<cndIy2·å"ÆÂÑ}ä½ÚÊÌu×.V^Å²^+Â×©CÈÿÖÊ"±SG6WC¾ È2ãÙ3O"lõ°«~RÐX!È};MÈí-¾+æ	9ÎPýümQô,É	`=}åËâçqIøÇ©E]kîØ\@ä%Ë
Ù¢µYws×ßtÂ1¨[^ÕA¤vìèfü<ªGa¬-ÛÅK½ÿçaê»¿z\ å õâT{õ¿SÈtCYÆò¹nB3-÷3ØµªõTüZZÙ,tð¦?³ÃA ØKËË>E/ªm±¼%¾É»/NÐË4DÔäKi¦}l¶m ö@îIäçäÔ·UÏÓYØ¥X"1·«LÄö1ç1í×g8U}eï,s.^'R/ç5\Qäå1Bý×SÜ#¨°ÜDdÛ¦e£oìP¤,ôq-;ãã¨Ã° ¡%EÀI~UJ
1ÁÐåqÆJ[L=Yx4I3â5æÞgó4aþx¨tN;x,¶~ÿºè+;Ä1Tç§¹9TÖ*ãfµSouv´¾@$bÀÄê#¿¿Ö>ÅR°Zö¬ ÙÙ¦þ¡
»bÝ(£ ½	Ê÷ÎYö¶VNh(#Ë6'¦óÃ`%oM`Ü×Û|7]?RN3êfXtö+ÏYj6µgMiÀa©oÓP0MÄ¿¡pK-íý@aÄ¦qìûÄ­Íd¢Zi¢Ýñ<4ûþ`'!CÈ±1±Ö4ÖºÝ®ÇÇH++qEFï§_¾}
¯DyÊvi±GÊN1¬L 8ÍC$jÛáÐ§/7Wû¥M[§Í Z>û&2%9R®àälÉ"DOxõhíáf².±$JIS?O­Ø.é#Ç¶XvµeúEb¡ñgm,)tâ,EÉ²¤)ÍD}7Vz%lsÚb¡WPªQ@ÄÉPKáðü$ H+"!ö¿/WíÆ@<à¶ì´1?:ÙNV}[1ÌûZÕPhtæ>ªúg©ÅKE°Ë4îÍGKÃDeÍº,Ç£K\Y·4£iÀQù$k6,K¥-÷ép½ |7äñöÀåPqRpµ­ÁB-$l¨;
Â»ª°ÂpqêWªbXØVÒ	u^ï¦6Jh¨,RàMÔµ­êÞ(ùw
±Àê©²¯Í*QæãÕõGªuå6F®È@LPJÏPO7´(ÄÁÑN×Q/){¢£:ë@Aî§D
0ä UÕÔ¨/:_4)§^±X9(é^bOÉjW
þH×LRÉÞµåÍ7åj,·þºÝ6ëíBç(U)£:nW¦iDéúH¥Ù×ô´#úX Á¹ºÆ.ô4Ï±*­òä9yÍj»'¿çÀ`ÔÓíÄKÿ	¿ußëè´)2Vñqe«!{&ùc¥MEK9®fÀÁËîë\lo}(Í}@g¢ùàzÇy¢)ËäÓü@UTShu*Å!`Iù<>û¡ÈGÕG5 ð<[*¼VSÇnTA¤ð]÷æúæ@ùÇ¬úzy¨ ÌÈ	ßB¶]P"¦Ï²£<,Ã³Ì2FI}î
r¤¦Êm`¬ô,^ðdKk3HðÔäÂÀr:Ã$¢U{)q³m/¼ÎVjã¨lN.91=jm&"Âé0 +ÊEÑÎ?DÁdÅö»¢ð>Y6ÊÀP'û9ÚàY¶®.h!àY§yCÏâ2LhtMËH5¥ÉðÎõvj^fa/ul¶4å]k­ØA¤Ðv X±×?BIPýÈ8Ï
OÝåÄ ÓbÈßÎ§ÞB"­n£äôCfýdsUÒí
É·©]VÛ-!A÷	.{]/©EWc¸21½Ù¤Råé#V®¢\ò¥
s]ÑHÅÔõk¿[ÅFÁÆ¢jhàåÂÿ¼#zXy\lJWe¶,ä Ú!EâÏ²9rcæUCc¹øîÇ.ð´½8Ì8 ·¿»³jaLRmì&»üR³IV6©oÀ£«,YV >SìÇ".µã0 Y ¥¡å¦_
J	uÊÁqOÔ[lô.¥h½
l&c+Ý¹)­ðeK 4n\²;úâj×®2ÁæÔO{Y¶ÑÌü]f.#ËPß¹{+õtæÔÀ«6â´I@»9çI,µ§Ö`lªÍ*~úÈ)PµàÚà«ÍôC èV%;HKq®¿ °×Gb.fmM.¦A\£z¯ê(täñ
¡|]JB£º5JæÈ¤	BüßJæÖ©À4`0y¹Dr¬CL_½Ñ¥fd&¹Ù6Ûã­*n
£#q%÷°,v«)
á^ul«¬ê×¸×ug«&:ïö!­tÀ§ìVõÛbÆ=È¬	+á«Åtk	l6[6qýö2xuNI.â]CÏÇ:&ûXÛ¬Ö1_"@M_MÜÉ@RFº>Úñª/Â)énArmY$cLbÇ¶¦&5MU£ÇþãÄ+pÏ 2Dq6ÏV¼þÄÔ[;ÇòöfÎøvKTá¡|¡£¶,ðÂt¬SìMr¶'	ôë½öþ­V¾ÙµQÃãA¡	­þ:ê¦ÈÔá£9t.]R<G,y@]=ÚÝ]£cÃf¬F}¨ö¾u{S\^ÞÄOJðÈöïë1f±?Ã4¢va¼=ÐüSÒ\ô]ü®ªÎòqYm¤
ág9hãzæbÚauáõ0®õó-U"Ë) $Aê¼¹¨"ÓØ¼áÏQg`±U
!ßwÙLÚK´e|"RK»Ñ Ç§êPÁwhDZWÓiù@$>r-*jÈQPöCßúÔçv¡/f½Ý,\Bæã èøÇ¸°ñG½$À: !¹K¦óy"µ£ÇÐ¹ÀèsÍlÖS$(Zé(¡c£]í¶4lÑäZàûuu	´C«ÈÑæÔ[·ÕËq?Õû
à¯DVÆ#¼B¾¤?à: 9@ìè-w*ß
RojÆØ±ÇøüMc6 ¡BÎÕÀ¤ALß`øÍ¼ô:$?¹4/£ÎMå/ô'@Ý`tÓa3iß´ LP¡b;c¹
tq]]$E2§Ã]§]\1]+hâ%¦Åtó@	Ï\RÖû££q]bg¹D3ÈÔÛýÀL\ùD2ï,ç$ï£Ö®Äº£®¶n{2Tõí¶®ôÍ¦à$Ç!grB¦àHsá\Z,}Ø#×Ç~7DìÜ;8/9cç5â//EÐ-dÁùúéC;JC³£1Ô²8ä#Ñ8 ¬ÞWÏìÇÉÓí=¸èüJ+t«sðkÁ©îý=·iñÆIYÐIÅè&¾x÷ÀÈ§P ÎXð^33âï§&&´ Í¢ýû+ur1:iÇë¾
Å¦IºúÆeGH]ÇÛ<Om¢,8÷&¦KÌÐi§ÜìÒÛÂä±¹µa&ð¤vÁø
6'¼xeQîàs*~Pµµ.ÊªVXÞ¡*A£«ÁU£AZÐ´ÈHÎópÎ£e{á&'l"âùû¥3+*êOè¶È®zXjíÆÚúP!xØB¢v)fÌ cRb@ä¾ú¤-ÏÙÃµêV3oh«Öþ0 ÇØÊ4öci»xµÖF3&äµ3û]ëóàßõIÂ V¨¨»×]s'â&âãÄÞÆµBãQ¢<Ù3¡ÕyÞUôW¤G%Â\,·'fë£¥R_æ¥ísn¹÷)Ñ¡ä­Ë7=ÏzG¥¯ÉÄ)a >ª/á	ÿHPËÒ½´ä´á(ñè³e¥íýòøÝ¬V>Û Su$=âÏúó^\cæB¥,
TÈÓZ@4)£X,fr*Û2¿³>NE`UÞX)l"Ädv¯éâ5iþT·¿_Q>SürtsS#t?óÀ*`öQÆ÷Àì2rsD¬².$^Õ{¯\ÐJ9@ßfXÚî5¯üÈ
Gc>W:HQv¢qÁñw(ïz±ÌzûÇj3û	r´r3úMµR± p(mþ\ÜÖÇå¨çaeØP`VlA¤7ÛæÁÖC­]ZôCÞPð #ØJc è6		»Õt°9 ýXg*[°ªÿõµÙG-*ÃrÅéâzÐC¾n6Í zÆã;Ãñr<Qö·6ÐÈcleå×ûr
n9Àu·f-
¬Ú¼§¦¥¦S 0×}8ì¦ÕÎ¡ºSJBÇbàlBÐwU´pÎ6Cë@Jô#ívV^a÷ß£-5w­HY$/ò1» miª4ýR¿¶ôØ]+A,êCumR93©ëO@RÐédãêwºJÝzJCJ¯0)Ü-Hhf½5Ð'¬ëdF §¤ÇhÇÖ}¯ïÁ`r$À?¥èen  2ÅÀÕ°	I°f5$@.E;é$êb3ûtCÐ·XGX1,V×} ½Oª¦hTH ¢3¬Ûm°LBâÊóqä	vM¼Å"Ãº:á*§Vý7¤1ÊÄ_èÄîpZúÙäÑ¬Ò½H­Ï¸õ­ÍðÜ	ç]9ÏuÐm Èà2ié'E½X½ìVÚÀIVón4öq¹eBs¦à¿f	Ð:½hÍ^¼0{Úõ~n-1s©°Qãp½¢ex~ ¬]¥¨È¯_·<º?ôÞ¸òZÈÔoaÁ±¢\cdCé°¼þsm­r¢?ZÝkÎò	â)9Ê {ñ®c"ÂZÆqñu%ë}LÍrûq¡e!¯ÍÀÁ²õ%MÙ})!5cXÊFBUÞ·üEB$°Üèo$Â
¼P0Øá0$RH	FÜ¬F!fí3PN±n=ê¡3ñyp¨	ÙÍ¶¤14GXf®&³ã!&O
ù¦!Ôk|ÆWbFÌKÍákt©¡PJêÜÍZÊBw_xUP ªaî?Aì
ï7	îÖCÇ9,®æ£¾¬¢ZEÄÒMÅ¹9ÖJÓD_M|%>¥vB.H9âú
òúXï»b0ú	P2'\UÔÅ9ýAcâéBJ£§Zp\>Ä`iiÍ@]Âî+(;GËKê#9Awíí»÷ Å>¨
E½ðåÈfÃº)7|´ªùPaÕ|9Ç?ÛîCê5
UZÐä\zD9©ÔÅDúÅªÓHÔf4Û;;qÄâH2ØäDí¦`[L¬ÂJf£E¤{è70&$¶ÑÔáØuëØ~ÞñÚbð%ú#ï;!ËqóDÄWæ¦±:Ú¶änZîp4urÐHÔ);ÇcaAµ3³XöPb=ÕCeÈ£
o6âå¡à.í>¶D&¿ÅMJÂý\× N°8ð}ÖÞÞéNæs ñÖ~9Fë!ef¤Xwt@â
êÁêMçÂ Qº
ín½Üe¹÷äêqt°^êÑ*(6MAb£ë2ñ;©íøÀäê)F»vf75
¬®°ÂtA¬Úä2qî×ôÊ:9\a4­ïæ^é/f,b
i¾Ïr!2ä}j.äðAx÷êÉ¤ÿ/3Y<¢Âª}GFU³~/ë(.àÚå©ÊrU,4_wÐXf+¼=biÙÔ»5äê×BdÏdßó²·¨/(?0}×³è?sâ{{ýEASSx#óÈPxmõ=¤ÖÙCëøÒ¯nÆ¿¨V3eíïèGäb"¾ÍÎq91çób Ú<î­dVD@Ù­àKXÉÖõoEeÉÓKüÏDl6t=B±pÜâ¸4jdÍ©rÐqÒIò\²P±#Á¯ÿ
õ~´üêy©oÚ¨ÁûØtÃÄ\*Læ{×:n\Ë=³Ð0 ÐÒb­u5¾â2;	×ÉÖRq8ea_è?U9ýñ!3Ó¬òú Gå§Eï®jõ%¸sDK»á¿õv¼èíBóÌzegÞh*®]°ã3~·Ñ'Õ%µÎJª@*dxA´&
AR*ùÂêaFÖÛµáegY¨°Lçv
%g¡ÏàåhÒWYKÎ½Ë
µé%}E¯=ÄôIµd¨hYOÚqà\TºÛ!§&'F ?\+Ý½ãât+D #!,Ð"°Ô}'|bb©LlkäËñ@Ò&?¨E¼!Ò@'ÅlËxõýrT^LsOÏe:Ç¬3R%"	è%®Uc*u¿Ð¶Î.2:Ésòøo/Ïî)=S¤Àé`\{hÑmº.?fo³{ÛbañÕ¹÷1Å²)ÄÒôÂ¢$oÕQÀîeG±D£µP%O	ÑÄ`ÓÖ§ØÆ7k
*9Û/¦]ê[TZdØf9ìPÁUUGW¯J2ib b»%2
dàR³µL÷áÙCCE|]XÉ/4XWÛÅ'&+Ò÷àÑcb5"kf/49 ÀÉ«=Aa)s§ï@8ð9ÓÅ¨GèÅRé){#6[fU¬QçeôúÄfÍ¥q&ÿîÈW¼4~ì&Åö¨CZ´Àñd­§¸< È3lè3±¶ÌÄ8Xº7ÓÌM n,ÚkÐ`8õLNLíâ°#Ô\céÎµÌ'uÇnûÐ:`°Âº-EMs7_Âèã¶5{ØjI*ÿ--IB>C|VQ¡Ú¹BÛaG¹JKo&Çsfõ¯#Ù¹,Vé>¥³Ã`u$Âã"/c*1NÈÞ2¨¨P!ûzÍîÚn(rKàB3$Ö:4YC¨¢5Cð®
0=V½m²Ud.
¼µT>#É2æe³5NDÓ7õY/8Äà;þÈè
»'²Q[ÁD'&9mCúóî;¦¡ÿ¢£)á=ë¯¢X;8s¬a8'owD_Ù!uæú¥7Kràë¿ÐÜbhµlHW@YvÍbÖ=q½
¸ãØ(Ú)ÀÅ¨½Gd£I·ÀYöÍ*zév>GÀ@»Í$UJ«Y°q¤wfpc©t3¬($Ç0çªÙºO Aâ5Ôî
>©hÆ¨¿
Aq%µ®HáÂØ
4ñòZIµó9o)	´Ãtì²Î4#,ÂÊ®ìi,QÆZ±VÀi::0(*öH^T¼XhWÚ"Ó¥wæ\s,;÷Ñë)fÕ r¨@Übª Gâ.©}Ûvçì»¨Qô*Ô·aÙÏCÛ	ºXÌ!cl¡³O$¦J+6sCåy@ëÇE1/°C61lF5Ï¥ASëÜÇÊí¨¾üÂ²0Hô
Wo"ÿ%áÎÉOÊ¾Ä ¤!#)ìÚÖv¡{,;Þäëd!¤& 	È/r¦cÒÆHª³g`&XVcrÇ8¨EmÞ»y¥`hAÉÔåºäÚáµN?!ìö·Ùð­ÂõÍ¸££ðtH9Åú²â(¨0¶0EY1{!ÑÍ´Í¼eùß³ÚXÖäí±T
#'á%3§n»ÌrÑm°	r·ÊôÖ²Nb`ªÄõ¤à1Å`Lë$ÿYJuf¾¬MÆVf_çãðNæDÉ³]Ù6qÅ-UÎ,®2-Í ~¢ãÎÈ\TVâ&o:6:@<S]æþ¶Þ©¦ÓÏÄ ÎHµö`èU°nÿj4&6÷âúÄbCA§²Ý1¥Ê`OmJGºÀv®
·`@
sç·« ¥ù(DðytóÊ5P .ó;X^íéôw·.¹¿'s,¢&HäBSäñEpZÌý1µ Z1
Å·É9P	È¾ùwè	ÒÖõÓ¨0]À¼ÅîØ+[¹.dB$3L6TmÍ£9~¨°V§]aÒ£ZH¾Ç<L!8UV{°ëÖÖrÆ«-<ì6P24>¤ñ>/Çº) ´1UÔëks*	(,%ÀÈ<&º³C\Ph4«ÝæYÖl(®IGs}KÃ~ù8B-Vý5ØyrèaO~·µ<ñr#Wdön e8W[üâë·ÐÑÑ/SM½©PaÜì9®h'üÌávùP"YfRú´T?xÍD\f$Y6¯[Ìx0äLÇesS¼¼PM$
«³U¡3w"¹ÉÈyÂN­ç[?çs!;ôNà7Êê%qsÑ®W«v³!p*c/"¯Pe5qQÐ®µXèÜÓÏ8C±&ÔªÎ
+
°`ôq;%©ä(=îìq´@«+#«4_`VÊ[1ÕL$ÑØÕ@Æ¢:-ËeL©àº+ÎDI ¤ÿ±ÄBC¿Â8¶9×rÑ·e\&x+hï-ËLjõö]Ëu'3Ûcì®¥ÌÈQYD]Í8°F&¢f5^Ô!8C`ª
sD¿G	äD¡ÕbùùzL$0]¤\/fµ4Sw.NºÕï¶üV3×Ù¸Ò~÷Ò¿&\!}¹j`OÂeq&-êK§mÒÿ&fWüçs9®W)kd]sK-B±T°.¥íÂõÞ­×;-°ws4%"Nwjmy_btZÞ¬ás#ffýp"ËüBè5
ßìµÝÙÏÉ°r}Úþ`Æþ
SspZÌ´¶£Vt¿é×ÁÇ@íD´e$ ÑÅdKAÎ¸³*%9;ý<¨ªnR*óA%ëÔ)Ðs@ÕDªB-Ó¶¡Øz,cgáºnou¶t:§ÈÚÉ;7äC%ïùwÌÂ«~·üP?@ÒZ>(Ù²ü¹¸cB0LNÇê	£Ï5ÓÃwè½Ò#OGÜiô¬íí»ÉA:@(yÃ¥¸9ú¤l5h&=
C#HóÚ®k³¨ Ò¬u§|ÁßL ªXCR¼½LîWÎS4,iê`H§¸Ë%Æè¿Chêt9ìN2u¼Õm$<ê·]e0ÑKiµUqìG-4¤«­v|Hl4iÇ&±u:AW®ª­-tY2Ë¬»½Xïèû;'±¿ºj^PÅärºr¶5]\ÿÚLÄC¡­)Ë¸2eX¦úq§Qlx5Ä,FÚ³}6`©àá %KÎµG¶iÑ~,Å;M½*x¨Bá]`\ü±:ºãmevQbr]µ8\#òhø%înÙQþ©K£S`ê¹n£éEPx Â%ØÛÅÄ6®ª[ß
ÅOÖmÑîtçMAmÄ@õA}«æ;ýg.ñ½FÔp%µuéoûÝ¬rK¾yR;9¹*0O¹¡ëÏùvÂùtY¹ÎÖ<§QÁFCI¨ó	5X}àØ4§¢æóO¡F2ÁýR¨ZÅ	!Çð'¦æ-cþö'|
j{­ÎtÓàü0:\« ¹¤íoôs¹48ÆÄ#ÃÀÃ¦|\;4i;÷¼éÈAÍy³
Cf§¤P¹)2óMþ¡´L®¼Ã£+×åÀT	À5õ'åáÚl]¤æ¸:Ò=%"öê-e¦`Ð>ÐÖ©í2IMÂL¨§4qt&Wü¸fªÅVB.Hö!Vóaî­ò7
²úUU£¥ÝgZÍÌsðño.dB=q¿+«GÐ¦Á¼,hëÕhÉÆBqÕxÍR	Îãrº3º¼°WK_É«Îv½¼T8±XVõògÁY@RÎàè3Îl=Ñ­Ô§¹Ë¡ZãÅ:[ta"ZN_6QdÇA¢yWp»/yXú<ÃuI6gÃÀ3¶µ9`ÃB¹.ÏÂUÇ`Z=Ñâh0²`,Õí\[éòR¦0tV>ùf\×:JÝÍAC=XZ¨Ól«¦æxó5Àý¡&STO¶.4cØ¬ñ¶d 4+BÛ
SÈªúuãÚ±NO^ z-|Èé yTsQ2Ò(ôÅ`K#Úz[ÛJ¢Á%'÷cWnTBÈá{Ò¿Ms»ÈDR²Û¸`ßcÏØ¤¯õj0ÕÁ2ß0ïº·ViÕóÑ3¦ãSÌpE-ç2µSwGIfï©£â|îè¨p7óaTÕ)ø²{_EA=`7Ö¹AÈé}ý0öi`ÏF4rÅx0³oã3YÝâ¤vXH¹d½3/ K¢~qyWkoRQ\bCÒ=Ù­Æ-sÝ@D'AU¶Êf²¡þvÔJ­fÝç_ï#2°uY.r7WÍ¦æWÀ*Hó¼6C3AnÈ%D×ILa¿{´_¡%IFH+n¦íx¤Í
ñÚ§!È|¢"¸B:wéGÉäïº_m$òALM¯Ôª
î¼»æMeD@*N/äÑÙN6mlvS#ú9oF}tv°Ê2ú±ó¤ãÍSYz¤tvF­ âê i"5t`Cã¸He1ÁDßràs~aLºÌ\£ÔrVý2é&Êcp m6ê	õÒÊý¤²F"gpä¨F/ØÇ ÖXè&Óz¡Ü³bRÀ·à¸Fèçw6|_p><¦­Õ{>@úårh¤¥aÒ)O,Ëî­µÊ`3
ýMò6¢?ÿ"eÞ0HU`¶6DÓAtævVäÓ¬¤¹Ñ|2ÑàDB£rä};îìK/½zÑµç·xôYì·nE§íøAà ¢O¶¦âÇ_Ðt¥±ì´×3	-heV-g.=»0}@àScPê=ïêìP`-ôR@fê¶8ÔË»ò²8¸äCsDSD{ø>$RÃghà7QÍ_Ñ®o­H¨¨Wô¸·3EX¤éÎ¾aP%áã¹B*1|RèèÒæhdI¶¢ÇahØèßÚÀ½ÌFó»Ã{ÐîI@È¦Ât+ox!önèÂ¤áË©ÁÖ?h3ð	Nî¡ÈBª?Îyl9£@×TêÝÓ±\iÎ´·½%
ËÍZûßSïæq·3(ê%Ü&±ùý`=1ùe¬³gAÔ3ÜkWÓÊ8À­µ¦G»A§Ý¥EYÄS2»ÒÎPÀ¤[e6ðBfZ&Ì?\7*Ün¢¬ ·¦Øüg
ü0åývÇsÈMsoIàI£Æ,¶F.]Ãq@	x>áX¤#Hs0­µ~0[*ú®i0ÜãÁHïzÞgh¡NÜ·0Ð+d©£øçÊå¤ÓkÅ6'Ö4W8#æÀ\&y¸ óKÕ¼,Å©njésP\iu:ÞÎ¢¥¶C 7N#·cIIÕÛ"äXiYáÓSí±^AÝ&ù
-ç$ô¨&.'Îic£mÅÉú¡7T-hZtÒTÌFP+¶3f%«º¦Ã2¢Yø]JÛÓ[ O(íºñNsw°r6ç¨3:`Ü@@|@Ý¡àÜ`·5û®îLí/$E^~¡@Þá,8±{Iv´Ò%í7&/HëÎ¬Þ!à_LDH¸)&â¨;qõò YOy¨¸Ë] 1J±¦zkëÕ#ÍCgF4d±ÑÖÉ³ÍÜ0*Ó!ú!"ã¯eÌ«ç®UÎÃ}TË36àô¾066ÄËêr©£C¹)@2¬.+ ËTP K&ÊK!³òhÆáÐP-EÕOï)ÜFgãd=Õ¯)±8ßÑ«­þ
@=6¨çTu®î-÷,uWHÔõ¥®,5y6Ï	÷»³Ë`Ñ ¡
ò)vADT6-oWY3è¬­¾¢`ófD¶QÁàâ']¨uS-£e¨KÀS	çWmAYÜÙ3bnc¢¾DßñÇßÊÄàEuA­ºÍÍÀ³
Èq97aÖ6QÂ×¿#'mÐ^x}]tÉ¥ÍM}ïé¨£óSê¨ÏR«RG¢%XÀÎ­	î0Í+9VÂkµº
:~Ì`9
­yÍÌ´Ê! T©éqRxýG 8P2Ô¬¬
m.0úëØ¡Ð)e!ª¹k(a8rdÌF¿­ãlNbÄ¤2÷[pÎÜacb]¹,}-}Ê0¼b\úLUã~ÐxÎ%§Sç°~hñâ¡ªBVúö@{\ùxÅ©áY¼>Xr6·ÆÊ/añpAu4óÚ¬ÎS\Â6ì(u5z8¼eB«Fó4	h¥3Bß©=¸vÇ¢jÆ¡#	U1Ýg;-?ñ÷±aª+Ú¨pºô¤5-7¤<O.`CÿCjug¦²xOòÉ)á:ÛÑwÌê#t(~-UEÜ5rØæj51-Ïµzd~¶Å}Ãº!jÕ5a§e§Û²"KªaR!ÖÀG»2ö&kÔ8ÈºÔCÏ YY'æs³©nÌ¤i4*¼PWM/¨«[á]}áXEw0²Hðûv |gÄë9°/õËÜ	0aN#Á½NéáFßçc6òLEYqÌüXcØ`æAªÍÍY6¼5ÆDË×Wmþ6-Åë2[d9äu 9aFXèC ðOµ¦ »ïèÎ1CÚë=¿rQ7aÚ· RXà»²)Ýp[qZ¼=ÐRòöÝB; ¾»dÖ®«+Îý'.v·qÍ	§ëMÎáÍîW0g\e_,¦hú~YoMÊ51I×/ÌUFC9.5&1l¶rZúUöÅ69ø10EoM­OÔP×¿3ºå2BÈú­£ÑIè&üØä&Þ£­àzö,NhøÈÇÕA6&W86Ê.,ÔPëµ»Ødú1	]Ç1heÔ3IÉ¬>õFUPÙeÉ*?ñ´A¢S¨W3®ø²tRs©v=1´ãUÅ*>Q74çÉ@6å»®<Ù
¸8'(°º iQc/( Or«ÎÎ<°GS J#g´Ü+Z¯GÅTHÖ±Às3ÅÚèÎ	|°Î1ÂÕdt§:qWB¿f÷Núå`tÕ¾6F¹ Á)1²a@°£º*yHÄÞ¤IVcKiÎÐ°fÒ«pR´t$gÃÍhR1ðq:,Kc4eùd¢(²pûñsb	êT=iAäåÂC;é<ks\«\ dmä¢BÂæÞñå
rÌ¥I:µÚfúrMÐ»½$Ec&ÉÐþd÷Ë¯ßðÙëpÿì{»ÓESi
cL`[fU=¦,OkcPb5. ÷aFù_¨RÂ»¾é¡¢Ó:3³®Îò»3%©óiÕ¢.ÿ`¨)2JÛQÌç 7¿y¨+!ÂZHç¥ðÅþÑ=³1ÏK´Ùi$u`±PÕÚÅÊXÐõ®"`¥§êY÷¦0z¸ÅIÞ¬ÏßòBVRÙLÜÙ¬(<1$p{)d¶ÈáÖ*S~ºaRâçÉ-ÔþK.:ùÐ¼kîL9ØòlkÐakKü
« ³ÓÎÔU:C±<Aâ1ê}4ø®¢­ý®¼ÚéJâè0#<ñjÚÛ^	7áâë1Sgô2òù*Ë;Ss7f5AÞÄ,¢èlD#@ÒäNe¨tÏwôþôS Ê#G!»áú1Ò:2¨CòGAO<«Ø¶GruÛ6ftöò$oÅÔÁ9?õ+gÑ+4²Yù](Üé¿Å «á¬9<×pc£¨èí¨u^¯ZKê
mI*9QT+æ%JÄ;SQC"]ù8íl01Bs%ÌF÷795ÍËiDÙÐq ìKÏkÀÚ3Ù³NôLølP§+_ïÎª`p^52!RSÎö7Áú]¤ó¨íÕ\'8Ô"ÊñâÀès]ífce59°ýC'<ÌDAG±ai©Do¬zñÜå9¼ÔgèÇ2¯É{#ÀAöQ?×irõ®G_ÁN}!½|y÷Øýbø,×"!
X wï±R8abêE][7'¿®öviíFß	@y}ÍCñÊZb3
i¦U`ÇHPÍÒ_fW­5ÐÐ#aD©Ovªãidæ¬(ÔÞU¨lµ"õ7í=óÕ­)·NÞE¦=+h@£XJ6Ï~z&5µ×­ãZS%éñ_rY2ªöbtP?MÒða;èGÓòèÂ÷R;TM-¡Hµ³tôo 9ã$ y°	àxeà. :u~ûÃØpáVaþ¡G6gß×KIlÅb¡èìZÁns¾.Jp^fuH"M¤iË'ãÕèDØ«ÐIÓnkÕÇ°ü`VÍ¾xï«i }É"f¤HSiS¦ØS'íLØ¡Ûw°ä}Bk*±i ÖÂ~Ê9´
ÃÊ.
Y6ÄI®õ#¸ÁäGÊ~è.áâ"?hßk|ucg2Q½)fiÐkÑOLK±ÚÊÇ ûåbTi`_*>~|x~øòøþó«Oï_å¯¶÷ÿÿÍÞ¼ª¾üùo÷¯Þã¯==<½úòéÕÇOî¿Ý?>?à¿ß?Þ?áÏÿç?ÿyÿüÇ_ßË×¾úzÿþß^ýË0Ï?üóérÿÛ¢¯|y¼~ø0{õéËãóîãÏ¯ýìõ«ç¿¾ÞÿüúñKõåñ÷ßð¯üå§ä==ÿòÿÿÿPK!·Á98docProps/core.xml ¢( l_KÃ0Åß¿CÉ{¶c*¡ÍÀÉÄàDñ-$w]´ùC­Û·7ífÝPÈËÍ9ùÝsoªÙ^µÉF×¨ÈræFHÝÔèuµHïPâÓµFCàÑ^_UÜn<;cÁ	>$í	·5Ú`	Æo@1EâÚ8ÅB,]-ã_¬\æù
V`áÚNHÁG¤Ýºv¡:x\dþõpÊÿû`PÎJ3â³?£{ïåhìº.ë&C¿ÀïË§aÔTê~W­'ÜÆÑGÉ¹ÑÍçVWøì¾ßaË|XÆu¯%ûmA©ð_%üDÜIDüHoùÃjh4¿KÛU^é4¾ó%m.?~ÿÿPK!³ß¢docProps/app.xml ¢( ÁnÔ0ïH¼å{×Ùª²r\U[P VÚ´w×ìZ8vdO£]$ÞoS$I¢n³§çýþò{äÅ®ñ¬]%Ï
Î h]Øü¦zwrÎYF¬ö1@É÷ùzùB®Rl!¡ÌÈ"äoÛÙl¡ÑyFr ¥©ÑHÇ´±®«hî(NâLÀ!X°'íÁÿ×ÔFÓóåÛjß°mëÑH©>8b5²·;^©(n
æ>9Ü«BéQ®ö°$cUkA§¼Ý¶Ò.e%;\t`0&Ýgí³;¡Ç)y§Ó	«CíÛIýúñíáçß_¿KAúØÊéè´v¯Õ| âx°79H8&¬zÈëNøàùx`qGKk]¥ö¬vØVé;ú®ÏglgàCð×¥ï]øoÚ*^iÇLr½Õ	,=Ã!óCC^SÉ÷&Ë­°3Ï~nÇ5Wó³Yñª Çô¤xZhõÿÿPK-!bîh^[Content_Types].xmlPK-!µU0#ôL_rels/.relsPK-!*µ¼xl/workbook.xmlPK-!>óº	xl/_rels/workbook.xml.relsPK-!o¬¹pJÚÃS¹xl/worksheets/sheet1.xmlPK-!¢°ÿ^Í 9æxl/theme/theme1.xmlPK-!ö¯4[C	L
Èíxl/styles.xmlPK-!°ñCK6%ñ6÷xl/sharedStrings.xmlPK-!·Á98³-docProps/core.xmlPK-!³ß¢"0docProps/app.xmlPK

ú2
